# Supplementary material for: Complete De Novo Assembly of Wolbachia Endosymbiont of Frankliniella intonsa
Source: Int J Mol Sci. 2023 Aug 26;24(17):13245. doi: 10.3390/ijms241713245 (PMC10487741; doi:10.3390/ijms241713245)
Supplement: Supplementary file 1 [file ijms-24-13245-s001.zip]

Archive with 15 entries (13 files):
- ijms-2546802-supplementary/
- ijms-2546802-supplementary/Supplementary_Material/
- ijms-2546802-supplementary/Supplementary_Material/Figure S1.png
- ijms-2546802-supplementary/Supplementary_Material/Figure S2.png
- ijms-2546802-supplementary/Supplementary_Material/Figure S3.png
- ijms-2546802-supplementary/Supplementary_Material/Figure S4.tif
- ijms-2546802-supplementary/Supplementary_Material/Figure S5.pdf
- ijms-2546802-supplementary/Supplementary_Material/Table S1.xlsx
- ijms-2546802-supplementary/Supplementary_Material/Table S2.xlsx
- ijms-2546802-supplementary/Supplementary_Material/Table S3.xlsx
- ijms-2546802-supplementary/Supplementary_Material/Table S4.xlsx
- ijms-2546802-supplementary/Supplementary_Material/Table S5.xlsx
- ijms-2546802-supplementary/Supplementary_Material/Table S6.xlsx
- ijms-2546802-supplementary/Supplementary_Material/Table S7.xlsx
- ijms-2546802-supplementary/Supplementary_Material/Table S8.xlsx
