# Supplementary material for: Complete De Novo Assembly of Wolbachia Endosymbiont of Frankliniella intonsa
Source: Int J Mol Sci. 2023 Aug 26;24(17):13245. doi: 10.3390/ijms241713245 (PMC10487741; doi:10.3390/ijms241713245)
Supplement: Supplementary file 1 [file ijms-24-13245-s001.zip › ijms-2546802-supplementary/Supplementary_Material/Table S1.xlsx]

## Sheet: Sheet1
Table S1A: Eggnog annotation for wFI genome
query	seed_ortholog	evalue	score	eggNOG_OGs	max_annot_lvl	COG_category	Description	Preferred_name	GOs	EC	KEGG_ko	KEGG_Pathway	KEGG_Module	KEGG_Reaction	KEGG_rclass	BRITE	KEGG_TC	CAZy	BiGG_Reaction	PFAMs
AJACLIMF_00001	1236908.wNo_04400	6.9e-30	115	COG0156@1|root,COG0156@2|Bacteria,1MVVH@1224|Proteobacteria,2TQXI@28211|Alphaproteobacteria,47EY2@766|Rickettsiales	2|Bacteria	H	5-aminolevulinic acid synthase	hemA	-	2.3.1.29,2.3.1.37,2.3.1.47	ko:K00639,ko:K00643,ko:K00652	ko00260,ko00780,ko00860,ko01100,ko01110,map00260,map00780,map00860,map01100,map01110	M00123,M00573,M00577	R00371,R00830,R03210,R10124	RC00004,RC00039,RC00394,RC02725,RC02815	ko00000,ko00001,ko00002,ko01000,ko01007	-	-	-	Aminotran_1_2
AJACLIMF_00002	1236908.wNo_04400	0.000266	43.5	COG0156@1|root,COG0156@2|Bacteria,1MVVH@1224|Proteobacteria,2TQXI@28211|Alphaproteobacteria,47EY2@766|Rickettsiales	2|Bacteria	H	5-aminolevulinic acid synthase	hemA	-	2.3.1.29,2.3.1.37,2.3.1.47	ko:K00639,ko:K00643,ko:K00652	ko00260,ko00780,ko00860,ko01100,ko01110,map00260,map00780,map00860,map01100,map01110	M00123,M00573,M00577	R00371,R00830,R03210,R10124	RC00004,RC00039,RC00394,RC02725,RC02815	ko00000,ko00001,ko00002,ko01000,ko01007	-	-	-	Aminotran_1_2
AJACLIMF_00003	570417.WP0778	2.99e-29	115	COG0156@1|root,COG0156@2|Bacteria,1MVVH@1224|Proteobacteria,2TQXI@28211|Alphaproteobacteria,47EY2@766|Rickettsiales	2|Bacteria	H	5-aminolevulinic acid synthase	hemA	-	2.3.1.29,2.3.1.37,2.3.1.47	ko:K00639,ko:K00643,ko:K00652	ko00260,ko00780,ko00860,ko01100,ko01110,map00260,map00780,map00860,map01100,map01110	M00123,M00573,M00577	R00371,R00830,R03210,R10124	RC00004,RC00039,RC00394,RC02725,RC02815	ko00000,ko00001,ko00002,ko01000,ko01007	-	-	-	Aminotran_1_2
AJACLIMF_00005	1265313.HRUBRA_00889	7.2e-16	79	COG2801@1|root,COG2801@2|Bacteria,1MVC8@1224|Proteobacteria,1RXYF@1236|Gammaproteobacteria	2|Bacteria	L	Integrase	-	-	-	ko:K07497	-	-	-	-	ko00000	-	-	-	HTH_21,HTH_Tnp_1,rve,rve_3
AJACLIMF_00006	552811.Dehly_0272	4.31e-06	47.8	COG2963@1|root,COG2963@2|Bacteria	2|Bacteria	L	transposase activity	-	-	-	-	-	-	-	-	-	-	-	-	HTH_28,HTH_Tnp_1
AJACLIMF_00007	570417.WP0907	1.33e-51	177	COG2433@1|root,COG2433@2|Bacteria	2|Bacteria	-	-	-	-	-	-	-	-	-	-	-	-	-	-	Cu_amine_oxidN1,DUF4154,HATPase_c,HisKA,Prophage_tail,SNase
AJACLIMF_00008	570417.WP0907	4.75e-09	56.6	COG2433@1|root,COG2433@2|Bacteria	2|Bacteria	-	-	-	-	-	-	-	-	-	-	-	-	-	-	Cu_amine_oxidN1,DUF4154,HATPase_c,HisKA,Prophage_tail,SNase
AJACLIMF_00009	570417.WP0906	1.27e-64	213	COG0658@1|root,COG0658@2|Bacteria,1MUKF@1224|Proteobacteria,2TRD5@28211|Alphaproteobacteria,47F86@766|Rickettsiales	2|Bacteria	S	Competence protein	comA	-	-	ko:K02238	-	M00429	-	-	ko00000,ko00002,ko02044	3.A.11.1,3.A.11.2	-	-	Competence,DUF4131,Lactamase_B
AJACLIMF_00010	570417.WP0906	1.59e-172	501	COG0658@1|root,COG0658@2|Bacteria,1MUKF@1224|Proteobacteria,2TRD5@28211|Alphaproteobacteria,47F86@766|Rickettsiales	2|Bacteria	S	Competence protein	comA	-	-	ko:K02238	-	M00429	-	-	ko00000,ko00002,ko02044	3.A.11.1,3.A.11.2	-	-	Competence,DUF4131,Lactamase_B
AJACLIMF_00011	1236908.wNo_05160	3.49e-158	461	COG0658@1|root,COG0658@2|Bacteria,1MUKF@1224|Proteobacteria,2TRD5@28211|Alphaproteobacteria,47F86@766|Rickettsiales	2|Bacteria	S	Competence protein	comA	-	-	ko:K02238	-	M00429	-	-	ko00000,ko00002,ko02044	3.A.11.1,3.A.11.2	-	-	Competence,DUF4131,Lactamase_B
AJACLIMF_00014	1236908.wNo_08550	3.52e-09	57.4	COG3039@1|root,COG3039@2|Bacteria,1MXTN@1224|Proteobacteria,2TYT4@28211|Alphaproteobacteria,47EXJ@766|Rickettsiales	2|Bacteria	L	Transposase DDE domain	-	-	-	-	-	-	-	-	-	-	-	-	DDE_Tnp_1,DDE_Tnp_1_5
AJACLIMF_00015	570417.WP0950	7.3e-97	294	COG0312@1|root,COG0312@2|Bacteria,1MUSK@1224|Proteobacteria,2TRSR@28211|Alphaproteobacteria,47F4T@766|Rickettsiales	2|Bacteria	S	TldD protein	tldD	GO:0005575,GO:0005622,GO:0005623,GO:0005737,GO:0005829,GO:0044424,GO:0044444,GO:0044464	-	ko:K03568	-	-	-	-	ko00000,ko01002	-	-	-	PmbA_TldD
AJACLIMF_00016	570417.WP0950	8.96e-209	586	COG0312@1|root,COG0312@2|Bacteria,1MUSK@1224|Proteobacteria,2TRSR@28211|Alphaproteobacteria,47F4T@766|Rickettsiales	2|Bacteria	S	TldD protein	tldD	GO:0005575,GO:0005622,GO:0005623,GO:0005737,GO:0005829,GO:0044424,GO:0044444,GO:0044464	-	ko:K03568	-	-	-	-	ko00000,ko01002	-	-	-	PmbA_TldD
AJACLIMF_00019	163164.WD_1051	1.88e-14	73.6	COG0484@1|root,COG0484@2|Bacteria	2|Bacteria	O	heat shock protein binding	-	-	-	ko:K05801	-	-	-	-	ko00000,ko03110	-	-	-	DnaJ,TerB
AJACLIMF_00020	163164.WD_1051	7.06e-135	390	COG0484@1|root,COG0484@2|Bacteria	2|Bacteria	O	heat shock protein binding	-	-	-	ko:K05801	-	-	-	-	ko00000,ko03110	-	-	-	DnaJ,TerB
AJACLIMF_00021	570417.WP0947	1.2e-302	826	COG0285@1|root,COG0285@2|Bacteria,1MVCH@1224|Proteobacteria,2TR64@28211|Alphaproteobacteria,47F0S@766|Rickettsiales	2|Bacteria	H	Belongs to the folylpolyglutamate synthase family	folC	GO:0003674,GO:0003824,GO:0004326,GO:0005575,GO:0005622,GO:0005623,GO:0005737,GO:0006082,GO:0006575,GO:0006725,GO:0006732,GO:0006760,GO:0006761,GO:0006807,GO:0008150,GO:0008152,GO:0008841,GO:0009058,GO:0009108,GO:0009396,GO:0009987,GO:0016053,GO:0016874,GO:0016879,GO:0016881,GO:0018130,GO:0019438,GO:0019752,GO:0034641,GO:0042398,GO:0042558,GO:0042559,GO:0043436,GO:0043603,GO:0043604,GO:0043648,GO:…	6.3.2.12,6.3.2.17	ko:K11754	ko00790,ko01100,map00790,map01100	M00126,M00841	R00942,R02237,R04241	RC00064,RC00090,RC00162	ko00000,ko00001,ko00002,ko01000	-	-	iAF987.Gmet_2475,iJN746.PP_1997,iSDY_1059.SDY_2514	Mur_ligase_C,Mur_ligase_M
AJACLIMF_00022	570417.WP0946	4.57e-102	297	COG2854@1|root,COG2854@2|Bacteria	2|Bacteria	Q	intermembrane phospholipid transfer	ttg2D	-	-	ko:K07323	ko02010,map02010	M00210	-	-	ko00000,ko00001,ko00002,ko02000	3.A.1.27.3	-	-	MlaC
AJACLIMF_00023	570417.WP0945	5.69e-100	290	COG2867@1|root,COG2867@2|Bacteria,1RGUH@1224|Proteobacteria,2U7D8@28211|Alphaproteobacteria,47FPD@766|Rickettsiales	2|Bacteria	I	COG2867 oligoketide cyclase lipid transport protein	ratA	GO:0003674,GO:0005488,GO:0006417,GO:0006446,GO:0008150,GO:0009889,GO:0009890,GO:0009892,GO:0010468,GO:0010556,GO:0010558,GO:0010605,GO:0010608,GO:0010629,GO:0017148,GO:0019222,GO:0031323,GO:0031324,GO:0031326,GO:0031327,GO:0032268,GO:0032269,GO:0034248,GO:0034249,GO:0043021,GO:0043023,GO:0044877,GO:0045947,GO:0048519,GO:0048523,GO:0050789,GO:0050794,GO:0051171,GO:0051172,GO:0051246,GO:0051248,GO:…	-	ko:K18588	-	-	-	-	ko00000	-	-	-	Polyketide_cyc
AJACLIMF_00024	570417.WP0944	1.47e-106	311	COG1651@1|root,COG1651@2|Bacteria,1RFF4@1224|Proteobacteria,2U5BN@28211|Alphaproteobacteria,47FGN@766|Rickettsiales	2|Bacteria	O	May be required for disulfide bond formation in some proteins	MA20_42440	-	-	-	-	-	-	-	-	-	-	-	Thioredoxin_4
AJACLIMF_00025	1236908.wNo_05830	2.18e-37	130	COG1651@1|root,COG1651@2|Bacteria,1RFF4@1224|Proteobacteria,2U5BN@28211|Alphaproteobacteria,47FGN@766|Rickettsiales	2|Bacteria	O	May be required for disulfide bond formation in some proteins	MA20_42440	-	-	-	-	-	-	-	-	-	-	-	Thioredoxin_4
AJACLIMF_00027	1236908.wNo_05850	6.89e-159	445	COG4122@1|root,COG4122@2|Bacteria,1R4VI@1224|Proteobacteria,2U6AD@28211|Alphaproteobacteria,47FGV@766|Rickettsiales	2|Bacteria	S	O-methyltransferase	mdmC	-	2.1.1.104	ko:K00588	ko00360,ko00940,ko00941,ko00945,ko01100,ko01110,map00360,map00940,map00941,map00945,map01100,map01110	M00039,M00350	R01942,R06578	RC00003,RC00392	ko00000,ko00001,ko00002,ko01000	-	-	-	Methyltransf_3
AJACLIMF_00028	1236908.wNo_05860	1.07e-158	444	COG0625@1|root,COG0625@2|Bacteria,1MXM4@1224|Proteobacteria,2TTXD@28211|Alphaproteobacteria,47F9E@766|Rickettsiales	2|Bacteria	O	Glutathione S-transferase	gst	-	2.5.1.18	ko:K00799	ko00480,ko00980,ko00982,ko00983,ko01524,ko05200,ko05204,ko05225,ko05418,map00480,map00980,map00982,map00983,map01524,map05200,map05204,map05225,map05418	-	R03522,R07002,R07003,R07004,R07023,R07024,R07025,R07026,R07069,R07070,R07083,R07084,R07091,R07092,R07093,R07094,R07100,R07113,R07116,R08280,R09409,R11905	RC00004,RC00069,RC00840,RC00948,RC01704,RC01705,RC01706,RC01758,RC01759,RC01765,RC01767,RC01769,RC02243,RC02527,RC02939,RC02940,RC02942,RC02943,RC02944	ko00000,ko00001,ko01000,ko02000	1.A.12.2.2,1.A.12.3.2	-	-	GST_C,GST_C_2,GST_C_3,GST_N_3
AJACLIMF_00029	570417.WP0168	2.24e-48	156	COG3039@1|root,COG3039@2|Bacteria,1MXTN@1224|Proteobacteria,2TYT4@28211|Alphaproteobacteria,47EXJ@766|Rickettsiales	2|Bacteria	L	Transposase DDE domain	-	-	-	-	-	-	-	-	-	-	-	-	DDE_Tnp_1,DDE_Tnp_1_5
AJACLIMF_00031	272134.KB731326_gene276	1.65e-06	51.2	COG3415@1|root,COG3415@2|Bacteria,1G7MA@1117|Cyanobacteria,1HCT7@1150|Oscillatoriales	2|Bacteria	L	Transposase	-	-	-	-	-	-	-	-	-	-	-	-	DDE_3,HTH_Tnp_IS630
AJACLIMF_00032	357244.OTBS_1069	1.32e-24	101	COG3335@1|root,COG3415@1|root,COG3335@2|Bacteria,COG3415@2|Bacteria,1P76X@1224|Proteobacteria,2U16U@28211|Alphaproteobacteria,47FJ1@766|Rickettsiales	2|Bacteria	L	DDE superfamily endonuclease	tnpF	-	-	ko:K07494	-	-	-	-	ko00000	-	-	-	DDE_3,HTH_Tnp_IS630
AJACLIMF_00033	570417.WP0269	5.29e-110	318	COG3335@1|root,COG3335@2|Bacteria,1P76X@1224|Proteobacteria,2U16U@28211|Alphaproteobacteria,47FJ1@766|Rickettsiales	2|Bacteria	L	DDE superfamily endonuclease	tnpF	-	-	ko:K07494	-	-	-	-	ko00000	-	-	-	DDE_3
AJACLIMF_00034	290318.Cvib_1307	1.53e-09	57.4	COG2963@1|root,COG2963@2|Bacteria,1FF9V@1090|Chlorobi	2|Bacteria	L	PFAM transposase IS3 IS911 family protein	-	-	-	ko:K07483,ko:K07497	-	-	-	-	ko00000	-	-	-	HTH_Tnp_1
AJACLIMF_00039	570417.WP0987	1.06e-230	635	COG2255@1|root,COG2255@2|Bacteria,1MU38@1224|Proteobacteria,2TQNG@28211|Alphaproteobacteria,47EZC@766|Rickettsiales	2|Bacteria	L	The RuvA-RuvB complex in the presence of ATP renatures cruciform structure in supercoiled DNA with palindromic sequence, indicating that it may promote strand exchange reactions in homologous recombination. RuvAB is a helicase that mediates the Holliday junction migration by localized denaturation and reannealing	ruvB	GO:0000725,GO:0003674,GO:0003678,GO:0003824,GO:0004003,GO:0004386,GO:0005575,GO:0005622,GO:0005623,GO:0005737,GO:0005829,GO:0006139,GO:0006259,GO:0006281,GO:0006310,GO:0006725,GO:0006807,GO:0006950,GO:0006974,GO:0006996,GO:0007154,GO:0008026,GO:0008094,GO:0008150,GO:0008152,GO:0009314,GO:0009378,GO:0009411,GO:0009416,GO:0009432,GO:0009605,GO:0009628,GO:0009987,GO:0009991,GO:0016043,GO:0016462,GO:…	3.6.4.12	ko:K03551	ko03440,map03440	-	-	-	ko00000,ko00001,ko01000,ko03400	-	-	-	RuvB_C,RuvB_N
AJACLIMF_00040	1236908.wNo_06840	3.74e-123	352	COG0632@1|root,COG0632@2|Bacteria,1MWJR@1224|Proteobacteria,2TSKM@28211|Alphaproteobacteria,47FG4@766|Rickettsiales	2|Bacteria	L	The RuvA-RuvB complex in the presence of ATP renatures cruciform structure in supercoiled DNA with palindromic sequence, indicating that it may promote strand exchange reactions in homologous recombination. RuvAB is a helicase that mediates the Holliday junction migration by localized denaturation and reannealing. RuvA stimulates, in the presence of DNA, the weak ATPase activity of RuvB	ruvA	GO:0000217,GO:0000400,GO:0000724,GO:0000725,GO:0003674,GO:0003676,GO:0003677,GO:0003678,GO:0003824,GO:0004386,GO:0005488,GO:0005515,GO:0005575,GO:0005622,GO:0005623,GO:0005886,GO:0006139,GO:0006259,GO:0006281,GO:0006302,GO:0006310,GO:0006725,GO:0006807,GO:0006950,GO:0006974,GO:0006996,GO:0007154,GO:0008150,GO:0008152,GO:0009314,GO:0009378,GO:0009379,GO:0009432,GO:0009605,GO:0009628,GO:0009987,GO:…	3.6.4.12	ko:K03550	ko03440,map03440	-	-	-	ko00000,ko00001,ko01000,ko03400	-	-	-	HHH_5,RuvA_C,RuvA_N
AJACLIMF_00041	570417.WP0989	1.15e-116	334	COG3474@1|root,COG3474@2|Bacteria,1RIDN@1224|Proteobacteria,2U142@28211|Alphaproteobacteria,47FI1@766|Rickettsiales	2|Bacteria	C	Cytochrome C	cycM	-	-	ko:K08738	ko00920,ko01100,ko01120,ko01524,ko02020,ko04115,ko04210,ko04214,ko04215,ko04932,ko05010,ko05012,ko05014,ko05016,ko05134,ko05145,ko05152,ko05161,ko05164,ko05167,ko05168,ko05200,ko05210,ko05222,ko05416,map00920,map01100,map01120,map01524,map02020,map04115,map04210,map04214,map04215,map04932,map05010,map05012,map05014,map05016,map05134,map05145,map05152,map05161,map05164,map05167,map05168,map05200,m…	M00595	R10151	RC03151,RC03152	ko00000,ko00001,ko00002	3.D.4.6	-	-	Cytochrom_C
AJACLIMF_00042	570417.WP0990	2.86e-47	157	COG1073@1|root,COG1073@2|Bacteria,1MX88@1224|Proteobacteria,2TSRE@28211|Alphaproteobacteria,47FD1@766|Rickettsiales	2|Bacteria	S	hydrolases or acyltransferases (alpha beta hydrolase superfamily)	MA20_24420	-	-	ko:K06889,ko:K07000	-	-	-	-	ko00000	-	-	-	Abhydrolase_6,Hydrolase_4,UPF0227
AJACLIMF_00043	570417.WP0990	4.94e-113	328	COG1073@1|root,COG1073@2|Bacteria,1MX88@1224|Proteobacteria,2TSRE@28211|Alphaproteobacteria,47FD1@766|Rickettsiales	2|Bacteria	S	hydrolases or acyltransferases (alpha beta hydrolase superfamily)	MA20_24420	-	-	ko:K06889,ko:K07000	-	-	-	-	ko00000	-	-	-	Abhydrolase_6,Hydrolase_4,UPF0227
AJACLIMF_00044	570417.WP0991	0	1214	COG0210@1|root,COG0210@2|Bacteria,1MU0G@1224|Proteobacteria,2TS2B@28211|Alphaproteobacteria,47EUH@766|Rickettsiales	2|Bacteria	L	Has both ATPase and helicase activities. Unwinds DNA duplexes with 3' to 5' polarity with respect to the bound strand and initiates unwinding most effectively when a single-stranded region is present. Involved in the post-incision events of nucleotide excision repair and methyl-directed mismatch repair (By similarity)	uvrD	GO:0003674,GO:0003678,GO:0003824,GO:0004003,GO:0004386,GO:0005488,GO:0005515,GO:0005575,GO:0005622,GO:0005623,GO:0005737,GO:0005829,GO:0006139,GO:0006259,GO:0006260,GO:0006261,GO:0006281,GO:0006289,GO:0006298,GO:0006725,GO:0006807,GO:0006950,GO:0006974,GO:0006996,GO:0008026,GO:0008094,GO:0008150,GO:0008152,GO:0009058,GO:0009059,GO:0009314,GO:0009628,GO:0009987,GO:0015616,GO:0016043,GO:0016462,GO:…	3.6.4.12	ko:K03657	ko03420,ko03430,map03420,map03430	-	-	-	ko00000,ko00001,ko01000,ko03400	-	-	-	UvrD-helicase,UvrD_C
AJACLIMF_00047	570417.WP0993	1.96e-77	234	COG0839@1|root,COG0839@2|Bacteria,1MWJV@1224|Proteobacteria,2TRB2@28211|Alphaproteobacteria,47FDH@766|Rickettsiales	2|Bacteria	C	Belongs to the complex I subunit 6 family	nuoJ	GO:0005575,GO:0005623,GO:0005886,GO:0016020,GO:0044464,GO:0071944	1.6.5.3	ko:K00339	ko00190,ko01100,map00190,map01100	M00144	R11945	RC00061	ko00000,ko00001,ko00002,ko01000	3.D.1	-	-	Oxidored_q3
AJACLIMF_00048	570417.WP0994	1.56e-57	179	COG0713@1|root,COG0713@2|Bacteria,1RH0S@1224|Proteobacteria,2U93P@28211|Alphaproteobacteria,47FFJ@766|Rickettsiales	2|Bacteria	C	NDH-1 shuttles electrons from NADH, via FMN and iron- sulfur (Fe-S) centers, to quinones in the respiratory chain. The immediate electron acceptor for the enzyme in this species is believed to be ubiquinone. Couples the redox reaction to proton translocation (for every two electrons transferred, four hydrogen ions are translocated across the cytoplasmic membrane), and thus conserves the redox ene…	nuoK	GO:0003674,GO:0003824,GO:0003954,GO:0005575,GO:0005623,GO:0005886,GO:0006091,GO:0006119,GO:0006120,GO:0006139,GO:0006163,GO:0006725,GO:0006753,GO:0006793,GO:0006796,GO:0006807,GO:0008137,GO:0008150,GO:0008152,GO:0009117,GO:0009123,GO:0009126,GO:0009141,GO:0009144,GO:0009150,GO:0009161,GO:0009167,GO:0009199,GO:0009205,GO:0009259,GO:0009987,GO:0015980,GO:0016020,GO:0016310,GO:0016491,GO:0016651,GO:…	1.6.5.3	ko:K00340	ko00190,ko01100,map00190,map01100	M00144	R11945	RC00061	ko00000,ko00001,ko00002,ko01000	3.D.1	-	-	Oxidored_q2
AJACLIMF_00049	163164.WD_0967	0	1172	COG1009@1|root,COG1009@2|Bacteria,1MW2M@1224|Proteobacteria,2TQSS@28211|Alphaproteobacteria,47EU1@766|Rickettsiales	2|Bacteria	C	NADH ubiquinone oxidoreductase subunit 5 (chain L) Multisubunit Na H antiporter, MnhA	nuoL	-	1.6.5.3	ko:K00341	ko00190,ko01100,map00190,map01100	M00144	R11945	RC00061	ko00000,ko00001,ko00002,ko01000	3.D.1	-	-	NADH5_C,Proton_antipo_C,Proton_antipo_M,Proton_antipo_N
AJACLIMF_00050	163164.WD_0968	0	885	COG1008@1|root,COG1008@2|Bacteria,1MV7V@1224|Proteobacteria,2TSNK@28211|Alphaproteobacteria,47EU0@766|Rickettsiales	2|Bacteria	C	NDH-1 shuttles electrons from NADH, via FMN and iron- sulfur (Fe-S) centers, to quinones in the respiratory chain. Couples the redox reaction to proton translocation (for every two electrons transferred, four hydrogen ions are translocated across the cytoplasmic membrane), and thus conserves the redox energy in a proton gradient (By similarity)	nuoM	GO:0005575,GO:0005623,GO:0005886,GO:0016020,GO:0044464,GO:0071944	1.6.5.3	ko:K00342	ko00190,ko01100,map00190,map01100	M00144	R11945	RC00061	ko00000,ko00001,ko00002,ko01000	3.D.1	-	-	Oxidored_q5_N,Proton_antipo_M
AJACLIMF_00051	570417.WP0997	7.38e-284	781	COG1007@1|root,COG1007@2|Bacteria,1MV56@1224|Proteobacteria,2TQMX@28211|Alphaproteobacteria,47EYV@766|Rickettsiales	2|Bacteria	C	NDH-1 shuttles electrons from NADH, via FMN and iron- sulfur (Fe-S) centers, to quinones in the respiratory chain. The immediate electron acceptor for the enzyme in this species is believed to be ubiquinone. Couples the redox reaction to proton translocation (for every two electrons transferred, four hydrogen ions are translocated across the cytoplasmic membrane), and thus conserves the redox ene…	nuoN	GO:0003674,GO:0003824,GO:0003954,GO:0006091,GO:0006119,GO:0006120,GO:0006139,GO:0006163,GO:0006725,GO:0006753,GO:0006793,GO:0006796,GO:0006807,GO:0008137,GO:0008150,GO:0008152,GO:0009117,GO:0009123,GO:0009126,GO:0009141,GO:0009144,GO:0009150,GO:0009161,GO:0009167,GO:0009199,GO:0009205,GO:0009259,GO:0009987,GO:0015980,GO:0016310,GO:0016491,GO:0016651,GO:0016655,GO:0017144,GO:0019637,GO:0019693,GO:…	1.6.5.3	ko:K00343	ko00190,ko01100,map00190,map01100	M00144	R11945	RC00061	ko00000,ko00001,ko00002,ko01000	3.D.1	-	-	Proton_antipo_M
AJACLIMF_00052	570417.WP0998	1.93e-180	504	COG0340@1|root,COG0340@2|Bacteria,1MWCC@1224|Proteobacteria,2TS82@28211|Alphaproteobacteria,47FFK@766|Rickettsiales	2|Bacteria	H	Biotin/lipoate A/B protein ligase family	birA	GO:0000166,GO:0000976,GO:0000984,GO:0001017,GO:0001067,GO:0003674,GO:0003676,GO:0003677,GO:0003690,GO:0003824,GO:0004077,GO:0005488,GO:0005515,GO:0005524,GO:0005575,GO:0006082,GO:0006464,GO:0006732,GO:0006766,GO:0006767,GO:0006768,GO:0006790,GO:0006807,GO:0008144,GO:0008150,GO:0008152,GO:0009058,GO:0009102,GO:0009108,GO:0009110,GO:0009305,GO:0009374,GO:0009987,GO:0016053,GO:0016874,GO:0016879,GO:…	2.7.1.33,6.3.4.15	ko:K01947,ko:K03523,ko:K03524	ko00770,ko00780,ko01100,ko02010,map00770,map00780,map01100,map02010	M00120,M00581,M00582	R01074,R02971,R03018,R04391,R05145	RC00002,RC00017,RC00043,RC00070,RC00096,RC02896	ko00000,ko00001,ko00002,ko01000,ko02000,ko03000	2.A.88.1,2.A.88.2	-	iLJ478.TM0224	BPL_C,BPL_LplA_LipB,HTH_11
AJACLIMF_00054	570417.WP1000	1.23e-83	247	COG2332@1|root,COG2332@2|Bacteria,1RHN5@1224|Proteobacteria,2U99J@28211|Alphaproteobacteria,47FM0@766|Rickettsiales	2|Bacteria	O	Heme chaperone required for the biogenesis of c-type cytochromes. Transiently binds heme delivered by CcmC and transfers the heme to apo-cytochromes in a process facilitated by CcmF and CcmH	ccmE	GO:0003674,GO:0003824,GO:0005488,GO:0005575,GO:0005623,GO:0005886,GO:0006464,GO:0006807,GO:0006810,GO:0008150,GO:0008152,GO:0009897,GO:0009986,GO:0009987,GO:0015886,GO:0016020,GO:0016043,GO:0017003,GO:0017004,GO:0017006,GO:0018063,GO:0019538,GO:0020037,GO:0022607,GO:0031224,GO:0031226,GO:0031233,GO:0031237,GO:0034622,GO:0036211,GO:0043170,GO:0043412,GO:0043933,GO:0044085,GO:0044237,GO:0044238,GO:…	-	ko:K02197	-	-	-	-	ko00000	-	-	iSSON_1240.SSON_2255	CcmE
AJACLIMF_00056	272134.KB731326_gene276	2.47e-06	50.4	COG3415@1|root,COG3415@2|Bacteria,1G7MA@1117|Cyanobacteria,1HCT7@1150|Oscillatoriales	2|Bacteria	L	Transposase	-	-	-	-	-	-	-	-	-	-	-	-	DDE_3,HTH_Tnp_IS630
AJACLIMF_00058	570417.WP0285	3.9e-59	184	COG3335@1|root,COG3335@2|Bacteria,1RB1C@1224|Proteobacteria,2U367@28211|Alphaproteobacteria	2|Bacteria	L	DDE superfamily endonuclease	-	-	-	ko:K07494	-	-	-	-	ko00000	-	-	-	DDE_3
AJACLIMF_00059	570417.WP0284	2.94e-83	249	COG3415@1|root,COG3415@2|Bacteria,1Q1DX@1224|Proteobacteria,2V5Z2@28211|Alphaproteobacteria,47GFT@766|Rickettsiales	2|Bacteria	L	Homeodomain-like domain	-	-	-	-	-	-	-	-	-	-	-	-	DDE_3,HTH_23,HTH_29,HTH_32,HTH_33
AJACLIMF_00060	313612.L8106_02532	1.26e-19	87	COG3335@1|root,COG3335@2|Bacteria,1G6HS@1117|Cyanobacteria,1HH5N@1150|Oscillatoriales	2|Bacteria	L	DDE superfamily endonuclease	-	-	-	ko:K07494	-	-	-	-	ko00000	-	-	-	DDE_3,HTH_Tnp_IS630
AJACLIMF_00061	570417.WP0284	1.62e-106	308	COG3415@1|root,COG3415@2|Bacteria,1Q1DX@1224|Proteobacteria,2V5Z2@28211|Alphaproteobacteria,47GFT@766|Rickettsiales	2|Bacteria	L	Homeodomain-like domain	-	-	-	-	-	-	-	-	-	-	-	-	DDE_3,HTH_23,HTH_29,HTH_32,HTH_33
AJACLIMF_00062	570417.WP0285	3.9e-59	184	COG3335@1|root,COG3335@2|Bacteria,1RB1C@1224|Proteobacteria,2U367@28211|Alphaproteobacteria	2|Bacteria	L	DDE superfamily endonuclease	-	-	-	ko:K07494	-	-	-	-	ko00000	-	-	-	DDE_3
AJACLIMF_00063	570417.WP0029	7.52e-29	108	COG3335@1|root,COG3335@2|Bacteria,1P76X@1224|Proteobacteria,2U16U@28211|Alphaproteobacteria,47FJ1@766|Rickettsiales	2|Bacteria	L	DDE superfamily endonuclease	tnpF	-	-	ko:K07494	-	-	-	-	ko00000	-	-	-	DDE_3
AJACLIMF_00064	570417.WP0268	2.23e-75	226	COG3415@1|root,COG3415@2|Bacteria,1NCZM@1224|Proteobacteria,2UD66@28211|Alphaproteobacteria,47GMV@766|Rickettsiales	2|Bacteria	L	Transposase	-	-	-	-	-	-	-	-	-	-	-	-	DDE_3,HTH_Tnp_IS630
AJACLIMF_00066	1236908.wNo_06790	3.52e-292	798	COG0372@1|root,COG0372@2|Bacteria,1MUKX@1224|Proteobacteria,2TS63@28211|Alphaproteobacteria,47EUJ@766|Rickettsiales	2|Bacteria	H	Belongs to the citrate synthase family	gltA	GO:0003674,GO:0003824,GO:0004108,GO:0005488,GO:0005515,GO:0005575,GO:0005622,GO:0005623,GO:0005737,GO:0005829,GO:0006082,GO:0006091,GO:0006099,GO:0006101,GO:0008150,GO:0008152,GO:0009060,GO:0009987,GO:0015980,GO:0016740,GO:0016746,GO:0016999,GO:0017144,GO:0019752,GO:0036440,GO:0042802,GO:0043436,GO:0044237,GO:0044238,GO:0044281,GO:0044424,GO:0044444,GO:0044464,GO:0045333,GO:0046912,GO:0055114,GO:…	2.3.3.1	ko:K01647	ko00020,ko00630,ko01100,ko01110,ko01120,ko01130,ko01200,ko01210,ko01230,map00020,map00630,map01100,map01110,map01120,map01130,map01200,map01210,map01230	M00009,M00010,M00012,M00740	R00351	RC00004,RC00067	br01601,ko00000,ko00001,ko00002,ko01000	-	-	iIT341.HP0026,iYL1228.KPN_00727	Citrate_synt
AJACLIMF_00067	570417.WP0982	1.28e-50	160	COG0268@1|root,COG0268@2|Bacteria,1MZ94@1224|Proteobacteria,2UC42@28211|Alphaproteobacteria,47FS8@766|Rickettsiales	2|Bacteria	J	Binds directly to 16S ribosomal RNA	rpsT	GO:0000028,GO:0003674,GO:0003676,GO:0003723,GO:0003735,GO:0004857,GO:0005198,GO:0005488,GO:0005575,GO:0005622,GO:0005623,GO:0005737,GO:0005829,GO:0005840,GO:0006412,GO:0006518,GO:0006807,GO:0006996,GO:0008073,GO:0008150,GO:0008152,GO:0009058,GO:0009059,GO:0009987,GO:0010467,GO:0015935,GO:0016043,GO:0019538,GO:0019843,GO:0022607,GO:0022613,GO:0022618,GO:0022626,GO:0022627,GO:0030234,GO:0032991,GO:…	-	ko:K02968	ko03010,map03010	M00178	-	-	br01610,ko00000,ko00001,ko00002,ko03011	-	-	-	Ribosomal_S20p
AJACLIMF_00068	1236908.wNo_06770	1.66e-158	446	COG0204@1|root,COG0204@2|Bacteria,1MY51@1224|Proteobacteria,2TT3P@28211|Alphaproteobacteria,47FBV@766|Rickettsiales	2|Bacteria	I	Phosphate acyltransferases	plsC	-	2.3.1.51	ko:K00655	ko00561,ko00564,ko01100,ko01110,map00561,map00564,map01100,map01110	M00089	R02241,R09381	RC00004,RC00037,RC00039	ko00000,ko00001,ko00002,ko01000,ko01004	-	-	-	Acyltransferase
AJACLIMF_00069	1236908.wNo_06760	5.89e-232	639	COG4974@1|root,COG4974@2|Bacteria,1MVNF@1224|Proteobacteria,2TRAA@28211|Alphaproteobacteria,47F6H@766|Rickettsiales	2|Bacteria	L	Belongs to the 'phage' integrase family	xerD	GO:0000150,GO:0003674,GO:0003824,GO:0005575,GO:0005622,GO:0005623,GO:0006139,GO:0006259,GO:0006276,GO:0006310,GO:0006725,GO:0006807,GO:0008150,GO:0008152,GO:0008907,GO:0009009,GO:0009037,GO:0009314,GO:0009628,GO:0009987,GO:0015074,GO:0032991,GO:0034641,GO:0043170,GO:0044237,GO:0044238,GO:0044260,GO:0044424,GO:0044464,GO:0046483,GO:0048476,GO:0050896,GO:0071139,GO:0071704,GO:0090304,GO:0140097,GO:…	-	ko:K03733,ko:K04763	-	-	-	-	ko00000,ko03036	-	-	-	Phage_int_SAM_1,Phage_integrase
AJACLIMF_00071	1236908.wNo_06740	5.06e-145	409	COG0593@1|root,COG0593@2|Bacteria,1N4PG@1224|Proteobacteria,2U96K@28211|Alphaproteobacteria,47FFT@766|Rickettsiales	2|Bacteria	L	ATPase involved in DNA replication initiation	hda	GO:0000166,GO:0003674,GO:0005488,GO:0005515,GO:0005575,GO:0005622,GO:0005623,GO:0005737,GO:0005829,GO:0006139,GO:0006259,GO:0006260,GO:0006261,GO:0006270,GO:0006275,GO:0006725,GO:0006807,GO:0008150,GO:0008152,GO:0008156,GO:0009058,GO:0009059,GO:0009889,GO:0009890,GO:0009892,GO:0009987,GO:0010556,GO:0010558,GO:0010605,GO:0016020,GO:0017076,GO:0019219,GO:0019222,GO:0030174,GO:0030554,GO:0031323,GO:…	-	ko:K02313,ko:K10763	ko02020,ko04112,map02020,map04112	-	-	-	ko00000,ko00001,ko03032,ko03036	-	-	-	Bac_DnaA
AJACLIMF_00072	570417.WP0977	1.36e-27	100	COG5464@1|root,COG5464@2|Bacteria	2|Bacteria	S	double-stranded DNA endodeoxyribonuclease activity	-	-	-	-	-	-	-	-	-	-	-	-	PDDEXK_2,Transposase_31
AJACLIMF_00073	1236908.wNo_10670	1.82e-91	281	COG3344@1|root,COG3344@2|Bacteria,1MVI1@1224|Proteobacteria,2U2EJ@28211|Alphaproteobacteria,47F14@766|Rickettsiales	2|Bacteria	L	N-terminal domain of reverse transcriptase	-	-	2.7.7.49	ko:K00986	-	-	-	-	ko00000,ko01000	-	-	-	GIIM,HNH,RVT_1,RVT_N
AJACLIMF_00074	272134.KB731326_gene276	3.25e-06	50.4	COG3415@1|root,COG3415@2|Bacteria,1G7MA@1117|Cyanobacteria,1HCT7@1150|Oscillatoriales	2|Bacteria	L	Transposase	-	-	-	-	-	-	-	-	-	-	-	-	DDE_3,HTH_Tnp_IS630
AJACLIMF_00075	357244.OTBS_1069	1.8e-24	102	COG3335@1|root,COG3415@1|root,COG3335@2|Bacteria,COG3415@2|Bacteria,1P76X@1224|Proteobacteria,2U16U@28211|Alphaproteobacteria,47FJ1@766|Rickettsiales	2|Bacteria	L	DDE superfamily endonuclease	tnpF	-	-	ko:K07494	-	-	-	-	ko00000	-	-	-	DDE_3,HTH_Tnp_IS630
AJACLIMF_00076	1236908.wNo_03930	2.76e-26	106	COG0666@1|root,COG0666@2|Bacteria	2|Bacteria	G	response to abiotic stimulus	ank	-	3.5.1.2	ko:K01425,ko:K06867	ko00220,ko00250,ko00471,ko01100,ko04724,ko04727,ko04964,ko05206,ko05230,map00220,map00250,map00471,map01100,map04724,map04727,map04964,map05206,map05230	-	R00256,R01579	RC00010,RC02798	ko00000,ko00001,ko01000	-	-	-	Ank_2,Ank_3,Ank_4,PIN_4,PRANC
AJACLIMF_00077	570417.WP0729	6.24e-71	225	COG0666@1|root,COG0666@2|Bacteria	2|Bacteria	G	response to abiotic stimulus	-	-	-	-	-	-	-	-	-	-	-	-	Ank,Ank_2,Ank_5
AJACLIMF_00078	570417.WP0729	9.4e-51	174	COG0666@1|root,COG0666@2|Bacteria	2|Bacteria	G	response to abiotic stimulus	-	-	-	-	-	-	-	-	-	-	-	-	Ank,Ank_2,Ank_5
AJACLIMF_00079	570417.WP0728	4.19e-49	157	COG2214@1|root,COG2214@2|Bacteria,1PUS9@1224|Proteobacteria,2TT35@28211|Alphaproteobacteria,47GI3@766|Rickettsiales	2|Bacteria	O	DnaJ molecular chaperone homology domain	MA20_36100	-	-	ko:K03205	ko03070,map03070	M00333	-	-	ko00000,ko00001,ko00002,ko02044	3.A.7	-	-	DnaJ,KTSC
AJACLIMF_00080	1236908.wNo_03900	5.36e-132	374	COG0694@1|root,COG0694@2|Bacteria,1MVQ1@1224|Proteobacteria,2TUD1@28211|Alphaproteobacteria,47F9H@766|Rickettsiales	2|Bacteria	O	COG0694 Thioredoxin-like proteins and domains	nifU	-	-	ko:K07400	-	-	-	-	ko00000	-	-	-	Nfu_N,NifU
AJACLIMF_00081	570417.WP0726	4.87e-280	767	COG0124@1|root,COG0124@2|Bacteria,1MV2K@1224|Proteobacteria,2TSTH@28211|Alphaproteobacteria,47ETM@766|Rickettsiales	2|Bacteria	J	histidyl-tRNA synthetase	hisS	-	6.1.1.21	ko:K01892	ko00970,map00970	M00359,M00360	R03655	RC00055,RC00523	ko00000,ko00001,ko00002,ko01000,ko01007,ko03016	-	-	-	HGTP_anticodon,tRNA-synt_His
AJACLIMF_00082	1236908.wNo_03880	7.15e-165	462	COG0496@1|root,COG0496@2|Bacteria,1MVHE@1224|Proteobacteria,2TQXZ@28211|Alphaproteobacteria,47F7J@766|Rickettsiales	2|Bacteria	F	Nucleotidase that shows phosphatase activity on nucleoside 5'-monophosphates	surE	-	3.1.3.5	ko:K03787	ko00230,ko00240,ko00760,ko01100,ko01110,map00230,map00240,map00760,map01100,map01110	-	R00183,R00511,R00963,R01126,R01227,R01569,R01664,R01968,R02088,R02102,R02323,R02719,R03346	RC00017	ko00000,ko00001,ko01000	-	-	-	SurE
AJACLIMF_00084	570417.WP0723	4.3e-274	752	COG0531@1|root,COG0531@2|Bacteria,1MUA2@1224|Proteobacteria,2TSV9@28211|Alphaproteobacteria,47EYE@766|Rickettsiales	2|Bacteria	E	Amino acid permease	potE	GO:0000064,GO:0003333,GO:0003674,GO:0005215,GO:0005342,GO:0005488,GO:0005515,GO:0005575,GO:0005623,GO:0005886,GO:0005887,GO:0006810,GO:0006811,GO:0006812,GO:0006820,GO:0006855,GO:0006865,GO:0006873,GO:0006885,GO:0006950,GO:0008150,GO:0008324,GO:0008509,GO:0008514,GO:0008519,GO:0009268,GO:0009628,GO:0009987,GO:0010447,GO:0015075,GO:0015077,GO:0015078,GO:0015101,GO:0015171,GO:0015174,GO:0015179,GO:…	-	ko:K03294,ko:K03756,ko:K03757,ko:K03759	-	-	-	-	ko00000,ko02000	2.A.3.2	-	iAF1260.b0692,iAF1260.b4132,iAPECO1_1312.APECO1_2321,iB21_1397.B21_00640,iB21_1397.B21_03965,iBWG_1329.BWG_0551,iBWG_1329.BWG_3846,iE2348C_1286.E2348C_0581,iE2348C_1286.E2348C_4459,iEC042_1314.EC042_4498,iEC55989_1330.EC55989_4625,iECABU_c1320.ECABU_c07430,iECABU_c1320.ECABU_c46860,iECBD_1354.ECBD_2969,iECBD_1354.ECBD_3898,iECB_1328.ECB_00648,iECB_1328.ECB_04003,iECDH10B_1368.ECDH10B_0758,iECDH10…	AA_permease_2
AJACLIMF_00085	570417.WP0722	2.61e-297	812	COG0531@1|root,COG0531@2|Bacteria,1MUA2@1224|Proteobacteria,2TSV9@28211|Alphaproteobacteria,47EYE@766|Rickettsiales	2|Bacteria	E	Amino acid permease	potE	GO:0000064,GO:0003333,GO:0003674,GO:0005215,GO:0005342,GO:0005488,GO:0005515,GO:0005575,GO:0005623,GO:0005886,GO:0005887,GO:0006810,GO:0006811,GO:0006812,GO:0006820,GO:0006855,GO:0006865,GO:0006873,GO:0006885,GO:0006950,GO:0008150,GO:0008324,GO:0008509,GO:0008514,GO:0008519,GO:0009268,GO:0009628,GO:0009987,GO:0010447,GO:0015075,GO:0015077,GO:0015078,GO:0015101,GO:0015171,GO:0015174,GO:0015179,GO:…	-	ko:K03294,ko:K03756,ko:K03757,ko:K03759	-	-	-	-	ko00000,ko02000	2.A.3.2	-	iAF1260.b0692,iAF1260.b4132,iAPECO1_1312.APECO1_2321,iB21_1397.B21_00640,iB21_1397.B21_03965,iBWG_1329.BWG_0551,iBWG_1329.BWG_3846,iE2348C_1286.E2348C_0581,iE2348C_1286.E2348C_4459,iEC042_1314.EC042_4498,iEC55989_1330.EC55989_4625,iECABU_c1320.ECABU_c07430,iECABU_c1320.ECABU_c46860,iECBD_1354.ECBD_2969,iECBD_1354.ECBD_3898,iECB_1328.ECB_00648,iECB_1328.ECB_04003,iECDH10B_1368.ECDH10B_0758,iECDH10…	AA_permease_2
AJACLIMF_00087	1236908.wNo_03830	2.13e-231	638	COG0136@1|root,COG0136@2|Bacteria,1MUHG@1224|Proteobacteria,2TSRD@28211|Alphaproteobacteria,47EUG@766|Rickettsiales	2|Bacteria	E	Catalyzes the NADPH-dependent formation of L-aspartate- semialdehyde (L-ASA) by the reductive dephosphorylation of L- aspartyl-4-phosphate	asd	GO:0000096,GO:0000097,GO:0003674,GO:0003824,GO:0004073,GO:0006082,GO:0006520,GO:0006549,GO:0006553,GO:0006555,GO:0006566,GO:0006790,GO:0006807,GO:0008150,GO:0008152,GO:0008652,GO:0009058,GO:0009066,GO:0009067,GO:0009081,GO:0009082,GO:0009085,GO:0009086,GO:0009088,GO:0009089,GO:0009097,GO:0009987,GO:0016053,GO:0016491,GO:0016620,GO:0016903,GO:0019752,GO:0043436,GO:0043648,GO:0044237,GO:0044238,GO:…	1.2.1.11	ko:K00133	ko00260,ko00261,ko00270,ko00300,ko01100,ko01110,ko01120,ko01130,ko01210,ko01230,map00260,map00261,map00270,map00300,map01100,map01110,map01120,map01130,map01210,map01230	M00016,M00017,M00018,M00033,M00525,M00526,M00527	R02291	RC00684	ko00000,ko00001,ko00002,ko01000	-	-	iLJ478.TM1523	Semialdhyde_dh,Semialdhyde_dhC
AJACLIMF_00088	570417.WP0719	3.01e-252	692	COG0026@1|root,COG0026@2|Bacteria,1MU70@1224|Proteobacteria,2TRSV@28211|Alphaproteobacteria,47G30@766|Rickettsiales	2|Bacteria	F	Catalyzes the ATP-dependent conversion of 5- aminoimidazole ribonucleotide (AIR) and HCO(3)(-) to N5- carboxyaminoimidazole ribonucleotide (N5-CAIR)	purK	GO:0000166,GO:0003674,GO:0003824,GO:0004638,GO:0005488,GO:0005524,GO:0005575,GO:0005622,GO:0005623,GO:0005737,GO:0005829,GO:0005886,GO:0006139,GO:0006163,GO:0006164,GO:0006725,GO:0006753,GO:0006793,GO:0006796,GO:0006807,GO:0008144,GO:0008150,GO:0008152,GO:0009058,GO:0009117,GO:0009150,GO:0009152,GO:0009165,GO:0009259,GO:0009260,GO:0009987,GO:0016020,GO:0016829,GO:0016830,GO:0016831,GO:0016874,GO:…	6.3.4.18	ko:K01589	ko00230,ko01100,ko01110,ko01130,map00230,map01100,map01110,map01130	M00048	R07404	RC01927	ko00000,ko00001,ko00002,ko01000	-	-	iECUMN_1333.ECUMN_0562,iYL1228.KPN_00477	ATP-grasp
AJACLIMF_00089	570417.WP0718	1.78e-91	267	COG2967@1|root,COG2967@2|Bacteria,1MZ2Z@1224|Proteobacteria,2U9JM@28211|Alphaproteobacteria,47FFR@766|Rickettsiales	2|Bacteria	P	ApaG domain	apaG	-	-	ko:K06195	-	-	-	-	ko00000	-	-	-	DUF525
AJACLIMF_00090	570417.WP0717	0	974	COG1178@1|root,COG1178@2|Bacteria,1MWEV@1224|Proteobacteria,2TSTS@28211|Alphaproteobacteria	2|Bacteria	P	ABC-type Fe3 transport system, permease component	fbpB	-	-	ko:K02011	ko02010,map02010	M00190	-	-	ko00000,ko00001,ko00002,ko02000	3.A.1.10	-	-	BPD_transp_1
AJACLIMF_00091	570417.WP0716	1.39e-195	543	COG1054@1|root,COG1054@2|Bacteria,1MUFV@1224|Proteobacteria,2TUB5@28211|Alphaproteobacteria,47F5M@766|Rickettsiales	2|Bacteria	S	Rhodanese Homology Domain	yceA	-	-	ko:K07146	-	-	-	-	ko00000	-	-	-	Rhodanese,Rhodanese_C
AJACLIMF_00093	570417.WP0714	1.08e-28	102	COG2026@1|root,COG2026@2|Bacteria	2|Bacteria	DJ	nuclease activity	relE	GO:0003674,GO:0003824,GO:0004518,GO:0004519,GO:0006139,GO:0006355,GO:0006401,GO:0006725,GO:0006807,GO:0008150,GO:0008152,GO:0009056,GO:0009057,GO:0009889,GO:0009890,GO:0009892,GO:0009987,GO:0010468,GO:0010556,GO:0010558,GO:0010605,GO:0010629,GO:0016070,GO:0016787,GO:0016788,GO:0019219,GO:0019222,GO:0019439,GO:0031323,GO:0031324,GO:0031326,GO:0031327,GO:0034641,GO:0034655,GO:0040008,GO:0043170,GO:…	-	ko:K06218	-	-	-	-	ko00000,ko02048	-	-	-	ParE_toxin
AJACLIMF_00094	570417.WP0713	1.7e-30	109	COG2026@1|root,COG2026@2|Bacteria	2|Bacteria	DJ	nuclease activity	relE	GO:0003674,GO:0003824,GO:0004518,GO:0004519,GO:0006139,GO:0006355,GO:0006401,GO:0006725,GO:0006807,GO:0008150,GO:0008152,GO:0009056,GO:0009057,GO:0009889,GO:0009890,GO:0009892,GO:0009987,GO:0010468,GO:0010556,GO:0010558,GO:0010605,GO:0010629,GO:0016070,GO:0016787,GO:0016788,GO:0019219,GO:0019222,GO:0019439,GO:0031323,GO:0031324,GO:0031326,GO:0031327,GO:0034641,GO:0034655,GO:0040008,GO:0043170,GO:…	-	ko:K06218	-	-	-	-	ko00000,ko02048	-	-	-	ParE_toxin
AJACLIMF_00095	163164.WD_0122	3.36e-47	152	COG2026@1|root,COG2026@2|Bacteria,1NP1I@1224|Proteobacteria,2UVY2@28211|Alphaproteobacteria,47GI8@766|Rickettsiales	2|Bacteria	DJ	ParE toxin of type II toxin-antitoxin system, parDE	relE	GO:0003674,GO:0003824,GO:0004518,GO:0004519,GO:0006139,GO:0006355,GO:0006401,GO:0006725,GO:0006807,GO:0008150,GO:0008152,GO:0009056,GO:0009057,GO:0009889,GO:0009890,GO:0009892,GO:0009987,GO:0010468,GO:0010556,GO:0010558,GO:0010605,GO:0010629,GO:0016070,GO:0016787,GO:0016788,GO:0019219,GO:0019222,GO:0019439,GO:0031323,GO:0031324,GO:0031326,GO:0031327,GO:0034641,GO:0034655,GO:0040008,GO:0043170,GO:…	-	ko:K06218	-	-	-	-	ko00000,ko02048	-	-	-	ParE_toxin
AJACLIMF_00097	357244.OTBS_1069	1.87e-24	102	COG3335@1|root,COG3415@1|root,COG3335@2|Bacteria,COG3415@2|Bacteria,1P76X@1224|Proteobacteria,2U16U@28211|Alphaproteobacteria,47FJ1@766|Rickettsiales	2|Bacteria	L	DDE superfamily endonuclease	tnpF	-	-	ko:K07494	-	-	-	-	ko00000	-	-	-	DDE_3,HTH_Tnp_IS630
AJACLIMF_00098	272134.KB731326_gene276	1.65e-06	51.2	COG3415@1|root,COG3415@2|Bacteria,1G7MA@1117|Cyanobacteria,1HCT7@1150|Oscillatoriales	2|Bacteria	L	Transposase	-	-	-	-	-	-	-	-	-	-	-	-	DDE_3,HTH_Tnp_IS630
AJACLIMF_00099	1236908.wNo_04910	1.26e-139	406	COG3023@1|root,COG3023@2|Bacteria,1RDHU@1224|Proteobacteria,2TSW3@28211|Alphaproteobacteria,47FF6@766|Rickettsiales	2|Bacteria	V	Ami_2	ampD	-	3.2.1.52,3.5.1.28	ko:K01207,ko:K01447,ko:K03806,ko:K11066	ko00520,ko00531,ko01100,ko01501,map00520,map00531,map01100,map01501	M00628	R00022,R04112,R05963,R07809,R07810,R10831	RC00049,RC00064,RC00141	ko00000,ko00001,ko00002,ko01000,ko01011	-	-	-	Amidase_2,PG_binding_1
AJACLIMF_00100	570417.WP0834	2.63e-198	549	2CHCK@1|root,2ZA3K@2|Bacteria,1N36A@1224|Proteobacteria	2|Bacteria	S	Bacterial EndoU nuclease	-	-	-	-	-	-	-	-	-	-	-	-	EndoU_bacteria
AJACLIMF_00101	570417.WP0835	6.77e-270	740	COG0126@1|root,COG0126@2|Bacteria,1MUNU@1224|Proteobacteria,2TSKQ@28211|Alphaproteobacteria,47EUC@766|Rickettsiales	2|Bacteria	F	Belongs to the phosphoglycerate kinase family	pgk	GO:0001871,GO:0002020,GO:0003674,GO:0003824,GO:0004618,GO:0005488,GO:0005515,GO:0005575,GO:0005576,GO:0005618,GO:0005622,GO:0005623,GO:0005737,GO:0005829,GO:0005886,GO:0005975,GO:0006082,GO:0006090,GO:0006091,GO:0006096,GO:0006139,GO:0006163,GO:0006164,GO:0006165,GO:0006725,GO:0006732,GO:0006733,GO:0006753,GO:0006754,GO:0006757,GO:0006793,GO:0006796,GO:0006807,GO:0008150,GO:0008152,GO:0009056,GO:…	2.7.2.3,5.3.1.1	ko:K00927,ko:K01803	ko00010,ko00051,ko00562,ko00710,ko01100,ko01110,ko01120,ko01130,ko01200,ko01230,map00010,map00051,map00562,map00710,map01100,map01110,map01120,map01130,map01200,map01230	M00001,M00002,M00003,M00165,M00166,M00308,M00552	R01015,R01512	RC00002,RC00043,RC00423	ko00000,ko00001,ko00002,ko01000,ko04147	-	-	iSB619.SA_RS04145,iSbBS512_1146.SbBS512_E3351	PGK
AJACLIMF_00102	570417.WP0836	2.4e-296	810	COG0112@1|root,COG0112@2|Bacteria,1MUIS@1224|Proteobacteria,2TQKT@28211|Alphaproteobacteria,47F0T@766|Rickettsiales	2|Bacteria	E	Catalyzes the reversible interconversion of serine and glycine with tetrahydrofolate (THF) serving as the one-carbon carrier. This reaction serves as the major source of one-carbon groups required for the biosynthesis of purines, thymidylate, methionine, and other important biomolecules. Also exhibits THF- independent aldolase activity toward beta-hydroxyamino acids, producing glycine and aldehyd…	glyA	GO:0001505,GO:0003674,GO:0003824,GO:0004372,GO:0005575,GO:0005622,GO:0005623,GO:0005737,GO:0006082,GO:0006520,GO:0006544,GO:0006545,GO:0006730,GO:0006807,GO:0008150,GO:0008152,GO:0008652,GO:0009058,GO:0009069,GO:0009070,GO:0009987,GO:0016053,GO:0016740,GO:0016741,GO:0016742,GO:0017144,GO:0019752,GO:0042133,GO:0042136,GO:0043436,GO:0044237,GO:0044238,GO:0044249,GO:0044281,GO:0044283,GO:0044424,GO:…	2.1.2.1	ko:K00600	ko00260,ko00460,ko00630,ko00670,ko00680,ko01100,ko01110,ko01120,ko01130,ko01200,ko01230,ko01523,map00260,map00460,map00630,map00670,map00680,map01100,map01110,map01120,map01130,map01200,map01230,map01523	M00140,M00141,M00346,M00532	R00945,R09099	RC00022,RC00112,RC01583,RC02958	ko00000,ko00001,ko00002,ko01000	-	-	-	SHMT
AJACLIMF_00103	570417.WP0837	4.03e-288	787	COG2271@1|root,COG2271@2|Bacteria,1PND6@1224|Proteobacteria,2TS48@28211|Alphaproteobacteria,47FF0@766|Rickettsiales	2|Bacteria	G	Major Facilitator Superfamily	gudP	-	-	-	-	-	-	-	-	-	-	-	MFS_1
AJACLIMF_00106	570417.WP0840	1.08e-63	195	COG2076@1|root,COG2076@2|Bacteria,1MZ6P@1224|Proteobacteria,2UBR4@28211|Alphaproteobacteria,47FNT@766|Rickettsiales	2|Bacteria	U	Small Multidrug Resistance protein	sugE	GO:0005575,GO:0005623,GO:0005886,GO:0005887,GO:0006810,GO:0008150,GO:0015893,GO:0016020,GO:0016021,GO:0031224,GO:0031226,GO:0042221,GO:0042493,GO:0044425,GO:0044459,GO:0044464,GO:0046618,GO:0050896,GO:0051179,GO:0051234,GO:0055085,GO:0071944	-	ko:K03297,ko:K11741,ko:K18924	-	M00712	-	-	ko00000,ko00002,ko02000	2.A.7.1,2.A.7.1.5	-	-	Multi_Drug_Res
AJACLIMF_00107	570417.WP0841	3.63e-270	741	COG0436@1|root,COG0436@2|Bacteria,1MW0Z@1224|Proteobacteria,2TRPK@28211|Alphaproteobacteria,47EVG@766|Rickettsiales	2|Bacteria	E	Aminotransferase	aatA	-	2.6.1.1	ko:K00812	ko00220,ko00250,ko00270,ko00330,ko00350,ko00360,ko00400,ko00401,ko00950,ko00960,ko01100,ko01110,ko01130,ko01210,ko01230,map00220,map00250,map00270,map00330,map00350,map00360,map00400,map00401,map00950,map00960,map01100,map01110,map01130,map01210,map01230	-	R00355,R00694,R00734,R00896,R02433,R02619,R05052	RC00006	ko00000,ko00001,ko01000,ko01007	-	-	-	Aminotran_1_2
AJACLIMF_00108	1236908.wNo_04990	6.63e-234	644	COG0407@1|root,COG0407@2|Bacteria,1MUG1@1224|Proteobacteria,2TQQV@28211|Alphaproteobacteria,47EW4@766|Rickettsiales	2|Bacteria	H	Catalyzes the decarboxylation of four acetate groups of uroporphyrinogen-III to yield coproporphyrinogen-III	hemE	GO:0003674,GO:0003824,GO:0004853,GO:0005575,GO:0005622,GO:0005623,GO:0005737,GO:0005829,GO:0006725,GO:0006778,GO:0006779,GO:0006783,GO:0006807,GO:0008150,GO:0008152,GO:0009058,GO:0009987,GO:0016829,GO:0016830,GO:0016831,GO:0018130,GO:0019438,GO:0033013,GO:0033014,GO:0034641,GO:0042168,GO:0042440,GO:0044237,GO:0044249,GO:0044271,GO:0044424,GO:0044444,GO:0044464,GO:0046148,GO:0046483,GO:0051186,GO:…	4.1.1.37	ko:K01599	ko00860,ko01100,ko01110,map00860,map01100,map01110	M00121	R03197,R04972	RC00872	ko00000,ko00001,ko00002,ko01000	-	-	iAF987.Gmet_0016	URO-D
AJACLIMF_00109	570417.WP0844	3.64e-182	508	COG1253@1|root,COG1253@2|Bacteria,1MV3P@1224|Proteobacteria,2TVFA@28211|Alphaproteobacteria,47FC1@766|Rickettsiales	2|Bacteria	S	COG1253 Hemolysins and related proteins containing CBS domains	tlyC	-	-	ko:K06189	-	-	-	-	ko00000,ko02000	9.A.40.1.2	-	-	CBS,CorC_HlyC,DUF21
AJACLIMF_00110	163164.WD_0563	2.56e-25	104	COG3385@1|root,COG3385@2|Bacteria,1NM1J@1224|Proteobacteria,2UR0S@28211|Alphaproteobacteria,47G33@766|Rickettsiales	2|Bacteria	L	similarity to EGAD 8624	-	-	-	-	-	-	-	-	-	-	-	-	DDE_Tnp_1
AJACLIMF_00111	570417.WP0285	3.9e-59	184	COG3335@1|root,COG3335@2|Bacteria,1RB1C@1224|Proteobacteria,2U367@28211|Alphaproteobacteria	2|Bacteria	L	DDE superfamily endonuclease	-	-	-	ko:K07494	-	-	-	-	ko00000	-	-	-	DDE_3
AJACLIMF_00112	570417.WP0284	2.11e-104	305	COG3415@1|root,COG3415@2|Bacteria,1Q1DX@1224|Proteobacteria,2V5Z2@28211|Alphaproteobacteria,47GFT@766|Rickettsiales	2|Bacteria	L	Homeodomain-like domain	-	-	-	-	-	-	-	-	-	-	-	-	DDE_3,HTH_23,HTH_29,HTH_32,HTH_33
AJACLIMF_00114	570417.WP0819	8.35e-121	345	COG3175@1|root,COG3175@2|Bacteria,1RDTU@1224|Proteobacteria,2U6ZT@28211|Alphaproteobacteria,47FDI@766|Rickettsiales	2|Bacteria	O	Exerts its effect at some terminal stage of cytochrome c oxidase synthesis, probably by being involved in the insertion of the copper B into subunit I	ctaG	-	-	ko:K02258	ko00190,ko01100,ko04714,map00190,map01100,map04714	M00154	-	-	ko00000,ko00001,ko00002,ko03029	3.D.4.8	-	-	CtaG_Cox11
AJACLIMF_00115	570417.WP0820	1.41e-154	436	COG0670@1|root,COG0670@2|Bacteria,1MU69@1224|Proteobacteria,2TRSF@28211|Alphaproteobacteria,47F5J@766|Rickettsiales	2|Bacteria	S	Belongs to the BI1 family	ybhL	GO:0005575,GO:0005623,GO:0005886,GO:0016020,GO:0044464,GO:0071944	-	ko:K06890	-	-	-	-	ko00000	-	-	-	Bax1-I
AJACLIMF_00116	570417.WP0821	5.8e-267	733	COG1104@1|root,COG1104@2|Bacteria,1MU1C@1224|Proteobacteria,2TSQE@28211|Alphaproteobacteria,47F0P@766|Rickettsiales	2|Bacteria	E	COG1104 Cysteine sulfinate desulfinase cysteine desulfurase and related enzymes	nifS	GO:0000096,GO:0003674,GO:0003824,GO:0005488,GO:0005515,GO:0005575,GO:0005622,GO:0005623,GO:0005634,GO:0005654,GO:0005737,GO:0005739,GO:0005759,GO:0005829,GO:0006082,GO:0006139,GO:0006163,GO:0006464,GO:0006520,GO:0006725,GO:0006732,GO:0006753,GO:0006790,GO:0006793,GO:0006796,GO:0006807,GO:0008150,GO:0008152,GO:0009058,GO:0009116,GO:0009117,GO:0009119,GO:0009141,GO:0009144,GO:0009150,GO:0009199,GO:…	2.8.1.7	ko:K04487	ko00730,ko01100,ko04122,map00730,map01100,map04122	-	R07460,R11528,R11529	RC01789,RC02313	ko00000,ko00001,ko01000,ko02048,ko03016,ko03029	-	-	-	Aminotran_5
AJACLIMF_00117	570417.WP0822	1.56e-163	457	COG2945@1|root,COG2945@2|Bacteria,1MUDY@1224|Proteobacteria,2TRMI@28211|Alphaproteobacteria,47F70@766|Rickettsiales	2|Bacteria	S	hydrolase of the alpha beta superfamily	QU41_16170	-	-	ko:K07018	-	-	-	-	ko00000	-	-	-	Abhydrolase_1,Hydrolase_4,Peptidase_S15
AJACLIMF_00119	1236908.wNo_04820	2.26e-143	406	COG1136@1|root,COG1136@2|Bacteria,1MVSQ@1224|Proteobacteria,2TSBE@28211|Alphaproteobacteria,47FA2@766|Rickettsiales	2|Bacteria	V	Part of the ABC transporter complex LolCDE involved in the translocation of mature outer membrane-directed lipoproteins, from the inner membrane to the periplasmic chaperone, LolA. Responsible for the formation of the LolA-lipoprotein complex in an ATP-dependent manner	lolD	GO:0000166,GO:0003674,GO:0003824,GO:0005215,GO:0005488,GO:0005524,GO:0005575,GO:0005623,GO:0005886,GO:0006807,GO:0006810,GO:0008104,GO:0008144,GO:0008150,GO:0008152,GO:0015031,GO:0015399,GO:0015405,GO:0015833,GO:0016020,GO:0016021,GO:0016462,GO:0016787,GO:0016817,GO:0016818,GO:0016887,GO:0017076,GO:0017111,GO:0019538,GO:0022804,GO:0022857,GO:0030554,GO:0031224,GO:0032553,GO:0032555,GO:0032559,GO:…	-	ko:K02003,ko:K09810	ko02010,map02010	M00255,M00258	-	-	ko00000,ko00001,ko00002,ko01000,ko02000	3.A.1,3.A.1.125	-	-	ABC_tran
AJACLIMF_00120	570417.WP0825	1.16e-92	271	COG0316@1|root,COG0316@2|Bacteria,1RHCW@1224|Proteobacteria,2UBR8@28211|Alphaproteobacteria,47FNC@766|Rickettsiales	2|Bacteria	S	Belongs to the HesB IscA family	erpA	GO:0003674,GO:0005488,GO:0005506,GO:0005575,GO:0005622,GO:0005623,GO:0005737,GO:0005829,GO:0005886,GO:0006091,GO:0006790,GO:0006807,GO:0008150,GO:0008152,GO:0009060,GO:0009061,GO:0009987,GO:0010467,GO:0015980,GO:0016020,GO:0016043,GO:0016226,GO:0019538,GO:0022607,GO:0031163,GO:0043167,GO:0043169,GO:0043170,GO:0044085,GO:0044237,GO:0044238,GO:0044424,GO:0044444,GO:0044464,GO:0045333,GO:0046872,GO:…	-	ko:K13628,ko:K15724	-	-	-	-	ko00000,ko03016	-	-	-	Fe-S_biosyn
AJACLIMF_00121	570417.WP0826	1.63e-280	767	COG0232@1|root,COG0232@2|Bacteria,1MVQ2@1224|Proteobacteria,2TRCD@28211|Alphaproteobacteria,47F2H@766|Rickettsiales	2|Bacteria	F	Belongs to the dGTPase family. Type 2 subfamily	dgt	GO:0003674,GO:0003824,GO:0006139,GO:0006163,GO:0006195,GO:0006203,GO:0006725,GO:0006753,GO:0006793,GO:0006796,GO:0006807,GO:0008150,GO:0008152,GO:0008832,GO:0009056,GO:0009058,GO:0009117,GO:0009141,GO:0009143,GO:0009144,GO:0009146,GO:0009151,GO:0009155,GO:0009166,GO:0009200,GO:0009204,GO:0009215,GO:0009217,GO:0009262,GO:0009264,GO:0009394,GO:0009987,GO:0016787,GO:0016788,GO:0016793,GO:0018130,GO:…	3.1.5.1	ko:K01129	ko00230,map00230	-	R01856	RC00017	ko00000,ko00001,ko01000	-	-	-	HD,HD_assoc
AJACLIMF_00122	1236908.wNo_04850	2.98e-259	714	COG0117@1|root,COG1985@1|root,COG0117@2|Bacteria,COG1985@2|Bacteria,1MUWT@1224|Proteobacteria,2TR70@28211|Alphaproteobacteria,47F6U@766|Rickettsiales	2|Bacteria	H	Converts 2,5-diamino-6-(ribosylamino)-4(3h)-pyrimidinone 5'-phosphate into 5-amino-6-(ribosylamino)-2,4(1h,3h)- pyrimidinedione 5'-phosphate	ribD	GO:0000166,GO:0003674,GO:0003824,GO:0005488,GO:0006139,GO:0006725,GO:0006766,GO:0006767,GO:0006771,GO:0006807,GO:0008150,GO:0008152,GO:0008703,GO:0008835,GO:0009058,GO:0009110,GO:0009231,GO:0009451,GO:0009987,GO:0016070,GO:0016491,GO:0016614,GO:0016616,GO:0016787,GO:0016810,GO:0016814,GO:0017144,GO:0018130,GO:0019239,GO:0034641,GO:0036094,GO:0042364,GO:0042726,GO:0042727,GO:0043170,GO:0043412,GO:…	1.1.1.193,3.5.4.26	ko:K01498,ko:K11752	ko00740,ko01100,ko01110,ko02024,map00740,map01100,map01110,map02024	M00125	R03458,R03459	RC00204,RC00933	ko00000,ko00001,ko00002,ko01000	-	-	iAF987.Gmet_1624,iB21_1397.B21_00366,iECBD_1354.ECBD_3247,iECB_1328.ECB_00362,iECD_1391.ECD_00362,iECED1_1282.ECED1_0437,iECNA114_1301.ECNA114_0391,iECSF_1327.ECSF_0374,iEcolC_1368.EcolC_3219,iJN746.PP_0514,iLF82_1304.LF82_1880,iLJ478.TM1828,iNRG857_1313.NRG857_01945,iYL1228.KPN_00366,ic_1306.c0524	RibD_C,dCMP_cyt_deam_1
AJACLIMF_00123	357244.OTBS_1069	5.32e-25	102	COG3335@1|root,COG3415@1|root,COG3335@2|Bacteria,COG3415@2|Bacteria,1P76X@1224|Proteobacteria,2U16U@28211|Alphaproteobacteria,47FJ1@766|Rickettsiales	2|Bacteria	L	DDE superfamily endonuclease	tnpF	-	-	ko:K07494	-	-	-	-	ko00000	-	-	-	DDE_3,HTH_Tnp_IS630
AJACLIMF_00124	272134.KB731326_gene276	1.25e-06	51.2	COG3415@1|root,COG3415@2|Bacteria,1G7MA@1117|Cyanobacteria,1HCT7@1150|Oscillatoriales	2|Bacteria	L	Transposase	-	-	-	-	-	-	-	-	-	-	-	-	DDE_3,HTH_Tnp_IS630
AJACLIMF_00125	1236908.wNo_06540	1.11e-238	656	COG0113@1|root,COG0113@2|Bacteria,1MWMW@1224|Proteobacteria,2TS3F@28211|Alphaproteobacteria,47EXD@766|Rickettsiales	2|Bacteria	H	Belongs to the ALAD family	hemB	GO:0003674,GO:0003824,GO:0004655,GO:0005488,GO:0005575,GO:0005622,GO:0005623,GO:0005737,GO:0005829,GO:0006725,GO:0006778,GO:0006779,GO:0006783,GO:0006807,GO:0008150,GO:0008152,GO:0008270,GO:0009058,GO:0009987,GO:0016829,GO:0016835,GO:0016836,GO:0018130,GO:0019438,GO:0033013,GO:0033014,GO:0034641,GO:0042168,GO:0042440,GO:0043167,GO:0043169,GO:0044237,GO:0044249,GO:0044271,GO:0044424,GO:0044444,GO:…	4.2.1.24	ko:K01698	ko00860,ko01100,ko01110,ko01120,map00860,map01100,map01110,map01120	M00121	R00036	RC00918,RC01781	ko00000,ko00001,ko00002,ko01000,ko04147	-	-	-	ALAD
AJACLIMF_00126	570417.WP1096	5.18e-228	630	COG1005@1|root,COG1005@2|Bacteria,1MU2R@1224|Proteobacteria,2TS09@28211|Alphaproteobacteria,47EYG@766|Rickettsiales	2|Bacteria	C	NDH-1 shuttles electrons from NADH, via FMN and iron- sulfur (Fe-S) centers, to quinones in the respiratory chain. The immediate electron acceptor for the enzyme in this species is believed to be ubiquinone. Couples the redox reaction to proton translocation (for every two electrons transferred, four hydrogen ions are translocated across the cytoplasmic membrane), and thus conserves the redox ene…	nuoH	GO:0003674,GO:0003824,GO:0003954,GO:0006091,GO:0006119,GO:0006120,GO:0006139,GO:0006163,GO:0006725,GO:0006753,GO:0006793,GO:0006796,GO:0006807,GO:0008137,GO:0008150,GO:0008152,GO:0009117,GO:0009123,GO:0009126,GO:0009141,GO:0009144,GO:0009150,GO:0009161,GO:0009167,GO:0009199,GO:0009205,GO:0009259,GO:0009987,GO:0015980,GO:0016310,GO:0016491,GO:0016651,GO:0016655,GO:0017144,GO:0019637,GO:0019693,GO:…	1.6.5.3	ko:K00337	ko00190,ko01100,map00190,map01100	M00144	R11945	RC00061	ko00000,ko00001,ko00002,ko01000	3.D.1	-	-	NADHdh
AJACLIMF_00129	570417.WP1094	0	1384	COG1034@1|root,COG1034@2|Bacteria,1P8MN@1224|Proteobacteria,2TS97@28211|Alphaproteobacteria,47F11@766|Rickettsiales	2|Bacteria	C	NADH dehydrogenase NADH ubiquinone oxidoreductase 75 kD subunit (chain G)	nuoG	-	1.6.5.3	ko:K00336	ko00190,ko01100,map00190,map01100	M00144	R11945	RC00061	ko00000,ko00001,ko00002,ko01000	3.D.1	-	-	Fer2_4,Molybdopterin,Molydop_binding,NADH-G_4Fe-4S_3,NADH_dhqG_C
AJACLIMF_00130	570417.WP1093	4.77e-42	137	2EV1K@1|root,33NGP@2|Bacteria,1NQ8R@1224|Proteobacteria,2UKZ4@28211|Alphaproteobacteria,47FTC@766|Rickettsiales	2|Bacteria	-	-	-	-	-	-	-	-	-	-	-	-	-	-	-
AJACLIMF_00131	570417.WP1092	0	892	COG0260@1|root,COG0260@2|Bacteria,1MUF9@1224|Proteobacteria,2TQU9@28211|Alphaproteobacteria,47F0A@766|Rickettsiales	2|Bacteria	E	Presumably involved in the processing and regular turnover of intracellular proteins. Catalyzes the removal of unsubstituted N-terminal amino acids from various peptides	pepA	GO:0005575,GO:0005622,GO:0005623,GO:0005737,GO:0044424,GO:0044464	3.4.11.1,3.4.11.5	ko:K01255,ko:K01259	ko00330,ko00480,ko01100,map00330,map00480,map01100	-	R00135,R00899,R04951	RC00096,RC00141	ko00000,ko00001,ko01000,ko01002	-	-	-	Peptidase_M17,Peptidase_M17_N
AJACLIMF_00132	570417.WP1091	9.43e-156	437	COG3485@1|root,COG3485@2|Bacteria,1MUYX@1224|Proteobacteria,2TU2C@28211|Alphaproteobacteria,47FMM@766|Rickettsiales	2|Bacteria	Q	Protocatechuate 3,4-dioxygenase beta subunit	pcaH	-	1.13.11.3	ko:K00449	ko00362,ko00624,ko01100,ko01120,ko01220,map00362,map00624,map01100,map01120,map01220	-	R01631,R03549	RC00388,RC00953	br01602,ko00000,ko00001,ko01000	-	-	-	Dioxygenase_C,PCDO_beta_N
AJACLIMF_00133	570417.WP1090	0	1885	COG0506@1|root,COG4230@1|root,COG0506@2|Bacteria,COG4230@2|Bacteria,1MV93@1224|Proteobacteria,2TQPT@28211|Alphaproteobacteria,47F1J@766|Rickettsiales	2|Bacteria	C	Oxidizes proline to glutamate for use as a carbon and nitrogen source	putA	GO:0000166,GO:0000976,GO:0000984,GO:0000986,GO:0000987,GO:0001017,GO:0001067,GO:0001130,GO:0001131,GO:0001141,GO:0001217,GO:0003674,GO:0003676,GO:0003677,GO:0003690,GO:0003700,GO:0003824,GO:0003842,GO:0004657,GO:0005488,GO:0005515,GO:0005575,GO:0005623,GO:0005886,GO:0006082,GO:0006355,GO:0006520,GO:0006536,GO:0006560,GO:0006562,GO:0006807,GO:0008150,GO:0008152,GO:0009056,GO:0009063,GO:0009064,GO:…	1.2.1.88,1.3.8.7,1.5.5.2	ko:K00249,ko:K00294,ko:K13821	ko00071,ko00250,ko00280,ko00330,ko00410,ko00640,ko01100,ko01110,ko01130,ko01200,ko01212,ko03320,map00071,map00250,map00280,map00330,map00410,map00640,map01100,map01110,map01130,map01200,map01212,map03320	M00013,M00036,M00087	R00245,R00707,R00708,R00924,R01175,R01253,R01279,R02661,R03172,R03777,R03857,R03990,R04095,R04432,R04444,R04445,R04751,R04754,R05051	RC00052,RC00068,RC00076,RC00080,RC00083,RC00095,RC00148,RC00216,RC00242,RC00246,RC00255	ko00000,ko00001,ko00002,ko01000,ko03000	-	-	iAF987.Gmet_3512,iPC815.YPO1851,iSbBS512_1146.SbBS512_E2304	Aldedh,Pro_dh,Pro_dh-DNA_bdg
AJACLIMF_00134	570417.WP1089	0	1632	COG1048@1|root,COG1048@2|Bacteria,1MU9T@1224|Proteobacteria,2TT3T@28211|Alphaproteobacteria,47EVS@766|Rickettsiales	2|Bacteria	C	Catalyzes the isomerization of citrate to isocitrate via cis-aconitate	acnA	GO:0003674,GO:0003676,GO:0003723,GO:0003729,GO:0003730,GO:0003824,GO:0003994,GO:0005488,GO:0005506,GO:0005575,GO:0005622,GO:0005623,GO:0005737,GO:0005829,GO:0005975,GO:0006081,GO:0006082,GO:0006091,GO:0006097,GO:0006099,GO:0006101,GO:0006629,GO:0006631,GO:0006950,GO:0006979,GO:0008150,GO:0008152,GO:0009060,GO:0009061,GO:0009987,GO:0015980,GO:0016829,GO:0016835,GO:0016836,GO:0016999,GO:0017144,GO:…	4.2.1.3	ko:K01681	ko00020,ko00630,ko00720,ko01100,ko01110,ko01120,ko01130,ko01200,ko01210,ko01230,map00020,map00630,map00720,map01100,map01110,map01120,map01130,map01200,map01210,map01230	M00009,M00010,M00012,M00173,M00740	R01324,R01325,R01900	RC00497,RC00498,RC00618	br01601,ko00000,ko00001,ko00002,ko01000	-	-	iAPECO1_1312.APECO1_436,iECOK1_1307.ECOK1_1491,iECS88_1305.ECS88_1416,iJN746.PP_2112,iUMN146_1321.UM146_10390,iUTI89_1310.UTI89_C1547	Aconitase,Aconitase_C
AJACLIMF_00135	570417.WP1088	3.6e-112	322	COG1952@1|root,COG1952@2|Bacteria,1RI75@1224|Proteobacteria,2UBTB@28211|Alphaproteobacteria,47FP0@766|Rickettsiales	2|Bacteria	U	One of the proteins required for the normal export of preproteins out of the cell cytoplasm. It is a molecular chaperone that binds to a subset of precursor proteins, maintaining them in a translocation-competent state. It also specifically binds to its receptor SecA	secB	GO:0002790,GO:0006457,GO:0006810,GO:0008104,GO:0008150,GO:0009306,GO:0009987,GO:0015031,GO:0015833,GO:0032940,GO:0033036,GO:0042886,GO:0045184,GO:0046903,GO:0051179,GO:0051234,GO:0071702,GO:0071705	-	ko:K03071	ko02024,ko03060,ko03070,map02024,map03060,map03070	M00335	-	-	ko00000,ko00001,ko00002,ko02044,ko03110	3.A.5	-	-	SecB
AJACLIMF_00136	570417.WP1087	1.3e-135	386	COG4395@1|root,COG4395@2|Bacteria,1NCIX@1224|Proteobacteria,2TTDQ@28211|Alphaproteobacteria,47FN2@766|Rickettsiales	2|Bacteria	S	protein conserved in bacteria	MA20_24770	-	-	ko:K15539	-	-	-	-	ko00000	-	-	-	Tim44
AJACLIMF_00137	1236908.wNo_06440	1.01e-160	451	COG0847@1|root,COG0847@2|Bacteria,1MV8Z@1224|Proteobacteria,2TTFF@28211|Alphaproteobacteria,47FA0@766|Rickettsiales	2|Bacteria	L	DNA polymerase III is a complex, multichain enzyme responsible for most of the replicative synthesis in bacteria. The epsilon subunit contain the editing function and is a proofreading 3'-5' exonuclease	dnaQ	GO:0003674,GO:0003824,GO:0004518,GO:0004527,GO:0005575,GO:0005622,GO:0005623,GO:0005737,GO:0005829,GO:0006139,GO:0006259,GO:0006260,GO:0006261,GO:0006281,GO:0006725,GO:0006807,GO:0006950,GO:0006974,GO:0008150,GO:0008152,GO:0008408,GO:0009058,GO:0009059,GO:0009360,GO:0009987,GO:0016787,GO:0016788,GO:0032991,GO:0033554,GO:0034641,GO:0034645,GO:0042575,GO:0043170,GO:0044237,GO:0044238,GO:0044249,GO:…	2.7.7.7,3.1.26.4	ko:K02342,ko:K14159	ko00230,ko00240,ko01100,ko03030,ko03430,ko03440,map00230,map00240,map01100,map03030,map03430,map03440	M00260	R00375,R00376,R00377,R00378	RC02795	ko00000,ko00001,ko00002,ko01000,ko03032,ko03400	-	-	-	RNase_T
AJACLIMF_00138	570417.WP1085	1.19e-128	367	COG1999@1|root,COG1999@2|Bacteria,1RHJ8@1224|Proteobacteria,2U0Q3@28211|Alphaproteobacteria,47FK3@766|Rickettsiales	2|Bacteria	S	protein SCO1 SenC PrrC, involved in biogenesis of respiratory and photosynthetic systems	senC	GO:0003674,GO:0005048,GO:0005488,GO:0033218,GO:0042277	-	ko:K03619,ko:K07152	-	-	-	-	ko00000,ko03029	-	-	-	SCO1-SenC
AJACLIMF_00139	1236908.wNo_06420	6.74e-150	423	COG0571@1|root,COG0571@2|Bacteria,1MUQ6@1224|Proteobacteria,2TTIA@28211|Alphaproteobacteria,47FDT@766|Rickettsiales	2|Bacteria	J	Digests double-stranded RNA. Involved in the processing of primary rRNA transcript to yield the immediate precursors to the large and small rRNAs (23S and 16S). Processes some mRNAs, and tRNAs when they are encoded in the rRNA operon. Processes pre- crRNA and tracrRNA of type II CRISPR loci if present in the organism	rnc	GO:0000287,GO:0003674,GO:0003676,GO:0003723,GO:0003725,GO:0003824,GO:0004518,GO:0004519,GO:0004521,GO:0004525,GO:0004540,GO:0005488,GO:0005515,GO:0005575,GO:0005622,GO:0005623,GO:0005737,GO:0005829,GO:0006139,GO:0006364,GO:0006396,GO:0006397,GO:0006725,GO:0006807,GO:0008150,GO:0008152,GO:0009987,GO:0010467,GO:0016070,GO:0016071,GO:0016072,GO:0016787,GO:0016788,GO:0016891,GO:0016893,GO:0019899,GO:…	3.1.26.3,3.1.3.97	ko:K03685,ko:K07053	ko03008,ko05205,map03008,map05205	-	R00188,R11188	RC00078	ko00000,ko00001,ko01000,ko03009,ko03019,ko03036	-	-	-	Ribonucleas_3_3,dsrm
AJACLIMF_00140	570417.WP1083	1.07e-243	671	COG0167@1|root,COG0167@2|Bacteria,1MU7C@1224|Proteobacteria,2TRF8@28211|Alphaproteobacteria,47G34@766|Rickettsiales	2|Bacteria	F	Catalyzes the conversion of dihydroorotate to orotate with quinone as electron acceptor	pyrD	-	1.3.1.14,1.3.5.2,1.3.98.1	ko:K00226,ko:K00254,ko:K02823,ko:K17828	ko00240,ko01100,map00240,map01100	M00051	R01867,R01868,R01869	RC00051	ko00000,ko00001,ko00002,ko01000	-	-	-	DHO_dh
AJACLIMF_00141	272134.KB731326_gene276	1.25e-06	51.2	COG3415@1|root,COG3415@2|Bacteria,1G7MA@1117|Cyanobacteria,1HCT7@1150|Oscillatoriales	2|Bacteria	L	Transposase	-	-	-	-	-	-	-	-	-	-	-	-	DDE_3,HTH_Tnp_IS630
AJACLIMF_00142	357244.OTBS_1069	1.77e-24	102	COG3335@1|root,COG3415@1|root,COG3335@2|Bacteria,COG3415@2|Bacteria,1P76X@1224|Proteobacteria,2U16U@28211|Alphaproteobacteria,47FJ1@766|Rickettsiales	2|Bacteria	L	DDE superfamily endonuclease	tnpF	-	-	ko:K07494	-	-	-	-	ko00000	-	-	-	DDE_3,HTH_Tnp_IS630
AJACLIMF_00144	1236908.wNo_06370	0	1386	COG0542@1|root,COG0542@2|Bacteria,1MV8B@1224|Proteobacteria,2TQUZ@28211|Alphaproteobacteria,47FZG@766|Rickettsiales	2|Bacteria	O	ATP-dependent clp protease ATP-binding subunit (ClpA)	clpA	GO:0000166,GO:0003674,GO:0003824,GO:0004176,GO:0005488,GO:0005524,GO:0005575,GO:0005622,GO:0005623,GO:0005737,GO:0005829,GO:0006508,GO:0006807,GO:0006950,GO:0006979,GO:0008144,GO:0008150,GO:0008152,GO:0008233,GO:0009987,GO:0016462,GO:0016787,GO:0016817,GO:0016818,GO:0016887,GO:0017076,GO:0017111,GO:0019538,GO:0030554,GO:0032553,GO:0032555,GO:0032559,GO:0035639,GO:0036094,GO:0042623,GO:0043167,GO:…	-	ko:K03694	-	-	-	-	ko00000,ko03110	-	-	-	AAA,AAA_2,ClpB_D2-small,Clp_N
AJACLIMF_00145	570417.WP1078	3.32e-283	775	COG0513@1|root,COG0513@2|Bacteria,1MU49@1224|Proteobacteria,2TR6Q@28211|Alphaproteobacteria,47EVP@766|Rickettsiales	2|Bacteria	L	COG0513 Superfamily II DNA and RNA helicases	srmB	GO:0000027,GO:0003674,GO:0003676,GO:0003723,GO:0003724,GO:0003725,GO:0003727,GO:0003824,GO:0004004,GO:0004386,GO:0005488,GO:0005575,GO:0005622,GO:0005623,GO:0005737,GO:0005829,GO:0006139,GO:0006725,GO:0006807,GO:0006996,GO:0008026,GO:0008143,GO:0008150,GO:0008152,GO:0008186,GO:0009987,GO:0010501,GO:0016043,GO:0016070,GO:0016462,GO:0016787,GO:0016817,GO:0016818,GO:0016887,GO:0017111,GO:0022607,GO:…	3.6.4.13	ko:K05590,ko:K11927	ko03018,map03018	-	-	-	ko00000,ko00001,ko01000,ko03009,ko03019	-	-	-	DEAD,Helicase_C
AJACLIMF_00146	1236908.wNo_06350	4.28e-53	166	COG1278@1|root,COG1278@2|Bacteria	2|Bacteria	K	Cold shock	cspB_1	-	-	ko:K03704	-	-	-	-	ko00000,ko03000	-	-	-	CSD
AJACLIMF_00147	570417.WP1076	2e-300	822	COG0312@1|root,COG0312@2|Bacteria,1MUVW@1224|Proteobacteria,2TSAV@28211|Alphaproteobacteria,47FYZ@766|Rickettsiales	2|Bacteria	S	PmbA protein	pmbA	GO:0005575,GO:0005622,GO:0005623,GO:0005737,GO:0005829,GO:0006508,GO:0006807,GO:0008150,GO:0008152,GO:0019538,GO:0043170,GO:0044238,GO:0044424,GO:0044444,GO:0044464,GO:0071704,GO:1901564	-	ko:K03592	-	-	-	-	ko00000,ko01002	-	-	-	PmbA_TldD
AJACLIMF_00148	570417.WP1075	3.89e-186	520	COG0224@1|root,COG0224@2|Bacteria,1MU28@1224|Proteobacteria,2TR11@28211|Alphaproteobacteria,47F6G@766|Rickettsiales	2|Bacteria	C	Produces ATP from ADP in the presence of a proton gradient across the membrane. The gamma chain is believed to be important in regulating ATPase activity and the flow of protons through the CF(0) complex	atpG	GO:0003674,GO:0003824,GO:0005215,GO:0005575,GO:0005618,GO:0005622,GO:0005623,GO:0005886,GO:0006139,GO:0006163,GO:0006164,GO:0006725,GO:0006753,GO:0006754,GO:0006793,GO:0006796,GO:0006807,GO:0006810,GO:0006811,GO:0006812,GO:0008150,GO:0008152,GO:0008324,GO:0009058,GO:0009117,GO:0009123,GO:0009124,GO:0009126,GO:0009127,GO:0009141,GO:0009142,GO:0009144,GO:0009145,GO:0009150,GO:0009152,GO:0009156,GO:…	-	ko:K02115	ko00190,ko00195,ko01100,map00190,map00195,map01100	M00157	-	-	ko00000,ko00001,ko00002,ko00194	3.A.2.1	-	iLJ478.TM1611,iSSON_1240.SSON_3886,iYL1228.KPN_04138	ATP-synt
AJACLIMF_00149	1236908.wNo_06320	1.52e-253	700	COG3898@1|root,COG3898@2|Bacteria	2|Bacteria	D	HemY domain protein	-	-	-	ko:K02498	-	-	-	-	ko00000	-	-	-	DUF4347,HemY_N,TPR_16
AJACLIMF_00151	1236908.wNo_06300	6.92e-265	729	COG4591@1|root,COG4591@2|Bacteria,1MVV7@1224|Proteobacteria,2TRBX@28211|Alphaproteobacteria,47EU5@766|Rickettsiales	2|Bacteria	M	Lipoprotein releasing system transmembrane protein	lolC	GO:0005575,GO:0005623,GO:0005886,GO:0005887,GO:0008104,GO:0008150,GO:0016020,GO:0016021,GO:0031224,GO:0031226,GO:0032991,GO:0033036,GO:0034613,GO:0044425,GO:0044459,GO:0044464,GO:0044872,GO:0044873,GO:0044874,GO:0051179,GO:0051641,GO:0070727,GO:0071944,GO:0072657,GO:0089705,GO:0098796,GO:0098797,GO:1990778	-	ko:K02004,ko:K09808	ko02010,map02010	M00255,M00258	-	-	ko00000,ko00001,ko00002,ko02000	3.A.1,3.A.1.125	-	-	FtsX,MacB_PCD
AJACLIMF_00152	1236908.wNo_06290	6.37e-86	264	COG0662@1|root,COG0836@1|root,COG0662@2|Bacteria,COG0836@2|Bacteria,1MV39@1224|Proteobacteria,2TT0R@28211|Alphaproteobacteria,47FBT@766|Rickettsiales	2|Bacteria	M	Nucleotidyl transferase	manC	-	2.7.7.13,5.3.1.8	ko:K00971,ko:K01809,ko:K16011	ko00051,ko00520,ko01100,ko01110,ko01130,ko02025,map00051,map00520,map01100,map01110,map01130,map02025	M00114,M00361,M00362	R00885,R01819	RC00002,RC00376	ko00000,ko00001,ko00002,ko01000	-	-	-	Cupin_2,MannoseP_isomer,NTP_transferase
AJACLIMF_00153	570417.WP0285	1.3e-57	180	COG3335@1|root,COG3335@2|Bacteria,1RB1C@1224|Proteobacteria,2U367@28211|Alphaproteobacteria	2|Bacteria	L	DDE superfamily endonuclease	-	-	-	ko:K07494	-	-	-	-	ko00000	-	-	-	DDE_3
AJACLIMF_00154	570417.WP0284	3.24e-106	309	COG3415@1|root,COG3415@2|Bacteria,1Q1DX@1224|Proteobacteria,2V5Z2@28211|Alphaproteobacteria,47GFT@766|Rickettsiales	2|Bacteria	L	Homeodomain-like domain	-	-	-	-	-	-	-	-	-	-	-	-	DDE_3,HTH_23,HTH_29,HTH_32,HTH_33
AJACLIMF_00155	570417.WP1071	1.24e-99	300	COG0662@1|root,COG0836@1|root,COG0662@2|Bacteria,COG0836@2|Bacteria,1MV39@1224|Proteobacteria,2TT0R@28211|Alphaproteobacteria,47FBT@766|Rickettsiales	2|Bacteria	M	Nucleotidyl transferase	manC	-	2.7.7.13,5.3.1.8	ko:K00971,ko:K01809,ko:K16011	ko00051,ko00520,ko01100,ko01110,ko01130,ko02025,map00051,map00520,map01100,map01110,map01130,map02025	M00114,M00361,M00362	R00885,R01819	RC00002,RC00376	ko00000,ko00001,ko00002,ko01000	-	-	-	Cupin_2,MannoseP_isomer,NTP_transferase
AJACLIMF_00157	570417.WP1069	3.37e-79	235	COG2142@1|root,COG2142@2|Bacteria	2|Bacteria	C	succinate dehydrogenase activity	sdhD	GO:0005575,GO:0005623,GO:0005886,GO:0016020,GO:0044464,GO:0071944	-	ko:K00242	ko00020,ko00190,ko00650,ko00720,ko01100,ko01110,ko01120,ko01130,ko01200,map00020,map00190,map00650,map00720,map01100,map01110,map01120,map01130,map01200	M00009,M00011,M00149,M00173	R02164	RC00045	ko00000,ko00001,ko00002	-	-	-	Sdh_cyt
AJACLIMF_00158	570417.WP1068	2.18e-72	218	COG2009@1|root,COG2009@2|Bacteria,1N02N@1224|Proteobacteria,2UC47@28211|Alphaproteobacteria,47FMW@766|Rickettsiales	2|Bacteria	C	Succinate dehydrogenase, cytochrome b556 subunit	sdhC	GO:0005575,GO:0005623,GO:0005886,GO:0016020,GO:0044464,GO:0071944	-	ko:K00241	ko00020,ko00190,ko00650,ko00720,ko01100,ko01110,ko01120,ko01130,ko01200,map00020,map00190,map00650,map00720,map01100,map01110,map01120,map01130,map01200	M00009,M00011,M00149,M00173,M00374,M00376	R02164	RC00045	ko00000,ko00001,ko00002	-	-	-	Sdh_cyt
AJACLIMF_00160	1236908.wNo_06250	4.58e-121	347	COG4649@1|root,COG4649@2|Bacteria,1P2GI@1224|Proteobacteria,2U5KS@28211|Alphaproteobacteria	2|Bacteria	S	Protein conserved in bacteria	-	-	-	-	-	-	-	-	-	-	-	-	TPR_21
AJACLIMF_00161	1173028.ANKO01000230_gene1821	1.1e-54	186	COG3335@1|root,COG3335@2|Bacteria,1G06Q@1117|Cyanobacteria,1HA2E@1150|Oscillatoriales	2|Bacteria	L	DDE superfamily endonuclease	-	-	-	ko:K07494	-	-	-	-	ko00000	-	-	-	DDE_3,HTH_Tnp_IS630
AJACLIMF_00162	1236908.wNo_06400	1.05e-182	509	2DRRR@1|root,33CS8@2|Bacteria,1NKF7@1224|Proteobacteria	2|Bacteria	-	-	-	-	-	-	-	-	-	-	-	-	-	-	-
AJACLIMF_00164	570417.WP1081	1.28e-195	544	COG1830@1|root,COG1830@2|Bacteria,1MW9N@1224|Proteobacteria,2TSQD@28211|Alphaproteobacteria,47EZ5@766|Rickettsiales	2|Bacteria	G	fructose-bisphosphate aldolase	fbaB	GO:0003674,GO:0003824,GO:0004332,GO:0005488,GO:0005515,GO:0005575,GO:0005622,GO:0005623,GO:0005737,GO:0005829,GO:0016829,GO:0016830,GO:0016832,GO:0042802,GO:0044424,GO:0044444,GO:0044464	4.1.2.13	ko:K11645	ko00010,ko00030,ko00051,ko00680,ko00710,ko01100,ko01110,ko01120,ko01130,ko01200,ko01230,map00010,map00030,map00051,map00680,map00710,map01100,map01110,map01120,map01130,map01200,map01230	M00001,M00003	R01068,R01070,R01829,R02568	RC00438,RC00439,RC00603,RC00604	ko00000,ko00001,ko00002,ko01000	-	-	iETEC_1333.ETEC_2236,iSBO_1134.SBO_0918,iUMNK88_1353.UMNK88_2640	DeoC
AJACLIMF_00165	163164.WD_0790	3.63e-06	53.5	COG2214@1|root,COG2214@2|Bacteria	2|Bacteria	O	Heat shock protein DnaJ domain protein	-	-	-	-	-	-	-	-	-	-	-	-	DnaJ,GvpL_GvpF
AJACLIMF_00166	272134.KB731326_gene276	1.25e-06	51.2	COG3415@1|root,COG3415@2|Bacteria,1G7MA@1117|Cyanobacteria,1HCT7@1150|Oscillatoriales	2|Bacteria	L	Transposase	-	-	-	-	-	-	-	-	-	-	-	-	DDE_3,HTH_Tnp_IS630
AJACLIMF_00167	357244.OTBS_1069	1.32e-24	101	COG3335@1|root,COG3415@1|root,COG3335@2|Bacteria,COG3415@2|Bacteria,1P76X@1224|Proteobacteria,2U16U@28211|Alphaproteobacteria,47FJ1@766|Rickettsiales	2|Bacteria	L	DDE superfamily endonuclease	tnpF	-	-	ko:K07494	-	-	-	-	ko00000	-	-	-	DDE_3,HTH_Tnp_IS630
AJACLIMF_00168	570417.WP0028	5.28e-24	95.1	COG3415@1|root,COG3415@2|Bacteria,1NCZM@1224|Proteobacteria,2UD66@28211|Alphaproteobacteria,47GMV@766|Rickettsiales	2|Bacteria	L	Transposase	-	-	-	-	-	-	-	-	-	-	-	-	DDE_3,HTH_Tnp_IS630
AJACLIMF_00169	570417.WP0269	5e-111	319	COG3335@1|root,COG3335@2|Bacteria,1P76X@1224|Proteobacteria,2U16U@28211|Alphaproteobacteria,47FJ1@766|Rickettsiales	2|Bacteria	L	DDE superfamily endonuclease	tnpF	-	-	ko:K07494	-	-	-	-	ko00000	-	-	-	DDE_3
AJACLIMF_00170	570417.WP1032	3e-292	801	COG0541@1|root,COG0541@2|Bacteria,1MVIA@1224|Proteobacteria,2TQSW@28211|Alphaproteobacteria,47EXA@766|Rickettsiales	2|Bacteria	U	Involved in targeting and insertion of nascent membrane proteins into the cytoplasmic membrane. Binds to the hydrophobic signal sequence of the ribosome-nascent chain (RNC) as it emerges from the ribosomes. The SRP-RNC complex is then targeted to the cytoplasmic membrane where it interacts with the SRP receptor FtsY. Interaction with FtsY leads to the transfer of the RNC complex to the Sec transl…	ffh	GO:0000166,GO:0001882,GO:0001883,GO:0003674,GO:0003824,GO:0003924,GO:0005488,GO:0005525,GO:0005575,GO:0005618,GO:0005622,GO:0005623,GO:0005737,GO:0005829,GO:0005886,GO:0006605,GO:0006612,GO:0006810,GO:0006886,GO:0008104,GO:0008150,GO:0015031,GO:0015833,GO:0016020,GO:0016462,GO:0016787,GO:0016817,GO:0016818,GO:0017076,GO:0017111,GO:0019001,GO:0030312,GO:0032549,GO:0032550,GO:0032553,GO:0032555,GO:…	3.6.5.4	ko:K03106	ko02024,ko03060,ko03070,map02024,map03060,map03070	M00335	-	-	ko00000,ko00001,ko00002,ko01000,ko02044	3.A.5.1,3.A.5.2,3.A.5.7,3.A.5.8,3.A.5.9	-	-	SRP54,SRP54_N,SRP_SPB
AJACLIMF_00171	163164.WD_1081	0	871	COG0651@1|root,COG0651@2|Bacteria,1MV6V@1224|Proteobacteria,2TSJC@28211|Alphaproteobacteria,47FNZ@766|Rickettsiales	2|Bacteria	CP	COG0651 Formate hydrogenlyase subunit 3 Multisubunit Na H antiporter, MnhD subunit	nuoL3	-	-	ko:K05568,ko:K12137	-	-	-	-	ko00000,ko01000,ko02000	2.A.63.1,2.A.63.2	-	-	Proton_antipo_M
AJACLIMF_00172	1236908.wNo_07580	0	1630	COG0493@1|root,COG0543@1|root,COG0493@2|Bacteria,COG0543@2|Bacteria,1QVTW@1224|Proteobacteria,2TWJK@28211|Alphaproteobacteria,47EUW@766|Rickettsiales	2|Bacteria	CEH	COG0493 NADPH-dependent glutamate synthase beta chain and related oxidoreductases	pyrK	-	1.16.1.3,1.18.1.2,1.19.1.1,1.3.1.2,1.3.1.31,1.3.1.34,1.3.5.5,1.5.1.41,1.5.8.1,1.5.8.2	ko:K00207,ko:K00219,ko:K00317,ko:K00528,ko:K02293,ko:K02823,ko:K05368,ko:K10797	ko00240,ko00360,ko00410,ko00680,ko00740,ko00770,ko00860,ko00906,ko00983,ko01100,ko01110,ko01120,ko01200,map00240,map00360,map00410,map00680,map00740,map00770,map00860,map00906,map00983,map01100,map01110,map01120,map01200	M00046,M00097	R00097,R00978,R01415,R01588,R02252,R02511,R04786,R04787,R05705,R07510,R08226,R09652,R09653,R09654,R10159	RC00072,RC00123,RC00126,RC00185,RC00220,RC00556,RC00557,RC00669,RC00732,RC01214,RC01958,RC02245,RC03092,RC03093	ko00000,ko00001,ko00002,ko01000	-	-	-	Amino_oxidase,DHODB_Fe-S_bind,NAD_binding_1,Pyr_redox_2
AJACLIMF_00173	570417.WP1035	1.31e-82	246	COG0764@1|root,COG0764@2|Bacteria,1RH2T@1224|Proteobacteria,2U7G4@28211|Alphaproteobacteria,47FD7@766|Rickettsiales	2|Bacteria	I	Involved in unsaturated fatty acids biosynthesis. Catalyzes the dehydration of short chain beta-hydroxyacyl-ACPs and long chain saturated and unsaturated beta-hydroxyacyl-ACPs	fabZ	GO:0003674,GO:0003824,GO:0005488,GO:0005515,GO:0005575,GO:0005622,GO:0005623,GO:0005737,GO:0006082,GO:0006629,GO:0006631,GO:0006633,GO:0008150,GO:0008152,GO:0008610,GO:0008693,GO:0009058,GO:0009987,GO:0016053,GO:0016829,GO:0016835,GO:0016836,GO:0019171,GO:0019752,GO:0032787,GO:0042802,GO:0043436,GO:0044237,GO:0044238,GO:0044249,GO:0044255,GO:0044281,GO:0044283,GO:0044424,GO:0044464,GO:0046394,GO:…	3.5.1.108,4.2.1.59	ko:K02372,ko:K16363	ko00061,ko00540,ko00780,ko01100,ko01212,map00061,map00540,map00780,map01100,map01212	M00060,M00083,M00572	R04428,R04535,R04537,R04544,R04568,R04587,R04954,R04965,R07764,R10117,R10121	RC00166,RC00300,RC00831,RC01095	ko00000,ko00001,ko00002,ko01000,ko01004,ko01005	-	-	iJN746.PP_1602	FabA,LpxC
AJACLIMF_00174	570417.WP1036	3.87e-114	329	COG2825@1|root,COG2825@2|Bacteria	2|Bacteria	M	unfolded protein binding	ompH	-	-	ko:K06142	-	-	-	-	ko00000	-	-	-	OmpH
AJACLIMF_00175	570417.WP1037	0	1446	COG4775@1|root,COG4775@2|Bacteria,1MU0D@1224|Proteobacteria,2TR7W@28211|Alphaproteobacteria,47EU7@766|Rickettsiales	2|Bacteria	M	Part of the outer membrane protein assembly complex, which is involved in assembly and insertion of beta-barrel proteins into the outer membrane	bamA	-	-	ko:K07277	-	-	-	-	ko00000,ko02000,ko03029	1.B.33	-	-	Bac_surface_Ag,POTRA
AJACLIMF_00176	570417.WP1038	7.79e-261	715	COG0750@1|root,COG0750@2|Bacteria,1MU91@1224|Proteobacteria,2TQXJ@28211|Alphaproteobacteria,47F3Q@766|Rickettsiales	2|Bacteria	M	zinc metalloprotease	rseP	GO:0000988,GO:0000989,GO:0003674,GO:0003824,GO:0004175,GO:0004222,GO:0005488,GO:0005515,GO:0005575,GO:0005623,GO:0005886,GO:0005887,GO:0006355,GO:0006508,GO:0006807,GO:0008150,GO:0008152,GO:0008233,GO:0008237,GO:0009889,GO:0009891,GO:0009893,GO:0010468,GO:0010556,GO:0010557,GO:0010604,GO:0010628,GO:0016020,GO:0016021,GO:0016787,GO:0019219,GO:0019222,GO:0019538,GO:0031224,GO:0031226,GO:0031323,GO:…	3.4.21.107	ko:K04771,ko:K11749	ko01503,ko02020,ko02024,ko04112,map01503,map02020,map02024,map04112	M00728	-	-	ko00000,ko00001,ko00002,ko01000,ko01002,ko03110	-	-	-	PDZ,PDZ_2,Peptidase_M50
AJACLIMF_00177	1236908.wNo_07630	1.74e-61	188	COG2938@1|root,COG2938@2|Bacteria,1Q75I@1224|Proteobacteria,2VD9X@28211|Alphaproteobacteria,47FRC@766|Rickettsiales	2|Bacteria	S	Flavinator of succinate dehydrogenase	sdhE	GO:0006082,GO:0006091,GO:0006099,GO:0006101,GO:0006105,GO:0006464,GO:0006807,GO:0008150,GO:0008152,GO:0009060,GO:0009987,GO:0015980,GO:0016043,GO:0016999,GO:0017013,GO:0017144,GO:0018065,GO:0018293,GO:0019538,GO:0019752,GO:0022607,GO:0034552,GO:0034622,GO:0036211,GO:0043170,GO:0043412,GO:0043436,GO:0043648,GO:0043933,GO:0044085,GO:0044237,GO:0044238,GO:0044260,GO:0044267,GO:0044281,GO:0045333,GO:…	1.3.5.1,1.3.5.4	ko:K00240,ko:K09159	ko00020,ko00190,ko00650,ko00720,ko01100,ko01110,ko01120,ko01130,ko01200,map00020,map00190,map00650,map00720,map01100,map01110,map01120,map01130,map01200	M00009,M00011,M00149,M00173,M00374,M00376	R02164	RC00045	ko00000,ko00001,ko00002,ko01000,ko02048	-	-	-	Sdh5
AJACLIMF_00178	1236908.wNo_07640	4.54e-65	199	COG3027@1|root,COG3027@2|Bacteria	2|Bacteria	D	Activator of cell division through the inhibition of FtsZ GTPase activity, therefore promoting FtsZ assembly into bundles of protofilaments necessary for the formation of the division Z ring. It is recruited early at mid-cell but it is not essential for cell division	zapA	-	-	ko:K09888	-	-	-	-	ko00000,ko03036	-	-	-	ZapA
AJACLIMF_00179	1236908.wNo_07650	5.98e-55	172	COG0776@1|root,COG0776@2|Bacteria	2|Bacteria	L	regulation of translation	himD	GO:0003674,GO:0003676,GO:0003677,GO:0005488,GO:0005575,GO:0005622,GO:0005623,GO:0005737,GO:0005829,GO:0006139,GO:0006351,GO:0006725,GO:0006807,GO:0008150,GO:0008152,GO:0009058,GO:0009059,GO:0009889,GO:0009987,GO:0010467,GO:0010556,GO:0016070,GO:0018130,GO:0019219,GO:0019222,GO:0019438,GO:0031323,GO:0031326,GO:0032774,GO:0034641,GO:0034645,GO:0034654,GO:0043170,GO:0044237,GO:0044238,GO:0044249,GO:…	-	ko:K05788	-	-	-	-	ko00000,ko03032,ko03036,ko03400	-	-	-	Bac_DNA_binding
AJACLIMF_00180	570417.WP1042	0	1059	COG0539@1|root,COG0539@2|Bacteria,1MVAV@1224|Proteobacteria,2TQPV@28211|Alphaproteobacteria,47EU9@766|Rickettsiales	2|Bacteria	J	thus facilitating recognition of the initiation point. It is needed to translate mRNA with a short Shine-Dalgarno (SD) purine-rich sequence	rpsA	GO:0000028,GO:0003674,GO:0003676,GO:0003723,GO:0003729,GO:0003735,GO:0005198,GO:0005488,GO:0005575,GO:0005622,GO:0005623,GO:0005737,GO:0005829,GO:0005840,GO:0006412,GO:0006417,GO:0006518,GO:0006807,GO:0006996,GO:0008150,GO:0008152,GO:0009058,GO:0009059,GO:0009889,GO:0009890,GO:0009892,GO:0009987,GO:0010467,GO:0010468,GO:0010556,GO:0010558,GO:0010605,GO:0010608,GO:0010629,GO:0015935,GO:0016043,GO:…	1.17.7.4	ko:K02945,ko:K03527	ko00900,ko01100,ko01110,ko01130,ko03010,map00900,map01100,map01110,map01130,map03010	M00096,M00178	R05884,R08210	RC01137,RC01487	br01610,ko00000,ko00001,ko00002,ko01000,ko03011	-	-	-	S1
AJACLIMF_00181	570417.WP1043	2.81e-148	417	COG0220@1|root,COG0220@2|Bacteria,1MUWJ@1224|Proteobacteria,2TUU9@28211|Alphaproteobacteria,47FD5@766|Rickettsiales	2|Bacteria	J	Catalyzes the formation of N(7)-methylguanine at position 46 (m7G46) in tRNA	trmB	GO:0001510,GO:0003674,GO:0003824,GO:0005575,GO:0005622,GO:0005623,GO:0005737,GO:0006139,GO:0006396,GO:0006399,GO:0006400,GO:0006725,GO:0006807,GO:0008033,GO:0008150,GO:0008152,GO:0008168,GO:0008173,GO:0008175,GO:0008176,GO:0008757,GO:0009451,GO:0009987,GO:0010467,GO:0016070,GO:0016423,GO:0016740,GO:0016741,GO:0030488,GO:0032259,GO:0032991,GO:0034470,GO:0034641,GO:0034660,GO:0034708,GO:0036265,GO:…	2.1.1.297,2.1.1.33,2.4.99.12,2.4.99.13,2.4.99.14,2.4.99.15	ko:K02493,ko:K02527,ko:K03439	ko00540,ko01100,map00540,map01100	M00060,M00080	R04658,R05074,R09763,R10806	RC00003,RC00009,RC00077,RC00247,RC03279	ko00000,ko00001,ko00002,ko01000,ko01003,ko01005,ko03012,ko03016	-	GT30	-	Methyltransf_4
AJACLIMF_00182	570417.WP1044	8.79e-125	355	arCOG06669@1|root,2ZC1E@2|Bacteria,1RBUZ@1224|Proteobacteria,2UIVS@28211|Alphaproteobacteria,47FQY@766|Rickettsiales	2|Bacteria	-	-	-	-	-	-	-	-	-	-	-	-	-	-	-
AJACLIMF_00183	570417.WP1045	1.1e-197	555	COG5362@1|root,COG5410@1|root,COG5362@2|Bacteria,COG5410@2|Bacteria,1NKZK@1224|Proteobacteria,2U0EG@28211|Alphaproteobacteria,47F4A@766|Rickettsiales	2|Bacteria	S	hmm tigr01630	terL	-	-	-	-	-	-	-	-	-	-	-	Terminase_6,Terminase_6C
AJACLIMF_00184	570417.WP1045	8.07e-54	180	COG5362@1|root,COG5410@1|root,COG5362@2|Bacteria,COG5410@2|Bacteria,1NKZK@1224|Proteobacteria,2U0EG@28211|Alphaproteobacteria,47F4A@766|Rickettsiales	2|Bacteria	S	hmm tigr01630	terL	-	-	-	-	-	-	-	-	-	-	-	Terminase_6,Terminase_6C
AJACLIMF_00185	272134.KB731326_gene276	1.65e-06	51.2	COG3415@1|root,COG3415@2|Bacteria,1G7MA@1117|Cyanobacteria,1HCT7@1150|Oscillatoriales	2|Bacteria	L	Transposase	-	-	-	-	-	-	-	-	-	-	-	-	DDE_3,HTH_Tnp_IS630
AJACLIMF_00186	357244.OTBS_1069	5.32e-25	102	COG3335@1|root,COG3415@1|root,COG3335@2|Bacteria,COG3415@2|Bacteria,1P76X@1224|Proteobacteria,2U16U@28211|Alphaproteobacteria,47FJ1@766|Rickettsiales	2|Bacteria	L	DDE superfamily endonuclease	tnpF	-	-	ko:K07494	-	-	-	-	ko00000	-	-	-	DDE_3,HTH_Tnp_IS630
AJACLIMF_00187	1236908.wNo_07130	0	1919	COG0458@1|root,COG0458@2|Bacteria,1MUDZ@1224|Proteobacteria,2TQZU@28211|Alphaproteobacteria	2|Bacteria	F	Belongs to the CarB family	carB	GO:0000050,GO:0000166,GO:0003674,GO:0003824,GO:0004087,GO:0004088,GO:0005488,GO:0005524,GO:0005575,GO:0005622,GO:0005623,GO:0005737,GO:0005829,GO:0005886,GO:0005951,GO:0006082,GO:0006139,GO:0006206,GO:0006220,GO:0006221,GO:0006520,GO:0006525,GO:0006526,GO:0006725,GO:0006753,GO:0006793,GO:0006796,GO:0006807,GO:0008144,GO:0008150,GO:0008152,GO:0008652,GO:0009058,GO:0009064,GO:0009084,GO:0009112,GO:…	6.3.5.5	ko:K01955	ko00240,ko00250,ko01100,map00240,map00250,map01100	M00051	R00256,R00575,R01395,R10948,R10949	RC00002,RC00010,RC00043,RC02750,RC02798,RC03314	ko00000,ko00001,ko00002,ko01000	-	-	iAF1260.b0033,iBWG_1329.BWG_0031,iECDH10B_1368.ECDH10B_0034,iECDH1ME8569_1439.ECDH1ME8569_0031,iECUMN_1333.ECUMN_0034,iEcDH1_1363.EcDH1_3566,iJN746.PP_4723,iJO1366.b0033,iJR904.b0033,iPC815.YPO0482,iY75_1357.Y75_RS00170,iYL1228.KPN_00041	CPSase_L_D2,CPSase_L_D3,MGS
AJACLIMF_00188	357244.OTBS_1069	7.14e-24	102	COG3335@1|root,COG3415@1|root,COG3335@2|Bacteria,COG3415@2|Bacteria,1P76X@1224|Proteobacteria,2U16U@28211|Alphaproteobacteria,47FJ1@766|Rickettsiales	2|Bacteria	L	DDE superfamily endonuclease	tnpF	-	-	ko:K07494	-	-	-	-	ko00000	-	-	-	DDE_3,HTH_Tnp_IS630
AJACLIMF_00189	272134.KB731326_gene276	3.25e-06	50.4	COG3415@1|root,COG3415@2|Bacteria,1G7MA@1117|Cyanobacteria,1HCT7@1150|Oscillatoriales	2|Bacteria	L	Transposase	-	-	-	-	-	-	-	-	-	-	-	-	DDE_3,HTH_Tnp_IS630
AJACLIMF_00190	570417.WP0908	3.65e-224	618	COG0564@1|root,COG0564@2|Bacteria,1MUBN@1224|Proteobacteria,2TSBK@28211|Alphaproteobacteria,47ETZ@766|Rickettsiales	2|Bacteria	J	Responsible for synthesis of pseudouridine from uracil	rluD	GO:0000027,GO:0000154,GO:0000455,GO:0001522,GO:0003674,GO:0003824,GO:0005575,GO:0005622,GO:0005623,GO:0005737,GO:0005829,GO:0006139,GO:0006364,GO:0006396,GO:0006725,GO:0006807,GO:0006996,GO:0008150,GO:0008152,GO:0009451,GO:0009982,GO:0009987,GO:0010467,GO:0016043,GO:0016070,GO:0016072,GO:0016853,GO:0016866,GO:0022607,GO:0022613,GO:0022618,GO:0031118,GO:0034470,GO:0034622,GO:0034641,GO:0034660,GO:…	5.4.99.23,5.4.99.28,5.4.99.29	ko:K06177,ko:K06180	-	-	-	-	ko00000,ko01000,ko03009,ko03016	-	-	iE2348C_1286.E2348C_2868,iECED1_1282.ECED1_3035,iECSF_1327.ECSF_2432	PseudoU_synth_2,S4
AJACLIMF_00191	384765.SIAM614_08953	4.67e-25	104	COG2801@1|root,COG2801@2|Bacteria,1MVC8@1224|Proteobacteria,2TRX0@28211|Alphaproteobacteria	2|Bacteria	L	COG2801 Transposase and inactivated derivatives	-	-	-	ko:K07497,ko:K18829	-	-	-	-	ko00000,ko02048	-	-	-	HTH_21,HTH_Tnp_1,rve,rve_3
AJACLIMF_00192	1236908.wNo_07120	7.89e-168	470	COG1028@1|root,COG1028@2|Bacteria,1MWBC@1224|Proteobacteria,2TTQS@28211|Alphaproteobacteria,47FAS@766|Rickettsiales	2|Bacteria	IQ	Dehydrogenase	yciK	GO:0003674,GO:0003824,GO:0005575,GO:0005622,GO:0005623,GO:0008150,GO:0008152,GO:0009056,GO:0016491,GO:0044464,GO:0055114,GO:0071704,GO:1901575	-	-	-	-	-	-	-	-	-	-	adh_short
AJACLIMF_00193	570417.WP0915	4.99e-184	513	COG1295@1|root,COG1295@2|Bacteria,1MXQA@1224|Proteobacteria,2TTN5@28211|Alphaproteobacteria,47F7W@766|Rickettsiales	2|Bacteria	S	Ribonuclease, BN	rbn	-	-	ko:K07058	-	-	-	-	ko00000	-	-	-	Virul_fac_BrkB
AJACLIMF_00196	272134.KB731326_gene276	2.47e-06	50.4	COG3415@1|root,COG3415@2|Bacteria,1G7MA@1117|Cyanobacteria,1HCT7@1150|Oscillatoriales	2|Bacteria	L	Transposase	-	-	-	-	-	-	-	-	-	-	-	-	DDE_3,HTH_Tnp_IS630
AJACLIMF_00197	357244.OTBS_1069	1.37e-24	101	COG3335@1|root,COG3415@1|root,COG3335@2|Bacteria,COG3415@2|Bacteria,1P76X@1224|Proteobacteria,2U16U@28211|Alphaproteobacteria,47FJ1@766|Rickettsiales	2|Bacteria	L	DDE superfamily endonuclease	tnpF	-	-	ko:K07494	-	-	-	-	ko00000	-	-	-	DDE_3,HTH_Tnp_IS630
AJACLIMF_00198	570417.WP1010	8.4e-235	646	COG0492@1|root,COG0492@2|Bacteria,1MW14@1224|Proteobacteria,2TSKU@28211|Alphaproteobacteria,47EYP@766|Rickettsiales	2|Bacteria	C	reductase	trxB2	-	1.18.1.2,1.19.1.1,1.8.1.9	ko:K00384,ko:K21567	ko00450,map00450	-	R02016,R03596,R09372	RC00013,RC02518,RC02873	ko00000,ko00001,ko01000	-	-	-	Pyr_redox_2,Pyr_redox_3
AJACLIMF_00200	570417.WP1009	2.01e-276	761	COG0486@1|root,COG0486@2|Bacteria,1MUCQ@1224|Proteobacteria,2TQZW@28211|Alphaproteobacteria,47EX9@766|Rickettsiales	2|Bacteria	J	Exhibits a very high intrinsic GTPase hydrolysis rate. Involved in the addition of a carboxymethylaminomethyl (cmnm) group at the wobble position (U34) of certain tRNAs, forming tRNA- cmnm(5)s(2)U34	mnmE	GO:0000166,GO:0001510,GO:0001882,GO:0001883,GO:0002097,GO:0002098,GO:0003674,GO:0003824,GO:0003924,GO:0005488,GO:0005515,GO:0005525,GO:0005575,GO:0005622,GO:0005623,GO:0005737,GO:0005829,GO:0005886,GO:0006139,GO:0006396,GO:0006399,GO:0006400,GO:0006457,GO:0006725,GO:0006807,GO:0008033,GO:0008150,GO:0008152,GO:0009268,GO:0009451,GO:0009628,GO:0009636,GO:0009987,GO:0010467,GO:0016020,GO:0016070,GO:…	-	ko:K03650	-	-	R08701	RC00053,RC00209,RC00870	ko00000,ko01000,ko03016	-	-	-	MMR_HSR1,MnmE_helical,TrmE_N
AJACLIMF_00201	163164.WD_0980	1.22e-97	286	COG1143@1|root,COG1143@2|Bacteria,1MV90@1224|Proteobacteria,2TRFE@28211|Alphaproteobacteria,47F77@766|Rickettsiales	2|Bacteria	C	NDH-1 shuttles electrons from NADH, via FMN and iron- sulfur (Fe-S) centers, to quinones in the respiratory chain. The immediate electron acceptor for the enzyme in this species is believed to be ubiquinone. Couples the redox reaction to proton translocation (for every two electrons transferred, four hydrogen ions are translocated across the cytoplasmic membrane), and thus conserves the redox ene…	nuoI	GO:0003674,GO:0003824,GO:0003954,GO:0006091,GO:0006119,GO:0006120,GO:0006139,GO:0006163,GO:0006725,GO:0006753,GO:0006793,GO:0006796,GO:0006807,GO:0008137,GO:0008150,GO:0008152,GO:0009117,GO:0009123,GO:0009126,GO:0009141,GO:0009144,GO:0009150,GO:0009161,GO:0009167,GO:0009199,GO:0009205,GO:0009259,GO:0009987,GO:0015980,GO:0016310,GO:0016491,GO:0016651,GO:0016655,GO:0017144,GO:0019637,GO:0019693,GO:…	1.6.5.3,1.6.99.3	ko:K00338,ko:K03941	ko00190,ko01100,ko04714,ko04723,ko04932,ko05010,ko05012,ko05016,map00190,map01100,map04714,map04723,map04932,map05010,map05012,map05016	M00143,M00144	R11945	RC00061	ko00000,ko00001,ko00002,ko01000	3.D.1,3.D.1.6	-	-	Fer4
AJACLIMF_00203	570417.WP1006	0	1220	COG0441@1|root,COG0441@2|Bacteria,1MUP2@1224|Proteobacteria,2TQWI@28211|Alphaproteobacteria,47EWK@766|Rickettsiales	2|Bacteria	J	Catalyzes the attachment of threonine to tRNA(Thr) in a two-step reaction L-threonine is first activated by ATP to form Thr-AMP and then transferred to the acceptor end of tRNA(Thr)	thrS	-	6.1.1.3	ko:K01868	ko00970,map00970	M00359,M00360	R03663	RC00055,RC00523	ko00000,ko00001,ko00002,ko01000,ko01007,ko03016	-	-	-	HGTP_anticodon,TGS,tRNA-synt_2b,tRNA_SAD
AJACLIMF_00204	570417.WP1005	7.9e-98	286	COG0290@1|root,COG0290@2|Bacteria,1RDD2@1224|Proteobacteria,2U58Z@28211|Alphaproteobacteria,47FDB@766|Rickettsiales	2|Bacteria	J	IF-3 binds to the 30S ribosomal subunit and shifts the equilibrum between 70S ribosomes and their 50S and 30S subunits in favor of the free subunits, thus enhancing the availability of 30S subunits on which protein synthesis initiation begins	infC	GO:0000049,GO:0001731,GO:0002181,GO:0002183,GO:0003674,GO:0003676,GO:0003723,GO:0003743,GO:0005488,GO:0005575,GO:0005622,GO:0005623,GO:0005737,GO:0005829,GO:0005886,GO:0006412,GO:0006413,GO:0006417,GO:0006446,GO:0006518,GO:0006807,GO:0006950,GO:0006996,GO:0008135,GO:0008150,GO:0008152,GO:0009058,GO:0009059,GO:0009266,GO:0009409,GO:0009628,GO:0009889,GO:0009891,GO:0009893,GO:0009987,GO:0010467,GO:…	-	ko:K02520	-	-	-	-	ko00000,ko03012,ko03029	-	-	-	IF3_C,IF3_N
AJACLIMF_00205	570417.WP1004	2.26e-306	834	COG1894@1|root,COG1894@2|Bacteria,1MV8F@1224|Proteobacteria,2TRAH@28211|Alphaproteobacteria,47EVE@766|Rickettsiales	2|Bacteria	C	NDH-1 shuttles electrons from NADH, via FMN and iron- sulfur (Fe-S) centers, to quinones in the respiratory chain	nuoF	GO:0005575,GO:0005623,GO:0005886,GO:0016020,GO:0044464,GO:0071944	1.6.5.3	ko:K00334,ko:K00335	ko00190,ko01100,map00190,map01100	M00144	R11945	RC00061	ko00000,ko00001,ko00002,ko01000	3.D.1	-	-	Complex1_51K,NADH_4Fe-4S,SLBB
AJACLIMF_00208	163164.WD_0804	5.43e-71	218	COG3385@1|root,COG3385@2|Bacteria	2|Bacteria	L	transposase activity	-	-	-	-	-	-	-	-	-	-	-	-	DDE_Tnp_1
AJACLIMF_00209	272134.KB731326_gene276	3.25e-06	50.4	COG3415@1|root,COG3415@2|Bacteria,1G7MA@1117|Cyanobacteria,1HCT7@1150|Oscillatoriales	2|Bacteria	L	Transposase	-	-	-	-	-	-	-	-	-	-	-	-	DDE_3,HTH_Tnp_IS630
AJACLIMF_00210	357244.OTBS_1069	4.55e-25	103	COG3335@1|root,COG3415@1|root,COG3335@2|Bacteria,COG3415@2|Bacteria,1P76X@1224|Proteobacteria,2U16U@28211|Alphaproteobacteria,47FJ1@766|Rickettsiales	2|Bacteria	L	DDE superfamily endonuclease	tnpF	-	-	ko:K07494	-	-	-	-	ko00000	-	-	-	DDE_3,HTH_Tnp_IS630
AJACLIMF_00211	570417.WP0285	3.9e-59	184	COG3335@1|root,COG3335@2|Bacteria,1RB1C@1224|Proteobacteria,2U367@28211|Alphaproteobacteria	2|Bacteria	L	DDE superfamily endonuclease	-	-	-	ko:K07494	-	-	-	-	ko00000	-	-	-	DDE_3
AJACLIMF_00212	1183438.GKIL_1771	1.53e-38	139	COG2801@1|root,COG2801@2|Bacteria,1G5GD@1117|Cyanobacteria	2|Bacteria	L	PFAM Integrase core domain	-	-	-	ko:K07497,ko:K18829	-	-	-	-	ko00000,ko02048	-	-	-	HTH_21,rve,rve_3
AJACLIMF_00213	1321779.HMPREF1984_01176	0.000999	42.7	COG2801@1|root,COG2801@2|Bacteria,378T6@32066|Fusobacteria	2|Bacteria	L	Integrase core domain	-	-	-	ko:K07497	-	-	-	-	ko00000	-	-	-	HTH_21,rve,rve_2
AJACLIMF_00214	552811.Dehly_0272	3.55e-06	48.5	COG2963@1|root,COG2963@2|Bacteria	2|Bacteria	L	transposase activity	-	-	-	-	-	-	-	-	-	-	-	-	HTH_28,HTH_Tnp_1
AJACLIMF_00215	570417.WP0779	1.82e-161	452	COG0483@1|root,COG0483@2|Bacteria,1MUQT@1224|Proteobacteria,2TR06@28211|Alphaproteobacteria,47F9T@766|Rickettsiales	2|Bacteria	G	Archaeal fructose-1,6-bisphosphatase and related enzymes of inositol monophosphatase family	suhB	-	3.1.3.25,3.1.3.7	ko:K01082,ko:K01092	ko00521,ko00562,ko00920,ko01100,ko01120,ko01130,ko04070,map00521,map00562,map00920,map01100,map01120,map01130,map04070	M00131	R00188,R00508,R01185,R01186,R01187	RC00078	ko00000,ko00001,ko00002,ko01000,ko03016	-	-	-	Inositol_P
AJACLIMF_00216	570417.WP0780	6.03e-128	364	COG0231@1|root,COG0231@2|Bacteria,1MW2J@1224|Proteobacteria,2TUWE@28211|Alphaproteobacteria,47F73@766|Rickettsiales	2|Bacteria	J	Involved in peptide bond synthesis. Stimulates efficient translation and peptide-bond synthesis on native or reconstituted 70S ribosomes in vitro. Probably functions indirectly by altering the affinity of the ribosome for aminoacyl-tRNA, thus increasing their reactivity as acceptors for peptidyl transferase	efp	GO:0003674,GO:0003676,GO:0003723,GO:0003746,GO:0005488,GO:0005575,GO:0005622,GO:0005623,GO:0005737,GO:0005829,GO:0006412,GO:0006414,GO:0006417,GO:0006448,GO:0006518,GO:0006807,GO:0008135,GO:0008150,GO:0008152,GO:0009058,GO:0009059,GO:0009889,GO:0009890,GO:0009892,GO:0009987,GO:0010467,GO:0010468,GO:0010556,GO:0010558,GO:0010605,GO:0010608,GO:0010629,GO:0017148,GO:0019222,GO:0019538,GO:0031323,GO:…	-	ko:K02356	-	-	-	-	ko00000,ko03012	-	-	-	EFP,EFP_N,Elong-fact-P_C
AJACLIMF_00217	570417.WP0781	4.38e-108	312	COG0806@1|root,COG0806@2|Bacteria,1MWQR@1224|Proteobacteria,2U9UT@28211|Alphaproteobacteria,47FIA@766|Rickettsiales	2|Bacteria	J	An accessory protein needed during the final step in the assembly of 30S ribosomal subunit, possibly for assembly of the head region. Probably interacts with S19. Essential for efficient processing of 16S rRNA. May be needed both before and after RbfA during the maturation of 16S rRNA. It has affinity for free ribosomal 30S subunits but not for 70S ribosomes	rimM	GO:0000028,GO:0005575,GO:0005622,GO:0005623,GO:0005737,GO:0005829,GO:0006139,GO:0006364,GO:0006396,GO:0006725,GO:0006807,GO:0006996,GO:0008150,GO:0008152,GO:0009987,GO:0010467,GO:0016043,GO:0016070,GO:0016072,GO:0022607,GO:0022613,GO:0022618,GO:0030490,GO:0034470,GO:0034622,GO:0034641,GO:0034660,GO:0040007,GO:0042254,GO:0042255,GO:0042274,GO:0043170,GO:0043933,GO:0044085,GO:0044237,GO:0044238,GO:…	-	ko:K02860	-	-	-	-	ko00000,ko03009	-	-	-	PRC,RimM
AJACLIMF_00218	570417.WP0782	0	1023	COG1061@1|root,COG1061@2|Bacteria	2|Bacteria	L	Type III restriction enzyme res subunit	-	GO:0008150,GO:0009314,GO:0009628,GO:0010165,GO:0010212,GO:0050896	-	-	-	-	-	-	-	-	-	-	DUF3427,DUF3854,Helicase_C,ResIII
AJACLIMF_00219	570417.WP0782	1.47e-247	714	COG1061@1|root,COG1061@2|Bacteria	2|Bacteria	L	Type III restriction enzyme res subunit	-	GO:0008150,GO:0009314,GO:0009628,GO:0010165,GO:0010212,GO:0050896	-	-	-	-	-	-	-	-	-	-	DUF3427,DUF3854,Helicase_C,ResIII
AJACLIMF_00220	570417.WP0285	3.9e-59	184	COG3335@1|root,COG3335@2|Bacteria,1RB1C@1224|Proteobacteria,2U367@28211|Alphaproteobacteria	2|Bacteria	L	DDE superfamily endonuclease	-	-	-	ko:K07494	-	-	-	-	ko00000	-	-	-	DDE_3
AJACLIMF_00221	570417.WP0284	1.65e-84	253	COG3415@1|root,COG3415@2|Bacteria,1Q1DX@1224|Proteobacteria,2V5Z2@28211|Alphaproteobacteria,47GFT@766|Rickettsiales	2|Bacteria	L	Homeodomain-like domain	-	-	-	-	-	-	-	-	-	-	-	-	DDE_3,HTH_23,HTH_29,HTH_32,HTH_33
AJACLIMF_00222	570417.WP0778	1.25e-282	773	COG0156@1|root,COG0156@2|Bacteria,1MVVH@1224|Proteobacteria,2TQXI@28211|Alphaproteobacteria,47EY2@766|Rickettsiales	2|Bacteria	H	5-aminolevulinic acid synthase	hemA	-	2.3.1.29,2.3.1.37,2.3.1.47	ko:K00639,ko:K00643,ko:K00652	ko00260,ko00780,ko00860,ko01100,ko01110,map00260,map00780,map00860,map01100,map01110	M00123,M00573,M00577	R00371,R00830,R03210,R10124	RC00004,RC00039,RC00394,RC02725,RC02815	ko00000,ko00001,ko00002,ko01000,ko01007	-	-	-	Aminotran_1_2
AJACLIMF_00223	1183438.GKIL_1771	1.25e-53	182	COG2801@1|root,COG2801@2|Bacteria,1G5GD@1117|Cyanobacteria	2|Bacteria	L	PFAM Integrase core domain	-	-	-	ko:K07497,ko:K18829	-	-	-	-	ko00000,ko02048	-	-	-	HTH_21,rve,rve_3
AJACLIMF_00224	552811.Dehly_0272	2.22e-05	47	COG2963@1|root,COG2963@2|Bacteria	2|Bacteria	L	transposase activity	-	-	-	-	-	-	-	-	-	-	-	-	HTH_28,HTH_Tnp_1
AJACLIMF_00225	570417.WP0284	2.23e-81	244	COG3415@1|root,COG3415@2|Bacteria,1Q1DX@1224|Proteobacteria,2V5Z2@28211|Alphaproteobacteria,47GFT@766|Rickettsiales	2|Bacteria	L	Homeodomain-like domain	-	-	-	-	-	-	-	-	-	-	-	-	DDE_3,HTH_23,HTH_29,HTH_32,HTH_33
AJACLIMF_00226	570417.WP0285	3.9e-59	184	COG3335@1|root,COG3335@2|Bacteria,1RB1C@1224|Proteobacteria,2U367@28211|Alphaproteobacteria	2|Bacteria	L	DDE superfamily endonuclease	-	-	-	ko:K07494	-	-	-	-	ko00000	-	-	-	DDE_3
AJACLIMF_00230	570417.WP0791	1.53e-285	782	COG0508@1|root,COG0508@2|Bacteria,1MUGY@1224|Proteobacteria,2TRXM@28211|Alphaproteobacteria,47EYZ@766|Rickettsiales	2|Bacteria	C	The pyruvate dehydrogenase complex catalyzes the overall conversion of pyruvate to acetyl-CoA and CO(2)	pdhC	-	1.2.4.1,2.3.1.12	ko:K00162,ko:K00627	ko00010,ko00020,ko00620,ko01100,ko01110,ko01120,ko01130,ko01200,ko04066,ko04922,ko05230,map00010,map00020,map00620,map01100,map01110,map01120,map01130,map01200,map04066,map04922,map05230	M00307	R00014,R00209,R01699,R02569,R03270	RC00004,RC00027,RC00627,RC02742,RC02744,RC02857,RC02882	br01601,ko00000,ko00001,ko00002,ko01000	-	-	-	2-oxoacid_dh,Biotin_lipoyl,E3_binding
AJACLIMF_00233	357244.OTBS_1069	5.94e-25	102	COG3335@1|root,COG3415@1|root,COG3335@2|Bacteria,COG3415@2|Bacteria,1P76X@1224|Proteobacteria,2U16U@28211|Alphaproteobacteria,47FJ1@766|Rickettsiales	2|Bacteria	L	DDE superfamily endonuclease	tnpF	-	-	ko:K07494	-	-	-	-	ko00000	-	-	-	DDE_3,HTH_Tnp_IS630
AJACLIMF_00234	272134.KB731326_gene276	1.25e-06	51.2	COG3415@1|root,COG3415@2|Bacteria,1G7MA@1117|Cyanobacteria,1HCT7@1150|Oscillatoriales	2|Bacteria	L	Transposase	-	-	-	-	-	-	-	-	-	-	-	-	DDE_3,HTH_Tnp_IS630
AJACLIMF_00235	570417.WP0789	0	1085	COG4618@1|root,COG4618@2|Bacteria,1NTI5@1224|Proteobacteria,2TR17@28211|Alphaproteobacteria,47EWN@766|Rickettsiales	2|Bacteria	V	alkaline protease secretion ATP-binding protein	aprD	-	-	ko:K06147,ko:K06148,ko:K12536,ko:K16299	ko02010,map02010	M00328,M00571	-	-	ko00000,ko00001,ko00002,ko02000,ko02044	3.A.1,3.A.1.106,3.A.1.109,3.A.1.110,3.A.1.110.10,3.A.1.21	-	-	ABC_membrane,ABC_tran
AJACLIMF_00238	570417.WP0787	9.36e-52	180	COG0666@1|root,COG0666@2|Bacteria	2|Bacteria	G	response to abiotic stimulus	-	-	-	-	-	-	-	-	-	-	-	-	Ank_2,Ank_3,Ank_4,Cu_amine_oxidN1
AJACLIMF_00239	570417.WP0787	0	1020	COG0666@1|root,COG0666@2|Bacteria	2|Bacteria	G	response to abiotic stimulus	-	-	-	-	-	-	-	-	-	-	-	-	Ank_2,Ank_3,Ank_4,Cu_amine_oxidN1
AJACLIMF_00240	570417.WP0786	1.03e-220	611	COG0533@1|root,COG0533@2|Bacteria,1MU6S@1224|Proteobacteria,2TSF7@28211|Alphaproteobacteria,47ET7@766|Rickettsiales	2|Bacteria	J	Required for the formation of a threonylcarbamoyl group on adenosine at position 37 (t(6)A37) in tRNAs that read codons beginning with adenine. Is involved in the transfer of the threonylcarbamoyl moiety of threonylcarbamoyl-AMP (TC-AMP) to the N6 group of A37, together with TsaE and TsaB. TsaD likely plays a direct catalytic role in this reaction	tsaD	GO:0000287,GO:0000408,GO:0002949,GO:0003674,GO:0003824,GO:0004175,GO:0004222,GO:0005488,GO:0005506,GO:0005515,GO:0005575,GO:0005622,GO:0005623,GO:0005737,GO:0005829,GO:0006139,GO:0006396,GO:0006399,GO:0006400,GO:0006508,GO:0006725,GO:0006807,GO:0008033,GO:0008150,GO:0008152,GO:0008233,GO:0008237,GO:0009451,GO:0009987,GO:0010467,GO:0016070,GO:0016787,GO:0019538,GO:0032991,GO:0034470,GO:0034641,GO:…	2.3.1.234	ko:K01409,ko:K03070	ko02024,ko03060,ko03070,map02024,map03060,map03070	M00335	R10648	RC00070,RC00416	ko00000,ko00001,ko00002,ko01000,ko02044,ko03016	3.A.5.1,3.A.5.10,3.A.5.2,3.A.5.4	-	-	Peptidase_M22
AJACLIMF_00241	570417.WP0785	3.42e-153	432	2FHEY@1|root,34991@2|Bacteria,1P32Q@1224|Proteobacteria,2UUMG@28211|Alphaproteobacteria,47GGR@766|Rickettsiales	2|Bacteria	-	-	-	-	-	-	-	-	-	-	-	-	-	-	-
AJACLIMF_00242	570417.WP0784	0	883	COG4251@1|root,COG4251@2|Bacteria,1NSQ1@1224|Proteobacteria,2TYV2@28211|Alphaproteobacteria,47GU7@766|Rickettsiales	2|Bacteria	T	His Kinase A (phosphoacceptor) domain	letS	-	2.7.13.3	ko:K07678,ko:K07716	ko02020,ko02025,ko02026,ko04112,ko05111,map02020,map02025,map02026,map04112,map05111	M00475,M00511	-	-	ko00000,ko00001,ko00002,ko01000,ko01001,ko02022	-	-	-	CHASE3,DUF2222,GAF_2,HAMP,HATPase_c,HisKA,Hpt,PAS_4,PAS_9,Response_reg
AJACLIMF_00243	570417.WP0783	6.18e-283	773	COG4992@1|root,COG4992@2|Bacteria,1MV3C@1224|Proteobacteria,2TSGT@28211|Alphaproteobacteria,47F7A@766|Rickettsiales	2|Bacteria	E	Belongs to the class-III pyridoxal-phosphate-dependent aminotransferase family	argD	GO:0003674,GO:0003824,GO:0003992,GO:0004069,GO:0005488,GO:0005515,GO:0006082,GO:0006105,GO:0006520,GO:0006525,GO:0006526,GO:0006527,GO:0006553,GO:0006591,GO:0006593,GO:0006807,GO:0008144,GO:0008150,GO:0008152,GO:0008483,GO:0008652,GO:0009016,GO:0009056,GO:0009058,GO:0009063,GO:0009064,GO:0009065,GO:0009066,GO:0009067,GO:0009084,GO:0009085,GO:0009089,GO:0009987,GO:0016053,GO:0016054,GO:0016740,GO:…	2.6.1.11,2.6.1.13,2.6.1.17,2.6.1.81	ko:K00819,ko:K00821,ko:K00840	ko00220,ko00300,ko00330,ko01100,ko01110,ko01120,ko01130,ko01210,ko01230,map00220,map00300,map00330,map01100,map01110,map01120,map01130,map01210,map01230	M00016,M00028,M00845	R00667,R02283,R04217,R04475	RC00006,RC00062	ko00000,ko00001,ko00002,ko01000,ko01007	-	-	iAPECO1_1312.APECO1_817,iEC55989_1330.EC55989_1916,iECABU_c1320.ECABU_c20050,iECED1_1282.ECED1_1950,iECOK1_1307.ECOK1_1868,iECP_1309.ECP_1694,iECS88_1305.ECS88_1800,iEcSMS35_1347.EcSMS35_1443,iSFV_1184.SFV_3365,iSF_1195.SF3378,iSFxv_1172.SFxv_3689,iSSON_1240.SSON_3490,iS_1188.S4385,iUMN146_1321.UM146_08405,iUTI89_1310.UTI89_C1943,ic_1306.c2148	Aminotran_3
AJACLIMF_00244	357244.OTBS_1069	2.14e-24	101	COG3335@1|root,COG3415@1|root,COG3335@2|Bacteria,COG3415@2|Bacteria,1P76X@1224|Proteobacteria,2U16U@28211|Alphaproteobacteria,47FJ1@766|Rickettsiales	2|Bacteria	L	DDE superfamily endonuclease	tnpF	-	-	ko:K07494	-	-	-	-	ko00000	-	-	-	DDE_3,HTH_Tnp_IS630
AJACLIMF_00246	272134.KB731326_gene276	0.000486	41.6	COG3415@1|root,COG3415@2|Bacteria,1G7MA@1117|Cyanobacteria,1HCT7@1150|Oscillatoriales	2|Bacteria	L	Transposase	-	-	-	-	-	-	-	-	-	-	-	-	DDE_3,HTH_Tnp_IS630
AJACLIMF_00247	570417.WP0284	8.99e-66	203	COG3415@1|root,COG3415@2|Bacteria,1Q1DX@1224|Proteobacteria,2V5Z2@28211|Alphaproteobacteria,47GFT@766|Rickettsiales	2|Bacteria	L	Homeodomain-like domain	-	-	-	-	-	-	-	-	-	-	-	-	DDE_3,HTH_23,HTH_29,HTH_32,HTH_33
AJACLIMF_00248	570417.WP0285	3.9e-59	184	COG3335@1|root,COG3335@2|Bacteria,1RB1C@1224|Proteobacteria,2U367@28211|Alphaproteobacteria	2|Bacteria	L	DDE superfamily endonuclease	-	-	-	ko:K07494	-	-	-	-	ko00000	-	-	-	DDE_3
AJACLIMF_00249	570417.WP0642	2.62e-111	336	COG0006@1|root,COG0006@2|Bacteria,1MUZS@1224|Proteobacteria,2TQXN@28211|Alphaproteobacteria,47EUI@766|Rickettsiales	2|Bacteria	E	COG0006 Xaa-Pro aminopeptidase	pepP	-	3.4.11.9	ko:K01262,ko:K02027	-	M00207	-	-	ko00000,ko00002,ko01000,ko01002,ko02000	3.A.1.1	-	-	Creatinase_N,Creatinase_N_2,Peptidase_M24,Peptidase_M24_C
AJACLIMF_00250	570417.WP0642	1.01e-200	568	COG0006@1|root,COG0006@2|Bacteria,1MUZS@1224|Proteobacteria,2TQXN@28211|Alphaproteobacteria,47EUI@766|Rickettsiales	2|Bacteria	E	COG0006 Xaa-Pro aminopeptidase	pepP	-	3.4.11.9	ko:K01262,ko:K02027	-	M00207	-	-	ko00000,ko00002,ko01000,ko01002,ko02000	3.A.1.1	-	-	Creatinase_N,Creatinase_N_2,Peptidase_M24,Peptidase_M24_C
AJACLIMF_00252	570417.WP0217	3.15e-11	68.9	COG0666@1|root,COG0666@2|Bacteria	2|Bacteria	G	response to abiotic stimulus	-	-	-	ko:K06867	-	-	-	-	ko00000	-	-	-	Ank,Ank_2,Ank_3,Ank_4
AJACLIMF_00253	948106.AWZT01000060_gene3382	4.12e-07	53.1	COG3547@1|root,COG3547@2|Bacteria,1MUKH@1224|Proteobacteria,2VJ40@28216|Betaproteobacteria,1K4VW@119060|Burkholderiaceae	2|Bacteria	L	PFAM transposase IS116 IS110 IS902 family protein	-	-	-	-	-	-	-	-	-	-	-	-	DEDD_Tnp_IS110,Transposase_20
AJACLIMF_00254	570417.WP0285	3.9e-59	184	COG3335@1|root,COG3335@2|Bacteria,1RB1C@1224|Proteobacteria,2U367@28211|Alphaproteobacteria	2|Bacteria	L	DDE superfamily endonuclease	-	-	-	ko:K07494	-	-	-	-	ko00000	-	-	-	DDE_3
AJACLIMF_00255	570417.WP0284	2.35e-83	250	COG3415@1|root,COG3415@2|Bacteria,1Q1DX@1224|Proteobacteria,2V5Z2@28211|Alphaproteobacteria,47GFT@766|Rickettsiales	2|Bacteria	L	Homeodomain-like domain	-	-	-	-	-	-	-	-	-	-	-	-	DDE_3,HTH_23,HTH_29,HTH_32,HTH_33
AJACLIMF_00256	313612.L8106_02532	1.4e-17	79.7	COG3335@1|root,COG3335@2|Bacteria,1G6HS@1117|Cyanobacteria,1HH5N@1150|Oscillatoriales	2|Bacteria	L	DDE superfamily endonuclease	-	-	-	ko:K07494	-	-	-	-	ko00000	-	-	-	DDE_3,HTH_Tnp_IS630
AJACLIMF_00257	570417.WP0880	1.4e-196	544	COG0047@1|root,COG0047@2|Bacteria,1MU4Y@1224|Proteobacteria,2TS67@28211|Alphaproteobacteria,47GI5@766|Rickettsiales	2|Bacteria	F	CobB/CobQ-like glutamine amidotransferase domain	purL	GO:0000166,GO:0000287,GO:0003674,GO:0003824,GO:0004642,GO:0005488,GO:0005524,GO:0005575,GO:0005622,GO:0005623,GO:0005737,GO:0005829,GO:0006082,GO:0006139,GO:0006163,GO:0006164,GO:0006188,GO:0006189,GO:0006520,GO:0006541,GO:0006725,GO:0006753,GO:0006793,GO:0006796,GO:0006807,GO:0008144,GO:0008150,GO:0008152,GO:0009058,GO:0009064,GO:0009117,GO:0009123,GO:0009124,GO:0009126,GO:0009127,GO:0009150,GO:…	6.3.5.3	ko:K01952	ko00230,ko01100,ko01110,ko01130,map00230,map01100,map01110,map01130	M00048	R04463	RC00010,RC01160	ko00000,ko00001,ko00002,ko01000	-	-	iECH74115_1262.ECH74115_3792,iECO111_1330.ECO111_3283,iECSP_1301.ECSP_3501,iECs_1301.ECs3423,iG2583_1286.G2583_3088,iJN746.PP_1037,ic_1306.c3080	AIRS_C,GATase_5
AJACLIMF_00258	1236908.wNo_05370	1.45e-279	766	COG0581@1|root,COG0581@2|Bacteria,1MUWB@1224|Proteobacteria,2TQYQ@28211|Alphaproteobacteria	2|Bacteria	P	phosphate transport system permease	pstA	-	-	ko:K02038	ko02010,map02010	M00222	-	-	ko00000,ko00001,ko00002,ko02000	3.A.1.7	-	-	BPD_transp_1,DUF3333
AJACLIMF_00259	570417.WP0877	1.66e-80	239	COG0335@1|root,COG0335@2|Bacteria,1RH3A@1224|Proteobacteria,2U9DF@28211|Alphaproteobacteria,47FHD@766|Rickettsiales	2|Bacteria	J	This protein is located at the 30S-50S ribosomal subunit interface and may play a role in the structure and function of the aminoacyl-tRNA binding site	rplS	GO:0000027,GO:0003674,GO:0003676,GO:0003723,GO:0003735,GO:0005198,GO:0005488,GO:0005575,GO:0005622,GO:0005623,GO:0005737,GO:0005829,GO:0005840,GO:0005886,GO:0006412,GO:0006518,GO:0006807,GO:0006996,GO:0008150,GO:0008152,GO:0009058,GO:0009059,GO:0009987,GO:0010467,GO:0015934,GO:0016020,GO:0016043,GO:0019538,GO:0019843,GO:0022607,GO:0022613,GO:0022618,GO:0022625,GO:0022626,GO:0032991,GO:0034622,GO:…	-	ko:K02884	ko03010,map03010	M00178	-	-	br01610,ko00000,ko00001,ko00002,ko03011	-	-	-	Ribosomal_L19
AJACLIMF_00260	570417.WP0876	1.62e-165	462	COG0336@1|root,COG0336@2|Bacteria,1MUN1@1224|Proteobacteria,2TSIZ@28211|Alphaproteobacteria,47F7F@766|Rickettsiales	2|Bacteria	J	Belongs to the RNA methyltransferase TrmD family	trmD	GO:0000287,GO:0001510,GO:0002939,GO:0003674,GO:0003824,GO:0005488,GO:0005515,GO:0005575,GO:0005622,GO:0005623,GO:0005737,GO:0005829,GO:0006139,GO:0006396,GO:0006399,GO:0006400,GO:0006725,GO:0006807,GO:0008033,GO:0008150,GO:0008152,GO:0008168,GO:0008173,GO:0008175,GO:0008757,GO:0009019,GO:0009451,GO:0009987,GO:0010467,GO:0016070,GO:0016423,GO:0016740,GO:0016741,GO:0016772,GO:0016779,GO:0030488,GO:…	2.1.1.228,4.6.1.12	ko:K00554,ko:K01770	ko00900,ko01100,ko01110,ko01130,map00900,map01100,map01110,map01130	M00096	R00597,R05637	RC00002,RC00003,RC00334,RC01440	ko00000,ko00001,ko00002,ko01000,ko03016	-	-	-	tRNA_m1G_MT
AJACLIMF_00261	570417.WP0875	4.96e-165	462	COG0152@1|root,COG0152@2|Bacteria,1MUR9@1224|Proteobacteria,2TR8D@28211|Alphaproteobacteria,47FF5@766|Rickettsiales	2|Bacteria	F	Belongs to the SAICAR synthetase family	purC	GO:0003674,GO:0003824,GO:0004639,GO:0005575,GO:0005622,GO:0005623,GO:0005737,GO:0005829,GO:0016874,GO:0016879,GO:0016881,GO:0044424,GO:0044444,GO:0044464	4.1.1.21,4.3.2.2,6.3.2.6	ko:K01587,ko:K01756,ko:K01923	ko00230,ko00250,ko01100,ko01110,ko01130,map00230,map00250,map01100,map01110,map01130	M00048,M00049	R01083,R04209,R04559,R04591	RC00064,RC00162,RC00379,RC00444,RC00445,RC00590	ko00000,ko00001,ko00002,ko01000	-	-	iAF1260.b2476,iB21_1397.B21_02330,iBWG_1329.BWG_2240,iE2348C_1286.E2348C_2713,iEC042_1314.EC042_2677,iEC55989_1330.EC55989_2759,iECABU_c1320.ECABU_c27880,iECBD_1354.ECBD_1213,iECB_1328.ECB_02368,iECDH10B_1368.ECDH10B_2642,iECDH1ME8569_1439.ECDH1ME8569_2402,iECDH1ME8569_1439.EcDH1_1193,iECD_1391.ECD_02368,iECED1_1282.ECED1_2911,iECH74115_1262.ECH74115_3698,iECIAI1_1343.ECIAI1_2527,iECNA114_1301.EC…	SAICAR_synt
AJACLIMF_00262	570417.WP0285	3.9e-59	184	COG3335@1|root,COG3335@2|Bacteria,1RB1C@1224|Proteobacteria,2U367@28211|Alphaproteobacteria	2|Bacteria	L	DDE superfamily endonuclease	-	-	-	ko:K07494	-	-	-	-	ko00000	-	-	-	DDE_3
AJACLIMF_00263	570417.WP0284	5.02e-80	241	COG3415@1|root,COG3415@2|Bacteria,1Q1DX@1224|Proteobacteria,2V5Z2@28211|Alphaproteobacteria,47GFT@766|Rickettsiales	2|Bacteria	L	Homeodomain-like domain	-	-	-	-	-	-	-	-	-	-	-	-	DDE_3,HTH_23,HTH_29,HTH_32,HTH_33
AJACLIMF_00264	552811.Dehly_0272	2.22e-05	47	COG2963@1|root,COG2963@2|Bacteria	2|Bacteria	L	transposase activity	-	-	-	-	-	-	-	-	-	-	-	-	HTH_28,HTH_Tnp_1
AJACLIMF_00265	1321779.HMPREF1984_01176	0.000999	42.7	COG2801@1|root,COG2801@2|Bacteria,378T6@32066|Fusobacteria	2|Bacteria	L	Integrase core domain	-	-	-	ko:K07497	-	-	-	-	ko00000	-	-	-	HTH_21,rve,rve_2
AJACLIMF_00266	384765.SIAM614_08953	1.87e-44	155	COG2801@1|root,COG2801@2|Bacteria,1MVC8@1224|Proteobacteria,2TRX0@28211|Alphaproteobacteria	2|Bacteria	L	COG2801 Transposase and inactivated derivatives	-	-	-	ko:K07497,ko:K18829	-	-	-	-	ko00000,ko02048	-	-	-	HTH_21,HTH_Tnp_1,rve,rve_3
AJACLIMF_00267	570417.WP0647	0	1540	COG3164@1|root,COG3164@2|Bacteria,1QW23@1224|Proteobacteria,2TWM9@28211|Alphaproteobacteria,47GT3@766|Rickettsiales	2|Bacteria	S	AsmA-like C-terminal region	MA20_30770	-	-	ko:K09800	-	-	-	-	ko00000,ko02000	-	-	-	AsmA_2,DUF3971
AJACLIMF_00269	570417.WP0645	4.05e-254	704	COG0728@1|root,COG0728@2|Bacteria,1MUH0@1224|Proteobacteria,2TS44@28211|Alphaproteobacteria,47F0Q@766|Rickettsiales	2|Bacteria	S	Involved in peptidoglycan biosynthesis. Transports lipid-linked peptidoglycan precursors from the inner to the outer leaflet of the cytoplasmic membrane	murJ	GO:0000270,GO:0003674,GO:0005215,GO:0005575,GO:0005623,GO:0005886,GO:0005887,GO:0006022,GO:0006023,GO:0006024,GO:0006807,GO:0006810,GO:0006869,GO:0008150,GO:0008152,GO:0009058,GO:0009059,GO:0009252,GO:0009273,GO:0009987,GO:0010876,GO:0015647,GO:0015648,GO:0015835,GO:0015836,GO:0016020,GO:0016021,GO:0016043,GO:0022857,GO:0022884,GO:0030203,GO:0031224,GO:0031226,GO:0033036,GO:0034204,GO:0034645,GO:…	-	ko:K03980	-	-	-	-	ko00000,ko01011,ko02000	2.A.66.4	-	-	MVIN
AJACLIMF_00273	570417.WP0643	0	1304	COG0445@1|root,COG0445@2|Bacteria,1MU6F@1224|Proteobacteria,2TRJS@28211|Alphaproteobacteria,47F1A@766|Rickettsiales	2|Bacteria	D	NAD-binding protein involved in the addition of a carboxymethylaminomethyl (cmnm) group at the wobble position (U34) of certain tRNAs, forming tRNA-cmnm(5)s(2)U34	gidA	GO:0000166,GO:0001510,GO:0002097,GO:0002098,GO:0003674,GO:0005488,GO:0005575,GO:0005622,GO:0005623,GO:0005737,GO:0005829,GO:0006139,GO:0006396,GO:0006399,GO:0006400,GO:0006725,GO:0006807,GO:0008033,GO:0008150,GO:0008152,GO:0009314,GO:0009411,GO:0009416,GO:0009451,GO:0009628,GO:0009987,GO:0010467,GO:0016070,GO:0030488,GO:0032259,GO:0034470,GO:0034641,GO:0034660,GO:0036094,GO:0043167,GO:0043168,GO:…	-	ko:K03495	-	-	R08701	RC00053,RC00209,RC00870	ko00000,ko03016,ko03036	-	-	-	GIDA,GIDA_assoc
AJACLIMF_00274	570417.WP0642	0	1094	COG0006@1|root,COG0006@2|Bacteria,1MUZS@1224|Proteobacteria,2TQXN@28211|Alphaproteobacteria,47EUI@766|Rickettsiales	2|Bacteria	E	COG0006 Xaa-Pro aminopeptidase	pepP	-	3.4.11.9	ko:K01262,ko:K02027	-	M00207	-	-	ko00000,ko00002,ko01000,ko01002,ko02000	3.A.1.1	-	-	Creatinase_N,Creatinase_N_2,Peptidase_M24,Peptidase_M24_C
AJACLIMF_00276	570417.WP0217	3.39e-12	71.6	COG0666@1|root,COG0666@2|Bacteria	2|Bacteria	G	response to abiotic stimulus	-	-	-	ko:K06867	-	-	-	-	ko00000	-	-	-	Ank,Ank_2,Ank_3,Ank_4
AJACLIMF_00277	948106.AWZT01000060_gene3382	4.12e-07	53.1	COG3547@1|root,COG3547@2|Bacteria,1MUKH@1224|Proteobacteria,2VJ40@28216|Betaproteobacteria,1K4VW@119060|Burkholderiaceae	2|Bacteria	L	PFAM transposase IS116 IS110 IS902 family protein	-	-	-	-	-	-	-	-	-	-	-	-	DEDD_Tnp_IS110,Transposase_20
AJACLIMF_00278	570417.WP0285	3.9e-59	184	COG3335@1|root,COG3335@2|Bacteria,1RB1C@1224|Proteobacteria,2U367@28211|Alphaproteobacteria	2|Bacteria	L	DDE superfamily endonuclease	-	-	-	ko:K07494	-	-	-	-	ko00000	-	-	-	DDE_3
AJACLIMF_00279	570417.WP0284	1.07e-18	81.6	COG3415@1|root,COG3415@2|Bacteria,1Q1DX@1224|Proteobacteria,2V5Z2@28211|Alphaproteobacteria,47GFT@766|Rickettsiales	2|Bacteria	L	Homeodomain-like domain	-	-	-	-	-	-	-	-	-	-	-	-	DDE_3,HTH_23,HTH_29,HTH_32,HTH_33
AJACLIMF_00280	1236908.wNo_06600	4.68e-180	501	COG0566@1|root,COG0566@2|Bacteria,1MWCM@1224|Proteobacteria,2TUG7@28211|Alphaproteobacteria,47FBR@766|Rickettsiales	2|Bacteria	J	Belongs to the class IV-like SAM-binding methyltransferase superfamily. RNA methyltransferase TrmH family	rlmB	-	2.1.1.185	ko:K03218	-	-	-	-	ko00000,ko01000,ko03009	-	-	-	SpoU_methylase,SpoU_sub_bind
AJACLIMF_00281	570417.WP1119	9.66e-115	328	COG2840@1|root,COG2840@2|Bacteria,1RH34@1224|Proteobacteria,2UCM1@28211|Alphaproteobacteria,47FSV@766|Rickettsiales	2|Bacteria	S	Smr domain	yfcN	GO:0003674,GO:0003676,GO:0003677,GO:0003824,GO:0004518,GO:0004519,GO:0004520,GO:0004536,GO:0005488,GO:0006139,GO:0006259,GO:0006725,GO:0006807,GO:0008150,GO:0008152,GO:0009987,GO:0016787,GO:0016788,GO:0034641,GO:0043170,GO:0044237,GO:0044238,GO:0044260,GO:0046483,GO:0071704,GO:0090304,GO:0090305,GO:0097159,GO:0140097,GO:1901360,GO:1901363	-	-	-	-	-	-	-	-	-	-	Smr
AJACLIMF_00282	1236908.wNo_06580	0	1164	COG0322@1|root,COG0322@2|Bacteria,1MV38@1224|Proteobacteria,2TT32@28211|Alphaproteobacteria,47F1D@766|Rickettsiales	2|Bacteria	L	The UvrABC repair system catalyzes the recognition and processing of DNA lesions. UvrC both incises the 5' and 3' sides of the lesion. The N-terminal half is responsible for the 3' incision and the C-terminal half is responsible for the 5' incision	uvrC	GO:0003674,GO:0003824,GO:0004518,GO:0004519,GO:0004520,GO:0004536,GO:0005575,GO:0005618,GO:0005622,GO:0005623,GO:0005737,GO:0005886,GO:0006139,GO:0006259,GO:0006281,GO:0006725,GO:0006807,GO:0006950,GO:0006974,GO:0007154,GO:0008150,GO:0008152,GO:0009314,GO:0009380,GO:0009381,GO:0009432,GO:0009605,GO:0009628,GO:0009987,GO:0009991,GO:0016020,GO:0016787,GO:0016788,GO:0030312,GO:0031668,GO:0032991,GO:…	-	ko:K03703	ko03420,map03420	-	-	-	ko00000,ko00001,ko03400	-	-	-	GIY-YIG,HHH_2,HHH_5,UVR,UvrC_HhH_N
AJACLIMF_00283	570417.WP1121	0	1321	COG0751@1|root,COG0751@2|Bacteria,1MV2F@1224|Proteobacteria,2TQKJ@28211|Alphaproteobacteria,47F1H@766|Rickettsiales	2|Bacteria	J	Glycyl-tRNA synthetase beta subunit	glyS	GO:0003674,GO:0003824,GO:0004812,GO:0004820,GO:0005488,GO:0005515,GO:0005575,GO:0005622,GO:0005623,GO:0005737,GO:0005829,GO:0006082,GO:0006139,GO:0006399,GO:0006412,GO:0006418,GO:0006426,GO:0006518,GO:0006520,GO:0006725,GO:0006807,GO:0008150,GO:0008152,GO:0009058,GO:0009059,GO:0009987,GO:0010467,GO:0016070,GO:0016874,GO:0016875,GO:0019538,GO:0019752,GO:0034641,GO:0034645,GO:0034660,GO:0043038,GO:…	6.1.1.14	ko:K01879,ko:K14164	ko00970,map00970	M00360	R03654	RC00055,RC00523	ko00000,ko00001,ko00002,ko01000,ko01007,ko03016	-	-	iAPECO1_1312.APECO1_2891,iE2348C_1286.E2348C_3810,iECABU_c1320.ECABU_c40010,iECED1_1282.ECED1_4242,iECH74115_1262.ECH74115_4934,iECNA114_1301.ECNA114_3710,iECOK1_1307.ECOK1_4005,iECP_1309.ECP_3661,iECS88_1305.ECS88_3976,iECSF_1327.ECSF_3393,iECSP_1301.ECSP_4554,iECs_1301.ECs4442,iG2583_1286.G2583_4300,iJN678.glyS,iUMN146_1321.UM146_17960,iUTI89_1310.UTI89_C4099,ic_1306.c4378	DALR_1,tRNA_synt_2f
AJACLIMF_00284	570417.WP1122	2.43e-204	565	COG0752@1|root,COG0752@2|Bacteria,1MVCJ@1224|Proteobacteria,2TS2N@28211|Alphaproteobacteria,47EVV@766|Rickettsiales	2|Bacteria	J	glycyl-tRNA synthetase, alpha subunit	glyQ	GO:0003674,GO:0003824,GO:0004812,GO:0004820,GO:0005488,GO:0005515,GO:0005575,GO:0005622,GO:0005623,GO:0005737,GO:0005829,GO:0016874,GO:0016875,GO:0044424,GO:0044444,GO:0044464,GO:0046983,GO:0140098,GO:0140101	6.1.1.14	ko:K01878,ko:K14164	ko00970,map00970	M00360	R03654	RC00055,RC00523	ko00000,ko00001,ko00002,ko01000,ko01007,ko03016	-	-	iAF1260.b3560,iAF987.Gmet_2942,iJO1366.b3560,iPC815.YPO4072,iY75_1357.Y75_RS19360	tRNA-synt_2e
AJACLIMF_00285	434131.NRI_0218	1.45e-29	118	COG1267@1|root,COG1267@2|Bacteria	2|Bacteria	I	phosphatidylglycerophosphatase activity	pgpA	GO:0003674,GO:0003824,GO:0005575,GO:0005623,GO:0005886,GO:0005887,GO:0006629,GO:0006644,GO:0006650,GO:0006655,GO:0006793,GO:0006796,GO:0008150,GO:0008152,GO:0008610,GO:0008654,GO:0008962,GO:0009058,GO:0009987,GO:0010035,GO:0010038,GO:0016020,GO:0016021,GO:0016311,GO:0016787,GO:0016788,GO:0016791,GO:0019637,GO:0030258,GO:0031224,GO:0031226,GO:0032026,GO:0042221,GO:0042577,GO:0042578,GO:0044237,GO:…	3.1.3.27	ko:K01095	ko00564,ko01100,map00564,map01100	-	R02029	RC00017	ko00000,ko00001,ko01000	-	-	iAF987.Gmet_0195,iECSP_1301.ECSP_0485,iECUMN_1333.ECUMN_0456,iECs_1301.ECs0471,iG2583_1286.G2583_0529,iPC815.YPO3179,iZ_1308.Z0520	PgpA
AJACLIMF_00286	1173264.KI913951_gene4637	4.55e-12	67	COG3547@1|root,COG3547@2|Bacteria,1G077@1117|Cyanobacteria,1H97S@1150|Oscillatoriales	2|Bacteria	L	Transposase IS116/IS110/IS902 family	-	-	-	-	-	-	-	-	-	-	-	-	DEDD_Tnp_IS110,Transposase_20
AJACLIMF_00288	570417.WP0285	3.9e-59	184	COG3335@1|root,COG3335@2|Bacteria,1RB1C@1224|Proteobacteria,2U367@28211|Alphaproteobacteria	2|Bacteria	L	DDE superfamily endonuclease	-	-	-	ko:K07494	-	-	-	-	ko00000	-	-	-	DDE_3
AJACLIMF_00289	570417.WP0284	1.54e-18	81.6	COG3415@1|root,COG3415@2|Bacteria,1Q1DX@1224|Proteobacteria,2V5Z2@28211|Alphaproteobacteria,47GFT@766|Rickettsiales	2|Bacteria	L	Homeodomain-like domain	-	-	-	-	-	-	-	-	-	-	-	-	DDE_3,HTH_23,HTH_29,HTH_32,HTH_33
AJACLIMF_00290	570417.WP0284	7.2e-68	208	COG3415@1|root,COG3415@2|Bacteria,1Q1DX@1224|Proteobacteria,2V5Z2@28211|Alphaproteobacteria,47GFT@766|Rickettsiales	2|Bacteria	L	Homeodomain-like domain	-	-	-	-	-	-	-	-	-	-	-	-	DDE_3,HTH_23,HTH_29,HTH_32,HTH_33
AJACLIMF_00291	570417.WP0743	4.35e-20	86.3	COG3637@1|root,COG3637@2|Bacteria	2|Bacteria	M	Has lipid A 3-O-deacylase activity. Hydrolyzes the ester bond at the 3 position of lipid A, a bioactive component of lipopolysaccharide (LPS), thereby releasing the primary fatty acyl moiety	-	GO:0005575,GO:0005623,GO:0005886,GO:0016020,GO:0044464,GO:0071944	-	ko:K03286,ko:K10936	ko05111,map05111	-	-	-	ko00000,ko00001,ko02000	1.B.6	-	-	OMP_b-brl
AJACLIMF_00292	570417.WP0744	4.81e-198	550	COG0190@1|root,COG0190@2|Bacteria,1MWU4@1224|Proteobacteria,2TRZZ@28211|Alphaproteobacteria,47EXQ@766|Rickettsiales	2|Bacteria	F	Catalyzes the oxidation of 5,10- methylenetetrahydrofolate to 5,10-methenyltetrahydrofolate and then the hydrolysis of 5,10-methenyltetrahydrofolate to 10- formyltetrahydrofolate	folD	GO:0003674,GO:0003824,GO:0004477,GO:0004488,GO:0005575,GO:0005622,GO:0005623,GO:0005737,GO:0005829,GO:0006730,GO:0008150,GO:0008152,GO:0009987,GO:0016491,GO:0016645,GO:0016646,GO:0016787,GO:0016810,GO:0016814,GO:0019238,GO:0044237,GO:0044281,GO:0044424,GO:0044444,GO:0044464,GO:0055114	1.5.1.5,3.5.4.9	ko:K01491	ko00670,ko00720,ko01100,ko01120,ko01200,map00670,map00720,map01100,map01120,map01200	M00140,M00377	R01220,R01655	RC00202,RC00578	ko00000,ko00001,ko00002,ko01000	-	-	iAF987.Gmet_1162	THF_DHG_CYH,THF_DHG_CYH_C
AJACLIMF_00293	1236908.wNo_04050	8.49e-125	356	COG0163@1|root,COG0163@2|Bacteria,1RA0P@1224|Proteobacteria,2U5GN@28211|Alphaproteobacteria,47FA4@766|Rickettsiales	2|Bacteria	H	Flavin prenyltransferase that catalyzes the synthesis of the prenylated FMN cofactor (prenyl-FMN) for 4-hydroxy-3- polyprenylbenzoic acid decarboxylase UbiD. The prenyltransferase is metal-independent and links a dimethylallyl moiety from dimethylallyl monophosphate (DMAP) to the flavin N5 and C6 atoms of FMN	ubiX	GO:0003674,GO:0003824,GO:0006732,GO:0008150,GO:0008152,GO:0009058,GO:0009108,GO:0009987,GO:0016829,GO:0016830,GO:0016831,GO:0044237,GO:0044249,GO:0051186,GO:0051188	2.5.1.129	ko:K03186	ko00130,ko00627,ko00940,ko01100,ko01110,ko01120,ko01220,map00130,map00627,map00940,map01100,map01110,map01120,map01220	M00117	R01238,R02952,R03367,R04985,R04986,R11225	RC00391,RC00814,RC03392	ko00000,ko00001,ko00002,ko01000	-	-	-	Flavoprotein
AJACLIMF_00294	1236908.wNo_04060	8.59e-45	145	COG3750@1|root,COG3750@2|Bacteria,1N77J@1224|Proteobacteria,2UFX6@28211|Alphaproteobacteria,47FMB@766|Rickettsiales	2|Bacteria	S	Uncharacterized protein conserved in bacteria (DUF2312)	MA20_03860	-	-	-	-	-	-	-	-	-	-	-	DUF2312
AJACLIMF_00295	1236908.wNo_04070	3.9e-286	784	COG4536@1|root,COG4536@2|Bacteria,1NZ99@1224|Proteobacteria,2TVZH@28211|Alphaproteobacteria,47F0Z@766|Rickettsiales	2|Bacteria	P	domain protein	yfjD	GO:0005575,GO:0005623,GO:0005886,GO:0016020,GO:0044464,GO:0071944	-	ko:K03699	-	-	-	-	ko00000,ko02042	-	-	-	CBS,CorC_HlyC,DUF21
AJACLIMF_00296	1236908.wNo_04080	2.11e-212	591	COG4992@1|root,COG4992@2|Bacteria,1MV3C@1224|Proteobacteria,2TSGT@28211|Alphaproteobacteria,47F7A@766|Rickettsiales	2|Bacteria	E	Belongs to the class-III pyridoxal-phosphate-dependent aminotransferase family	argD	GO:0003674,GO:0003824,GO:0003992,GO:0004069,GO:0005488,GO:0005515,GO:0006082,GO:0006105,GO:0006520,GO:0006525,GO:0006526,GO:0006527,GO:0006553,GO:0006591,GO:0006593,GO:0006807,GO:0008144,GO:0008150,GO:0008152,GO:0008483,GO:0008652,GO:0009016,GO:0009056,GO:0009058,GO:0009063,GO:0009064,GO:0009065,GO:0009066,GO:0009067,GO:0009084,GO:0009085,GO:0009089,GO:0009987,GO:0016053,GO:0016054,GO:0016740,GO:…	2.6.1.11,2.6.1.13,2.6.1.17,2.6.1.81	ko:K00819,ko:K00821,ko:K00840	ko00220,ko00300,ko00330,ko01100,ko01110,ko01120,ko01130,ko01210,ko01230,map00220,map00300,map00330,map01100,map01110,map01120,map01130,map01210,map01230	M00016,M00028,M00845	R00667,R02283,R04217,R04475	RC00006,RC00062	ko00000,ko00001,ko00002,ko01000,ko01007	-	-	iAPECO1_1312.APECO1_817,iEC55989_1330.EC55989_1916,iECABU_c1320.ECABU_c20050,iECED1_1282.ECED1_1950,iECOK1_1307.ECOK1_1868,iECP_1309.ECP_1694,iECS88_1305.ECS88_1800,iEcSMS35_1347.EcSMS35_1443,iSFV_1184.SFV_3365,iSF_1195.SF3378,iSFxv_1172.SFxv_3689,iSSON_1240.SSON_3490,iS_1188.S4385,iUMN146_1321.UM146_08405,iUTI89_1310.UTI89_C1943,ic_1306.c2148	Aminotran_3
AJACLIMF_00297	570417.WP0749	1.7e-92	270	COG0105@1|root,COG0105@2|Bacteria,1R9ZA@1224|Proteobacteria,2U5CS@28211|Alphaproteobacteria,47FEK@766|Rickettsiales	2|Bacteria	F	Major role in the synthesis of nucleoside triphosphates other than ATP. The ATP gamma phosphate is transferred to the NDP beta phosphate via a ping-pong mechanism, using a phosphorylated active-site intermediate	ndk	GO:0003674,GO:0003824,GO:0004550,GO:0005575,GO:0005622,GO:0005623,GO:0005737,GO:0005829,GO:0006139,GO:0006163,GO:0006165,GO:0006220,GO:0006725,GO:0006753,GO:0006793,GO:0006796,GO:0006807,GO:0008150,GO:0008152,GO:0009117,GO:0009132,GO:0009987,GO:0015949,GO:0016301,GO:0016310,GO:0016740,GO:0016772,GO:0016776,GO:0019205,GO:0019637,GO:0034641,GO:0044237,GO:0044238,GO:0044281,GO:0044424,GO:0044444,GO:…	2.7.4.6	ko:K00940	ko00230,ko00240,ko00983,ko01100,ko01110,ko01130,ko04016,map00230,map00240,map00983,map01100,map01110,map01130,map04016	M00049,M00050,M00052,M00053	R00124,R00139,R00156,R00330,R00570,R00722,R01137,R01857,R02093,R02326,R02331,R03530,R11894,R11895	RC00002	ko00000,ko00001,ko00002,ko01000,ko04131	-	-	-	NDK
AJACLIMF_00299	570417.WP0751	2.07e-230	634	COG0276@1|root,COG0276@2|Bacteria,1MVR1@1224|Proteobacteria,2TSMS@28211|Alphaproteobacteria,47EZ6@766|Rickettsiales	2|Bacteria	H	Catalyzes the ferrous insertion into protoporphyrin IX	hemH	GO:0003674,GO:0003824,GO:0004325,GO:0005575,GO:0005622,GO:0005623,GO:0005737,GO:0006725,GO:0006778,GO:0006779,GO:0006783,GO:0006807,GO:0008150,GO:0008152,GO:0009058,GO:0009987,GO:0016829,GO:0018130,GO:0019438,GO:0033013,GO:0033014,GO:0034641,GO:0042168,GO:0042440,GO:0044237,GO:0044249,GO:0044271,GO:0044424,GO:0044464,GO:0046148,GO:0046483,GO:0051186,GO:0051188,GO:0071704,GO:1901360,GO:1901362,GO:…	4.99.1.1,4.99.1.9	ko:K01772	ko00860,ko01100,ko01110,map00860,map01100,map01110	M00121	R00310,R11329	RC01012	ko00000,ko00001,ko00002,ko01000	-	-	-	Chloroa_b-bind,Ferrochelatase
AJACLIMF_00301	570417.WP0753	3.05e-281	768	COG0189@1|root,COG0189@2|Bacteria,1QVU3@1224|Proteobacteria,2U15U@28211|Alphaproteobacteria,47FWY@766|Rickettsiales	2|Bacteria	HJ	Glutamate-cysteine ligase	gshA	-	6.3.2.2	ko:K01919	ko00270,ko00480,ko01100,map00270,map00480,map01100	M00118	R00894,R10993	RC00064,RC00090	ko00000,ko00001,ko00002,ko01000	-	-	-	ATPgrasp_ST,GshA
AJACLIMF_00302	1236908.wNo_04150	4.34e-117	336	COG5405@1|root,COG5405@2|Bacteria,1MVF2@1224|Proteobacteria,2TRRE@28211|Alphaproteobacteria,47F57@766|Rickettsiales	2|Bacteria	O	Protease subunit of a proteasome-like degradation complex believed to be a general protein degrading machinery	hslV	GO:0000166,GO:0000287,GO:0000502,GO:0003674,GO:0003824,GO:0004175,GO:0004298,GO:0005488,GO:0005515,GO:0005524,GO:0005575,GO:0005622,GO:0005623,GO:0005737,GO:0005829,GO:0006508,GO:0006807,GO:0006950,GO:0008144,GO:0008150,GO:0008152,GO:0008233,GO:0009056,GO:0009057,GO:0009266,GO:0009376,GO:0009408,GO:0009628,GO:0009987,GO:0016043,GO:0016787,GO:0017076,GO:0019538,GO:0019904,GO:0022607,GO:0030163,GO:…	3.4.25.2	ko:K01419	-	-	-	-	ko00000,ko01000,ko01002	-	-	-	Proteasome
AJACLIMF_00303	1236908.wNo_04160	0	882	COG1220@1|root,COG1220@2|Bacteria,1MVK9@1224|Proteobacteria,2TRXC@28211|Alphaproteobacteria,47F04@766|Rickettsiales	2|Bacteria	O	this subunit has chaperone activity. The binding of ATP and its subsequent hydrolysis by HslU are essential for unfolding of protein substrates subsequently hydrolyzed by HslV. HslU recognizes the N-terminal part of its protein substrates and unfolds these before they are guided to HslV for hydrolysis	hslU	GO:0000166,GO:0000287,GO:0000502,GO:0003674,GO:0003824,GO:0005488,GO:0005515,GO:0005524,GO:0005575,GO:0005622,GO:0005623,GO:0005737,GO:0005829,GO:0006508,GO:0006807,GO:0006950,GO:0008144,GO:0008150,GO:0008152,GO:0008233,GO:0009266,GO:0009376,GO:0009408,GO:0009628,GO:0009987,GO:0016043,GO:0016462,GO:0016787,GO:0016817,GO:0016818,GO:0016887,GO:0017076,GO:0017111,GO:0019538,GO:0019904,GO:0022607,GO:…	-	ko:K03667	-	-	-	-	ko00000,ko03110	-	-	-	AAA_2,ClpB_D2-small
AJACLIMF_00304	1236908.wNo_04170	2.05e-167	472	COG0545@1|root,COG0545@2|Bacteria,1RAV0@1224|Proteobacteria,2UYE2@28211|Alphaproteobacteria,47G9B@766|Rickettsiales	2|Bacteria	O	protein peptidyl-prolyl isomerization	-	-	-	-	-	-	-	-	-	-	-	-	FKBP_C
AJACLIMF_00305	1236908.wNo_04180	3.6e-168	472	COG0142@1|root,COG0142@2|Bacteria,1MWNG@1224|Proteobacteria,2TR79@28211|Alphaproteobacteria,47FG6@766|Rickettsiales	2|Bacteria	H	Polyprenyl synthetase	ispA	GO:0003674,GO:0003824,GO:0004161,GO:0004311,GO:0004337,GO:0004659,GO:0005575,GO:0005622,GO:0005623,GO:0005737,GO:0005829,GO:0006629,GO:0006644,GO:0006720,GO:0006721,GO:0006793,GO:0006796,GO:0008150,GO:0008152,GO:0008299,GO:0008610,GO:0008654,GO:0009058,GO:0009536,GO:0009842,GO:0009987,GO:0016114,GO:0016740,GO:0016765,GO:0019637,GO:0033383,GO:0033384,GO:0033385,GO:0033386,GO:0043226,GO:0043227,GO:…	2.5.1.1,2.5.1.10,2.5.1.29,2.5.1.90	ko:K00795,ko:K02523,ko:K13789	ko00900,ko01100,ko01110,ko01130,map00900,map01100,map01110,map01130	M00364,M00366	R01658,R02003,R02061,R09248	RC00279	ko00000,ko00001,ko00002,ko01000,ko01006	-	-	iPC815.YPO3176,iSFV_1184.SFV_0386	polyprenyl_synt
AJACLIMF_00306	1236908.wNo_04190	8.2e-48	153	COG0236@1|root,COG0236@2|Bacteria,1MZ4P@1224|Proteobacteria,2UBWW@28211|Alphaproteobacteria,47FV0@766|Rickettsiales	2|Bacteria	IQ	Carrier of the growing fatty acid chain in fatty acid biosynthesis	acpP	GO:0000035,GO:0000036,GO:0003674,GO:0005488,GO:0005575,GO:0005622,GO:0005623,GO:0005737,GO:0005829,GO:0005975,GO:0006082,GO:0006629,GO:0006631,GO:0006633,GO:0006643,GO:0006644,GO:0006664,GO:0006793,GO:0006796,GO:0008150,GO:0008152,GO:0008289,GO:0008610,GO:0008654,GO:0009058,GO:0009245,GO:0009247,GO:0009311,GO:0009312,GO:0009987,GO:0016051,GO:0016053,GO:0019637,GO:0019752,GO:0019842,GO:0031177,GO:…	-	ko:K02078	-	-	-	-	ko00000,ko00001	-	-	-	PP-binding
AJACLIMF_00307	1236908.wNo_04200	1.39e-294	805	COG0304@1|root,COG0304@2|Bacteria,1MU1X@1224|Proteobacteria,2TR32@28211|Alphaproteobacteria,47F0E@766|Rickettsiales	2|Bacteria	I	Catalyzes the condensation reaction of fatty acid synthesis by the addition to an acyl acceptor of two carbons from malonyl-ACP	fabF	GO:0003674,GO:0003824,GO:0004312,GO:0004315,GO:0006082,GO:0006629,GO:0006631,GO:0006633,GO:0008150,GO:0008152,GO:0008610,GO:0009058,GO:0009987,GO:0016053,GO:0016740,GO:0016746,GO:0016747,GO:0019752,GO:0032787,GO:0043436,GO:0044237,GO:0044238,GO:0044249,GO:0044255,GO:0044281,GO:0044283,GO:0046394,GO:0071704,GO:0072330,GO:1901576	2.3.1.179	ko:K09458	ko00061,ko00780,ko01100,ko01212,map00061,map00780,map01100,map01212	M00083,M00572	R04355,R04726,R04952,R04957,R04960,R04963,R04968,R07762,R10115,R10119	RC00039,RC02728,RC02729,RC02888	ko00000,ko00001,ko00002,ko01000,ko01004	-	-	-	Ketoacyl-synt_C,ketoacyl-synt
AJACLIMF_00308	570417.WP0269	1.35e-108	318	COG3335@1|root,COG3335@2|Bacteria,1P76X@1224|Proteobacteria,2U16U@28211|Alphaproteobacteria,47FJ1@766|Rickettsiales	2|Bacteria	L	DDE superfamily endonuclease	tnpF	-	-	ko:K07494	-	-	-	-	ko00000	-	-	-	DDE_3
AJACLIMF_00309	570417.WP0760	5.66e-295	806	COG0766@1|root,COG0766@2|Bacteria,1MUH7@1224|Proteobacteria,2TRPH@28211|Alphaproteobacteria,47EX5@766|Rickettsiales	2|Bacteria	M	Cell wall formation. Adds enolpyruvyl to UDP-N- acetylglucosamine	murA	GO:0000270,GO:0003674,GO:0003824,GO:0005575,GO:0005622,GO:0005623,GO:0005737,GO:0005829,GO:0006022,GO:0006023,GO:0006024,GO:0006807,GO:0008150,GO:0008152,GO:0008760,GO:0009058,GO:0009059,GO:0009252,GO:0009273,GO:0009987,GO:0016740,GO:0016765,GO:0030203,GO:0034645,GO:0040007,GO:0042221,GO:0042546,GO:0043170,GO:0044036,GO:0044038,GO:0044085,GO:0044237,GO:0044249,GO:0044260,GO:0044424,GO:0044444,GO:…	2.5.1.7	ko:K00790	ko00520,ko00550,ko01100,map00520,map00550,map01100	-	R00660	RC00350	ko00000,ko00001,ko01000,ko01011	-	-	iYO844.BSU37100	EPSP_synthase
AJACLIMF_00310	570417.WP0761	4.88e-200	554	COG1351@1|root,COG1351@2|Bacteria,1MWY8@1224|Proteobacteria,2TTER@28211|Alphaproteobacteria,47F1N@766|Rickettsiales	2|Bacteria	F	Catalyzes the reductive methylation of 2'-deoxyuridine- 5'-monophosphate (dUMP) to 2'-deoxythymidine-5'-monophosphate (dTMP) while utilizing 5,10-methylenetetrahydrofolate (mTHF) as the methyl donor, and NADPH and FADH(2) as the reductant	thyX	-	2.1.1.148	ko:K03465	ko00240,ko00670,ko01100,map00240,map00670,map01100	-	R06613	RC00022,RC00332	ko00000,ko00001,ko01000	-	-	-	Thy1
AJACLIMF_00312	570417.WP0285	3.9e-59	184	COG3335@1|root,COG3335@2|Bacteria,1RB1C@1224|Proteobacteria,2U367@28211|Alphaproteobacteria	2|Bacteria	L	DDE superfamily endonuclease	-	-	-	ko:K07494	-	-	-	-	ko00000	-	-	-	DDE_3
AJACLIMF_00313	570417.WP0284	1.61e-106	310	COG3415@1|root,COG3415@2|Bacteria,1Q1DX@1224|Proteobacteria,2V5Z2@28211|Alphaproteobacteria,47GFT@766|Rickettsiales	2|Bacteria	L	Homeodomain-like domain	-	-	-	-	-	-	-	-	-	-	-	-	DDE_3,HTH_23,HTH_29,HTH_32,HTH_33
AJACLIMF_00314	313612.L8106_02532	2.92e-20	87.4	COG3335@1|root,COG3335@2|Bacteria,1G6HS@1117|Cyanobacteria,1HH5N@1150|Oscillatoriales	2|Bacteria	L	DDE superfamily endonuclease	-	-	-	ko:K07494	-	-	-	-	ko00000	-	-	-	DDE_3,HTH_Tnp_IS630
AJACLIMF_00315	163164.WD_0804	1.69e-29	114	COG3385@1|root,COG3385@2|Bacteria	2|Bacteria	L	transposase activity	-	-	-	-	-	-	-	-	-	-	-	-	DDE_Tnp_1
AJACLIMF_00316	570417.WP0763	5.44e-20	88.2	COG0666@1|root,COG0666@2|Bacteria,1N952@1224|Proteobacteria,2UF6P@28211|Alphaproteobacteria,47GS5@766|Rickettsiales	2|Bacteria	S	Ankyrin repeats (many copies)	-	-	-	ko:K06867,ko:K07126,ko:K08738,ko:K21440	ko00920,ko01100,ko01120,ko01524,ko02020,ko04115,ko04210,ko04214,ko04215,ko04932,ko05010,ko05012,ko05014,ko05016,ko05134,ko05145,ko05152,ko05161,ko05164,ko05167,ko05168,ko05200,ko05210,ko05222,ko05416,map00920,map01100,map01120,map01524,map02020,map04115,map04210,map04214,map04215,map04932,map05010,map05012,map05014,map05016,map05134,map05145,map05152,map05161,map05164,map05167,map05168,map05200,m…	M00595	R10151	RC03151,RC03152	ko00000,ko00001,ko00002,ko04131	3.D.4.6	-	-	Ank,Ank_2,Ank_3,Ank_4,Ank_5
AJACLIMF_00317	570417.WP0764	6.02e-119	347	COG0666@1|root,COG0666@2|Bacteria,1NH1G@1224|Proteobacteria	2|Bacteria	S	FOG Ankyrin repeat	-	-	-	ko:K06867	-	-	-	-	ko00000	-	-	-	Ank_2,Ank_4,Ank_5,DinB_2
AJACLIMF_00318	570417.WP0764	2.27e-36	130	COG0666@1|root,COG0666@2|Bacteria,1NH1G@1224|Proteobacteria	2|Bacteria	S	FOG Ankyrin repeat	-	-	-	ko:K06867	-	-	-	-	ko00000	-	-	-	Ank_2,Ank_4,Ank_5,DinB_2
AJACLIMF_00319	570417.WP0766	0	1229	COG1198@1|root,COG1198@2|Bacteria,1MUUZ@1224|Proteobacteria,2TQTQ@28211|Alphaproteobacteria,47ET4@766|Rickettsiales	2|Bacteria	L	Involved in the restart of stalled replication forks. Recognizes and binds the arrested nascent DNA chain at stalled replication forks. It can open the DNA duplex, via its helicase activity, and promote assembly of the primosome and loading of the major replicative helicase DnaB onto DNA	priA	GO:0003674,GO:0003678,GO:0003824,GO:0004003,GO:0004386,GO:0006139,GO:0006259,GO:0006260,GO:0006261,GO:0006268,GO:0006270,GO:0006281,GO:0006302,GO:0006310,GO:0006725,GO:0006807,GO:0006950,GO:0006974,GO:0006996,GO:0008026,GO:0008094,GO:0008150,GO:0008152,GO:0009058,GO:0009059,GO:0009987,GO:0016043,GO:0016462,GO:0016787,GO:0016817,GO:0016818,GO:0016887,GO:0017111,GO:0032392,GO:0032508,GO:0033554,GO:…	-	ko:K04066	ko03440,map03440	-	-	-	ko00000,ko00001,ko01000,ko03400	-	-	-	DEAD,Helicase_C,ResIII
AJACLIMF_00320	1236908.wNo_04270	3.76e-13	70.1	COG0666@1|root,COG0666@2|Bacteria	2|Bacteria	G	response to abiotic stimulus	-	-	-	-	-	-	-	-	-	-	-	-	Ank_2,Ank_4,Kunitz_BPTI
AJACLIMF_00321	570417.WP0767	1.33e-47	162	COG0666@1|root,COG0666@2|Bacteria	2|Bacteria	G	response to abiotic stimulus	-	-	-	-	-	-	-	-	-	-	-	-	Ank,Ank_2,Ank_4,Ank_5,DUF2314
AJACLIMF_00322	357244.OTBS_1069	8.5e-19	87.8	COG3335@1|root,COG3415@1|root,COG3335@2|Bacteria,COG3415@2|Bacteria,1P76X@1224|Proteobacteria,2U16U@28211|Alphaproteobacteria,47FJ1@766|Rickettsiales	2|Bacteria	L	DDE superfamily endonuclease	tnpF	-	-	ko:K07494	-	-	-	-	ko00000	-	-	-	DDE_3,HTH_Tnp_IS630
AJACLIMF_00323	570417.WP0284	1.07e-43	145	COG3415@1|root,COG3415@2|Bacteria,1Q1DX@1224|Proteobacteria,2V5Z2@28211|Alphaproteobacteria,47GFT@766|Rickettsiales	2|Bacteria	L	Homeodomain-like domain	-	-	-	-	-	-	-	-	-	-	-	-	DDE_3,HTH_23,HTH_29,HTH_32,HTH_33
AJACLIMF_00324	570417.WP0284	2.03e-15	73.2	COG3415@1|root,COG3415@2|Bacteria,1Q1DX@1224|Proteobacteria,2V5Z2@28211|Alphaproteobacteria,47GFT@766|Rickettsiales	2|Bacteria	L	Homeodomain-like domain	-	-	-	-	-	-	-	-	-	-	-	-	DDE_3,HTH_23,HTH_29,HTH_32,HTH_33
AJACLIMF_00325	570417.WP0285	3.9e-59	184	COG3335@1|root,COG3335@2|Bacteria,1RB1C@1224|Proteobacteria,2U367@28211|Alphaproteobacteria	2|Bacteria	L	DDE superfamily endonuclease	-	-	-	ko:K07494	-	-	-	-	ko00000	-	-	-	DDE_3
AJACLIMF_00329	570417.WP0817	2.59e-229	632	COG0604@1|root,COG0604@2|Bacteria,1MWBD@1224|Proteobacteria,2TS3Z@28211|Alphaproteobacteria,47F83@766|Rickettsiales	2|Bacteria	C	Quinone oxidoreductase	qor	GO:0003674,GO:0003676,GO:0003723,GO:0003824,GO:0003960,GO:0005488,GO:0005575,GO:0005622,GO:0005623,GO:0005737,GO:0005829,GO:0006950,GO:0006979,GO:0008150,GO:0008152,GO:0009987,GO:0016491,GO:0016651,GO:0016655,GO:0017091,GO:0033554,GO:0034599,GO:0042221,GO:0044424,GO:0044444,GO:0044464,GO:0050896,GO:0051716,GO:0055114,GO:0070887,GO:0097159,GO:1901363	1.6.5.5	ko:K00344	-	-	-	-	ko00000,ko01000	-	-	-	ADH_N,ADH_zinc_N
AJACLIMF_00330	570417.WP0816	1.79e-213	589	COG0329@1|root,COG0329@2|Bacteria,1MUCM@1224|Proteobacteria,2URBC@28211|Alphaproteobacteria,47G6K@766|Rickettsiales	2|Bacteria	E	Catalyzes the condensation of (S)-aspartate-beta- semialdehyde (S)-ASA and pyruvate to 4-hydroxy- tetrahydrodipicolinate (HTPA)	dapA	-	3.5.4.22,4.1.2.28,4.3.3.7	ko:K01714,ko:K21062,ko:K22397	ko00040,ko00261,ko00300,ko00330,ko01100,ko01110,ko01120,ko01130,ko01230,map00040,map00261,map00300,map00330,map01100,map01110,map01120,map01130,map01230	M00016,M00525,M00526,M00527	R01782,R02280,R10147	RC00307,RC00572,RC00679,RC03062,RC03063	ko00000,ko00001,ko00002,ko01000	-	-	-	DHDPS
AJACLIMF_00331	570417.WP0815	1.13e-107	310	COG0629@1|root,COG0629@2|Bacteria,1RCWT@1224|Proteobacteria,2U5BZ@28211|Alphaproteobacteria,47FEH@766|Rickettsiales	2|Bacteria	L	Plays an important role in DNA replication, recombination and repair. Binds to ssDNA and to an array of partner proteins to recruit them to their sites of action during DNA metabolism	ssb	GO:0006950,GO:0006974,GO:0007154,GO:0008150,GO:0009432,GO:0009605,GO:0009987,GO:0009991,GO:0031668,GO:0033554,GO:0050896,GO:0051716,GO:0071496	-	ko:K03111	ko03030,ko03430,ko03440,map03030,map03430,map03440	-	-	-	ko00000,ko00001,ko03029,ko03032,ko03400	-	-	-	SSB
AJACLIMF_00335	570417.WP0812	0	944	2EC12@1|root,3360A@2|Bacteria,1NFJ6@1224|Proteobacteria,2UIWN@28211|Alphaproteobacteria,47FUC@766|Rickettsiales	2|Bacteria	-	-	-	-	-	-	-	-	-	-	-	-	-	-	-
AJACLIMF_00336	570417.WP0811	1.95e-220	608	COG0761@1|root,COG0761@2|Bacteria,1MU7G@1224|Proteobacteria,2TRNR@28211|Alphaproteobacteria,47F17@766|Rickettsiales	2|Bacteria	IM	Catalyzes the conversion of 1-hydroxy-2-methyl-2-(E)- butenyl 4-diphosphate (HMBPP) into a mixture of isopentenyl diphosphate (IPP) and dimethylallyl diphosphate (DMAPP). Acts in the terminal step of the DOXP MEP pathway for isoprenoid precursor biosynthesis	ispH	GO:0003674,GO:0003824,GO:0005488,GO:0005575,GO:0005622,GO:0005623,GO:0005737,GO:0005829,GO:0006081,GO:0006082,GO:0006090,GO:0006629,GO:0006644,GO:0006720,GO:0006793,GO:0006796,GO:0008150,GO:0008152,GO:0008299,GO:0008610,GO:0008654,GO:0009058,GO:0009240,GO:0009987,GO:0016491,GO:0019288,GO:0019637,GO:0019682,GO:0019752,GO:0032787,GO:0042380,GO:0043436,GO:0044237,GO:0044238,GO:0044249,GO:0044255,GO:…	1.17.7.4,2.7.4.25	ko:K00945,ko:K02945,ko:K03527	ko00240,ko00900,ko01100,ko01110,ko01130,ko03010,map00240,map00900,map01100,map01110,map01130,map03010	M00052,M00096,M00178	R00158,R00512,R01665,R05884,R08210	RC00002,RC01137,RC01487	br01610,ko00000,ko00001,ko00002,ko01000,ko03011	-	-	iECIAI1_1343.ECIAI1_0030,iECW_1372.ECW_m0028,iEKO11_1354.EKO11_3884,iEcHS_1320.EcHS_A0031,iEcolC_1368.EcolC_3626,iIT341.HP0400,iLJ478.TM1444,iPC815.YPO0477,iSFV_1184.SFV_0023,iSF_1195.SF0026,iSFxv_1172.SFxv_0027,iS_1188.S0028,iWFL_1372.ECW_m0028,iYL1228.KPN_00024	LYTB,S1
AJACLIMF_00338	1236908.wNo_04670	1.02e-154	436	COG3155@1|root,COG3155@2|Bacteria,1MW2K@1224|Proteobacteria,2U6J6@28211|Alphaproteobacteria	2|Bacteria	Q	biosynthesis protein	elbB	GO:0005575,GO:0005622,GO:0005623,GO:0005737,GO:0005829,GO:0006629,GO:0006720,GO:0008150,GO:0008152,GO:0008299,GO:0008610,GO:0009058,GO:0009893,GO:0009987,GO:0019216,GO:0019222,GO:0019747,GO:0031323,GO:0031325,GO:0044237,GO:0044238,GO:0044249,GO:0044255,GO:0044424,GO:0044444,GO:0044464,GO:0045828,GO:0045834,GO:0048518,GO:0048522,GO:0050789,GO:0050794,GO:0065007,GO:0071704,GO:0080090,GO:1901576	-	-	-	-	-	-	-	-	-	-	DJ-1_PfpI
AJACLIMF_00340	570417.WP0168	4.89e-60	187	COG3039@1|root,COG3039@2|Bacteria,1MXTN@1224|Proteobacteria,2TYT4@28211|Alphaproteobacteria,47EXJ@766|Rickettsiales	2|Bacteria	L	Transposase DDE domain	-	-	-	-	-	-	-	-	-	-	-	-	DDE_Tnp_1,DDE_Tnp_1_5
AJACLIMF_00341	94122.Shewana3_4282	0.0007	45.1	COG3039@1|root,COG3039@2|Bacteria,1MXTN@1224|Proteobacteria,1RM94@1236|Gammaproteobacteria,2QANQ@267890|Shewanellaceae	2|Bacteria	L	PFAM transposase, IS4 family protein	-	-	-	-	-	-	-	-	-	-	-	-	DDE_Tnp_1,DDE_Tnp_1_5
AJACLIMF_00342	357244.OTBS_1069	1.01e-24	102	COG3335@1|root,COG3415@1|root,COG3335@2|Bacteria,COG3415@2|Bacteria,1P76X@1224|Proteobacteria,2U16U@28211|Alphaproteobacteria,47FJ1@766|Rickettsiales	2|Bacteria	L	DDE superfamily endonuclease	tnpF	-	-	ko:K07494	-	-	-	-	ko00000	-	-	-	DDE_3,HTH_Tnp_IS630
AJACLIMF_00343	272134.KB731326_gene276	1.65e-06	51.2	COG3415@1|root,COG3415@2|Bacteria,1G7MA@1117|Cyanobacteria,1HCT7@1150|Oscillatoriales	2|Bacteria	L	Transposase	-	-	-	-	-	-	-	-	-	-	-	-	DDE_3,HTH_Tnp_IS630
AJACLIMF_00344	570417.WP0269	2.47e-110	318	COG3335@1|root,COG3335@2|Bacteria,1P76X@1224|Proteobacteria,2U16U@28211|Alphaproteobacteria,47FJ1@766|Rickettsiales	2|Bacteria	L	DDE superfamily endonuclease	tnpF	-	-	ko:K07494	-	-	-	-	ko00000	-	-	-	DDE_3
AJACLIMF_00346	1321779.HMPREF1984_01176	0.000999	42.7	COG2801@1|root,COG2801@2|Bacteria,378T6@32066|Fusobacteria	2|Bacteria	L	Integrase core domain	-	-	-	ko:K07497	-	-	-	-	ko00000	-	-	-	HTH_21,rve,rve_2
AJACLIMF_00347	384765.SIAM614_08953	3.07e-46	160	COG2801@1|root,COG2801@2|Bacteria,1MVC8@1224|Proteobacteria,2TRX0@28211|Alphaproteobacteria	2|Bacteria	L	COG2801 Transposase and inactivated derivatives	-	-	-	ko:K07497,ko:K18829	-	-	-	-	ko00000,ko02048	-	-	-	HTH_21,HTH_Tnp_1,rve,rve_3
AJACLIMF_00348	349521.HCH_02100	1.63e-07	52.8	COG3385@1|root,COG3385@2|Bacteria,1MVRM@1224|Proteobacteria,1RRFT@1236|Gammaproteobacteria	2|Bacteria	L	COG3385 FOG Transposase and inactivated derivatives	-	-	-	-	-	-	-	-	-	-	-	-	DDE_Tnp_1
AJACLIMF_00349	1236908.wNo_05620	1.65e-204	565	COG0408@1|root,COG0408@2|Bacteria,1MWMF@1224|Proteobacteria,2TQNC@28211|Alphaproteobacteria,47F02@766|Rickettsiales	2|Bacteria	H	Involved in the heme biosynthesis. Catalyzes the aerobic oxidative decarboxylation of propionate groups of rings A and B of coproporphyrinogen-III to yield the vinyl groups in protoporphyrinogen-IX	hemF	GO:0003674,GO:0003824,GO:0004109,GO:0005488,GO:0005515,GO:0005575,GO:0005622,GO:0005623,GO:0005737,GO:0006725,GO:0006778,GO:0006779,GO:0006782,GO:0006783,GO:0006807,GO:0008150,GO:0008152,GO:0009058,GO:0009987,GO:0016491,GO:0016627,GO:0016634,GO:0018130,GO:0019438,GO:0030145,GO:0033013,GO:0033014,GO:0034641,GO:0042168,GO:0042440,GO:0042802,GO:0042803,GO:0043167,GO:0043169,GO:0044237,GO:0044249,GO:…	1.3.3.3	ko:K00228	ko00860,ko01100,ko01110,map00860,map01100,map01110	M00121	R03220	RC00884	ko00000,ko00001,ko00002,ko01000	-	-	iAF1260.b2436,iBWG_1329.BWG_2198,iECDH10B_1368.ECDH10B_2601,iECDH1ME8569_1439.ECDH1ME8569_2370,iETEC_1333.ETEC_2549,iEcDH1_1363.EcDH1_1225,iEcHS_1320.EcHS_A2573,iEcolC_1368.EcolC_1243,iJO1366.b2436,iJR904.b2436,iY75_1357.Y75_RS12760	Coprogen_oxidas
AJACLIMF_00350	1236908.wNo_05610	0	1592	COG0784@1|root,COG4191@1|root,COG0784@2|Bacteria,COG4191@2|Bacteria,1RCM9@1224|Proteobacteria,2TQQ9@28211|Alphaproteobacteria,47EYK@766|Rickettsiales	2|Bacteria	T	histidine kinase response regulator	cckA	-	2.7.13.3	ko:K13587	ko02020,ko04112,map02020,map04112	M00512	-	-	ko00000,ko00001,ko00002,ko01000,ko01001,ko02022	-	-	-	HATPase_c,HisKA,PAS,PAS_4,PAS_8,PAS_9,Response_reg
AJACLIMF_00351	1236908.wNo_05600	1.49e-188	525	COG1192@1|root,COG1192@2|Bacteria,1MV43@1224|Proteobacteria,2TSWH@28211|Alphaproteobacteria,47EWD@766|Rickettsiales	2|Bacteria	D	involved in chromosome partitioning	parA	-	-	ko:K03496,ko:K12055	-	-	-	-	ko00000,ko02044,ko03036,ko04812	3.A.7.11.1	-	-	AAA_31
AJACLIMF_00352	1236908.wNo_05590	1.8e-190	530	COG1475@1|root,COG1475@2|Bacteria,1MW2E@1224|Proteobacteria,2TSTN@28211|Alphaproteobacteria,47F6R@766|Rickettsiales	2|Bacteria	K	Belongs to the ParB family	parB	-	-	ko:K03497	-	-	-	-	ko00000,ko03000,ko03036,ko04812	-	-	-	ParBc
AJACLIMF_00354	1236908.wNo_05580	6.71e-284	776	COG0245@1|root,COG1211@1|root,COG0245@2|Bacteria,COG1211@2|Bacteria,1MVHA@1224|Proteobacteria,2TRQC@28211|Alphaproteobacteria,47F1R@766|Rickettsiales	2|Bacteria	I	Involved in the biosynthesis of isopentenyl diphosphate (IPP) and dimethylallyl diphosphate (DMAPP), two major building blocks of isoprenoid compounds. Catalyzes the conversion of 4- diphosphocytidyl-2-C-methyl-D-erythritol 2-phosphate (CDP-ME2P) to 2-C-methyl-D-erythritol 2,4-cyclodiphosphate (ME-CPP) with a corresponding release of cytidine 5-monophosphate (CMP)	ispF	GO:0000166,GO:0000287,GO:0001882,GO:0001884,GO:0002135,GO:0003674,GO:0003824,GO:0005488,GO:0005515,GO:0005575,GO:0005623,GO:0005886,GO:0006081,GO:0006082,GO:0006090,GO:0006629,GO:0006644,GO:0006720,GO:0006721,GO:0006732,GO:0006733,GO:0006743,GO:0006744,GO:0006793,GO:0006796,GO:0008150,GO:0008152,GO:0008270,GO:0008299,GO:0008610,GO:0008654,GO:0008685,GO:0009058,GO:0009108,GO:0009240,GO:0009987,GO:…	1.1.1.405,2.7.7.40,2.7.7.60,4.6.1.12	ko:K00991,ko:K01770,ko:K12506,ko:K21681	ko00040,ko00900,ko01100,ko01110,ko01130,map00040,map00900,map01100,map01110,map01130	M00096	R01525,R02921,R05633,R05637	RC00002,RC00089,RC01440	ko00000,ko00001,ko00002,ko01000	-	-	iPC815.YPO3360	IspD,YgbB
AJACLIMF_00355	570417.WP0284	7.2e-68	208	COG3415@1|root,COG3415@2|Bacteria,1Q1DX@1224|Proteobacteria,2V5Z2@28211|Alphaproteobacteria,47GFT@766|Rickettsiales	2|Bacteria	L	Homeodomain-like domain	-	-	-	-	-	-	-	-	-	-	-	-	DDE_3,HTH_23,HTH_29,HTH_32,HTH_33
AJACLIMF_00357	570417.WP0285	3.9e-59	184	COG3335@1|root,COG3335@2|Bacteria,1RB1C@1224|Proteobacteria,2U367@28211|Alphaproteobacteria	2|Bacteria	L	DDE superfamily endonuclease	-	-	-	ko:K07494	-	-	-	-	ko00000	-	-	-	DDE_3
AJACLIMF_00358	1236908.wNo_03640	3.14e-66	211	COG0596@1|root,COG0596@2|Bacteria,1P0IP@1224|Proteobacteria	2|Bacteria	S	Alpha beta hydrolase	sdbB	-	-	ko:K19707	-	-	-	-	ko00000,ko03021	-	-	-	DUF2974,DUF3274
AJACLIMF_00359	570417.WP0269	1.68e-109	315	COG3335@1|root,COG3335@2|Bacteria,1P76X@1224|Proteobacteria,2U16U@28211|Alphaproteobacteria,47FJ1@766|Rickettsiales	2|Bacteria	L	DDE superfamily endonuclease	tnpF	-	-	ko:K07494	-	-	-	-	ko00000	-	-	-	DDE_3
AJACLIMF_00360	570417.WP0028	4.35e-24	95.1	COG3415@1|root,COG3415@2|Bacteria,1NCZM@1224|Proteobacteria,2UD66@28211|Alphaproteobacteria,47GMV@766|Rickettsiales	2|Bacteria	L	Transposase	-	-	-	-	-	-	-	-	-	-	-	-	DDE_3,HTH_Tnp_IS630
AJACLIMF_00361	1236908.wNo_03640	1.88e-72	227	COG0596@1|root,COG0596@2|Bacteria,1P0IP@1224|Proteobacteria	2|Bacteria	S	Alpha beta hydrolase	sdbB	-	-	ko:K19707	-	-	-	-	ko00000,ko03021	-	-	-	DUF2974,DUF3274
AJACLIMF_00362	1236908.wNo_03630	7.2e-158	442	COG5424@1|root,COG5424@2|Bacteria,1PV6D@1224|Proteobacteria,2V6N7@28211|Alphaproteobacteria,47F6F@766|Rickettsiales	2|Bacteria	H	Iron-containing redox enzyme	CP_1111	GO:0005575,GO:0005576	1.3.3.11	ko:K06137	-	-	-	-	ko00000,ko01000	-	-	-	Haem_oxygenas_2,TENA_THI-4
AJACLIMF_00363	1236908.wNo_03620	5.54e-83	245	COG1539@1|root,COG1539@2|Bacteria,1NIXX@1224|Proteobacteria,2UXW2@28211|Alphaproteobacteria,47GMA@766|Rickettsiales	2|Bacteria	H	Dihydroneopterin aldolase	folB	GO:0008150,GO:0040007	1.13.11.81,2.7.6.3,4.1.2.25,5.1.99.8	ko:K01633,ko:K13940	ko00790,ko01100,map00790,map01100	M00126,M00840	R03503,R03504,R11037,R11073	RC00002,RC00017,RC00721,RC00943,RC01479,RC03333,RC03334	ko00000,ko00001,ko00002,ko01000	-	-	-	FolB,HPPK
AJACLIMF_00364	1236908.wNo_03610	2.04e-293	801	COG0294@1|root,COG0801@1|root,COG0294@2|Bacteria,COG0801@2|Bacteria,1MUIR@1224|Proteobacteria,2TTMG@28211|Alphaproteobacteria,47FH9@766|Rickettsiales	2|Bacteria	H	Pterin binding enzyme	folP	GO:0003674,GO:0003824,GO:0004156,GO:0005575,GO:0005622,GO:0005623,GO:0005737,GO:0005829,GO:0006082,GO:0006575,GO:0006725,GO:0006732,GO:0006760,GO:0006766,GO:0006767,GO:0006807,GO:0008150,GO:0008152,GO:0009058,GO:0009108,GO:0009110,GO:0009396,GO:0009987,GO:0016053,GO:0016740,GO:0016765,GO:0017144,GO:0018130,GO:0019438,GO:0019752,GO:0034641,GO:0042221,GO:0042364,GO:0042398,GO:0042493,GO:0042558,GO:…	2.5.1.15,2.7.6.3,3.5.4.16,4.1.2.25	ko:K00796,ko:K00950,ko:K01495,ko:K13940,ko:K13941,ko:K18824,ko:K18974	ko00790,ko01100,map00790,map01100	M00126,M00840,M00841,M00842,M00843	R00428,R03066,R03067,R03503,R03504,R04639,R05046,R05048	RC00002,RC00017,RC00121,RC00263,RC00294,RC00323,RC00721,RC00842,RC00943,RC00945,RC01188	ko00000,ko00001,ko00002,ko01000,ko01504	-	-	iECO103_1326.ECO103_3924,iHN637.CLJU_RS03115,iPC815.YPO3501	HPPK,Pterin_bind
AJACLIMF_00365	1236908.wNo_03600	7.1e-106	306	COG0262@1|root,COG0262@2|Bacteria,1RH0P@1224|Proteobacteria,2U9GC@28211|Alphaproteobacteria,47GCV@766|Rickettsiales	2|Bacteria	H	Dihydrofolate reductase	folA	-	1.5.1.3,1.5.1.47,2.1.1.45,3.5.4.12	ko:K00287,ko:K00560,ko:K01493,ko:K05896,ko:K17364,ko:K18589	ko00240,ko00670,ko00790,ko01100,ko01523,map00240,map00670,map00790,map01100,map01523	M00053,M00126,M00429,M00840	R00936,R00937,R00939,R00940,R01663,R02101,R02235,R02236,R03388,R11765	RC00074,RC00109,RC00110,RC00158,RC00219,RC00332,RC01584	br01600,ko00000,ko00001,ko00002,ko01000,ko01504,ko02044,ko03036	-	-	-	DHFR_1
AJACLIMF_00366	1236908.wNo_07090	0	893	COG0034@1|root,COG0034@2|Bacteria,1MU0V@1224|Proteobacteria,2TR8V@28211|Alphaproteobacteria,47G49@766|Rickettsiales	2|Bacteria	F	Catalyzes the formation of phosphoribosylamine from phosphoribosylpyrophosphate (PRPP) and glutamine	purF	GO:0003674,GO:0003824,GO:0004044,GO:0005488,GO:0005515,GO:0005575,GO:0005622,GO:0005623,GO:0005737,GO:0005829,GO:0006082,GO:0006139,GO:0006163,GO:0006164,GO:0006520,GO:0006541,GO:0006725,GO:0006753,GO:0006793,GO:0006796,GO:0006807,GO:0008150,GO:0008152,GO:0009058,GO:0009064,GO:0009117,GO:0009165,GO:0009507,GO:0009536,GO:0009987,GO:0016740,GO:0016757,GO:0016763,GO:0018130,GO:0019438,GO:0019637,GO:…	2.4.2.14	ko:K00764	ko00230,ko00250,ko01100,ko01110,ko01130,map00230,map00250,map01100,map01110,map01130	M00048	R01072	RC00010,RC02724,RC02752	ko00000,ko00001,ko00002,ko01000,ko01002	-	-	iAF1260.b2312,iB21_1397.B21_02197,iBWG_1329.BWG_2086,iECBD_1354.ECBD_1347,iECB_1328.ECB_02237,iECDH10B_1368.ECDH10B_2474,iECDH1ME8569_1439.ECDH1ME8569_2250,iECD_1391.ECD_02237,iECIAI1_1343.ECIAI1_2389,iECO103_1326.ECO103_2776,iECO111_1330.ECO111_3060,iECO26_1355.ECO26_3300,iECW_1372.ECW_m2501,iEKO11_1354.EKO11_1453,iETEC_1333.ETEC_2448,iEcDH1_1363.EcDH1_1344,iEcE24377_1341.EcE24377A_2606,iEcolC_1…	GATase_6,GATase_7,Pribosyltran
AJACLIMF_00367	570417.WP0920	2.63e-223	620	COG0666@1|root,COG0666@2|Bacteria	2|Bacteria	G	response to abiotic stimulus	-	-	-	-	-	-	-	-	-	-	-	-	Cu_amine_oxidN1
AJACLIMF_00368	163164.WD_0807	2.12e-35	124	COG3385@1|root,COG3385@2|Bacteria	2|Bacteria	L	transposase activity	-	-	-	-	-	-	-	-	-	-	-	-	DDE_Tnp_1
AJACLIMF_00369	272134.KB731326_gene276	1.65e-06	51.2	COG3415@1|root,COG3415@2|Bacteria,1G7MA@1117|Cyanobacteria,1HCT7@1150|Oscillatoriales	2|Bacteria	L	Transposase	-	-	-	-	-	-	-	-	-	-	-	-	DDE_3,HTH_Tnp_IS630
AJACLIMF_00370	357244.OTBS_1069	1.32e-24	101	COG3335@1|root,COG3415@1|root,COG3335@2|Bacteria,COG3415@2|Bacteria,1P76X@1224|Proteobacteria,2U16U@28211|Alphaproteobacteria,47FJ1@766|Rickettsiales	2|Bacteria	L	DDE superfamily endonuclease	tnpF	-	-	ko:K07494	-	-	-	-	ko00000	-	-	-	DDE_3,HTH_Tnp_IS630
AJACLIMF_00371	570417.WP0269	5.85e-81	242	COG3335@1|root,COG3335@2|Bacteria,1P76X@1224|Proteobacteria,2U16U@28211|Alphaproteobacteria,47FJ1@766|Rickettsiales	2|Bacteria	L	DDE superfamily endonuclease	tnpF	-	-	ko:K07494	-	-	-	-	ko00000	-	-	-	DDE_3
AJACLIMF_00372	570417.WP0028	4.35e-24	95.1	COG3415@1|root,COG3415@2|Bacteria,1NCZM@1224|Proteobacteria,2UD66@28211|Alphaproteobacteria,47GMV@766|Rickettsiales	2|Bacteria	L	Transposase	-	-	-	-	-	-	-	-	-	-	-	-	DDE_3,HTH_Tnp_IS630
AJACLIMF_00373	570417.WP0285	3.08e-35	122	COG3335@1|root,COG3335@2|Bacteria,1RB1C@1224|Proteobacteria,2U367@28211|Alphaproteobacteria	2|Bacteria	L	DDE superfamily endonuclease	-	-	-	ko:K07494	-	-	-	-	ko00000	-	-	-	DDE_3
AJACLIMF_00374	570417.WP0284	6.57e-106	308	COG3415@1|root,COG3415@2|Bacteria,1Q1DX@1224|Proteobacteria,2V5Z2@28211|Alphaproteobacteria,47GFT@766|Rickettsiales	2|Bacteria	L	Homeodomain-like domain	-	-	-	-	-	-	-	-	-	-	-	-	DDE_3,HTH_23,HTH_29,HTH_32,HTH_33
AJACLIMF_00375	357244.OTBS_1069	4.76e-25	102	COG3335@1|root,COG3415@1|root,COG3335@2|Bacteria,COG3415@2|Bacteria,1P76X@1224|Proteobacteria,2U16U@28211|Alphaproteobacteria,47FJ1@766|Rickettsiales	2|Bacteria	L	DDE superfamily endonuclease	tnpF	-	-	ko:K07494	-	-	-	-	ko00000	-	-	-	DDE_3,HTH_Tnp_IS630
AJACLIMF_00376	272134.KB731326_gene276	2.47e-06	50.4	COG3415@1|root,COG3415@2|Bacteria,1G7MA@1117|Cyanobacteria,1HCT7@1150|Oscillatoriales	2|Bacteria	L	Transposase	-	-	-	-	-	-	-	-	-	-	-	-	DDE_3,HTH_Tnp_IS630
AJACLIMF_00378	1236908.wNo_08550	9.83e-73	223	COG3039@1|root,COG3039@2|Bacteria,1MXTN@1224|Proteobacteria,2TYT4@28211|Alphaproteobacteria,47EXJ@766|Rickettsiales	2|Bacteria	L	Transposase DDE domain	-	-	-	-	-	-	-	-	-	-	-	-	DDE_Tnp_1,DDE_Tnp_1_5
AJACLIMF_00380	1236908.wNo_05640	3.55e-164	459	COG1385@1|root,COG1385@2|Bacteria,1MXCU@1224|Proteobacteria,2TS0N@28211|Alphaproteobacteria,47FII@766|Rickettsiales	2|Bacteria	J	Specifically methylates the N3 position of the uracil ring of uridine 1498 (m3U1498) in 16S rRNA. Acts on the fully assembled 30S ribosomal subunit	rsmE	GO:0000154,GO:0001510,GO:0003674,GO:0003824,GO:0006139,GO:0006364,GO:0006396,GO:0006725,GO:0006807,GO:0008150,GO:0008152,GO:0008168,GO:0008170,GO:0008173,GO:0008649,GO:0008757,GO:0009451,GO:0009987,GO:0010467,GO:0016070,GO:0016072,GO:0016436,GO:0016740,GO:0016741,GO:0022613,GO:0031167,GO:0032259,GO:0034470,GO:0034641,GO:0034660,GO:0042254,GO:0043170,GO:0043412,GO:0043414,GO:0044085,GO:0044237,GO:…	2.1.1.193	ko:K09761	-	-	-	-	ko00000,ko01000,ko03009	-	-	-	Methyltrans_RNA
AJACLIMF_00382	163164.WD_1213	2.85e-41	149	COG0666@1|root,COG0666@2|Bacteria	2|Bacteria	G	response to abiotic stimulus	-	-	-	-	-	-	-	-	-	-	-	-	Astacin
AJACLIMF_00383	570417.WP1364	1.09e-59	191	COG3039@1|root,COG3039@2|Bacteria,1RBRB@1224|Proteobacteria,2U6SM@28211|Alphaproteobacteria,47F69@766|Rickettsiales	2|Bacteria	L	IS2 (IS982-family)	-	-	-	-	-	-	-	-	-	-	-	-	DDE_Tnp_1_3
AJACLIMF_00384	163164.WD_0807	2.28e-33	120	COG3385@1|root,COG3385@2|Bacteria	2|Bacteria	L	transposase activity	-	-	-	-	-	-	-	-	-	-	-	-	DDE_Tnp_1
AJACLIMF_00385	272134.KB731326_gene276	0.000109	43.5	COG3415@1|root,COG3415@2|Bacteria,1G7MA@1117|Cyanobacteria,1HCT7@1150|Oscillatoriales	2|Bacteria	L	Transposase	-	-	-	-	-	-	-	-	-	-	-	-	DDE_3,HTH_Tnp_IS630
AJACLIMF_00387	357244.OTBS_1069	1.32e-24	101	COG3335@1|root,COG3415@1|root,COG3335@2|Bacteria,COG3415@2|Bacteria,1P76X@1224|Proteobacteria,2U16U@28211|Alphaproteobacteria,47FJ1@766|Rickettsiales	2|Bacteria	L	DDE superfamily endonuclease	tnpF	-	-	ko:K07494	-	-	-	-	ko00000	-	-	-	DDE_3,HTH_Tnp_IS630
AJACLIMF_00388	570417.WP0269	5.85e-81	242	COG3335@1|root,COG3335@2|Bacteria,1P76X@1224|Proteobacteria,2U16U@28211|Alphaproteobacteria,47FJ1@766|Rickettsiales	2|Bacteria	L	DDE superfamily endonuclease	tnpF	-	-	ko:K07494	-	-	-	-	ko00000	-	-	-	DDE_3
AJACLIMF_00389	570417.WP0268	8.54e-42	139	COG3415@1|root,COG3415@2|Bacteria,1NCZM@1224|Proteobacteria,2UD66@28211|Alphaproteobacteria,47GMV@766|Rickettsiales	2|Bacteria	L	Transposase	-	-	-	-	-	-	-	-	-	-	-	-	DDE_3,HTH_Tnp_IS630
AJACLIMF_00390	272134.KB731325_gene510	4.69e-09	58.5	COG2801@1|root,COG2801@2|Bacteria,1G5GD@1117|Cyanobacteria,1HGQD@1150|Oscillatoriales	2|Bacteria	L	PFAM Integrase core domain	-	-	-	ko:K07497,ko:K18829	-	-	-	-	ko00000,ko02048	-	-	-	HTH_21,HTH_Tnp_1,rve,rve_3
AJACLIMF_00391	384765.SIAM614_08953	1.23e-44	156	COG2801@1|root,COG2801@2|Bacteria,1MVC8@1224|Proteobacteria,2TRX0@28211|Alphaproteobacteria	2|Bacteria	L	COG2801 Transposase and inactivated derivatives	-	-	-	ko:K07497,ko:K18829	-	-	-	-	ko00000,ko02048	-	-	-	HTH_21,HTH_Tnp_1,rve,rve_3
AJACLIMF_00392	163164.WD_0804	4.82e-31	114	COG3385@1|root,COG3385@2|Bacteria	2|Bacteria	L	transposase activity	-	-	-	-	-	-	-	-	-	-	-	-	DDE_Tnp_1
AJACLIMF_00393	1236908.wNo_06230	0	1080	COG0568@1|root,COG0568@2|Bacteria,1MVNJ@1224|Proteobacteria,2TS6C@28211|Alphaproteobacteria,47EYM@766|Rickettsiales	2|Bacteria	K	Sigma factors are initiation factors that promote the attachment of RNA polymerase to specific initiation sites and are then released. This sigma factor is the primary sigma factor during exponential growth	rpoD	GO:0000988,GO:0000990,GO:0003674,GO:0005575,GO:0005622,GO:0005623,GO:0005737,GO:0005829,GO:0006139,GO:0006351,GO:0006352,GO:0006355,GO:0006725,GO:0006807,GO:0006950,GO:0008150,GO:0008152,GO:0009058,GO:0009059,GO:0009266,GO:0009408,GO:0009628,GO:0009889,GO:0009987,GO:0010467,GO:0010468,GO:0010556,GO:0016070,GO:0016987,GO:0018130,GO:0019219,GO:0019222,GO:0019438,GO:0031323,GO:0031326,GO:0032774,GO:…	-	ko:K03086	-	-	-	-	ko00000,ko03021	-	-	-	Sigma70_ner,Sigma70_r1_1,Sigma70_r1_2,Sigma70_r2,Sigma70_r3,Sigma70_r4
AJACLIMF_00394	1236908.wNo_06220	8.11e-59	182	COG1006@1|root,COG1006@2|Bacteria,1RGU1@1224|Proteobacteria,2UA1Z@28211|Alphaproteobacteria	2|Bacteria	P	COG1006 Multisubunit Na H antiporter, MnhC subunit	mnhC	-	1.6.5.3	ko:K00340,ko:K05567	ko00190,ko01100,map00190,map01100	M00144	R11945	RC00061	ko00000,ko00001,ko00002,ko01000,ko02000	2.A.63.1,2.A.63.2,3.D.1	-	-	Oxidored_q2
AJACLIMF_00395	570417.WP1063	4e-91	267	COG2111@1|root,COG2111@2|Bacteria,1N1CK@1224|Proteobacteria,2UCMV@28211|Alphaproteobacteria	2|Bacteria	P	Multisubunit Na H antiporter, MnhB subunit	-	-	-	ko:K05566	-	-	-	-	ko00000,ko02000	2.A.63.1,2.A.63.2	-	-	DUF4040,MnhB
AJACLIMF_00396	570417.WP1062	2.67e-106	308	COG2111@1|root,COG2111@2|Bacteria,1N1CK@1224|Proteobacteria,2TY73@28211|Alphaproteobacteria,47GU6@766|Rickettsiales	2|Bacteria	P	Domain of unknown function (DUF4040)	-	-	-	ko:K05566	-	-	-	-	ko00000,ko02000	2.A.63.1,2.A.63.2	-	-	DUF4040,MnhB
AJACLIMF_00397	570417.WP1061	8.29e-52	164	COG1320@1|root,COG1320@2|Bacteria,1N75I@1224|Proteobacteria,2UETR@28211|Alphaproteobacteria,47FTX@766|Rickettsiales	2|Bacteria	P	Na+/H+ antiporter subunit	mnhG	-	-	ko:K05571	-	-	-	-	ko00000,ko02000	2.A.63.1,2.A.63.2	-	-	PhaG_MnhG_YufB
AJACLIMF_00398	1236908.wNo_06180	5.77e-39	130	COG2212@1|root,COG2212@2|Bacteria	2|Bacteria	P	antiporter activity	mnhF	-	-	ko:K05570	-	-	-	-	ko00000,ko02000	2.A.63.1,2.A.63.2	-	-	MrpF_PhaF
AJACLIMF_00399	570417.WP1059	7.39e-85	250	COG1758@1|root,COG1758@2|Bacteria,1N6TX@1224|Proteobacteria,2U9BQ@28211|Alphaproteobacteria,47FV2@766|Rickettsiales	2|Bacteria	K	Promotes RNA polymerase assembly. Latches the N- and C- terminal regions of the beta' subunit thereby facilitating its interaction with the beta and alpha subunits	rpoZ	GO:0003674,GO:0003824,GO:0003899,GO:0005575,GO:0005618,GO:0005622,GO:0005623,GO:0005737,GO:0005829,GO:0006139,GO:0006351,GO:0006725,GO:0006807,GO:0008150,GO:0008152,GO:0009058,GO:0009059,GO:0009987,GO:0010467,GO:0016070,GO:0016740,GO:0016772,GO:0016779,GO:0018130,GO:0019438,GO:0030312,GO:0030880,GO:0032774,GO:0032991,GO:0034062,GO:0034641,GO:0034645,GO:0034654,GO:0040007,GO:0043170,GO:0044237,GO:…	2.7.7.6	ko:K03060	ko00230,ko00240,ko01100,ko03020,map00230,map00240,map01100,map03020	M00183	R00435,R00441,R00442,R00443	RC02795	br01611,ko00000,ko00001,ko00002,ko01000,ko03021,ko03400	-	-	-	RNA_pol_Rpb6
AJACLIMF_00400	570417.WP1058	7.09e-60	186	COG5606@1|root,COG5606@2|Bacteria	2|Bacteria	-	-	-	-	-	-	-	-	-	-	-	-	-	-	HTH_37
AJACLIMF_00401	570417.WP1057	1.86e-109	315	COG0041@1|root,COG0041@2|Bacteria,1RCWJ@1224|Proteobacteria,2U58D@28211|Alphaproteobacteria,47G96@766|Rickettsiales	2|Bacteria	F	Catalyzes the conversion of N5-carboxyaminoimidazole ribonucleotide (N5-CAIR) to 4-carboxy-5-aminoimidazole ribonucleotide (CAIR)	purE	GO:0003674,GO:0003824,GO:0004638,GO:0005488,GO:0005515,GO:0005575,GO:0005622,GO:0005623,GO:0005737,GO:0005829,GO:0006139,GO:0006163,GO:0006164,GO:0006725,GO:0006753,GO:0006793,GO:0006796,GO:0006807,GO:0008150,GO:0008152,GO:0009058,GO:0009117,GO:0009150,GO:0009152,GO:0009165,GO:0009259,GO:0009260,GO:0009987,GO:0016829,GO:0016830,GO:0016831,GO:0016853,GO:0016866,GO:0018130,GO:0019438,GO:0019637,GO:…	5.4.99.18	ko:K01588	ko00230,ko01100,ko01110,ko01130,map00230,map01100,map01110,map01130	M00048	R07405	RC01947	ko00000,ko00001,ko00002,ko01000	-	-	iETEC_1333.ETEC_0575,iJN746.PP_5336,iPC815.YPO3076,iUTI89_1310.UTI89_C0551	AIRC
AJACLIMF_00402	570417.WP1056	0	1164	COG0323@1|root,COG0323@2|Bacteria,1MV61@1224|Proteobacteria,2TR2M@28211|Alphaproteobacteria,47F25@766|Rickettsiales	2|Bacteria	L	This protein is involved in the repair of mismatches in DNA. It is required for dam-dependent methyl-directed DNA mismatch repair. May act as a molecular matchmaker , a protein that promotes the formation of a stable complex between two or more DNA-binding proteins in an ATP-dependent manner without itself being part of a final effector complex	mutL	GO:0003674,GO:0003676,GO:0003677,GO:0003697,GO:0003824,GO:0005488,GO:0005575,GO:0005622,GO:0005623,GO:0006139,GO:0006259,GO:0006281,GO:0006298,GO:0006725,GO:0006807,GO:0006950,GO:0006974,GO:0008150,GO:0008152,GO:0009987,GO:0016462,GO:0016787,GO:0016817,GO:0016818,GO:0016887,GO:0017111,GO:0032300,GO:0032991,GO:0033554,GO:0034641,GO:0043170,GO:0044237,GO:0044238,GO:0044260,GO:0044424,GO:0044464,GO:…	-	ko:K03572	ko03430,map03430	-	-	-	ko00000,ko00001,ko03400	-	-	-	DNA_mis_repair,HATPase_c_3,MutL_C
AJACLIMF_00404	570417.WP0269	2.47e-110	318	COG3335@1|root,COG3335@2|Bacteria,1P76X@1224|Proteobacteria,2U16U@28211|Alphaproteobacteria,47FJ1@766|Rickettsiales	2|Bacteria	L	DDE superfamily endonuclease	tnpF	-	-	ko:K07494	-	-	-	-	ko00000	-	-	-	DDE_3
AJACLIMF_00405	570417.WP0268	8.94e-44	144	COG3415@1|root,COG3415@2|Bacteria,1NCZM@1224|Proteobacteria,2UD66@28211|Alphaproteobacteria,47GMV@766|Rickettsiales	2|Bacteria	L	Transposase	-	-	-	-	-	-	-	-	-	-	-	-	DDE_3,HTH_Tnp_IS630
AJACLIMF_00406	570417.WP1051	4.59e-43	156	COG2931@1|root,COG5295@1|root,COG2931@2|Bacteria,COG5295@2|Bacteria	2|Bacteria	UW	Hep Hag repeat protein	-	-	-	-	-	-	-	-	-	-	-	-	Collagen,G5,Gram_pos_anchor,LRR_5,YSIRK_signal,YadA_anchor,YadA_head,YadA_stalk
AJACLIMF_00407	570417.WP1052	1.19e-302	831	COG0265@1|root,COG0265@2|Bacteria,1MU63@1224|Proteobacteria,2TQPZ@28211|Alphaproteobacteria,47F2S@766|Rickettsiales	2|Bacteria	M	Belongs to the peptidase S1C family	degP	GO:0003674,GO:0003824,GO:0004175,GO:0004252,GO:0005575,GO:0005623,GO:0006508,GO:0006807,GO:0008150,GO:0008152,GO:0008233,GO:0008236,GO:0016787,GO:0017171,GO:0019538,GO:0030288,GO:0030313,GO:0031975,GO:0042597,GO:0043170,GO:0044238,GO:0044464,GO:0070011,GO:0071704,GO:0140096,GO:1901564	3.4.21.107	ko:K04771	ko01503,ko02020,map01503,map02020	M00728	-	-	ko00000,ko00001,ko00002,ko01000,ko01002,ko03110	-	-	-	PDZ,PDZ_2,Trypsin_2
AJACLIMF_00408	570417.WP1053	3.05e-183	512	COG0330@1|root,COG0330@2|Bacteria,1MV7R@1224|Proteobacteria,2TRP4@28211|Alphaproteobacteria,47F07@766|Rickettsiales	2|Bacteria	O	HflC and HflK could regulate a protease	hflC	-	-	ko:K04087	-	M00742	-	-	ko00000,ko00002,ko01000	-	-	-	Band_7
AJACLIMF_00409	570417.WP1054	5.89e-234	645	COG0330@1|root,COG0330@2|Bacteria,1MUM2@1224|Proteobacteria,2TRTP@28211|Alphaproteobacteria,47EUY@766|Rickettsiales	2|Bacteria	O	HflC and HflK could encode or regulate a protease	hflK	-	-	ko:K04088	-	M00742	-	-	ko00000,ko00002,ko01000	-	-	-	Band_7,HflK_N
AJACLIMF_00410	570417.WP0285	2.74e-59	184	COG3335@1|root,COG3335@2|Bacteria,1RB1C@1224|Proteobacteria,2U367@28211|Alphaproteobacteria	2|Bacteria	L	DDE superfamily endonuclease	-	-	-	ko:K07494	-	-	-	-	ko00000	-	-	-	DDE_3
AJACLIMF_00412	570417.WP0284	7.2e-68	208	COG3415@1|root,COG3415@2|Bacteria,1Q1DX@1224|Proteobacteria,2V5Z2@28211|Alphaproteobacteria,47GFT@766|Rickettsiales	2|Bacteria	L	Homeodomain-like domain	-	-	-	-	-	-	-	-	-	-	-	-	DDE_3,HTH_23,HTH_29,HTH_32,HTH_33
AJACLIMF_00413	570417.WP1015	5.44e-296	808	COG1104@1|root,COG1104@2|Bacteria,1MU1C@1224|Proteobacteria,2TSQE@28211|Alphaproteobacteria,47EYU@766|Rickettsiales	2|Bacteria	H	Master enzyme that delivers sulfur to a number of partners involved in Fe-S cluster assembly, tRNA modification or cofactor biosynthesis. Catalyzes the removal of elemental sulfur atoms from cysteine to produce alanine. Functions as a sulfur delivery protein for Fe-S cluster synthesis onto IscU, an Fe-S scaffold assembly protein, as well as other S acceptor proteins	iscS	GO:0001522,GO:0003674,GO:0003824,GO:0004123,GO:0005488,GO:0005575,GO:0005622,GO:0005623,GO:0005737,GO:0005829,GO:0006139,GO:0006396,GO:0006399,GO:0006400,GO:0006725,GO:0006790,GO:0006807,GO:0008033,GO:0008144,GO:0008150,GO:0008152,GO:0008483,GO:0009000,GO:0009058,GO:0009451,GO:0009987,GO:0010467,GO:0016043,GO:0016070,GO:0016226,GO:0016740,GO:0016769,GO:0016782,GO:0016783,GO:0016829,GO:0016846,GO:…	2.8.1.7	ko:K04487	ko00730,ko01100,ko04122,map00730,map01100,map04122	-	R07460,R11528,R11529	RC01789,RC02313	ko00000,ko00001,ko01000,ko02048,ko03016,ko03029	-	-	iPC815.YPO2896,iYL1228.KPN_02862	Aminotran_5
AJACLIMF_00414	1236908.wNo_05050	4.64e-249	686	COG0772@1|root,COG0772@2|Bacteria,1MUK3@1224|Proteobacteria,2TSM0@28211|Alphaproteobacteria,47ETR@766|Rickettsiales	2|Bacteria	D	Belongs to the SEDS family. MrdB RodA subfamily	mrdB	GO:0005575,GO:0005623,GO:0005886,GO:0008150,GO:0008360,GO:0016020,GO:0022603,GO:0022604,GO:0044464,GO:0050789,GO:0050793,GO:0050794,GO:0051128,GO:0065007,GO:0065008,GO:0071944	-	ko:K05837	-	-	-	-	ko00000,ko03036	-	-	-	FTSW_RODA_SPOVE
AJACLIMF_00415	1236908.wNo_05040	0	882	COG0651@1|root,COG0651@2|Bacteria,1MURB@1224|Proteobacteria,2TRQ2@28211|Alphaproteobacteria,47FEV@766|Rickettsiales	2|Bacteria	CP	COG0651 Formate hydrogenlyase subunit 3 Multisubunit Na H antiporter, MnhD subunit	mrpD	-	1.6.5.3	ko:K00343,ko:K05568	ko00190,ko01100,map00190,map01100	M00144	R11945	RC00061	ko00000,ko00001,ko00002,ko01000,ko02000	2.A.63.1,2.A.63.2,3.D.1	-	-	Proton_antipo_M,Proton_antipo_N
AJACLIMF_00416	570417.WP1018	9.79e-65	197	COG3761@1|root,COG3761@2|Bacteria,1RHS3@1224|Proteobacteria,2U95G@28211|Alphaproteobacteria,47FSF@766|Rickettsiales	2|Bacteria	C	NADH ubiquinone oxidoreductase 17.2 kD subunit	MA20_29090	-	1.6.99.3	ko:K00356	ko00190,map00190	-	-	-	ko00000,ko00001,ko01000	-	-	-	NDUFA12
AJACLIMF_00417	570417.WP1019	6.16e-94	275	COG1463@1|root,COG1463@2|Bacteria,1NCUG@1224|Proteobacteria,2UCHU@28211|Alphaproteobacteria,47FIU@766|Rickettsiales	2|Bacteria	Q	COG1463 ABC-type transport system involved in resistance to organic solvents, periplasmic component	mlaD	GO:0003674,GO:0005488,GO:0005543,GO:0005575,GO:0005623,GO:0005886,GO:0005887,GO:0008289,GO:0016020,GO:0016021,GO:0030288,GO:0030313,GO:0031224,GO:0031226,GO:0031975,GO:0042597,GO:0043167,GO:0043168,GO:0044425,GO:0044459,GO:0044464,GO:0071944	-	ko:K02067	ko02010,map02010	M00210,M00669,M00670	-	-	ko00000,ko00001,ko00002,ko02000	3.A.1.27	-	-	MlaD
AJACLIMF_00418	570417.WP0285	3.9e-59	184	COG3335@1|root,COG3335@2|Bacteria,1RB1C@1224|Proteobacteria,2U367@28211|Alphaproteobacteria	2|Bacteria	L	DDE superfamily endonuclease	-	-	-	ko:K07494	-	-	-	-	ko00000	-	-	-	DDE_3
AJACLIMF_00419	570417.WP0284	1.31e-16	76.6	COG3415@1|root,COG3415@2|Bacteria,1Q1DX@1224|Proteobacteria,2V5Z2@28211|Alphaproteobacteria,47GFT@766|Rickettsiales	2|Bacteria	L	Homeodomain-like domain	-	-	-	-	-	-	-	-	-	-	-	-	DDE_3,HTH_23,HTH_29,HTH_32,HTH_33
AJACLIMF_00420	570417.WP0284	7.2e-68	208	COG3415@1|root,COG3415@2|Bacteria,1Q1DX@1224|Proteobacteria,2V5Z2@28211|Alphaproteobacteria,47GFT@766|Rickettsiales	2|Bacteria	L	Homeodomain-like domain	-	-	-	-	-	-	-	-	-	-	-	-	DDE_3,HTH_23,HTH_29,HTH_32,HTH_33
AJACLIMF_00421	163164.WD_0563	3.76e-183	520	COG3385@1|root,COG3385@2|Bacteria,1NM1J@1224|Proteobacteria,2UR0S@28211|Alphaproteobacteria,47G33@766|Rickettsiales	2|Bacteria	L	similarity to EGAD 8624	-	-	-	-	-	-	-	-	-	-	-	-	DDE_Tnp_1
AJACLIMF_00422	570417.WP0284	1.27e-105	308	COG3415@1|root,COG3415@2|Bacteria,1Q1DX@1224|Proteobacteria,2V5Z2@28211|Alphaproteobacteria,47GFT@766|Rickettsiales	2|Bacteria	L	Homeodomain-like domain	-	-	-	-	-	-	-	-	-	-	-	-	DDE_3,HTH_23,HTH_29,HTH_32,HTH_33
AJACLIMF_00423	570417.WP0285	3.9e-59	184	COG3335@1|root,COG3335@2|Bacteria,1RB1C@1224|Proteobacteria,2U367@28211|Alphaproteobacteria	2|Bacteria	L	DDE superfamily endonuclease	-	-	-	ko:K07494	-	-	-	-	ko00000	-	-	-	DDE_3
AJACLIMF_00424	272134.KB731326_gene276	1.25e-06	51.2	COG3415@1|root,COG3415@2|Bacteria,1G7MA@1117|Cyanobacteria,1HCT7@1150|Oscillatoriales	2|Bacteria	L	Transposase	-	-	-	-	-	-	-	-	-	-	-	-	DDE_3,HTH_Tnp_IS630
AJACLIMF_00425	357244.OTBS_1069	1.83e-24	102	COG3335@1|root,COG3415@1|root,COG3335@2|Bacteria,COG3415@2|Bacteria,1P76X@1224|Proteobacteria,2U16U@28211|Alphaproteobacteria,47FJ1@766|Rickettsiales	2|Bacteria	L	DDE superfamily endonuclease	tnpF	-	-	ko:K07494	-	-	-	-	ko00000	-	-	-	DDE_3,HTH_Tnp_IS630
AJACLIMF_00426	1236908.wNo_04910	2.25e-137	401	COG3023@1|root,COG3023@2|Bacteria,1RDHU@1224|Proteobacteria,2TSW3@28211|Alphaproteobacteria,47FF6@766|Rickettsiales	2|Bacteria	V	Ami_2	ampD	-	3.2.1.52,3.5.1.28	ko:K01207,ko:K01447,ko:K03806,ko:K11066	ko00520,ko00531,ko01100,ko01501,map00520,map00531,map01100,map01501	M00628	R00022,R04112,R05963,R07809,R07810,R10831	RC00049,RC00064,RC00141	ko00000,ko00001,ko00002,ko01000,ko01011	-	-	-	Amidase_2,PG_binding_1
AJACLIMF_00427	1236908.wNo_04900	1.54e-146	414	COG0036@1|root,COG0036@2|Bacteria,1MUZM@1224|Proteobacteria,2TQKR@28211|Alphaproteobacteria,47F6A@766|Rickettsiales	2|Bacteria	G	Belongs to the ribulose-phosphate 3-epimerase family	rpe	GO:0003674,GO:0003824,GO:0004750,GO:0005488,GO:0005506,GO:0005575,GO:0005622,GO:0005623,GO:0005737,GO:0005829,GO:0005975,GO:0005996,GO:0006081,GO:0006098,GO:0006139,GO:0006725,GO:0006732,GO:0006733,GO:0006739,GO:0006753,GO:0006793,GO:0006796,GO:0006807,GO:0008150,GO:0008152,GO:0008198,GO:0009052,GO:0009056,GO:0009117,GO:0009987,GO:0016052,GO:0016853,GO:0016854,GO:0016857,GO:0019321,GO:0019323,GO:…	5.1.3.1	ko:K01783,ko:K17195	ko00030,ko00040,ko00051,ko00710,ko01100,ko01110,ko01120,ko01130,ko01200,ko01230,map00030,map00040,map00051,map00710,map01100,map01110,map01120,map01130,map01200,map01230	M00004,M00007	R01529,R09031	RC00540,RC03111	ko00000,ko00001,ko00002,ko01000	-	-	iIT341.HP1386,iLJ478.TM1718,iPC815.YPO0155,iYL1228.KPN_03757	Ribul_P_3_epim
AJACLIMF_00428	570417.WP0831	0	1445	COG1185@1|root,COG1185@2|Bacteria,1MVB9@1224|Proteobacteria,2TRH3@28211|Alphaproteobacteria,47EVH@766|Rickettsiales	2|Bacteria	J	Involved in mRNA degradation. Catalyzes the phosphorolysis of single-stranded polyribonucleotides processively in the 3'- to 5'-direction	pnp	GO:0000166,GO:0000175,GO:0003674,GO:0003676,GO:0003723,GO:0003729,GO:0003824,GO:0004518,GO:0004527,GO:0004532,GO:0004540,GO:0004654,GO:0005488,GO:0005515,GO:0005575,GO:0005618,GO:0005622,GO:0005623,GO:0005737,GO:0005829,GO:0005886,GO:0006139,GO:0006401,GO:0006402,GO:0006725,GO:0006807,GO:0006950,GO:0008144,GO:0008150,GO:0008152,GO:0008408,GO:0009056,GO:0009057,GO:0009266,GO:0009408,GO:0009628,GO:…	2.7.7.8	ko:K00962	ko00230,ko00240,ko03018,map00230,map00240,map03018	M00394	R00437,R00438,R00439,R00440	RC02795	ko00000,ko00001,ko00002,ko01000,ko03016,ko03019	-	-	-	KH_1,PNPase,RNase_PH,RNase_PH_C,S1
AJACLIMF_00429	1236908.wNo_04880	2.19e-56	175	COG0184@1|root,COG0184@2|Bacteria,1MZ2W@1224|Proteobacteria,2UBRZ@28211|Alphaproteobacteria,47FMP@766|Rickettsiales	2|Bacteria	J	One of the primary rRNA binding proteins, it binds directly to 16S rRNA where it helps nucleate assembly of the platform of the 30S subunit by binding and bridging several RNA helices of the 16S rRNA	rpsO	GO:0000028,GO:0003674,GO:0003676,GO:0003723,GO:0003735,GO:0005198,GO:0005488,GO:0005575,GO:0005622,GO:0005623,GO:0005737,GO:0005829,GO:0005840,GO:0005886,GO:0006139,GO:0006378,GO:0006396,GO:0006397,GO:0006412,GO:0006518,GO:0006725,GO:0006807,GO:0006996,GO:0008150,GO:0008152,GO:0009058,GO:0009059,GO:0009987,GO:0010467,GO:0015935,GO:0016020,GO:0016043,GO:0016070,GO:0016071,GO:0019538,GO:0019843,GO:…	-	ko:K02956	ko03010,map03010	M00178,M00179	-	-	br01610,ko00000,ko00001,ko00002,ko03011	-	-	-	Ribosomal_S15
AJACLIMF_00430	570417.WP0829	3.24e-244	672	COG0130@1|root,COG0130@2|Bacteria,1MV0N@1224|Proteobacteria,2TSJK@28211|Alphaproteobacteria,47F98@766|Rickettsiales	2|Bacteria	J	Responsible for synthesis of pseudouridine from uracil- 55 in the psi GC loop of transfer RNAs	truB	GO:0000049,GO:0001522,GO:0003674,GO:0003676,GO:0003723,GO:0003824,GO:0005488,GO:0005575,GO:0005622,GO:0005623,GO:0005737,GO:0005829,GO:0006139,GO:0006396,GO:0006399,GO:0006400,GO:0006725,GO:0006807,GO:0008033,GO:0008150,GO:0008152,GO:0009451,GO:0009982,GO:0009987,GO:0010467,GO:0016070,GO:0016071,GO:0016556,GO:0016853,GO:0016866,GO:0031119,GO:0034337,GO:0034470,GO:0034641,GO:0034660,GO:0043170,GO:…	5.4.99.25	ko:K03177	-	-	-	-	ko00000,ko01000,ko03016	-	-	-	TruB-C_2,TruB_C_2,TruB_N
AJACLIMF_00432	570417.WP0268	8.94e-44	144	COG3415@1|root,COG3415@2|Bacteria,1NCZM@1224|Proteobacteria,2UD66@28211|Alphaproteobacteria,47GMV@766|Rickettsiales	2|Bacteria	L	Transposase	-	-	-	-	-	-	-	-	-	-	-	-	DDE_3,HTH_Tnp_IS630
AJACLIMF_00433	570417.WP0269	5.85e-81	242	COG3335@1|root,COG3335@2|Bacteria,1P76X@1224|Proteobacteria,2U16U@28211|Alphaproteobacteria,47FJ1@766|Rickettsiales	2|Bacteria	L	DDE superfamily endonuclease	tnpF	-	-	ko:K07494	-	-	-	-	ko00000	-	-	-	DDE_3
AJACLIMF_00435	357244.OTBS_1069	1.27e-24	101	COG3335@1|root,COG3415@1|root,COG3335@2|Bacteria,COG3415@2|Bacteria,1P76X@1224|Proteobacteria,2U16U@28211|Alphaproteobacteria,47FJ1@766|Rickettsiales	2|Bacteria	L	DDE superfamily endonuclease	tnpF	-	-	ko:K07494	-	-	-	-	ko00000	-	-	-	DDE_3,HTH_Tnp_IS630
AJACLIMF_00436	1408433.JHXV01000029_gene3084	0.000693	43.1	COG3385@1|root,COG3385@2|Bacteria,4NQCC@976|Bacteroidetes,1I9PY@117743|Flavobacteriia	2|Bacteria	L	Transposase DDE domain	-	-	-	-	-	-	-	-	-	-	-	-	DDE_Tnp_1
AJACLIMF_00437	357244.OTBS_1069	3.65e-25	103	COG3335@1|root,COG3415@1|root,COG3335@2|Bacteria,COG3415@2|Bacteria,1P76X@1224|Proteobacteria,2U16U@28211|Alphaproteobacteria,47FJ1@766|Rickettsiales	2|Bacteria	L	DDE superfamily endonuclease	tnpF	-	-	ko:K07494	-	-	-	-	ko00000	-	-	-	DDE_3,HTH_Tnp_IS630
AJACLIMF_00438	272134.KB731326_gene276	1.65e-06	51.2	COG3415@1|root,COG3415@2|Bacteria,1G7MA@1117|Cyanobacteria,1HCT7@1150|Oscillatoriales	2|Bacteria	L	Transposase	-	-	-	-	-	-	-	-	-	-	-	-	DDE_3,HTH_Tnp_IS630
AJACLIMF_00439	1236908.wNo_03710	2.68e-202	568	COG3675@1|root,COG3675@2|Bacteria,1NICA@1224|Proteobacteria,2V40X@28211|Alphaproteobacteria,47FSS@766|Rickettsiales	2|Bacteria	I	Lipase (class 3)	-	-	3.1.1.3	ko:K01046	ko00561,ko01100,map00561,map01100	M00098	R02250,R02687	RC00020,RC00037,RC00041,RC00094	ko00000,ko00001,ko00002,ko01000	-	-	-	LRR_5,Lipase_3
AJACLIMF_00440	570417.WP0706	5.45e-196	543	COG3298@1|root,COG3298@2|Bacteria,1MVZJ@1224|Proteobacteria,2TSM7@28211|Alphaproteobacteria,47G0G@766|Rickettsiales	2|Bacteria	L	3'-5' exonuclease related to the exonuclease domain of PolB	wlaX	-	-	ko:K07501	-	-	-	-	ko00000	-	-	-	DNA_pol_B_exo2
AJACLIMF_00441	570417.WP0705	2.14e-201	558	COG1159@1|root,COG1159@2|Bacteria,1MUKT@1224|Proteobacteria,2TSHM@28211|Alphaproteobacteria,47F6T@766|Rickettsiales	2|Bacteria	S	An essential GTPase that binds both GDP and GTP, with rapid nucleotide exchange. Plays a role in 16S rRNA processing and 30S ribosomal subunit biogenesis and possibly also in cell cycle regulation and energy metabolism	era	GO:0000166,GO:0001882,GO:0001883,GO:0003674,GO:0003676,GO:0003723,GO:0003824,GO:0003924,GO:0005488,GO:0005525,GO:0005575,GO:0005622,GO:0005623,GO:0005737,GO:0005829,GO:0005886,GO:0006464,GO:0006468,GO:0006793,GO:0006796,GO:0006807,GO:0008150,GO:0008152,GO:0009898,GO:0009987,GO:0016020,GO:0016310,GO:0016462,GO:0016787,GO:0016817,GO:0016818,GO:0017076,GO:0017111,GO:0019001,GO:0019538,GO:0019843,GO:…	-	ko:K03595	-	-	-	-	ko00000,ko03009,ko03029	-	-	-	KH_2,MMR_HSR1
AJACLIMF_00444	570417.WP0703	8.46e-146	410	COG0349@1|root,COG0349@2|Bacteria,1MWFD@1224|Proteobacteria,2TQXS@28211|Alphaproteobacteria	2|Bacteria	L	3-5 exonuclease	rnd	-	3.1.13.5	ko:K03684	-	-	-	-	ko00000,ko01000,ko03016	-	-	-	DNA_pol_A_exo1
AJACLIMF_00445	1236908.wNo_03660	6.89e-75	223	COG3118@1|root,COG3118@2|Bacteria,1MZBB@1224|Proteobacteria,2UCCR@28211|Alphaproteobacteria,47FN8@766|Rickettsiales	2|Bacteria	O	Thioredoxin	trxA	GO:0003674,GO:0003824,GO:0004791,GO:0005575,GO:0005622,GO:0005623,GO:0005737,GO:0005829,GO:0006950,GO:0006979,GO:0008150,GO:0008152,GO:0009636,GO:0009987,GO:0015035,GO:0015036,GO:0016209,GO:0016491,GO:0016651,GO:0016667,GO:0016668,GO:0016671,GO:0019725,GO:0033554,GO:0034599,GO:0042221,GO:0042592,GO:0044424,GO:0044444,GO:0044464,GO:0045454,GO:0047134,GO:0050789,GO:0050794,GO:0050896,GO:0051716,GO:…	-	ko:K03671	ko04621,ko05418,map04621,map05418	-	-	-	ko00000,ko00001,ko03110	-	-	iECW_1372.ECW_m4079,iECs_1301.ECs4714,iEKO11_1354.EKO11_4576,iG2583_1286.G2583_4574,iSBO_1134.SBO_3791,iSDY_1059.SDY_3968,iSF_1195.SF3854,iSSON_1240.SSON_3952,iS_1188.S3905,iWFL_1372.ECW_m4079,iZ_1308.Z5291	Thioredoxin
AJACLIMF_00447	1236908.wNo_03640	2.4e-72	227	COG0596@1|root,COG0596@2|Bacteria,1P0IP@1224|Proteobacteria	2|Bacteria	S	Alpha beta hydrolase	sdbB	-	-	ko:K19707	-	-	-	-	ko00000,ko03021	-	-	-	DUF2974,DUF3274
AJACLIMF_00448	570417.WP0284	7.15e-11	60.1	COG3415@1|root,COG3415@2|Bacteria,1Q1DX@1224|Proteobacteria,2V5Z2@28211|Alphaproteobacteria,47GFT@766|Rickettsiales	2|Bacteria	L	Homeodomain-like domain	-	-	-	-	-	-	-	-	-	-	-	-	DDE_3,HTH_23,HTH_29,HTH_32,HTH_33
AJACLIMF_00449	570417.WP0284	1.13e-106	310	COG3415@1|root,COG3415@2|Bacteria,1Q1DX@1224|Proteobacteria,2V5Z2@28211|Alphaproteobacteria,47GFT@766|Rickettsiales	2|Bacteria	L	Homeodomain-like domain	-	-	-	-	-	-	-	-	-	-	-	-	DDE_3,HTH_23,HTH_29,HTH_32,HTH_33
AJACLIMF_00450	570417.WP0285	3.9e-59	184	COG3335@1|root,COG3335@2|Bacteria,1RB1C@1224|Proteobacteria,2U367@28211|Alphaproteobacteria	2|Bacteria	L	DDE superfamily endonuclease	-	-	-	ko:K07494	-	-	-	-	ko00000	-	-	-	DDE_3
AJACLIMF_00451	1236908.wNo_11270	2.17e-34	119	COG2963@1|root,COG2963@2|Bacteria,1N2T5@1224|Proteobacteria,2U9CF@28211|Alphaproteobacteria,47GI1@766|Rickettsiales	2|Bacteria	L	Transposase	-	-	-	ko:K07483	-	-	-	-	ko00000	-	-	-	HTH_Tnp_1
AJACLIMF_00452	163164.WD_0807	5.05e-16	74.3	COG3385@1|root,COG3385@2|Bacteria	2|Bacteria	L	transposase activity	-	-	-	-	-	-	-	-	-	-	-	-	DDE_Tnp_1
AJACLIMF_00453	163164.WD_0563	3.25e-238	662	COG3385@1|root,COG3385@2|Bacteria,1NM1J@1224|Proteobacteria,2UR0S@28211|Alphaproteobacteria,47G33@766|Rickettsiales	2|Bacteria	L	similarity to EGAD 8624	-	-	-	-	-	-	-	-	-	-	-	-	DDE_Tnp_1
AJACLIMF_00454	1170562.Cal6303_0240	4.6e-44	156	COG3547@1|root,COG3547@2|Bacteria,1G077@1117|Cyanobacteria,1HU7J@1161|Nostocales	2|Bacteria	L	PFAM Transposase IS116 IS110 IS902 family	-	-	-	-	-	-	-	-	-	-	-	-	DEDD_Tnp_IS110,Transposase_20
AJACLIMF_00455	402777.KB235904_gene4117	5.22e-38	139	COG3547@1|root,COG3547@2|Bacteria,1G077@1117|Cyanobacteria,1H97S@1150|Oscillatoriales	2|Bacteria	L	Transposase IS116/IS110/IS902 family	-	-	-	-	-	-	-	-	-	-	-	-	DEDD_Tnp_IS110,Transposase_20
AJACLIMF_00456	244582.JQAK01000002_gene463	1.36e-56	191	COG3547@1|root,COG3547@2|Bacteria,1MUKH@1224|Proteobacteria,2TRPW@28211|Alphaproteobacteria	2|Bacteria	L	transposase IS116 IS110 IS902 family	-	-	-	-	-	-	-	-	-	-	-	-	DEDD_Tnp_IS110,Transposase_20
AJACLIMF_00457	357244.OTBS_1069	1.74e-24	102	COG3335@1|root,COG3415@1|root,COG3335@2|Bacteria,COG3415@2|Bacteria,1P76X@1224|Proteobacteria,2U16U@28211|Alphaproteobacteria,47FJ1@766|Rickettsiales	2|Bacteria	L	DDE superfamily endonuclease	tnpF	-	-	ko:K07494	-	-	-	-	ko00000	-	-	-	DDE_3,HTH_Tnp_IS630
AJACLIMF_00458	272134.KB731326_gene276	3.25e-06	50.4	COG3415@1|root,COG3415@2|Bacteria,1G7MA@1117|Cyanobacteria,1HCT7@1150|Oscillatoriales	2|Bacteria	L	Transposase	-	-	-	-	-	-	-	-	-	-	-	-	DDE_3,HTH_Tnp_IS630
AJACLIMF_00459	163164.WD_0563	1.24e-104	315	COG3385@1|root,COG3385@2|Bacteria,1NM1J@1224|Proteobacteria,2UR0S@28211|Alphaproteobacteria,47G33@766|Rickettsiales	2|Bacteria	L	similarity to EGAD 8624	-	-	-	-	-	-	-	-	-	-	-	-	DDE_Tnp_1
AJACLIMF_00460	163164.WD_0627	2.71e-62	198	COG5464@1|root,COG5464@2|Bacteria,1R8FS@1224|Proteobacteria,2UMP3@28211|Alphaproteobacteria,47FF8@766|Rickettsiales	2|Bacteria	S	to TIGR01784	-	-	-	-	-	-	-	-	-	-	-	-	DUF4351,PDDEXK_2
AJACLIMF_00461	163164.WD_0626	3.79e-65	206	COG1396@1|root,COG1396@2|Bacteria	2|Bacteria	K	sequence-specific DNA binding	-	-	-	ko:K20480	ko02024,map02024	-	-	-	ko00000,ko00001,ko03000	-	-	-	HTH_19,HTH_26,HTH_3,HTH_31
AJACLIMF_00462	97139.C824_06065	5.25e-55	176	COG1943@1|root,COG1943@2|Bacteria,1V28M@1239|Firmicutes,24G86@186801|Clostridia,36PME@31979|Clostridiaceae	2|Bacteria	L	Transposase IS200 like	-	-	-	ko:K07491	-	-	-	-	ko00000	-	-	-	Y1_Tnp
AJACLIMF_00463	570417.WP0462	1.06e-07	63.5	COG0666@1|root,COG0666@2|Bacteria	2|Bacteria	G	response to abiotic stimulus	-	-	-	-	-	-	-	-	-	-	-	-	Ank,Ank_2,Ank_4,Peptidase_M48,Pkinase
AJACLIMF_00464	406818.XBJ1_2410	6.72e-75	270	COG2931@1|root,COG2931@2|Bacteria,1QXB7@1224|Proteobacteria,1T36Z@1236|Gammaproteobacteria	2|Bacteria	Q	pathogenesis	fitD	-	-	ko:K19615	ko02020,map02020	-	-	-	ko00000,ko00001,ko02042	-	-	-	DUF1080,PPC,TcdA_TcdB_pore
AJACLIMF_00465	163164.WD_0804	1.17e-30	112	COG3385@1|root,COG3385@2|Bacteria	2|Bacteria	L	transposase activity	-	-	-	-	-	-	-	-	-	-	-	-	DDE_Tnp_1
AJACLIMF_00466	272134.KB731326_gene276	1.25e-06	51.2	COG3415@1|root,COG3415@2|Bacteria,1G7MA@1117|Cyanobacteria,1HCT7@1150|Oscillatoriales	2|Bacteria	L	Transposase	-	-	-	-	-	-	-	-	-	-	-	-	DDE_3,HTH_Tnp_IS630
AJACLIMF_00467	357244.OTBS_1069	3.41e-24	102	COG3335@1|root,COG3415@1|root,COG3335@2|Bacteria,COG3415@2|Bacteria,1P76X@1224|Proteobacteria,2U16U@28211|Alphaproteobacteria,47FJ1@766|Rickettsiales	2|Bacteria	L	DDE superfamily endonuclease	tnpF	-	-	ko:K07494	-	-	-	-	ko00000	-	-	-	DDE_3,HTH_Tnp_IS630
AJACLIMF_00468	1236908.wNo_03710	1.54e-69	221	COG3675@1|root,COG3675@2|Bacteria,1NICA@1224|Proteobacteria,2V40X@28211|Alphaproteobacteria,47FSS@766|Rickettsiales	2|Bacteria	I	Lipase (class 3)	-	-	3.1.1.3	ko:K01046	ko00561,ko01100,map00561,map01100	M00098	R02250,R02687	RC00020,RC00037,RC00041,RC00094	ko00000,ko00001,ko00002,ko01000	-	-	-	LRR_5,Lipase_3
AJACLIMF_00469	570417.WP0709	0	1160	COG3064@1|root,COG3064@2|Bacteria,1QW24@1224|Proteobacteria,2TWYU@28211|Alphaproteobacteria,47GT5@766|Rickettsiales	2|Bacteria	M	Membrane	-	-	-	-	-	-	-	-	-	-	-	-	Porin_4
AJACLIMF_00470	579405.Dd703_3573	7.07e-12	61.2	2DAFR@1|root,32TVC@2|Bacteria,1MZ92@1224|Proteobacteria,1S8Y1@1236|Gammaproteobacteria	2|Bacteria	S	ParD-like antitoxin of type II bacterial toxin-antitoxin system	-	-	-	-	-	-	-	-	-	-	-	-	ParD_like
AJACLIMF_00471	570417.WP0284	5.61e-105	306	COG3415@1|root,COG3415@2|Bacteria,1Q1DX@1224|Proteobacteria,2V5Z2@28211|Alphaproteobacteria,47GFT@766|Rickettsiales	2|Bacteria	L	Homeodomain-like domain	-	-	-	-	-	-	-	-	-	-	-	-	DDE_3,HTH_23,HTH_29,HTH_32,HTH_33
AJACLIMF_00472	570417.WP0285	3.9e-59	184	COG3335@1|root,COG3335@2|Bacteria,1RB1C@1224|Proteobacteria,2U367@28211|Alphaproteobacteria	2|Bacteria	L	DDE superfamily endonuclease	-	-	-	ko:K07494	-	-	-	-	ko00000	-	-	-	DDE_3
AJACLIMF_00473	1236908.wNo_04030	2.76e-95	281	COG3637@1|root,COG3637@2|Bacteria	2|Bacteria	M	Has lipid A 3-O-deacylase activity. Hydrolyzes the ester bond at the 3 position of lipid A, a bioactive component of lipopolysaccharide (LPS), thereby releasing the primary fatty acyl moiety	-	-	-	ko:K10936,ko:K16079	ko05111,map05111	-	-	-	ko00000,ko00001,ko02000	1.B.4.2.1	-	-	OMP_b-brl,Surface_Ag_2
AJACLIMF_00474	1236908.wNo_04020	0	1602	COG0495@1|root,COG0495@2|Bacteria,1MV47@1224|Proteobacteria,2TQPK@28211|Alphaproteobacteria,47EWT@766|Rickettsiales	2|Bacteria	J	Belongs to the class-I aminoacyl-tRNA synthetase family	leuS	GO:0003674,GO:0003824,GO:0004812,GO:0004823,GO:0005575,GO:0005622,GO:0005623,GO:0005737,GO:0005829,GO:0006082,GO:0006139,GO:0006399,GO:0006412,GO:0006418,GO:0006429,GO:0006518,GO:0006520,GO:0006725,GO:0006807,GO:0008150,GO:0008152,GO:0009058,GO:0009059,GO:0009987,GO:0010467,GO:0016070,GO:0016874,GO:0016875,GO:0019538,GO:0019752,GO:0034641,GO:0034645,GO:0034660,GO:0043038,GO:0043039,GO:0043043,GO:…	6.1.1.4	ko:K01869	ko00970,map00970	M00359,M00360	R03657	RC00055,RC00523	ko00000,ko00001,ko00002,ko01000,ko01007,ko03016,ko03029	-	-	iAF987.Gmet_2300,iECOK1_1307.ECOK1_0652,iECS88_1305.ECS88_0684,iNRG857_1313.NRG857_02925,iPC815.YPO2610	Anticodon_1,tRNA-synt_1,tRNA-synt_1_2
AJACLIMF_00475	570417.WP0740	1.23e-138	392	COG4942@1|root,COG4942@2|Bacteria,1RD24@1224|Proteobacteria,2TUNI@28211|Alphaproteobacteria,47GT2@766|Rickettsiales	2|Bacteria	D	Peptidase family M23	lppB	-	-	ko:K06194	-	-	-	-	ko00000	1.A.34.1.2	-	-	LysM,Peptidase_M23
AJACLIMF_00476	570417.WP0739	2.23e-71	214	COG0789@1|root,COG0789@2|Bacteria,1RGYB@1224|Proteobacteria,2U9A5@28211|Alphaproteobacteria,47GP9@766|Rickettsiales	2|Bacteria	K	MerR HTH family regulatory protein	merR	-	-	ko:K11923,ko:K22491	-	-	-	-	ko00000,ko03000	-	-	-	MerR_1
AJACLIMF_00477	570417.WP0738	4.37e-58	180	COG0776@1|root,COG0776@2|Bacteria,1RH5Z@1224|Proteobacteria,2UCDG@28211|Alphaproteobacteria,47FU6@766|Rickettsiales	2|Bacteria	K	This protein is one of the two subunits of integration host factor, a specific DNA-binding protein that functions in genetic recombination as well as in transcriptional and translational control	himA	-	-	ko:K04764	-	-	-	-	ko00000,ko03032,ko03036,ko03400	-	-	-	Bac_DNA_binding
AJACLIMF_00478	570417.WP0737	5.33e-268	736	COG2223@1|root,COG2223@2|Bacteria,1QWJ1@1224|Proteobacteria	2|Bacteria	P	Major Facilitator Superfamily	-	-	-	ko:K02532,ko:K02575,ko:K08223	ko00910,map00910	M00615	-	-	ko00000,ko00001,ko00002,ko02000	2.A.1.35,2.A.1.5,2.A.1.8	-	-	MFS_1
AJACLIMF_00479	570417.WP0736	0	1238	COG0556@1|root,COG0556@2|Bacteria,1MUFK@1224|Proteobacteria,2TQSP@28211|Alphaproteobacteria,47F1Q@766|Rickettsiales	2|Bacteria	L	damaged site, the DNA wraps around one UvrB monomer. DNA wrap is dependent on ATP binding by UvrB and probably causes local melting of the DNA helix, facilitating insertion of UvrB beta-hairpin between the DNA strands. Then UvrB probes one DNA strand for the presence of a lesion. If a lesion is found the UvrA subunits dissociate and the UvrB-DNA preincision complex is formed. This complex is subs…	uvrB	GO:0003674,GO:0005488,GO:0005515,GO:0005575,GO:0005622,GO:0005623,GO:0005737,GO:0008150,GO:0009314,GO:0009380,GO:0009628,GO:0032991,GO:0042802,GO:0044424,GO:0044464,GO:0050896,GO:1902494,GO:1905347,GO:1905348,GO:1990391	-	ko:K03702,ko:K08999	ko03420,map03420	-	-	-	ko00000,ko00001,ko03400	-	-	-	Helicase_C,ResIII,UVR,UvrB
AJACLIMF_00480	570417.WP0735	9.39e-180	500	COG2857@1|root,COG2857@2|Bacteria,1QFU2@1224|Proteobacteria,2TUHX@28211|Alphaproteobacteria,47EWJ@766|Rickettsiales	2|Bacteria	C	Cytochrome c1	petC	-	-	ko:K00410,ko:K00412,ko:K00413	ko00190,ko01100,ko02020,ko04260,ko04714,ko04932,ko05010,ko05012,ko05016,map00190,map01100,map02020,map04260,map04714,map04932,map05010,map05012,map05016	M00151,M00152	-	-	ko00000,ko00001,ko00002,ko03029	-	-	iIT341.HP1538	Cytochrom_B_C,Cytochrom_C,Cytochrom_C1,Cytochrome_B
AJACLIMF_00481	570417.WP0734	4.87e-301	820	COG1290@1|root,COG1290@2|Bacteria,1MV97@1224|Proteobacteria,2TSZ3@28211|Alphaproteobacteria,47EXV@766|Rickettsiales	2|Bacteria	C	Component of the ubiquinol-cytochrome c reductase complex (complex III or cytochrome b-c1 complex), which is a respiratory chain that generates an electrochemical potential coupled to ATP synthesis	petB	-	-	ko:K00410,ko:K00412,ko:K02635,ko:K02637	ko00190,ko00195,ko01100,ko02020,ko04260,ko04714,ko04932,ko05010,ko05012,ko05016,map00190,map00195,map01100,map02020,map04260,map04714,map04932,map05010,map05012,map05016	M00151,M00152,M00162	-	-	ko00000,ko00001,ko00002,ko00194,ko03029	-	-	-	Cytochrom_B_C,Cytochrom_C1,Cytochrome_B
AJACLIMF_00482	1236908.wNo_03930	1.37e-103	314	COG0666@1|root,COG0666@2|Bacteria	2|Bacteria	G	response to abiotic stimulus	ank	-	3.5.1.2	ko:K01425,ko:K06867	ko00220,ko00250,ko00471,ko01100,ko04724,ko04727,ko04964,ko05206,ko05230,map00220,map00250,map00471,map01100,map04724,map04727,map04964,map05206,map05230	-	R00256,R01579	RC00010,RC02798	ko00000,ko00001,ko01000	-	-	-	Ank_2,Ank_3,Ank_4,PIN_4,PRANC
AJACLIMF_00483	570417.WP0285	3.9e-59	184	COG3335@1|root,COG3335@2|Bacteria,1RB1C@1224|Proteobacteria,2U367@28211|Alphaproteobacteria	2|Bacteria	L	DDE superfamily endonuclease	-	-	-	ko:K07494	-	-	-	-	ko00000	-	-	-	DDE_3
AJACLIMF_00485	570417.WP0284	3.82e-105	305	COG3415@1|root,COG3415@2|Bacteria,1Q1DX@1224|Proteobacteria,2V5Z2@28211|Alphaproteobacteria,47GFT@766|Rickettsiales	2|Bacteria	L	Homeodomain-like domain	-	-	-	-	-	-	-	-	-	-	-	-	DDE_3,HTH_23,HTH_29,HTH_32,HTH_33
AJACLIMF_00486	244582.JQAK01000002_gene463	9.26e-111	336	COG3547@1|root,COG3547@2|Bacteria,1MUKH@1224|Proteobacteria,2TRPW@28211|Alphaproteobacteria	2|Bacteria	L	transposase IS116 IS110 IS902 family	-	-	-	-	-	-	-	-	-	-	-	-	DEDD_Tnp_IS110,Transposase_20
AJACLIMF_00488	570417.WP0640	1.35e-151	427	COG0400@1|root,COG0400@2|Bacteria,1RA02@1224|Proteobacteria,2TTWP@28211|Alphaproteobacteria,47FDW@766|Rickettsiales	2|Bacteria	S	Phospholipase/Carboxylesterase	estB	-	-	ko:K06999	-	-	-	-	ko00000	-	-	-	Abhydrolase_2
AJACLIMF_00489	570417.WP0639	5.27e-189	524	COG0451@1|root,COG0451@2|Bacteria,1MWVJ@1224|Proteobacteria,2TRDY@28211|Alphaproteobacteria,47FDM@766|Rickettsiales	2|Bacteria	GM	COG0451 Nucleoside-diphosphate-sugar epimerases	yeeZ	GO:0005575,GO:0005622,GO:0005623,GO:0005737,GO:0005829,GO:0044424,GO:0044444,GO:0044464	1.5.5.1	ko:K00311	-	-	-	-	ko00000,ko01000	-	-	-	Epimerase,NAD_binding_10
AJACLIMF_00490	570417.WP0638	5.86e-52	177	COG0666@1|root,COG0666@2|Bacteria,1N952@1224|Proteobacteria,2UF6P@28211|Alphaproteobacteria,47FE1@766|Rickettsiales	2|Bacteria	S	Ankyrin repeat domain protein	-	-	-	ko:K06867,ko:K08738	ko00920,ko01100,ko01120,ko01524,ko02020,ko04115,ko04210,ko04214,ko04215,ko04932,ko05010,ko05012,ko05014,ko05016,ko05134,ko05145,ko05152,ko05161,ko05164,ko05167,ko05168,ko05200,ko05210,ko05222,ko05416,map00920,map01100,map01120,map01524,map02020,map04115,map04210,map04214,map04215,map04932,map05010,map05012,map05014,map05016,map05134,map05145,map05152,map05161,map05164,map05167,map05168,map05200,m…	M00595	R10151	RC03151,RC03152	ko00000,ko00001,ko00002	3.D.4.6	-	-	Ank,Ank_2,Ank_3,Ank_4,Ank_5
AJACLIMF_00491	570417.WP0638	4.72e-20	92.4	COG0666@1|root,COG0666@2|Bacteria,1N952@1224|Proteobacteria,2UF6P@28211|Alphaproteobacteria,47FE1@766|Rickettsiales	2|Bacteria	S	Ankyrin repeat domain protein	-	-	-	ko:K06867,ko:K08738	ko00920,ko01100,ko01120,ko01524,ko02020,ko04115,ko04210,ko04214,ko04215,ko04932,ko05010,ko05012,ko05014,ko05016,ko05134,ko05145,ko05152,ko05161,ko05164,ko05167,ko05168,ko05200,ko05210,ko05222,ko05416,map00920,map01100,map01120,map01524,map02020,map04115,map04210,map04214,map04215,map04932,map05010,map05012,map05014,map05016,map05134,map05145,map05152,map05161,map05164,map05167,map05168,map05200,m…	M00595	R10151	RC03151,RC03152	ko00000,ko00001,ko00002	3.D.4.6	-	-	Ank,Ank_2,Ank_3,Ank_4,Ank_5
AJACLIMF_00492	272134.KB731326_gene276	4.11e-06	50.4	COG3415@1|root,COG3415@2|Bacteria,1G7MA@1117|Cyanobacteria,1HCT7@1150|Oscillatoriales	2|Bacteria	L	Transposase	-	-	-	-	-	-	-	-	-	-	-	-	DDE_3,HTH_Tnp_IS630
AJACLIMF_00493	357244.OTBS_1069	4.55e-25	103	COG3335@1|root,COG3415@1|root,COG3335@2|Bacteria,COG3415@2|Bacteria,1P76X@1224|Proteobacteria,2U16U@28211|Alphaproteobacteria,47FJ1@766|Rickettsiales	2|Bacteria	L	DDE superfamily endonuclease	tnpF	-	-	ko:K07494	-	-	-	-	ko00000	-	-	-	DDE_3,HTH_Tnp_IS630
AJACLIMF_00494	1236908.wNo_00700	1.49e-08	55.1	COG3547@1|root,COG3547@2|Bacteria,1MUER@1224|Proteobacteria,2U1NV@28211|Alphaproteobacteria,47GRQ@766|Rickettsiales	2|Bacteria	L	Transposase	-	-	-	ko:K07486	-	-	-	-	ko00000	-	-	-	DEDD_Tnp_IS110,Transposase_20
AJACLIMF_00495	570417.WP0285	3.9e-59	184	COG3335@1|root,COG3335@2|Bacteria,1RB1C@1224|Proteobacteria,2U367@28211|Alphaproteobacteria	2|Bacteria	L	DDE superfamily endonuclease	-	-	-	ko:K07494	-	-	-	-	ko00000	-	-	-	DDE_3
AJACLIMF_00496	570417.WP0284	2.51e-82	247	COG3415@1|root,COG3415@2|Bacteria,1Q1DX@1224|Proteobacteria,2V5Z2@28211|Alphaproteobacteria,47GFT@766|Rickettsiales	2|Bacteria	L	Homeodomain-like domain	-	-	-	-	-	-	-	-	-	-	-	-	DDE_3,HTH_23,HTH_29,HTH_32,HTH_33
AJACLIMF_00497	570417.WP0284	3.2e-18	80.9	COG3415@1|root,COG3415@2|Bacteria,1Q1DX@1224|Proteobacteria,2V5Z2@28211|Alphaproteobacteria,47GFT@766|Rickettsiales	2|Bacteria	L	Homeodomain-like domain	-	-	-	-	-	-	-	-	-	-	-	-	DDE_3,HTH_23,HTH_29,HTH_32,HTH_33
AJACLIMF_00498	570417.WP0285	4.76e-48	156	COG3335@1|root,COG3335@2|Bacteria,1RB1C@1224|Proteobacteria,2U367@28211|Alphaproteobacteria	2|Bacteria	L	DDE superfamily endonuclease	-	-	-	ko:K07494	-	-	-	-	ko00000	-	-	-	DDE_3
AJACLIMF_00499	65393.PCC7424_3103	1.45e-07	53.5	COG3335@1|root,COG3335@2|Bacteria,1G06Q@1117|Cyanobacteria,3KKQ2@43988|Cyanothece	2|Bacteria	L	DDE superfamily endonuclease	-	-	-	ko:K07494	-	-	-	-	ko00000	-	-	-	DDE_3,HTH_Tnp_IS630
AJACLIMF_00500	272134.KB731326_gene276	1.65e-06	51.2	COG3415@1|root,COG3415@2|Bacteria,1G7MA@1117|Cyanobacteria,1HCT7@1150|Oscillatoriales	2|Bacteria	L	Transposase	-	-	-	-	-	-	-	-	-	-	-	-	DDE_3,HTH_Tnp_IS630
AJACLIMF_00502	570417.WP0636	0	1545	COG3451@1|root,COG3451@2|Bacteria,1MXH0@1224|Proteobacteria,2TR1U@28211|Alphaproteobacteria,47F23@766|Rickettsiales	2|Bacteria	U	type IV secretion system protein	virB4-2	-	-	ko:K03199,ko:K20530	ko02024,ko03070,map02024,map03070	M00333	-	-	ko00000,ko00001,ko00002,ko02044	3.A.7,3.A.7.4	-	-	CagE_TrbE_VirB
AJACLIMF_00504	570417.WP0634	4.57e-238	666	COG0666@1|root,COG0666@2|Bacteria	2|Bacteria	G	response to abiotic stimulus	-	-	-	-	-	-	-	-	-	-	-	-	-
AJACLIMF_00505	570417.WP0633	6.11e-231	636	COG2070@1|root,COG2070@2|Bacteria,1MWPC@1224|Proteobacteria,2TQRT@28211|Alphaproteobacteria,47EX3@766|Rickettsiales	2|Bacteria	S	Enoyl-(Acyl-carrier-protein) reductase II	fabK	-	1.3.1.9	ko:K02371	ko00061,ko01100,ko01212,map00061,map01100,map01212	M00083	R04429,R04724,R04955,R04958,R04961,R04966,R04969,R07765	RC00052,RC00076	ko00000,ko00001,ko00002,ko01000,ko01004	-	-	-	NMO,ThiG
AJACLIMF_00506	570417.WP0632	5.27e-117	335	COG3038@1|root,COG3038@2|Bacteria,1MZ7X@1224|Proteobacteria,2UBYU@28211|Alphaproteobacteria,47FMQ@766|Rickettsiales	2|Bacteria	C	Cytochrome b561	cybB	-	-	ko:K12262	-	-	-	-	ko00000	-	-	-	Ni_hydr_CYTB
AJACLIMF_00507	570417.WP0631	1.26e-287	785	COG0649@1|root,COG0649@2|Bacteria,1MVIN@1224|Proteobacteria,2TQZ0@28211|Alphaproteobacteria,47ET3@766|Rickettsiales	2|Bacteria	C	NDH-1 shuttles electrons from NADH, via FMN and iron- sulfur (Fe-S) centers, to quinones in the respiratory chain. The immediate electron acceptor for the enzyme in this species is believed to be ubiquinone. Couples the redox reaction to proton translocation (for every two electrons transferred, four hydrogen ions are translocated across the cytoplasmic membrane), and thus conserves the redox ene…	nuoD	GO:0003674,GO:0003824,GO:0003954,GO:0006091,GO:0006119,GO:0006120,GO:0006139,GO:0006163,GO:0006725,GO:0006753,GO:0006793,GO:0006796,GO:0006807,GO:0008137,GO:0008150,GO:0008152,GO:0009117,GO:0009123,GO:0009126,GO:0009141,GO:0009144,GO:0009150,GO:0009161,GO:0009167,GO:0009199,GO:0009205,GO:0009259,GO:0009987,GO:0015980,GO:0016310,GO:0016491,GO:0016651,GO:0016655,GO:0017144,GO:0019637,GO:0019693,GO:…	1.6.5.3	ko:K00333,ko:K13378	ko00190,ko01100,map00190,map01100	M00144	R11945	RC00061	ko00000,ko00001,ko00002,ko01000	3.D.1	-	-	Complex1_49kDa
AJACLIMF_00508	570417.WP0630	0	1114	COG0608@1|root,COG0608@2|Bacteria,1MU1M@1224|Proteobacteria,2TRZQ@28211|Alphaproteobacteria,47F2Q@766|Rickettsiales	2|Bacteria	L	Single-stranded-DNA-specific exonuclease (RecJ)	recJ	GO:0003674,GO:0003824,GO:0004518,GO:0004527,GO:0004529,GO:0004536,GO:0006139,GO:0006259,GO:0006281,GO:0006310,GO:0006725,GO:0006807,GO:0006950,GO:0006974,GO:0008150,GO:0008152,GO:0008297,GO:0008409,GO:0009314,GO:0009628,GO:0009987,GO:0010165,GO:0010212,GO:0016787,GO:0016788,GO:0016796,GO:0016895,GO:0033554,GO:0034641,GO:0035312,GO:0043170,GO:0044237,GO:0044238,GO:0044260,GO:0045145,GO:0046483,GO:…	-	ko:K07462	ko03410,ko03430,ko03440,map03410,map03430,map03440	-	-	-	ko00000,ko00001,ko01000,ko03400	-	-	-	DHH,DHHA1
AJACLIMF_00509	570417.WP0629	7.41e-300	819	COG0621@1|root,COG0621@2|Bacteria,1MURS@1224|Proteobacteria,2TQN6@28211|Alphaproteobacteria,47EVT@766|Rickettsiales	2|Bacteria	J	Catalyzes the methylthiolation of N6- (dimethylallyl)adenosine (i(6)A), leading to the formation of 2- methylthio-N6-(dimethylallyl)adenosine (ms(2)i(6)A) at position 37 in tRNAs that read codons beginning with uridine	miaB	GO:0001510,GO:0003674,GO:0003824,GO:0005488,GO:0005575,GO:0005622,GO:0005623,GO:0005737,GO:0005829,GO:0006139,GO:0006396,GO:0006399,GO:0006400,GO:0006725,GO:0006807,GO:0008033,GO:0008150,GO:0008152,GO:0009451,GO:0009987,GO:0010467,GO:0016070,GO:0016740,GO:0016782,GO:0030488,GO:0032259,GO:0034470,GO:0034641,GO:0034660,GO:0035596,GO:0035597,GO:0035600,GO:0043170,GO:0043412,GO:0043414,GO:0044237,GO:…	2.8.4.3,2.8.4.5	ko:K06168,ko:K18707	-	-	R10645,R10646,R10647,R10649	RC00003,RC00980,RC03221,RC03222	ko00000,ko01000,ko03016	-	-	-	Radical_SAM,TRAM,UPF0004
AJACLIMF_00510	570417.WP0627	0	2102	COG0060@1|root,COG0060@2|Bacteria,1MVBQ@1224|Proteobacteria,2TR3N@28211|Alphaproteobacteria,47EW6@766|Rickettsiales	2|Bacteria	J	amino acids such as valine, to avoid such errors it has two additional distinct tRNA(Ile)-dependent editing activities. One activity is designated as 'pretransfer' editing and involves the hydrolysis of activated Val-AMP. The other activity is designated 'posttransfer' editing and involves deacylation of mischarged Val-tRNA(Ile)	ileS	GO:0003674,GO:0003824,GO:0004812,GO:0004822,GO:0005575,GO:0005618,GO:0005622,GO:0005623,GO:0005737,GO:0005886,GO:0006082,GO:0006139,GO:0006399,GO:0006412,GO:0006418,GO:0006428,GO:0006518,GO:0006520,GO:0006725,GO:0006807,GO:0008150,GO:0008152,GO:0009058,GO:0009059,GO:0009987,GO:0010467,GO:0016020,GO:0016070,GO:0016874,GO:0016875,GO:0019538,GO:0019752,GO:0030312,GO:0034641,GO:0034645,GO:0034660,GO:…	6.1.1.5	ko:K01870	ko00970,map00970	M00359,M00360	R03656	RC00055,RC00523	ko00000,ko00001,ko00002,ko01000,ko01007,ko03016	-	-	-	Anticodon_1,tRNA-synt_1,zf-FPG_IleRS
AJACLIMF_00512	570417.WP0625	0	1475	COG0072@1|root,COG0073@1|root,COG0072@2|Bacteria,COG0073@2|Bacteria,1MWKS@1224|Proteobacteria,2TQV8@28211|Alphaproteobacteria,47F2J@766|Rickettsiales	2|Bacteria	J	Belongs to the phenylalanyl-tRNA synthetase beta subunit family. Type 1 subfamily	pheT	GO:0003674,GO:0003824,GO:0004812,GO:0004826,GO:0005488,GO:0005515,GO:0005575,GO:0005622,GO:0005623,GO:0005737,GO:0005829,GO:0006082,GO:0006139,GO:0006399,GO:0006412,GO:0006418,GO:0006432,GO:0006518,GO:0006520,GO:0006725,GO:0006807,GO:0008150,GO:0008152,GO:0009058,GO:0009059,GO:0009328,GO:0009987,GO:0010467,GO:0016070,GO:0016874,GO:0016875,GO:0019538,GO:0019752,GO:0032991,GO:0034641,GO:0034645,GO:…	6.1.1.20	ko:K01890	ko00970,map00970	M00359,M00360	R03660	RC00055,RC00523	ko00000,ko00001,ko00002,ko01000,ko01007,ko03016	-	-	iG2583_1286.G2583_2160,iPC815.YPO2428	B3_4,B5,FDX-ACB,tRNA_bind
AJACLIMF_00513	1170562.Cal6303_0240	4.6e-44	156	COG3547@1|root,COG3547@2|Bacteria,1G077@1117|Cyanobacteria,1HU7J@1161|Nostocales	2|Bacteria	L	PFAM Transposase IS116 IS110 IS902 family	-	-	-	-	-	-	-	-	-	-	-	-	DEDD_Tnp_IS110,Transposase_20
AJACLIMF_00514	244582.JQAK01000002_gene463	9.26e-111	336	COG3547@1|root,COG3547@2|Bacteria,1MUKH@1224|Proteobacteria,2TRPW@28211|Alphaproteobacteria	2|Bacteria	L	transposase IS116 IS110 IS902 family	-	-	-	-	-	-	-	-	-	-	-	-	DEDD_Tnp_IS110,Transposase_20
AJACLIMF_00516	570417.WP0623	1.17e-158	446	COG0356@1|root,COG0356@2|Bacteria,1MV87@1224|Proteobacteria,2TRNV@28211|Alphaproteobacteria,47EYQ@766|Rickettsiales	2|Bacteria	C	it plays a direct role in the translocation of protons across the membrane	atpB	GO:0003674,GO:0003824,GO:0005215,GO:0005575,GO:0005622,GO:0005623,GO:0005886,GO:0005887,GO:0006139,GO:0006163,GO:0006164,GO:0006725,GO:0006753,GO:0006754,GO:0006793,GO:0006796,GO:0006807,GO:0006810,GO:0006811,GO:0006812,GO:0008150,GO:0008152,GO:0008324,GO:0009058,GO:0009117,GO:0009123,GO:0009124,GO:0009126,GO:0009127,GO:0009141,GO:0009142,GO:0009144,GO:0009145,GO:0009150,GO:0009152,GO:0009156,GO:…	-	ko:K02108	ko00190,ko00195,ko01100,map00190,map00195,map01100	M00157	-	-	ko00000,ko00001,ko00002,ko00194,ko03110	3.A.2.1	-	-	ATP-synt_A
AJACLIMF_00517	163164.WD_0428	6.54e-40	132	COG0636@1|root,COG0636@2|Bacteria,1MZBU@1224|Proteobacteria,2UGGG@28211|Alphaproteobacteria,47FMN@766|Rickettsiales	2|Bacteria	C	F(1)F(0) ATP synthase produces ATP from ADP in the presence of a proton or sodium gradient. F-type ATPases consist of two structural domains, F(1) containing the extramembraneous catalytic core and F(0) containing the membrane proton channel, linked together by a central stalk and a peripheral stalk. During catalysis, ATP synthesis in the catalytic domain of F(1) is coupled via a rotary mechanism…	atpE	GO:0003674,GO:0003824,GO:0005215,GO:0005488,GO:0005515,GO:0005575,GO:0005622,GO:0005623,GO:0006139,GO:0006163,GO:0006164,GO:0006725,GO:0006753,GO:0006754,GO:0006793,GO:0006796,GO:0006807,GO:0006810,GO:0006811,GO:0006812,GO:0008150,GO:0008152,GO:0008324,GO:0009058,GO:0009117,GO:0009123,GO:0009124,GO:0009126,GO:0009127,GO:0009141,GO:0009142,GO:0009144,GO:0009145,GO:0009150,GO:0009152,GO:0009156,GO:…	-	ko:K02110,ko:K02124	ko00190,ko00195,ko01100,map00190,map00195,map01100	M00157,M00159	-	-	ko00000,ko00001,ko00002,ko00194	3.A.2.1,3.A.2.2,3.A.2.3	-	-	ATP-synt_C
AJACLIMF_00518	570417.WP0621	1.8e-99	290	COG0711@1|root,COG0711@2|Bacteria	2|Bacteria	C	ATP synthesis coupled proton transport	atpF	-	-	ko:K02109	ko00190,ko00195,ko01100,map00190,map00195,map01100	M00157	-	-	ko00000,ko00001,ko00002,ko00194	3.A.2.1	-	-	ATP-synt_B
AJACLIMF_00519	1236908.wNo_03170	2.72e-73	223	COG0711@1|root,COG0711@2|Bacteria	2|Bacteria	C	ATP synthesis coupled proton transport	-	-	-	ko:K02109	ko00190,ko00195,ko01100,map00190,map00195,map01100	M00157	-	-	ko00000,ko00001,ko00002,ko00194	3.A.2.1	-	-	ATP-synt_B,AsmA_2
AJACLIMF_00520	570417.WP0619	5.97e-65	212	COG1215@1|root,COG1215@2|Bacteria,1MX08@1224|Proteobacteria,2TR9F@28211|Alphaproteobacteria,47F3U@766|Rickettsiales	2|Bacteria	M	Glycosyl transferase family group 2	AtCs1C4	-	2.4.1.336	ko:K19003,ko:K20327	ko00561,ko01100,ko02024,map00561,map01100,map02024	-	R02689	RC00005,RC00059	ko00000,ko00001,ko01000,ko01003	-	GT2	-	Glyco_tranf_2_3,Glyco_trans_2_3,T2SSE_N
AJACLIMF_00521	570417.WP0619	3.54e-288	793	COG1215@1|root,COG1215@2|Bacteria,1MX08@1224|Proteobacteria,2TR9F@28211|Alphaproteobacteria,47F3U@766|Rickettsiales	2|Bacteria	M	Glycosyl transferase family group 2	AtCs1C4	-	2.4.1.336	ko:K19003,ko:K20327	ko00561,ko01100,ko02024,map00561,map01100,map02024	-	R02689	RC00005,RC00059	ko00000,ko00001,ko01000,ko01003	-	GT2	-	Glyco_tranf_2_3,Glyco_trans_2_3,T2SSE_N
AJACLIMF_00522	1236908.wNo_03150	1e-208	580	COG1612@1|root,COG1612@2|Bacteria,1MVJ4@1224|Proteobacteria,2TR0M@28211|Alphaproteobacteria,47F5S@766|Rickettsiales	2|Bacteria	H	Catalyzes the oxidation of the C8 methyl side group on heme O porphyrin ring into a formyl group	ctaA	-	-	ko:K02259	ko00190,ko00860,ko01100,ko01110,ko02020,ko04714,map00190,map00860,map01100,map01110,map02020,map04714	M00154	R07412	RC00769	ko00000,ko00001,ko00002,ko03029	3.D.4.4	-	-	COX15-CtaA
AJACLIMF_00523	570417.WP0617	0	1250	COG4770@1|root,COG4770@2|Bacteria,1P6RE@1224|Proteobacteria,2TRC2@28211|Alphaproteobacteria,47EWY@766|Rickettsiales	2|Bacteria	I	Propionyl-CoA carboxylase alpha	pccA	GO:0003674,GO:0003824,GO:0004658,GO:0005488,GO:0005515,GO:0005575,GO:0005622,GO:0005623,GO:0005737,GO:0005739,GO:0005759,GO:0005829,GO:0006082,GO:0006732,GO:0006766,GO:0006767,GO:0006768,GO:0006790,GO:0006807,GO:0008144,GO:0008150,GO:0008152,GO:0009374,GO:0009987,GO:0016421,GO:0016874,GO:0016885,GO:0017144,GO:0019752,GO:0019842,GO:0019899,GO:0031406,GO:0031974,GO:0032787,GO:0033218,GO:0033293,GO:…	2.1.3.1,4.1.1.70,6.4.1.3	ko:K01615,ko:K01965,ko:K02160,ko:K17490	ko00061,ko00280,ko00362,ko00620,ko00630,ko00640,ko00650,ko00720,ko01100,ko01110,ko01120,ko01130,ko01200,ko01212,map00061,map00280,map00362,map00620,map00630,map00640,map00650,map00720,map01100,map01110,map01120,map01130,map01200,map01212	M00082,M00373,M00376,M00741	R00353,R00742,R01859,R03028	RC00040,RC00097,RC00367,RC00609,RC00832	ko00000,ko00001,ko00002,ko01000,ko02000	3.B.1.1.3	-	-	Biotin_carb_C,Biotin_carb_N,Biotin_lipoyl,CPSase_L_D2
AJACLIMF_00524	570417.WP0616	1.87e-110	322	COG0666@1|root,COG0666@2|Bacteria	2|Bacteria	G	response to abiotic stimulus	-	-	-	-	-	-	-	-	-	-	-	-	Astacin,SUFU
AJACLIMF_00525	570417.WP0615	9.24e-317	863	COG0008@1|root,COG0008@2|Bacteria,1MUCR@1224|Proteobacteria,2TRSU@28211|Alphaproteobacteria,47F20@766|Rickettsiales	2|Bacteria	J	Catalyzes the attachment of glutamate to tRNA(Glu) in a two-step reaction glutamate is first activated by ATP to form Glu-AMP and then transferred to the acceptor end of tRNA(Glu)	gltX	GO:0003674,GO:0003824,GO:0004812,GO:0004818,GO:0005488,GO:0005575,GO:0005622,GO:0005623,GO:0005737,GO:0005829,GO:0006082,GO:0006139,GO:0006399,GO:0006412,GO:0006418,GO:0006424,GO:0006518,GO:0006520,GO:0006725,GO:0006807,GO:0008150,GO:0008152,GO:0008270,GO:0009058,GO:0009059,GO:0009987,GO:0010467,GO:0016070,GO:0016874,GO:0016875,GO:0019538,GO:0019752,GO:0034641,GO:0034645,GO:0034660,GO:0043038,GO:…	6.1.1.17,6.1.1.24	ko:K01885,ko:K09698	ko00860,ko00970,ko01100,ko01110,ko01120,map00860,map00970,map01100,map01110,map01120	M00121,M00359,M00360	R03651,R05578	RC00055,RC00523	ko00000,ko00001,ko00002,ko01000,ko01007,ko02048,ko03016	-	-	iEC042_1314.EC042_2616,iIT341.HP0476	tRNA-synt_1c
AJACLIMF_00526	570417.WP0614	2.73e-106	306	COG0071@1|root,COG0071@2|Bacteria,1N7C7@1224|Proteobacteria,2UFRX@28211|Alphaproteobacteria,47FMT@766|Rickettsiales	2|Bacteria	O	Hsp20/alpha crystallin family	hsp	-	-	ko:K13993	ko04141,map04141	-	-	-	ko00000,ko00001,ko03110	-	-	-	HSP20
AJACLIMF_00527	570417.WP0613	4.91e-145	410	COG0854@1|root,COG0854@2|Bacteria,1MU9W@1224|Proteobacteria,2TTTF@28211|Alphaproteobacteria,47G6A@766|Rickettsiales	2|Bacteria	H	Catalyzes the complicated ring closure reaction between the two acyclic compounds 1-deoxy-D-xylulose-5-phosphate (DXP) and 3-amino-2-oxopropyl phosphate (1-amino-acetone-3-phosphate or AAP) to form pyridoxine 5'-phosphate (PNP) and inorganic phosphate	pdxJ	GO:0003674,GO:0003824,GO:0005488,GO:0005515,GO:0005575,GO:0005622,GO:0005623,GO:0005737,GO:0005829,GO:0006725,GO:0006766,GO:0006767,GO:0006807,GO:0008150,GO:0008152,GO:0008614,GO:0008615,GO:0009058,GO:0009110,GO:0009987,GO:0016740,GO:0016769,GO:0017144,GO:0018130,GO:0019438,GO:0033856,GO:0034641,GO:0042364,GO:0042802,GO:0042816,GO:0042819,GO:0044237,GO:0044249,GO:0044271,GO:0044281,GO:0044283,GO:…	2.6.99.2	ko:K03474	ko00750,ko01100,map00750,map01100	M00124	R05838	RC01476	ko00000,ko00001,ko00002,ko01000	-	-	iAF1260.b2564,iAF987.Gmet_1885,iB21_1397.B21_02422,iBWG_1329.BWG_2328,iEC55989_1330.EC55989_2852,iECBD_1354.ECBD_1117,iECB_1328.ECB_02458,iECDH10B_1368.ECDH10B_2732,iECDH1ME8569_1439.ECDH1ME8569_2491,iECD_1391.ECD_02458,iECH74115_1262.ECH74115_3800,iECIAI1_1343.ECIAI1_2675,iECO103_1326.ECO103_3142,iECO111_1330.ECO111_3290,iECO26_1355.ECO26_3611,iECSE_1348.ECSE_2852,iECSP_1301.ECSP_3509,iECW_1372.…	PdxJ
AJACLIMF_00528	570417.WP0612	9.53e-45	147	COG0776@1|root,COG0776@2|Bacteria,1MZ5B@1224|Proteobacteria,2UC5G@28211|Alphaproteobacteria,47FP2@766|Rickettsiales	2|Bacteria	L	bacterial (prokaryotic) histone like domain	hupB	-	-	ko:K03530	-	-	-	-	ko00000,ko03032,ko03036,ko03400	-	-	-	Bac_DNA_binding
AJACLIMF_00529	570417.WP0611	8.26e-96	279	COG0103@1|root,COG0103@2|Bacteria,1RD4A@1224|Proteobacteria,2U5B5@28211|Alphaproteobacteria,47FEQ@766|Rickettsiales	2|Bacteria	J	Belongs to the universal ribosomal protein uS9 family	rpsI	GO:0000462,GO:0003674,GO:0003676,GO:0003723,GO:0003735,GO:0005198,GO:0005488,GO:0005575,GO:0005622,GO:0005623,GO:0005737,GO:0005829,GO:0005840,GO:0006139,GO:0006364,GO:0006396,GO:0006412,GO:0006518,GO:0006725,GO:0006807,GO:0008150,GO:0008152,GO:0009058,GO:0009059,GO:0009987,GO:0010467,GO:0015935,GO:0016070,GO:0016072,GO:0019538,GO:0022613,GO:0022626,GO:0022627,GO:0030490,GO:0032991,GO:0034470,GO:…	-	ko:K02996	ko03010,map03010	M00178,M00179	-	-	br01610,ko00000,ko00001,ko00002,ko03011	-	-	-	Ribosomal_S9
AJACLIMF_00530	570417.WP0610	1.03e-106	307	COG0102@1|root,COG0102@2|Bacteria,1RA11@1224|Proteobacteria,2U5FM@28211|Alphaproteobacteria,47FC7@766|Rickettsiales	2|Bacteria	J	This protein is one of the early assembly proteins of the 50S ribosomal subunit, although it is not seen to bind rRNA by itself. It is important during the early stages of 50S assembly	rplM	GO:0003674,GO:0003676,GO:0003723,GO:0003729,GO:0003735,GO:0005198,GO:0005488,GO:0005575,GO:0005618,GO:0005622,GO:0005623,GO:0005737,GO:0005829,GO:0005840,GO:0005886,GO:0006412,GO:0006417,GO:0006518,GO:0006807,GO:0008150,GO:0008152,GO:0008270,GO:0009058,GO:0009059,GO:0009889,GO:0009890,GO:0009892,GO:0009987,GO:0010467,GO:0010468,GO:0010556,GO:0010558,GO:0010605,GO:0010608,GO:0010629,GO:0015934,GO:…	-	ko:K02871	ko03010,map03010	M00178,M00179	-	-	br01610,ko00000,ko00001,ko00002,ko03011	-	-	-	Ribosomal_L13
AJACLIMF_00531	570417.WP0609	2.82e-264	728	COG1538@1|root,COG1538@2|Bacteria,1MWCJ@1224|Proteobacteria,2TR3S@28211|Alphaproteobacteria,47FC3@766|Rickettsiales	2|Bacteria	MU	Outer membrane efflux protein	tolC	-	-	ko:K12340,ko:K12535,ko:K12543	ko01501,ko01503,ko02020,ko03070,ko04626,ko05133,map01501,map01503,map02020,map03070,map04626,map05133	M00325,M00326,M00327,M00330,M00339,M00571,M00575,M00646,M00647,M00696,M00697,M00709,M00720,M00821	-	-	ko00000,ko00001,ko00002,ko01504,ko02000,ko02044	1.B.17,2.A.6.2,3.A.1.109.4	-	-	OEP
AJACLIMF_00532	1236908.wNo_03050	3.38e-104	303	COG3827@1|root,COG3827@2|Bacteria,1NH58@1224|Proteobacteria,2UK7U@28211|Alphaproteobacteria	2|Bacteria	S	Protein conserved in bacteria	fimV	-	-	ko:K08086,ko:K09991	-	-	-	-	ko00000	-	-	-	DUF2497
AJACLIMF_00533	570417.WP0607	2.61e-125	357	COG0293@1|root,COG0293@2|Bacteria,1MW1C@1224|Proteobacteria,2TSBW@28211|Alphaproteobacteria,47F9V@766|Rickettsiales	2|Bacteria	J	Specifically methylates the uridine in position 2552 of 23S rRNA at the 2'-O position of the ribose in the fully assembled 50S ribosomal subunit	ftsJ	GO:0000027,GO:0000154,GO:0000451,GO:0000453,GO:0001510,GO:0003674,GO:0003824,GO:0005575,GO:0005622,GO:0005623,GO:0005737,GO:0005829,GO:0006139,GO:0006364,GO:0006396,GO:0006725,GO:0006807,GO:0006996,GO:0008150,GO:0008152,GO:0008168,GO:0008171,GO:0008173,GO:0008649,GO:0008650,GO:0008757,GO:0009451,GO:0009987,GO:0010467,GO:0016043,GO:0016070,GO:0016072,GO:0016436,GO:0016740,GO:0016741,GO:0022607,GO:…	2.1.1.166	ko:K02427	-	-	-	-	ko00000,ko01000,ko03009	-	-	-	FtsJ
AJACLIMF_00534	570417.WP0606	3.14e-45	162	COG0666@1|root,COG0666@2|Bacteria	2|Bacteria	G	response to abiotic stimulus	-	-	-	-	-	-	-	-	-	-	-	-	Ank_2,Ank_3,Ank_4
AJACLIMF_00535	570417.WP0605	0	1046	COG1384@1|root,COG1384@2|Bacteria,1MV32@1224|Proteobacteria,2TQYH@28211|Alphaproteobacteria,47ESY@766|Rickettsiales	2|Bacteria	J	Belongs to the class-I aminoacyl-tRNA synthetase family	lysS	-	6.1.1.6	ko:K04566	ko00970,map00970	M00360	R03658	RC00055,RC00523	ko00000,ko00001,ko00002,ko01000,ko01007,ko03016	-	-	-	tRNA-synt_1f
AJACLIMF_00536	1236908.wNo_03010	9.2e-64	194	COG3702@1|root,COG3702@2|Bacteria,1NFFQ@1224|Proteobacteria,2UFJU@28211|Alphaproteobacteria,47FKA@766|Rickettsiales	2|Bacteria	U	Type IV secretory pathway, VirB3 components	virB3	-	-	ko:K03198	ko03070,map03070	M00333	-	-	ko00000,ko00001,ko00002,ko02044	3.A.7	-	-	VirB3
AJACLIMF_00537	570417.WP0603	0	1596	COG3451@1|root,COG3451@2|Bacteria,1MXH0@1224|Proteobacteria,2TR1U@28211|Alphaproteobacteria,47F23@766|Rickettsiales	2|Bacteria	U	type IV secretion system protein	virB4	-	-	ko:K03199,ko:K12080,ko:K12108,ko:K20530	ko02024,ko03070,ko05120,map02024,map03070,map05120	M00333,M00564	-	-	ko00000,ko00001,ko00002,ko02044	3.A.7,3.A.7.12.1,3.A.7.3.1,3.A.7.4	-	-	CagE_TrbE_VirB,TrwB_AAD_bind,VirB3
AJACLIMF_00538	163164.WD_0857	0	1318	COG3704@1|root,COG3704@2|Bacteria,1N1KD@1224|Proteobacteria,2UDXI@28211|Alphaproteobacteria,47G3H@766|Rickettsiales	2|Bacteria	U	COG3704 Type IV secretory pathway, VirB6 components	virB6	-	-	ko:K03201,ko:K12052	ko03070,map03070	M00333	-	-	ko00000,ko00001,ko00002,ko02044	3.A.7,3.A.7.8.1	-	-	TrbL
AJACLIMF_00539	570417.WP0601	0	1279	COG3704@1|root,COG3704@2|Bacteria,1P76F@1224|Proteobacteria,2UW5H@28211|Alphaproteobacteria	2|Bacteria	U	TrbL/VirB6 plasmid conjugal transfer protein	virB6-3	-	-	ko:K03201,ko:K12052	ko03070,map03070	M00333	-	-	ko00000,ko00001,ko00002,ko02044	3.A.7,3.A.7.8.1	-	-	TrbL
AJACLIMF_00540	570417.WP0600	0	1663	COG3704@1|root,COG3704@2|Bacteria,1P5RF@1224|Proteobacteria	2|Bacteria	U	Conjugal transfer protein	virB6	-	-	ko:K03201,ko:K12052	ko03070,map03070	M00333	-	-	ko00000,ko00001,ko00002,ko02044	3.A.7,3.A.7.8.1	-	-	TrbL
AJACLIMF_00541	1236908.wNo_02960	0	1951	COG3704@1|root,COG3704@2|Bacteria,1NIX6@1224|Proteobacteria,2UK4E@28211|Alphaproteobacteria,47F7M@766|Rickettsiales	2|Bacteria	U	type IV secretion system protein	virB6	-	-	ko:K03201,ko:K12052	ko03070,map03070	M00333	-	-	ko00000,ko00001,ko00002,ko02044	3.A.7,3.A.7.8.1	-	-	TrbL
AJACLIMF_00543	570417.WP0597	1.62e-129	367	COG0742@1|root,COG0742@2|Bacteria,1MXKW@1224|Proteobacteria,2U70Y@28211|Alphaproteobacteria,47FGC@766|Rickettsiales	2|Bacteria	L	Conserved hypothetical protein 95	rsmD	GO:0000154,GO:0001510,GO:0003674,GO:0003824,GO:0006139,GO:0006364,GO:0006396,GO:0006725,GO:0006807,GO:0008150,GO:0008152,GO:0008168,GO:0008170,GO:0008173,GO:0008649,GO:0008757,GO:0008990,GO:0009451,GO:0009987,GO:0010467,GO:0016070,GO:0016072,GO:0016435,GO:0016740,GO:0016741,GO:0022613,GO:0031167,GO:0032259,GO:0034470,GO:0034641,GO:0034660,GO:0042254,GO:0043170,GO:0043412,GO:0043414,GO:0044085,GO:…	2.1.1.171	ko:K08316,ko:K15257	-	-	R07234	RC00003	ko00000,ko01000,ko03009,ko03016	-	-	-	Cons_hypoth95
AJACLIMF_00544	1562701.BBOF01000061_gene1663	0.000597	42.7	COG1961@1|root,COG1961@2|Bacteria,1MWCZ@1224|Proteobacteria,2VI7W@28216|Betaproteobacteria,1KA42@119060|Burkholderiaceae	2|Bacteria	L	Recombinase	-	-	-	ko:K06400	-	-	-	-	ko00000	-	-	-	Recombinase,Resolvase,Zn_ribbon_recom
AJACLIMF_00545	570417.WP0284	1.13e-106	310	COG3415@1|root,COG3415@2|Bacteria,1Q1DX@1224|Proteobacteria,2V5Z2@28211|Alphaproteobacteria,47GFT@766|Rickettsiales	2|Bacteria	L	Homeodomain-like domain	-	-	-	-	-	-	-	-	-	-	-	-	DDE_3,HTH_23,HTH_29,HTH_32,HTH_33
AJACLIMF_00546	570417.WP0285	3.08e-35	122	COG3335@1|root,COG3335@2|Bacteria,1RB1C@1224|Proteobacteria,2U367@28211|Alphaproteobacteria	2|Bacteria	L	DDE superfamily endonuclease	-	-	-	ko:K07494	-	-	-	-	ko00000	-	-	-	DDE_3
AJACLIMF_00547	570417.WP0268	3.49e-18	79.3	COG3415@1|root,COG3415@2|Bacteria,1NCZM@1224|Proteobacteria,2UD66@28211|Alphaproteobacteria,47GMV@766|Rickettsiales	2|Bacteria	L	Transposase	-	-	-	-	-	-	-	-	-	-	-	-	DDE_3,HTH_Tnp_IS630
AJACLIMF_00548	570417.WP0269	5.29e-110	318	COG3335@1|root,COG3335@2|Bacteria,1P76X@1224|Proteobacteria,2U16U@28211|Alphaproteobacteria,47FJ1@766|Rickettsiales	2|Bacteria	L	DDE superfamily endonuclease	tnpF	-	-	ko:K07494	-	-	-	-	ko00000	-	-	-	DDE_3
AJACLIMF_00549	570417.WP0285	3.79e-14	68.2	COG3335@1|root,COG3335@2|Bacteria,1RB1C@1224|Proteobacteria,2U367@28211|Alphaproteobacteria	2|Bacteria	L	DDE superfamily endonuclease	-	-	-	ko:K07494	-	-	-	-	ko00000	-	-	-	DDE_3
AJACLIMF_00550	163164.WD_0563	3.8e-236	657	COG3385@1|root,COG3385@2|Bacteria,1NM1J@1224|Proteobacteria,2UR0S@28211|Alphaproteobacteria,47G33@766|Rickettsiales	2|Bacteria	L	similarity to EGAD 8624	-	-	-	-	-	-	-	-	-	-	-	-	DDE_Tnp_1
AJACLIMF_00553	1236908.wNo_02930	3.32e-141	399	COG0605@1|root,COG0605@2|Bacteria,1MVW2@1224|Proteobacteria,2TU3T@28211|Alphaproteobacteria,47F6P@766|Rickettsiales	2|Bacteria	C	radicals which are normally produced within the cells and which are toxic to biological systems	sodB	-	1.15.1.1	ko:K04564	ko04013,ko04068,ko04146,ko04211,ko04212,ko04213,ko05016,map04013,map04068,map04146,map04211,map04212,map04213,map05016	-	-	-	ko00000,ko00001,ko01000	-	-	-	Sod_Fe_C,Sod_Fe_N
AJACLIMF_00554	570417.WP0591	2.48e-293	802	COG0612@1|root,COG0612@2|Bacteria,1MVST@1224|Proteobacteria,2TR39@28211|Alphaproteobacteria,47EVF@766|Rickettsiales	2|Bacteria	S	Belongs to the peptidase M16 family	pepR	GO:0005575,GO:0005623,GO:0005886,GO:0016020,GO:0044464,GO:0071944	-	ko:K07263	-	-	-	-	ko00000,ko01000,ko01002	-	-	-	Peptidase_M16,Peptidase_M16_C
AJACLIMF_00556	272134.KB731326_gene276	1.25e-06	51.2	COG3415@1|root,COG3415@2|Bacteria,1G7MA@1117|Cyanobacteria,1HCT7@1150|Oscillatoriales	2|Bacteria	L	Transposase	-	-	-	-	-	-	-	-	-	-	-	-	DDE_3,HTH_Tnp_IS630
AJACLIMF_00557	357244.OTBS_1069	1.37e-24	101	COG3335@1|root,COG3415@1|root,COG3335@2|Bacteria,COG3415@2|Bacteria,1P76X@1224|Proteobacteria,2U16U@28211|Alphaproteobacteria,47FJ1@766|Rickettsiales	2|Bacteria	L	DDE superfamily endonuclease	tnpF	-	-	ko:K07494	-	-	-	-	ko00000	-	-	-	DDE_3,HTH_Tnp_IS630
AJACLIMF_00558	570417.WP0589	2.9e-295	805	COG0343@1|root,COG0343@2|Bacteria,1MUCA@1224|Proteobacteria,2TR87@28211|Alphaproteobacteria,47EYJ@766|Rickettsiales	2|Bacteria	F	Catalyzes the base-exchange of a guanine (G) residue with the queuine precursor 7-aminomethyl-7-deazaguanine (PreQ1) at position 34 (anticodon wobble position) in tRNAs with GU(N) anticodons (tRNA-Asp, -Asn, -His and -Tyr). Catalysis occurs through a double-displacement mechanism. The nucleophile active site attacks the C1' of nucleotide 34 to detach the guanine base from the RNA, forming a coval…	tgt	GO:0002097,GO:0002099,GO:0003674,GO:0003824,GO:0005488,GO:0005575,GO:0005622,GO:0005623,GO:0005737,GO:0005829,GO:0006139,GO:0006396,GO:0006399,GO:0006400,GO:0006725,GO:0006807,GO:0008033,GO:0008150,GO:0008152,GO:0008270,GO:0008479,GO:0008616,GO:0009058,GO:0009116,GO:0009119,GO:0009163,GO:0009451,GO:0009987,GO:0010467,GO:0016070,GO:0016740,GO:0016757,GO:0016763,GO:0018130,GO:0019438,GO:0034404,GO:…	2.4.2.29	ko:K00773	-	-	R03789,R10209	RC00063	ko00000,ko01000,ko03016	-	-	iECW_1372.ECW_m0475,iWFL_1372.ECW_m0475	TGT
AJACLIMF_00559	1236908.wNo_02890	2.45e-114	328	COG1905@1|root,COG1905@2|Bacteria,1MWS2@1224|Proteobacteria,2TSEJ@28211|Alphaproteobacteria,47F8V@766|Rickettsiales	2|Bacteria	C	NDH-1 shuttles electrons from NADH, via FMN and iron- sulfur (Fe-S) centers, to quinones in the respiratory chain. Couples the redox reaction to proton translocation (for every two electrons transferred, four hydrogen ions are translocated across the cytoplasmic membrane), and thus conserves the redox energy in a proton gradient (By similarity)	nuoE	GO:0003674,GO:0003824,GO:0003954,GO:0005575,GO:0005623,GO:0005886,GO:0006091,GO:0008137,GO:0008150,GO:0008152,GO:0009987,GO:0015980,GO:0016020,GO:0016491,GO:0016651,GO:0016655,GO:0022900,GO:0022904,GO:0030964,GO:0032991,GO:0044237,GO:0044425,GO:0044459,GO:0044464,GO:0045271,GO:0045272,GO:0045333,GO:0050136,GO:0055114,GO:0070469,GO:0070470,GO:0071944,GO:0098796,GO:0098797,GO:0098803,GO:1902494,GO:…	1.6.5.3,1.6.99.3	ko:K00334,ko:K00335,ko:K03943	ko00190,ko01100,ko04714,ko04723,ko04932,ko05010,ko05012,ko05016,map00190,map01100,map04714,map04723,map04932,map05010,map05012,map05016	M00143,M00144	R11945	RC00061	ko00000,ko00001,ko00002,ko01000	3.D.1,3.D.1.6	-	-	2Fe-2S_thioredx
AJACLIMF_00560	163164.WD_0292	1.1e-88	290	COG0666@1|root,COG0666@2|Bacteria	2|Bacteria	G	response to abiotic stimulus	-	-	-	-	-	-	-	-	-	-	-	-	Ank_4
AJACLIMF_00561	570417.WP0390	3.5e-29	124	COG0666@1|root,COG0666@2|Bacteria,1N952@1224|Proteobacteria,2UF6P@28211|Alphaproteobacteria,47FE1@766|Rickettsiales	2|Bacteria	S	Ankyrin repeat domain protein	-	-	-	ko:K06867,ko:K08738,ko:K15503,ko:K21440	ko00920,ko01100,ko01120,ko01524,ko02020,ko04115,ko04210,ko04214,ko04215,ko04932,ko05010,ko05012,ko05014,ko05016,ko05134,ko05145,ko05152,ko05161,ko05164,ko05167,ko05168,ko05200,ko05210,ko05222,ko05416,map00920,map01100,map01120,map01524,map02020,map04115,map04210,map04214,map04215,map04932,map05010,map05012,map05014,map05016,map05134,map05145,map05152,map05161,map05164,map05167,map05168,map05200,m…	M00595	R10151	RC03151,RC03152	ko00000,ko00001,ko00002,ko01009,ko03400,ko04131	3.D.4.6	-	-	Ank,Ank_2,Ank_3,Ank_4,Ank_5,Peptidase_M56
AJACLIMF_00563	272134.KB731326_gene276	7.46e-07	51.2	COG3415@1|root,COG3415@2|Bacteria,1G7MA@1117|Cyanobacteria,1HCT7@1150|Oscillatoriales	2|Bacteria	L	Transposase	-	-	-	-	-	-	-	-	-	-	-	-	DDE_3,HTH_Tnp_IS630
AJACLIMF_00565	570417.WP0295	1.19e-50	189	COG0666@1|root,COG0666@2|Bacteria	2|Bacteria	G	response to abiotic stimulus	anK3	-	-	-	-	-	-	-	-	-	-	-	Ank_2,Ank_3,Ank_4,SUFU
AJACLIMF_00566	570417.WP0295	3.39e-23	114	COG0666@1|root,COG0666@2|Bacteria	2|Bacteria	G	response to abiotic stimulus	anK3	-	-	-	-	-	-	-	-	-	-	-	Ank_2,Ank_3,Ank_4,SUFU
AJACLIMF_00567	570417.WP1345	5.02e-189	528	COG5464@1|root,COG5464@2|Bacteria,1R8FS@1224|Proteobacteria,2UMP3@28211|Alphaproteobacteria,47FF8@766|Rickettsiales	2|Bacteria	S	to TIGR01784	-	-	-	-	-	-	-	-	-	-	-	-	DUF4351,PDDEXK_2
AJACLIMF_00568	357244.OTBS_1069	1.52e-24	101	COG3335@1|root,COG3415@1|root,COG3335@2|Bacteria,COG3415@2|Bacteria,1P76X@1224|Proteobacteria,2U16U@28211|Alphaproteobacteria,47FJ1@766|Rickettsiales	2|Bacteria	L	DDE superfamily endonuclease	tnpF	-	-	ko:K07494	-	-	-	-	ko00000	-	-	-	DDE_3,HTH_Tnp_IS630
AJACLIMF_00569	272134.KB731326_gene276	3.25e-06	50.4	COG3415@1|root,COG3415@2|Bacteria,1G7MA@1117|Cyanobacteria,1HCT7@1150|Oscillatoriales	2|Bacteria	L	Transposase	-	-	-	-	-	-	-	-	-	-	-	-	DDE_3,HTH_Tnp_IS630
AJACLIMF_00570	570417.WP0285	3.79e-14	68.2	COG3335@1|root,COG3335@2|Bacteria,1RB1C@1224|Proteobacteria,2U367@28211|Alphaproteobacteria	2|Bacteria	L	DDE superfamily endonuclease	-	-	-	ko:K07494	-	-	-	-	ko00000	-	-	-	DDE_3
AJACLIMF_00571	570417.WP0269	1.01e-109	317	COG3335@1|root,COG3335@2|Bacteria,1P76X@1224|Proteobacteria,2U16U@28211|Alphaproteobacteria,47FJ1@766|Rickettsiales	2|Bacteria	L	DDE superfamily endonuclease	tnpF	-	-	ko:K07494	-	-	-	-	ko00000	-	-	-	DDE_3
AJACLIMF_00572	570417.WP0268	8.94e-44	144	COG3415@1|root,COG3415@2|Bacteria,1NCZM@1224|Proteobacteria,2UD66@28211|Alphaproteobacteria,47GMV@766|Rickettsiales	2|Bacteria	L	Transposase	-	-	-	-	-	-	-	-	-	-	-	-	DDE_3,HTH_Tnp_IS630
AJACLIMF_00574	570417.WP0276	2.03e-143	405	COG2003@1|root,COG2003@2|Bacteria,1MXZ5@1224|Proteobacteria,2TQXM@28211|Alphaproteobacteria,47FB2@766|Rickettsiales	2|Bacteria	E	Belongs to the UPF0758 family	radC	GO:0006139,GO:0006259,GO:0006281,GO:0006725,GO:0006807,GO:0006950,GO:0006974,GO:0008150,GO:0008152,GO:0009987,GO:0033554,GO:0034641,GO:0043170,GO:0044237,GO:0044238,GO:0044260,GO:0046483,GO:0050896,GO:0051716,GO:0071704,GO:0090304,GO:1901360	-	ko:K03630	-	-	-	-	ko00000	-	-	-	RadC
AJACLIMF_00575	163164.WD_0255	2.3e-15	74.3	COG1396@1|root,COG1396@2|Bacteria	2|Bacteria	K	sequence-specific DNA binding	-	-	-	ko:K20480	ko02024,map02024	-	-	-	ko00000,ko00001,ko03000	-	-	-	HTH_19,HTH_26,HTH_3,HTH_31
AJACLIMF_00576	163164.WD_0511	3.19e-192	537	COG5464@1|root,COG5464@2|Bacteria,1R8FS@1224|Proteobacteria,2UMP3@28211|Alphaproteobacteria,47FF8@766|Rickettsiales	2|Bacteria	S	to TIGR01784	-	-	-	-	-	-	-	-	-	-	-	-	DUF4351,PDDEXK_2
AJACLIMF_00577	292564.Cyagr_2051	1.27e-14	83.2	COG3568@1|root,COG3568@2|Bacteria	2|Bacteria	N	Endonuclease Exonuclease Phosphatase	-	-	3.1.4.12	ko:K01117	ko00600,ko01100,map00600,map01100	-	R02541	RC00017,RC00425	ko00000,ko00001,ko01000	-	-	-	Big_2,Exo_endo_phos,GH3,Glyco_hydro_16
AJACLIMF_00578	244582.JQAK01000001_gene1855	8.01e-38	135	COG3335@1|root,COG3335@2|Bacteria,1P76X@1224|Proteobacteria,2U16U@28211|Alphaproteobacteria,47FJ1@766|Rickettsiales	2|Bacteria	L	DDE superfamily endonuclease	tnpF	-	-	ko:K07494	-	-	-	-	ko00000	-	-	-	DDE_3,HTH_Tnp_IS630
AJACLIMF_00579	570417.WP0285	3.79e-14	68.2	COG3335@1|root,COG3335@2|Bacteria,1RB1C@1224|Proteobacteria,2U367@28211|Alphaproteobacteria	2|Bacteria	L	DDE superfamily endonuclease	-	-	-	ko:K07494	-	-	-	-	ko00000	-	-	-	DDE_3
AJACLIMF_00580	570417.WP0269	1.68e-109	315	COG3335@1|root,COG3335@2|Bacteria,1P76X@1224|Proteobacteria,2U16U@28211|Alphaproteobacteria,47FJ1@766|Rickettsiales	2|Bacteria	L	DDE superfamily endonuclease	tnpF	-	-	ko:K07494	-	-	-	-	ko00000	-	-	-	DDE_3
AJACLIMF_00581	570417.WP0028	9.88e-22	87.8	COG3415@1|root,COG3415@2|Bacteria,1NCZM@1224|Proteobacteria,2UD66@28211|Alphaproteobacteria,47GMV@766|Rickettsiales	2|Bacteria	L	Transposase	-	-	-	-	-	-	-	-	-	-	-	-	DDE_3,HTH_Tnp_IS630
AJACLIMF_00582	570417.WP1374	3.63e-56	177	COG3316@1|root,COG3316@2|Bacteria,1MWZ2@1224|Proteobacteria,2U2PF@28211|Alphaproteobacteria,47EXS@766|Rickettsiales	2|Bacteria	L	DDE domain	tnp	-	-	ko:K07498	-	-	-	-	ko00000	-	-	-	DDE_Tnp_IS240
AJACLIMF_00583	864069.MicloDRAFT_00033100	3.32e-48	166	COG2801@1|root,COG2801@2|Bacteria,1MWNX@1224|Proteobacteria,2VF51@28211|Alphaproteobacteria,1JXCN@119045|Methylobacteriaceae	2|Bacteria	L	PFAM integrase	-	-	-	ko:K07497	-	-	-	-	ko00000	-	-	-	HTH_23,HTH_28,HTH_32,rve,rve_3
AJACLIMF_00584	406817.XNC1_2265	2.5e-84	291	COG2931@1|root,COG5263@1|root,COG2931@2|Bacteria,COG5263@2|Bacteria,1R6CP@1224|Proteobacteria,1SF1A@1236|Gammaproteobacteria	2|Bacteria	M	TcdA/TcdB pore forming domain	-	-	-	ko:K19615	ko02020,map02020	-	-	-	ko00000,ko00001,ko02042	-	-	-	Cthe_2159,DUF1080,Gram_pos_anchor,Peptidase_C39_2,TcdA_TcdB_pore
AJACLIMF_00585	406818.XBJ1_2410	1.79e-45	172	COG2931@1|root,COG2931@2|Bacteria,1QXB7@1224|Proteobacteria,1T36Z@1236|Gammaproteobacteria	2|Bacteria	Q	pathogenesis	fitD	-	-	ko:K19615	ko02020,map02020	-	-	-	ko00000,ko00001,ko02042	-	-	-	DUF1080,PPC,TcdA_TcdB_pore
AJACLIMF_00586	1236542.BALM01000015_gene1080	3.61e-75	258	COG5263@1|root,COG5263@2|Bacteria,1R6CP@1224|Proteobacteria,1SF1A@1236|Gammaproteobacteria	2|Bacteria	M	TcdA/TcdB pore forming domain	-	-	-	ko:K19615	ko02020,map02020	-	-	-	ko00000,ko00001,ko02042	-	-	-	Cthe_2159,Gram_pos_anchor,Peptidase_C39_2,Peptidase_C70,Peptidase_C80,SLH,TcdA_TcdB,TcdA_TcdB_pore
AJACLIMF_00587	272134.KB731326_gene276	1.25e-06	51.2	COG3415@1|root,COG3415@2|Bacteria,1G7MA@1117|Cyanobacteria,1HCT7@1150|Oscillatoriales	2|Bacteria	L	Transposase	-	-	-	-	-	-	-	-	-	-	-	-	DDE_3,HTH_Tnp_IS630
AJACLIMF_00588	357244.OTBS_1069	2.11e-24	101	COG3335@1|root,COG3415@1|root,COG3335@2|Bacteria,COG3415@2|Bacteria,1P76X@1224|Proteobacteria,2U16U@28211|Alphaproteobacteria,47FJ1@766|Rickettsiales	2|Bacteria	L	DDE superfamily endonuclease	tnpF	-	-	ko:K07494	-	-	-	-	ko00000	-	-	-	DDE_3,HTH_Tnp_IS630
AJACLIMF_00589	272134.KB731326_gene276	1.7e-06	51.2	COG3415@1|root,COG3415@2|Bacteria,1G7MA@1117|Cyanobacteria,1HCT7@1150|Oscillatoriales	2|Bacteria	L	Transposase	-	-	-	-	-	-	-	-	-	-	-	-	DDE_3,HTH_Tnp_IS630
AJACLIMF_00590	163164.WD_0807	2.12e-35	124	COG3385@1|root,COG3385@2|Bacteria	2|Bacteria	L	transposase activity	-	-	-	-	-	-	-	-	-	-	-	-	DDE_Tnp_1
AJACLIMF_00591	163164.WD_0804	1.85e-31	120	COG3385@1|root,COG3385@2|Bacteria	2|Bacteria	L	transposase activity	-	-	-	-	-	-	-	-	-	-	-	-	DDE_Tnp_1
AJACLIMF_00592	570417.WP0496	0	1156	COG0481@1|root,COG0481@2|Bacteria,1MVZA@1224|Proteobacteria,2TR3H@28211|Alphaproteobacteria,47EUT@766|Rickettsiales	2|Bacteria	J	Required for accurate and efficient protein synthesis under certain stress conditions. May act as a fidelity factor of the translation reaction, by catalyzing a one-codon backward translocation of tRNAs on improperly translocated ribosomes. Back- translocation proceeds from a post-translocation (POST) complex to a pre-translocation (PRE) complex, thus giving elongation factor G a second chance to…	lepA	GO:0000166,GO:0001882,GO:0001883,GO:0003674,GO:0003676,GO:0003723,GO:0003746,GO:0003824,GO:0003924,GO:0005488,GO:0005515,GO:0005525,GO:0005575,GO:0005622,GO:0005623,GO:0005737,GO:0005829,GO:0005886,GO:0006412,GO:0006414,GO:0006518,GO:0006807,GO:0006950,GO:0006970,GO:0008135,GO:0008150,GO:0008152,GO:0009058,GO:0009059,GO:0009266,GO:0009268,GO:0009409,GO:0009628,GO:0009651,GO:0009987,GO:0010467,GO:…	-	ko:K03596	ko05134,map05134	-	-	-	ko00000,ko00001	-	-	-	EFG_C,GTP_EFTU,GTP_EFTU_D2,LepA_C
AJACLIMF_00594	570417.WP0498	7.35e-82	243	COG0695@1|root,COG0695@2|Bacteria,1N72P@1224|Proteobacteria,2UFM1@28211|Alphaproteobacteria,47FKH@766|Rickettsiales	2|Bacteria	O	Has a glutathione-disulfide oxidoreductase activity in the presence of NADPH and glutathione reductase. Reduces low molecular weight disulfides and proteins	grxC	GO:0003674,GO:0003824,GO:0005488,GO:0005575,GO:0005622,GO:0005623,GO:0005737,GO:0005829,GO:0008150,GO:0008152,GO:0015035,GO:0015036,GO:0016491,GO:0016667,GO:0033218,GO:0042277,GO:0043167,GO:0043168,GO:0043295,GO:0044424,GO:0044444,GO:0044464,GO:0048037,GO:0055114,GO:0072341,GO:1900750,GO:1901681	-	ko:K03676	-	-	-	-	ko00000,ko03110	-	-	iAPECO1_1312.grxC	Glutaredoxin
AJACLIMF_00595	1236908.wNo_01650	3.37e-222	612	COG0196@1|root,COG0196@2|Bacteria,1MV9I@1224|Proteobacteria,2TTUY@28211|Alphaproteobacteria,47FGA@766|Rickettsiales	2|Bacteria	H	Belongs to the ribF family	ribF	GO:0003674,GO:0003824,GO:0003919,GO:0006793,GO:0006796,GO:0008150,GO:0008152,GO:0008531,GO:0009987,GO:0016301,GO:0016310,GO:0016740,GO:0016772,GO:0016773,GO:0016779,GO:0044237,GO:0070566	2.7.1.26,2.7.7.2	ko:K11753	ko00740,ko01100,ko01110,map00740,map01100,map01110	M00125	R00161,R00549	RC00002,RC00017	ko00000,ko00001,ko00002,ko01000	-	-	iETEC_1333.ETEC_0025,iJN746.PP_0602	FAD_syn,Flavokinase
AJACLIMF_00596	570417.WP0500	4.13e-109	314	COG0597@1|root,COG0597@2|Bacteria,1RGV9@1224|Proteobacteria,2UBUC@28211|Alphaproteobacteria,47FQG@766|Rickettsiales	2|Bacteria	M	This protein specifically catalyzes the removal of signal peptides from prolipoproteins	lspA	GO:0003674,GO:0003824,GO:0004175,GO:0005575,GO:0005623,GO:0005886,GO:0005887,GO:0006508,GO:0006807,GO:0008150,GO:0008152,GO:0008233,GO:0009058,GO:0009059,GO:0009987,GO:0016020,GO:0016021,GO:0016787,GO:0019538,GO:0031224,GO:0031226,GO:0034645,GO:0042157,GO:0042158,GO:0043170,GO:0044237,GO:0044238,GO:0044249,GO:0044260,GO:0044425,GO:0044459,GO:0044464,GO:0070011,GO:0071704,GO:0071944,GO:0097304,GO:…	3.4.23.36	ko:K03101	ko03060,map03060	-	-	-	ko00000,ko00001,ko01000,ko01002	-	-	-	Peptidase_A8
AJACLIMF_00597	570417.WP0501	3.87e-70	223	COG0612@1|root,COG0612@2|Bacteria,1MVST@1224|Proteobacteria,2TRFB@28211|Alphaproteobacteria	2|Bacteria	S	Belongs to the peptidase M16 family	ptrA	-	-	ko:K07263	-	-	-	-	ko00000,ko01000,ko01002	-	-	-	Peptidase_M16,Peptidase_M16_C
AJACLIMF_00598	570417.WP0501	1.17e-227	632	COG0612@1|root,COG0612@2|Bacteria,1MVST@1224|Proteobacteria,2TRFB@28211|Alphaproteobacteria	2|Bacteria	S	Belongs to the peptidase M16 family	ptrA	-	-	ko:K07263	-	-	-	-	ko00000,ko01000,ko01002	-	-	-	Peptidase_M16,Peptidase_M16_C
AJACLIMF_00599	570417.WP0502	1.17e-281	773	COG0612@1|root,COG0612@2|Bacteria,1MU6R@1224|Proteobacteria,2TRMX@28211|Alphaproteobacteria,47F9M@766|Rickettsiales	2|Bacteria	S	Peptidase, M16 family	MA20_05660	-	2.7.7.6	ko:K00960,ko:K07263,ko:K07623	-	-	-	-	ko00000,ko01000,ko01002	-	-	-	Peptidase_M16,Peptidase_M16_C
AJACLIMF_00600	570417.WP0503	1.48e-128	365	COG0299@1|root,COG0299@2|Bacteria,1MWN1@1224|Proteobacteria,2TRY6@28211|Alphaproteobacteria,47G7C@766|Rickettsiales	2|Bacteria	F	Catalyzes the transfer of a formyl group from 10- formyltetrahydrofolate to 5-phospho-ribosyl-glycinamide (GAR), producing 5-phospho-ribosyl-N-formylglycinamide (FGAR) and tetrahydrofolate	purN	GO:0003674,GO:0003824,GO:0004644,GO:0005575,GO:0005622,GO:0005623,GO:0005737,GO:0005829,GO:0006950,GO:0006974,GO:0008150,GO:0009987,GO:0016740,GO:0016741,GO:0016742,GO:0033554,GO:0044424,GO:0044444,GO:0044464,GO:0050896,GO:0051716	2.1.2.2,6.3.2.6,6.3.4.13	ko:K11175,ko:K13713	ko00230,ko00670,ko01100,ko01110,ko01130,map00230,map00670,map01100,map01110,map01130	M00048	R04144,R04325,R04326,R04591	RC00026,RC00064,RC00090,RC00162,RC00166,RC00197,RC01128	ko00000,ko00001,ko00002,ko01000	-	-	iHN637.CLJU_RS04225	Formyl_trans_N
AJACLIMF_00602	570417.WP0505	2.81e-112	323	COG1863@1|root,COG1863@2|Bacteria,1PDJ3@1224|Proteobacteria,2UDVY@28211|Alphaproteobacteria,47FT1@766|Rickettsiales	2|Bacteria	P	Na H antiporter	mnhE	-	-	ko:K05569	-	-	-	-	ko00000,ko02000	2.A.63.1,2.A.63.2	-	-	MNHE
AJACLIMF_00603	570417.WP0506	5.48e-57	191	COG0666@1|root,COG0666@2|Bacteria,1N952@1224|Proteobacteria,2U5G4@28211|Alphaproteobacteria	2|Bacteria	S	ankyrin repeat	-	-	-	ko:K06867,ko:K21440	-	-	-	-	ko00000,ko04131	-	-	-	Ank,Ank_2,Ank_4,Ank_5
AJACLIMF_00604	1236908.wNo_01740	2.25e-95	278	COG0691@1|root,COG0691@2|Bacteria,1RDFP@1224|Proteobacteria,2U71I@28211|Alphaproteobacteria,47FD9@766|Rickettsiales	2|Bacteria	J	Required for rescue of stalled ribosomes mediated by trans-translation. Binds to transfer-messenger RNA (tmRNA), required for stable association of tmRNA with ribosomes. tmRNA and SmpB together mimic tRNA shape, replacing the anticodon stem-loop with SmpB. tmRNA is encoded by the ssrA gene	smpB	GO:0003674,GO:0003676,GO:0003723,GO:0005488,GO:0005575,GO:0005622,GO:0005623,GO:0005737,GO:0005829,GO:0006464,GO:0006807,GO:0008150,GO:0008152,GO:0009987,GO:0019538,GO:0036211,GO:0043170,GO:0043412,GO:0044237,GO:0044238,GO:0044260,GO:0044267,GO:0044424,GO:0044444,GO:0044464,GO:0070930,GO:0071704,GO:0097159,GO:1901363,GO:1901564	-	ko:K03664	-	-	-	-	ko00000	-	-	-	SmpB
AJACLIMF_00605	1236908.wNo_01750	5.21e-182	507	COG0682@1|root,COG0682@2|Bacteria,1MVE3@1224|Proteobacteria,2TTNS@28211|Alphaproteobacteria,47F5X@766|Rickettsiales	2|Bacteria	M	Transfers the N-acyl diglyceride group on what will become the N-terminal cysteine of membrane lipoproteins	lgt	GO:0003674,GO:0003824,GO:0005575,GO:0005623,GO:0005886,GO:0005887,GO:0006464,GO:0006807,GO:0008150,GO:0008152,GO:0008961,GO:0009249,GO:0009987,GO:0010467,GO:0016020,GO:0016021,GO:0016740,GO:0016757,GO:0018065,GO:0018193,GO:0018205,GO:0019538,GO:0031224,GO:0031226,GO:0036211,GO:0040007,GO:0043170,GO:0043412,GO:0044237,GO:0044238,GO:0044260,GO:0044267,GO:0044425,GO:0044459,GO:0044464,GO:0051604,GO:…	2.1.1.199	ko:K03438,ko:K13292	-	-	-	-	ko00000,ko01000,ko03009	-	-	-	LGT
AJACLIMF_00606	357244.OTBS_1069	7.52e-25	103	COG3335@1|root,COG3415@1|root,COG3335@2|Bacteria,COG3415@2|Bacteria,1P76X@1224|Proteobacteria,2U16U@28211|Alphaproteobacteria,47FJ1@766|Rickettsiales	2|Bacteria	L	DDE superfamily endonuclease	tnpF	-	-	ko:K07494	-	-	-	-	ko00000	-	-	-	DDE_3,HTH_Tnp_IS630
AJACLIMF_00607	272134.KB731326_gene276	3.25e-06	50.4	COG3415@1|root,COG3415@2|Bacteria,1G7MA@1117|Cyanobacteria,1HCT7@1150|Oscillatoriales	2|Bacteria	L	Transposase	-	-	-	-	-	-	-	-	-	-	-	-	DDE_3,HTH_Tnp_IS630
AJACLIMF_00610	570417.WP0510	3.52e-119	341	COG1502@1|root,COG1502@2|Bacteria,1N31R@1224|Proteobacteria,2UBQT@28211|Alphaproteobacteria,47FHI@766|Rickettsiales	2|Bacteria	I	COG1502 Phosphatidylserine phosphatidylglycerophosphate cardiolipi n synthases and related enzymes	pld	-	3.1.4.4	ko:K06131,ko:K17717	ko00564,ko00565,ko01100,ko01110,map00564,map00565,map01100,map01110	-	R01310,R02051,R07385,R07390	RC00017,RC00425	ko00000,ko00001,ko01000	-	-	-	PLDc_2
AJACLIMF_00611	570417.WP0511	0	971	COG0043@1|root,COG0043@2|Bacteria,1MU62@1224|Proteobacteria,2TTSQ@28211|Alphaproteobacteria,47F3M@766|Rickettsiales	2|Bacteria	H	Belongs to the UbiD family	ubiD	GO:0003674,GO:0003824,GO:0005488,GO:0005515,GO:0005575,GO:0005622,GO:0005623,GO:0005737,GO:0005829,GO:0006732,GO:0006733,GO:0006743,GO:0006744,GO:0008150,GO:0008152,GO:0008694,GO:0009058,GO:0009108,GO:0009987,GO:0016829,GO:0016830,GO:0016831,GO:0042180,GO:0042181,GO:0042802,GO:0044237,GO:0044249,GO:0044281,GO:0044283,GO:0044424,GO:0044444,GO:0044464,GO:0051186,GO:0051188,GO:0071704,GO:1901576,GO:…	4.1.1.61,4.1.1.98	ko:K03182,ko:K16239	ko00130,ko00627,ko01100,ko01110,ko01120,map00130,map00627,map01100,map01110,map01120	M00117	R01238,R04985,R04986	RC00391	ko00000,ko00001,ko00002,ko01000	-	-	iECO111_1330.ECO111_4669,iIT341.HP0396	UbiD
AJACLIMF_00612	570417.WP0512	0	1188	COG1305@1|root,COG1305@2|Bacteria,1R5Q7@1224|Proteobacteria,2TV5A@28211|Alphaproteobacteria,47EYX@766|Rickettsiales	2|Bacteria	E	Domain of Unknown Function with PDB structure (DUF3857)	-	-	-	-	-	-	-	-	-	-	-	-	DUF3857,DUF3858,Transglut_core
AJACLIMF_00613	163164.WD_1313	1.97e-09	53.5	COG1672@1|root,COG1672@2|Bacteria	2|Bacteria	-	-	-	-	-	ko:K06921	-	-	-	-	ko00000	-	-	-	AAA_16,APH,ATPase_2,TIR_2
AJACLIMF_00614	570417.WP0513	1.55e-170	476	COG1651@1|root,COG1651@2|Bacteria,1MY3H@1224|Proteobacteria,2TTXR@28211|Alphaproteobacteria	2|Bacteria	O	Dsba oxidoreductase	com1	-	5.3.4.1	ko:K03805,ko:K03981	-	-	-	-	ko00000,ko01000,ko02044,ko03110	3.A.7.11.1	-	-	DSBA,Thioredoxin_4
AJACLIMF_00615	570417.WP0514	1.61e-15	75.9	COG0666@1|root,COG0666@2|Bacteria	2|Bacteria	G	response to abiotic stimulus	-	-	-	-	-	-	-	-	-	-	-	-	-
AJACLIMF_00616	570417.WP0514	1.29e-54	183	COG0666@1|root,COG0666@2|Bacteria	2|Bacteria	G	response to abiotic stimulus	-	-	-	-	-	-	-	-	-	-	-	-	-
AJACLIMF_00617	570417.WP0514	6.91e-113	342	COG0666@1|root,COG0666@2|Bacteria	2|Bacteria	G	response to abiotic stimulus	-	-	-	-	-	-	-	-	-	-	-	-	-
AJACLIMF_00618	570417.WP0269	2.47e-110	318	COG3335@1|root,COG3335@2|Bacteria,1P76X@1224|Proteobacteria,2U16U@28211|Alphaproteobacteria,47FJ1@766|Rickettsiales	2|Bacteria	L	DDE superfamily endonuclease	tnpF	-	-	ko:K07494	-	-	-	-	ko00000	-	-	-	DDE_3
AJACLIMF_00619	570417.WP0268	1.8e-34	121	COG3415@1|root,COG3415@2|Bacteria,1NCZM@1224|Proteobacteria,2UD66@28211|Alphaproteobacteria,47GMV@766|Rickettsiales	2|Bacteria	L	Transposase	-	-	-	-	-	-	-	-	-	-	-	-	DDE_3,HTH_Tnp_IS630
AJACLIMF_00620	570417.WP0514	7.34e-09	60.1	COG0666@1|root,COG0666@2|Bacteria	2|Bacteria	G	response to abiotic stimulus	-	-	-	-	-	-	-	-	-	-	-	-	-
AJACLIMF_00621	1236908.wNo_01830	4.21e-34	121	COG5448@1|root,COG5448@2|Bacteria,1MXM8@1224|Proteobacteria,2TTJ3@28211|Alphaproteobacteria,47FQ4@766|Rickettsiales	2|Bacteria	S	Conserved hypothetical protein 2217 (DUF2460)	-	-	-	-	-	-	-	-	-	-	-	-	DUF2460
AJACLIMF_00622	272134.KB731326_gene276	3.25e-06	50.4	COG3415@1|root,COG3415@2|Bacteria,1G7MA@1117|Cyanobacteria,1HCT7@1150|Oscillatoriales	2|Bacteria	L	Transposase	-	-	-	-	-	-	-	-	-	-	-	-	DDE_3,HTH_Tnp_IS630
AJACLIMF_00623	570417.WP0642	4.4e-06	53.1	COG0006@1|root,COG0006@2|Bacteria,1MUZS@1224|Proteobacteria,2TQXN@28211|Alphaproteobacteria,47EUI@766|Rickettsiales	2|Bacteria	E	COG0006 Xaa-Pro aminopeptidase	pepP	-	3.4.11.9	ko:K01262,ko:K02027	-	M00207	-	-	ko00000,ko00002,ko01000,ko01002,ko02000	3.A.1.1	-	-	Creatinase_N,Creatinase_N_2,Peptidase_M24,Peptidase_M24_C
AJACLIMF_00624	570417.WP0284	1.61e-106	310	COG3415@1|root,COG3415@2|Bacteria,1Q1DX@1224|Proteobacteria,2V5Z2@28211|Alphaproteobacteria,47GFT@766|Rickettsiales	2|Bacteria	L	Homeodomain-like domain	-	-	-	-	-	-	-	-	-	-	-	-	DDE_3,HTH_23,HTH_29,HTH_32,HTH_33
AJACLIMF_00625	570417.WP0285	3.9e-59	184	COG3335@1|root,COG3335@2|Bacteria,1RB1C@1224|Proteobacteria,2U367@28211|Alphaproteobacteria	2|Bacteria	L	DDE superfamily endonuclease	-	-	-	ko:K07494	-	-	-	-	ko00000	-	-	-	DDE_3
AJACLIMF_00626	1236908.wNo_02240	4.97e-224	620	COG1565@1|root,COG1565@2|Bacteria,1N3CJ@1224|Proteobacteria,2TRHW@28211|Alphaproteobacteria,47F8U@766|Rickettsiales	2|Bacteria	S	Putative S-adenosyl-L-methionine-dependent methyltransferase	MA20_05390	-	2.1.1.79	ko:K00574,ko:K18164	ko04714,map04714	-	-	-	ko00000,ko00001,ko01000,ko03029	-	-	-	Methyltransf_28
AJACLIMF_00628	254945.Erum3280	6.55e-37	126	2E34P@1|root,32Y4S@2|Bacteria,1NF64@1224|Proteobacteria,2UGC0@28211|Alphaproteobacteria	2|Bacteria	S	Domain of unknown function (DUF2610)	-	-	-	-	-	-	-	-	-	-	-	-	DUF2610
AJACLIMF_00629	570417.WP0683	5.06e-177	496	COG2171@1|root,COG2171@2|Bacteria,1MU0Y@1224|Proteobacteria,2TS3H@28211|Alphaproteobacteria,47F2X@766|Rickettsiales	2|Bacteria	E	Belongs to the transferase hexapeptide repeat family	dapD	GO:0003674,GO:0003824,GO:0005575,GO:0005622,GO:0005623,GO:0005737,GO:0005829,GO:0006082,GO:0006520,GO:0006553,GO:0006807,GO:0008150,GO:0008152,GO:0008652,GO:0008666,GO:0009058,GO:0009066,GO:0009067,GO:0009085,GO:0009987,GO:0016053,GO:0016410,GO:0016740,GO:0016746,GO:0016747,GO:0016748,GO:0016749,GO:0019752,GO:0019877,GO:0043436,GO:0043648,GO:0043650,GO:0044237,GO:0044238,GO:0044249,GO:0044281,GO:…	2.3.1.117,2.3.1.89	ko:K00674,ko:K05822	ko00300,ko01100,ko01110,ko01120,ko01230,map00300,map01100,map01110,map01120,map01230	M00016,M00525	R04364,R04365	RC00004,RC01136	ko00000,ko00001,ko00002,ko01000	-	-	iSbBS512_1146.SbBS512_E0158,iYO844.BSU14180	DapH_N,Hexapep,Hexapep_2,THDPS_N_2
AJACLIMF_00630	1236908.wNo_02280	4.04e-94	274	2E521@1|root,32ZVA@2|Bacteria,1NH3G@1224|Proteobacteria,2UKE1@28211|Alphaproteobacteria,47FS9@766|Rickettsiales	2|Bacteria	S	zinc-ribbon domain	-	-	-	-	-	-	-	-	-	-	-	-	DUF3426,zinc_ribbon_4
AJACLIMF_00631	570417.WP0681	0	1180	COG1053@1|root,COG1053@2|Bacteria,1MU5M@1224|Proteobacteria,2TQJA@28211|Alphaproteobacteria,47EUN@766|Rickettsiales	2|Bacteria	C	Belongs to the FAD-dependent oxidoreductase 2 family. FRD SDH subfamily	sdhA	GO:0000104,GO:0000166,GO:0001539,GO:0003674,GO:0003824,GO:0005488,GO:0005575,GO:0005622,GO:0005623,GO:0005737,GO:0005829,GO:0005886,GO:0006091,GO:0006113,GO:0006928,GO:0006950,GO:0006974,GO:0006996,GO:0008150,GO:0008152,GO:0009055,GO:0009061,GO:0009987,GO:0015980,GO:0016020,GO:0016043,GO:0016491,GO:0016627,GO:0022607,GO:0022900,GO:0030030,GO:0030031,GO:0032991,GO:0033554,GO:0036094,GO:0040011,GO:…	1.3.5.1,1.3.5.4	ko:K00239	ko00020,ko00190,ko00650,ko00720,ko01100,ko01110,ko01120,ko01130,ko01200,ko05134,map00020,map00190,map00650,map00720,map01100,map01110,map01120,map01130,map01200,map05134	M00009,M00011,M00149,M00173,M00374,M00376	R02164	RC00045	ko00000,ko00001,ko00002,ko01000	-	-	-	FAD_binding_2,Succ_DH_flav_C
AJACLIMF_00632	570417.WP0680	0	1118	COG0666@1|root,COG0666@2|Bacteria	2|Bacteria	G	response to abiotic stimulus	-	-	-	-	-	-	-	-	-	-	-	-	Ank_2,Ank_5
AJACLIMF_00633	570417.WP0679	5.68e-133	378	COG0194@1|root,COG0194@2|Bacteria,1MW92@1224|Proteobacteria,2TSCQ@28211|Alphaproteobacteria,47FFC@766|Rickettsiales	2|Bacteria	F	Essential for recycling GMP and indirectly, cGMP	gmk	GO:0003674,GO:0003824,GO:0004385,GO:0005488,GO:0005515,GO:0005575,GO:0005622,GO:0005623,GO:0005737,GO:0005829,GO:0006139,GO:0006163,GO:0006725,GO:0006753,GO:0006793,GO:0006796,GO:0006807,GO:0008150,GO:0008152,GO:0009058,GO:0009116,GO:0009117,GO:0009119,GO:0009123,GO:0009126,GO:0009132,GO:0009135,GO:0009150,GO:0009161,GO:0009165,GO:0009167,GO:0009179,GO:0009185,GO:0009259,GO:0009987,GO:0015949,GO:…	2.7.4.8,4.1.1.23	ko:K00942,ko:K01591	ko00230,ko00240,ko01100,map00230,map00240,map01100	M00050,M00051	R00332,R00965,R02090	RC00002,RC00409	ko00000,ko00001,ko00002,ko01000	-	-	iAPECO1_1312.APECO1_2813,iIT341.HP0321,iPC815.YPO0040,iSBO_1134.SBO_3729,iSFV_1184.SFV_3881,iSFxv_1172.SFxv_4016,iUTI89_1310.UTI89_C4193	Guanylate_kin
AJACLIMF_00634	570417.WP0678	2.06e-44	174	COG1357@1|root,COG1357@2|Bacteria,1RB3M@1224|Proteobacteria,2VF0K@28211|Alphaproteobacteria	2|Bacteria	S	Pentapeptide repeats (9 copies)	pipB2	-	-	-	-	-	-	-	-	-	-	-	Pentapeptide,Pentapeptide_4
AJACLIMF_00635	570417.WP0677	6.09e-185	520	COG0666@1|root,COG0666@2|Bacteria	2|Bacteria	G	response to abiotic stimulus	-	-	-	-	-	-	-	-	-	-	-	-	Ank_2,Ank_4
AJACLIMF_00636	570417.WP0676	5.68e-202	560	COG0540@1|root,COG0540@2|Bacteria,1MWAB@1224|Proteobacteria,2TRHP@28211|Alphaproteobacteria,47G4A@766|Rickettsiales	2|Bacteria	F	nucleobase biosynthetic process	pyrB	GO:0003674,GO:0003824,GO:0004070,GO:0005575,GO:0005618,GO:0005622,GO:0005623,GO:0005737,GO:0005829,GO:0005886,GO:0006139,GO:0006220,GO:0006221,GO:0006725,GO:0006753,GO:0006793,GO:0006796,GO:0006807,GO:0008150,GO:0008152,GO:0009058,GO:0009117,GO:0009165,GO:0009218,GO:0009220,GO:0009259,GO:0009260,GO:0009987,GO:0016020,GO:0016740,GO:0016741,GO:0016743,GO:0018130,GO:0019438,GO:0019637,GO:0019693,GO:…	2.1.3.2	ko:K00608,ko:K00609	ko00240,ko00250,ko01100,map00240,map00250,map01100	M00051	R01397	RC00064,RC02850	ko00000,ko00001,ko00002,ko01000	-	-	iYO844.BSU15490	OTCace,OTCace_N
AJACLIMF_00637	570417.WP0675	1.03e-237	654	COG1840@1|root,COG1840@2|Bacteria,1MUEG@1224|Proteobacteria,2TR6P@28211|Alphaproteobacteria	2|Bacteria	P	ABC-type Fe3 transport system, periplasmic component	futA1	GO:0005575,GO:0005623,GO:0042597,GO:0044464	-	ko:K02012	ko02010,map02010	M00190	-	-	ko00000,ko00001,ko00002,ko02000	3.A.1.10	-	iJN678.sufA	SBP_bac_6,SBP_bac_8
AJACLIMF_00639	570417.WP0673	7.4e-181	504	COG0061@1|root,COG0061@2|Bacteria,1MUBC@1224|Proteobacteria,2TSKN@28211|Alphaproteobacteria,47F5E@766|Rickettsiales	2|Bacteria	F	Involved in the regulation of the intracellular balance of NAD and NADP, and is a key enzyme in the biosynthesis of NADP. Catalyzes specifically the phosphorylation on 2'-hydroxyl of the adenosine moiety of NAD to yield NADP	nadK	-	2.7.1.23	ko:K00858	ko00760,ko01100,map00760,map01100	-	R00104	RC00002,RC00078	ko00000,ko00001,ko01000	-	-	-	NAD_kinase
AJACLIMF_00640	570417.WP0672	2.54e-46	148	COG0254@1|root,COG0254@2|Bacteria,1MZ69@1224|Proteobacteria,2UBSC@28211|Alphaproteobacteria,47FRK@766|Rickettsiales	2|Bacteria	J	Ribosomal protein L31	rpmE	GO:0003674,GO:0003735,GO:0005198,GO:0005488,GO:0005575,GO:0005622,GO:0005623,GO:0005737,GO:0005829,GO:0005840,GO:0006412,GO:0006518,GO:0006807,GO:0008150,GO:0008152,GO:0008270,GO:0009058,GO:0009059,GO:0009987,GO:0010467,GO:0015934,GO:0019538,GO:0022625,GO:0022626,GO:0032991,GO:0034641,GO:0034645,GO:0040007,GO:0043043,GO:0043167,GO:0043169,GO:0043170,GO:0043226,GO:0043228,GO:0043229,GO:0043232,GO:…	-	ko:K02909	ko03010,map03010	M00178	-	-	br01610,ko00000,ko00001,ko00002,ko03011	-	-	-	Ribosomal_L31
AJACLIMF_00641	570417.WP0671	1.12e-219	607	COG0331@1|root,COG0331@2|Bacteria,1MV6N@1224|Proteobacteria,2TRTT@28211|Alphaproteobacteria,47EZI@766|Rickettsiales	2|Bacteria	I	malonyl CoA-acyl carrier protein transacylase	fabD	GO:0003674,GO:0003824,GO:0004312,GO:0004314,GO:0005575,GO:0005622,GO:0005623,GO:0005737,GO:0005829,GO:0006082,GO:0006629,GO:0006631,GO:0006633,GO:0008150,GO:0008152,GO:0008610,GO:0009058,GO:0009987,GO:0016053,GO:0016417,GO:0016419,GO:0016420,GO:0016740,GO:0016746,GO:0016747,GO:0019752,GO:0032787,GO:0043436,GO:0044237,GO:0044238,GO:0044249,GO:0044255,GO:0044281,GO:0044283,GO:0044424,GO:0044444,GO:…	2.3.1.39	ko:K00645,ko:K13935,ko:K15327,ko:K15329,ko:K15355,ko:K15469	ko00061,ko00333,ko01100,ko01130,ko01212,map00061,map00333,map01100,map01130,map01212	M00082	R01626,R11671	RC00004,RC00039,RC02727	ko00000,ko00001,ko00002,ko01000,ko01004,ko01008	-	-	-	Acyl_transf_1
AJACLIMF_00642	570417.WP0670	3.16e-180	501	2EAQY@1|root,334T6@2|Bacteria,1NFJT@1224|Proteobacteria	2|Bacteria	-	-	-	-	-	-	-	-	-	-	-	-	-	-	-
AJACLIMF_00643	570417.WP0669	0	968	COG0696@1|root,COG0696@2|Bacteria,1MUQ1@1224|Proteobacteria,2TS6R@28211|Alphaproteobacteria,47EW7@766|Rickettsiales	2|Bacteria	F	Catalyzes the interconversion of 2-phosphoglycerate and 3-phosphoglycerate	gpmI	GO:0003674,GO:0003824,GO:0004619,GO:0005488,GO:0005575,GO:0005622,GO:0005623,GO:0005737,GO:0005829,GO:0005975,GO:0006082,GO:0006090,GO:0006091,GO:0006096,GO:0006139,GO:0006163,GO:0006164,GO:0006165,GO:0006725,GO:0006732,GO:0006733,GO:0006753,GO:0006754,GO:0006757,GO:0006793,GO:0006796,GO:0006807,GO:0006950,GO:0006979,GO:0008150,GO:0008152,GO:0009056,GO:0009058,GO:0009108,GO:0009117,GO:0009123,GO:…	5.4.2.12	ko:K15633	ko00010,ko00260,ko00680,ko01100,ko01110,ko01120,ko01130,ko01200,ko01230,map00010,map00260,map00680,map01100,map01110,map01120,map01130,map01200,map01230	M00001,M00002,M00003	R01518	RC00536	ko00000,ko00001,ko00002,ko01000	-	-	iECSE_1348.ECSE_3895,iJN678.yibO,iJN746.PP_5056	Metalloenzyme,Phosphodiest,iPGM_N
AJACLIMF_00644	1236908.wNo_02410	2.39e-37	133	COG4886@1|root,COG4886@2|Bacteria	2|Bacteria	S	regulation of response to stimulus	-	-	-	-	-	-	-	-	-	-	-	-	LRR_6
AJACLIMF_00646	570417.WP0284	1.61e-106	310	COG3415@1|root,COG3415@2|Bacteria,1Q1DX@1224|Proteobacteria,2V5Z2@28211|Alphaproteobacteria,47GFT@766|Rickettsiales	2|Bacteria	L	Homeodomain-like domain	-	-	-	-	-	-	-	-	-	-	-	-	DDE_3,HTH_23,HTH_29,HTH_32,HTH_33
AJACLIMF_00647	570417.WP0285	3.9e-59	184	COG3335@1|root,COG3335@2|Bacteria,1RB1C@1224|Proteobacteria,2U367@28211|Alphaproteobacteria	2|Bacteria	L	DDE superfamily endonuclease	-	-	-	ko:K07494	-	-	-	-	ko00000	-	-	-	DDE_3
AJACLIMF_00648	570417.WP0542	0	981	COG0138@1|root,COG0138@2|Bacteria,1MUDQ@1224|Proteobacteria,2TRMY@28211|Alphaproteobacteria,47G15@766|Rickettsiales	2|Bacteria	F	bifunctional purine biosynthesis protein PurH	purH	GO:0003674,GO:0003824,GO:0004643,GO:0005575,GO:0005622,GO:0005623,GO:0005737,GO:0005829,GO:0006139,GO:0006163,GO:0006164,GO:0006725,GO:0006753,GO:0006793,GO:0006796,GO:0006807,GO:0008150,GO:0008152,GO:0009058,GO:0009117,GO:0009150,GO:0009152,GO:0009165,GO:0009259,GO:0009260,GO:0009987,GO:0016740,GO:0016741,GO:0016742,GO:0018130,GO:0019438,GO:0019637,GO:0019693,GO:0034641,GO:0034654,GO:0044237,GO:…	2.1.2.3,3.5.4.10	ko:K00602	ko00230,ko00670,ko01100,ko01110,ko01130,ko01523,map00230,map00670,map01100,map01110,map01130,map01523	M00048	R01127,R04560	RC00026,RC00263,RC00456	ko00000,ko00001,ko00002,ko01000,ko04147	-	-	iEcHS_1320.EcHS_A4240,iPC815.YPO3728	AICARFT_IMPCHas,MGS
AJACLIMF_00649	570417.WP0661	6.88e-206	570	COG0223@1|root,COG0223@2|Bacteria,1MU4Q@1224|Proteobacteria,2TSWX@28211|Alphaproteobacteria,47F1P@766|Rickettsiales	2|Bacteria	J	Attaches a formyl group to the free amino group of methionyl-tRNA(fMet). The formyl group appears to play a dual role in the initiator identity of N-formylmethionyl-tRNA by promoting its recognition by IF2 and preventing the misappropriation of this tRNA by the elongation apparatus	fmt	GO:0003674,GO:0003824,GO:0004479,GO:0006139,GO:0006396,GO:0006399,GO:0006400,GO:0006412,GO:0006413,GO:0006464,GO:0006518,GO:0006725,GO:0006807,GO:0008033,GO:0008150,GO:0008152,GO:0009058,GO:0009059,GO:0009451,GO:0009987,GO:0010467,GO:0016070,GO:0016740,GO:0016741,GO:0016742,GO:0019538,GO:0019988,GO:0034470,GO:0034641,GO:0034645,GO:0034660,GO:0036211,GO:0040007,GO:0043043,GO:0043170,GO:0043412,GO:…	2.1.2.9	ko:K00604	ko00670,ko00970,map00670,map00970	-	R03940	RC00026,RC00165	ko00000,ko00001,ko01000	-	-	-	Formyl_trans_C,Formyl_trans_N
AJACLIMF_00650	1236908.wNo_02470	4.57e-74	222	COG0292@1|root,COG0292@2|Bacteria,1RGU2@1224|Proteobacteria,2U756@28211|Alphaproteobacteria,47FE9@766|Rickettsiales	2|Bacteria	J	Binds directly to 23S ribosomal RNA and is necessary for the in vitro assembly process of the 50S ribosomal subunit. It is not involved in the protein synthesizing functions of that subunit	rplT	GO:0000027,GO:0000900,GO:0003674,GO:0003676,GO:0003723,GO:0003729,GO:0003735,GO:0005198,GO:0005488,GO:0005575,GO:0005622,GO:0005623,GO:0005737,GO:0005829,GO:0005840,GO:0005886,GO:0006355,GO:0006412,GO:0006417,GO:0006518,GO:0006807,GO:0006996,GO:0008150,GO:0008152,GO:0009058,GO:0009059,GO:0009889,GO:0009890,GO:0009892,GO:0009987,GO:0010467,GO:0010468,GO:0010556,GO:0010558,GO:0010605,GO:0010608,GO:…	-	ko:K02887	ko03010,map03010	M00178	-	-	br01610,ko00000,ko00001,ko00002,ko03011	-	-	-	Ribosomal_L20
AJACLIMF_00651	570417.WP0663	3.18e-37	125	COG0291@1|root,COG0291@2|Bacteria,1N6V4@1224|Proteobacteria,2UF6K@28211|Alphaproteobacteria,47FMY@766|Rickettsiales	2|Bacteria	J	Belongs to the bacterial ribosomal protein bL35 family	rpmI	GO:0003674,GO:0003735,GO:0005198,GO:0005575,GO:0005622,GO:0005623,GO:0005737,GO:0005829,GO:0005840,GO:0015934,GO:0022625,GO:0022626,GO:0032991,GO:0043226,GO:0043228,GO:0043229,GO:0043232,GO:0044391,GO:0044422,GO:0044424,GO:0044444,GO:0044445,GO:0044446,GO:0044464,GO:1990904	-	ko:K02916	ko03010,map03010	M00178	-	-	br01610,ko00000,ko00001,ko00002,ko03011	-	-	-	Ribosomal_L35p
AJACLIMF_00652	570417.WP0664	2.18e-101	293	COG5388@1|root,COG5388@2|Bacteria	2|Bacteria	S	PAS domain	-	-	-	-	-	-	-	-	-	-	-	-	PAS_5
AJACLIMF_00653	272134.KB731326_gene276	2.09e-06	51.2	COG3415@1|root,COG3415@2|Bacteria,1G7MA@1117|Cyanobacteria,1HCT7@1150|Oscillatoriales	2|Bacteria	L	Transposase	-	-	-	-	-	-	-	-	-	-	-	-	DDE_3,HTH_Tnp_IS630
AJACLIMF_00654	357244.OTBS_1069	2.81e-24	101	COG3335@1|root,COG3415@1|root,COG3335@2|Bacteria,COG3415@2|Bacteria,1P76X@1224|Proteobacteria,2U16U@28211|Alphaproteobacteria,47FJ1@766|Rickettsiales	2|Bacteria	L	DDE superfamily endonuclease	tnpF	-	-	ko:K07494	-	-	-	-	ko00000	-	-	-	DDE_3,HTH_Tnp_IS630
AJACLIMF_00658	570417.WP0667	0	1641	COG0013@1|root,COG0013@2|Bacteria,1MU9A@1224|Proteobacteria,2TQV4@28211|Alphaproteobacteria,47EUQ@766|Rickettsiales	2|Bacteria	J	Catalyzes the attachment of alanine to tRNA(Ala) in a two-step reaction alanine is first activated by ATP to form Ala- AMP and then transferred to the acceptor end of tRNA(Ala). Also edits incorrectly charged Ser-tRNA(Ala) and Gly-tRNA(Ala) via its editing domain	alaS	GO:0001130,GO:0001131,GO:0001141,GO:0001217,GO:0002161,GO:0002196,GO:0003674,GO:0003700,GO:0003824,GO:0004812,GO:0004813,GO:0005488,GO:0005515,GO:0005575,GO:0005622,GO:0005623,GO:0005737,GO:0005829,GO:0006082,GO:0006139,GO:0006355,GO:0006396,GO:0006399,GO:0006400,GO:0006412,GO:0006418,GO:0006419,GO:0006450,GO:0006518,GO:0006520,GO:0006725,GO:0006807,GO:0008033,GO:0008150,GO:0008152,GO:0008270,GO:…	6.1.1.7	ko:K01872	ko00970,map00970	M00359,M00360	R03038	RC00055,RC00523	ko00000,ko00001,ko00002,ko01000,ko01007,ko03016	-	-	iECABU_c1320.ECABU_c29670,iECED1_1282.ECED1_3146,iEcHS_1320.EcHS_A2833,iJN746.PP_4474	DHHA1,tRNA-synt_2c,tRNA_SAD
AJACLIMF_00659	357244.OTBS_1069	8.23e-25	102	COG3335@1|root,COG3415@1|root,COG3335@2|Bacteria,COG3415@2|Bacteria,1P76X@1224|Proteobacteria,2U16U@28211|Alphaproteobacteria,47FJ1@766|Rickettsiales	2|Bacteria	L	DDE superfamily endonuclease	tnpF	-	-	ko:K07494	-	-	-	-	ko00000	-	-	-	DDE_3,HTH_Tnp_IS630
AJACLIMF_00660	272134.KB731326_gene276	1.65e-06	51.2	COG3415@1|root,COG3415@2|Bacteria,1G7MA@1117|Cyanobacteria,1HCT7@1150|Oscillatoriales	2|Bacteria	L	Transposase	-	-	-	-	-	-	-	-	-	-	-	-	DDE_3,HTH_Tnp_IS630
AJACLIMF_00661	570417.WP0545	4.67e-144	407	COG0177@1|root,COG0177@2|Bacteria,1MUYQ@1224|Proteobacteria,2TRI2@28211|Alphaproteobacteria,47F6C@766|Rickettsiales	2|Bacteria	L	DNA repair enzyme that has both DNA N-glycosylase activity and AP-lyase activity. The DNA N-glycosylase activity releases various damaged pyrimidines from DNA by cleaving the N- glycosidic bond, leaving an AP (apurinic apyrimidinic) site. The AP-lyase activity cleaves the phosphodiester bond 3' to the AP site by a beta-elimination, leaving a 3'-terminal unsaturated sugar and a product with a term…	nth	GO:0000702,GO:0000703,GO:0003674,GO:0003824,GO:0003906,GO:0005488,GO:0006139,GO:0006259,GO:0006281,GO:0006284,GO:0006285,GO:0006725,GO:0006807,GO:0006950,GO:0006974,GO:0008150,GO:0008152,GO:0009314,GO:0009411,GO:0009416,GO:0009628,GO:0009987,GO:0016787,GO:0016798,GO:0016799,GO:0019104,GO:0033554,GO:0034641,GO:0034644,GO:0043170,GO:0044237,GO:0044238,GO:0044260,GO:0046483,GO:0048037,GO:0050896,GO:…	4.2.99.18	ko:K10773	ko03410,map03410	-	-	-	ko00000,ko00001,ko01000,ko03400	-	-	-	EndIII_4Fe-2S,HhH-GPD
AJACLIMF_00662	570417.WP0546	8.67e-56	186	COG2214@1|root,COG2214@2|Bacteria	2|Bacteria	O	Heat shock protein DnaJ domain protein	-	-	-	-	-	-	-	-	-	-	-	-	DnaJ,GvpL_GvpF
AJACLIMF_00663	1236908.wNo_01920	2.56e-43	146	COG3293@1|root,COG3293@2|Bacteria,1N3I7@1224|Proteobacteria	2|Bacteria	L	Transposase and inactivated derivatives	-	-	-	-	-	-	-	-	-	-	-	-	DDE_Tnp_1,DDE_Tnp_1_2,DUF4096
AJACLIMF_00664	1236908.wNo_01920	2.03e-26	100	COG3293@1|root,COG3293@2|Bacteria,1N3I7@1224|Proteobacteria	2|Bacteria	L	Transposase and inactivated derivatives	-	-	-	-	-	-	-	-	-	-	-	-	DDE_Tnp_1,DDE_Tnp_1_2,DUF4096
AJACLIMF_00665	570417.WP0526	0	1127	COG0760@1|root,COG0760@2|Bacteria,1MWV0@1224|Proteobacteria,2TRYU@28211|Alphaproteobacteria,47FMX@766|Rickettsiales	2|Bacteria	O	COG0760 Parvulin-like peptidyl-prolyl isomerase	ppiD	-	5.2.1.8	ko:K01802,ko:K03770	-	-	-	-	ko00000,ko01000,ko03110	-	-	-	Rotamase_2,SurA_N_3
AJACLIMF_00666	570417.WP0525	5.16e-66	201	COG0228@1|root,COG0228@2|Bacteria,1MZCT@1224|Proteobacteria,2U94X@28211|Alphaproteobacteria,47FHR@766|Rickettsiales	2|Bacteria	J	Belongs to the bacterial ribosomal protein bS16 family	rpsP	GO:0000028,GO:0000217,GO:0000400,GO:0003674,GO:0003676,GO:0003677,GO:0003735,GO:0003824,GO:0004518,GO:0004519,GO:0004520,GO:0004536,GO:0005198,GO:0005488,GO:0005575,GO:0005622,GO:0005623,GO:0005737,GO:0005829,GO:0005840,GO:0005886,GO:0006139,GO:0006259,GO:0006412,GO:0006518,GO:0006725,GO:0006807,GO:0006996,GO:0008150,GO:0008152,GO:0009058,GO:0009059,GO:0009987,GO:0010467,GO:0015935,GO:0016020,GO:…	-	ko:K02959	ko03010,map03010	M00178	-	-	br01610,ko00000,ko00001,ko00002,ko03011,ko03029	-	-	-	Ribosomal_S16
AJACLIMF_00667	1236908.wNo_01890	2.3e-229	632	COG0142@1|root,COG0142@2|Bacteria,1MUK6@1224|Proteobacteria,2TSDZ@28211|Alphaproteobacteria,47F6Z@766|Rickettsiales	2|Bacteria	H	Belongs to the FPP GGPP synthase family	ispB	GO:0003674,GO:0003824,GO:0004659,GO:0005488,GO:0005515,GO:0005575,GO:0005622,GO:0005623,GO:0005737,GO:0005829,GO:0006066,GO:0006629,GO:0006720,GO:0006732,GO:0006733,GO:0006743,GO:0006744,GO:0008150,GO:0008152,GO:0008299,GO:0008610,GO:0009058,GO:0009108,GO:0009987,GO:0016093,GO:0016094,GO:0016740,GO:0016765,GO:0042180,GO:0042181,GO:0042802,GO:0044237,GO:0044238,GO:0044249,GO:0044255,GO:0044281,GO:…	2.5.1.30,2.5.1.90	ko:K00805,ko:K02523	ko00900,ko01110,map00900,map01110	-	R09247,R09248	RC00279	ko00000,ko00001,ko01000,ko01006	-	-	iYL1228.KPN_03597,ic_1306.c3945	polyprenyl_synt
AJACLIMF_00668	1236908.wNo_01880	1.53e-120	345	COG0576@1|root,COG0576@2|Bacteria,1RH8T@1224|Proteobacteria,2U5V2@28211|Alphaproteobacteria,47FFU@766|Rickettsiales	2|Bacteria	O	Participates actively in the response to hyperosmotic and heat shock by preventing the aggregation of stress-denatured proteins, in association with DnaK and GrpE. It is the nucleotide exchange factor for DnaK and may function as a thermosensor. Unfolded proteins bind initially to DnaJ	grpE	GO:0000166,GO:0000774,GO:0001871,GO:0003674,GO:0005488,GO:0005515,GO:0005575,GO:0005618,GO:0005622,GO:0005623,GO:0005737,GO:0005829,GO:0006457,GO:0006950,GO:0007154,GO:0008150,GO:0009266,GO:0009267,GO:0009408,GO:0009605,GO:0009628,GO:0009986,GO:0009987,GO:0009991,GO:0016043,GO:0017076,GO:0019904,GO:0022607,GO:0030234,GO:0030246,GO:0030247,GO:0030312,GO:0030554,GO:0031667,GO:0031668,GO:0031669,GO:…	-	ko:K03687	-	-	-	-	ko00000,ko03029,ko03110	-	-	-	GrpE
AJACLIMF_00669	570417.WP0522	3.19e-238	655	COG0180@1|root,COG0180@2|Bacteria,1MV4T@1224|Proteobacteria,2TQZX@28211|Alphaproteobacteria,47EXP@766|Rickettsiales	2|Bacteria	J	Tryptophanyl-tRNA synthetase	trpS	GO:0003674,GO:0003824,GO:0004812,GO:0004830,GO:0005575,GO:0005622,GO:0005623,GO:0005737,GO:0005829,GO:0005886,GO:0006082,GO:0006139,GO:0006399,GO:0006412,GO:0006418,GO:0006436,GO:0006518,GO:0006520,GO:0006725,GO:0006807,GO:0008150,GO:0008152,GO:0009058,GO:0009059,GO:0009987,GO:0010467,GO:0016020,GO:0016070,GO:0016874,GO:0016875,GO:0019538,GO:0019752,GO:0034641,GO:0034645,GO:0034660,GO:0040007,GO:…	6.1.1.2	ko:K01867	ko00970,map00970	M00359,M00360	R03664	RC00055,RC00523	ko00000,ko00001,ko00002,ko01000,ko01007,ko03016	-	-	iAF1260.b3384,iB21_1397.B21_03188,iBWG_1329.BWG_3075,iEC042_1314.EC042_3645,iECBD_1354.ECBD_0363,iECB_1328.ECB_03236,iECDH10B_1368.ECDH10B_3559,iECDH1ME8569_1439.ECDH1ME8569_3263,iECD_1391.ECD_03236,iECUMN_1333.ECUMN_3842,iECW_1372.ECW_m3639,iEKO11_1354.EKO11_0361,iEcDH1_1363.EcDH1_0329,iEcHS_1320.EcHS_A3580,iEcolC_1368.EcolC_0329,iJO1366.b3384,iLF82_1304.LF82_2316,iNRG857_1313.NRG857_16750,iPC81…	tRNA-synt_1b
AJACLIMF_00671	570417.WP0284	5.36e-105	306	COG3415@1|root,COG3415@2|Bacteria,1Q1DX@1224|Proteobacteria,2V5Z2@28211|Alphaproteobacteria,47GFT@766|Rickettsiales	2|Bacteria	L	Homeodomain-like domain	-	-	-	-	-	-	-	-	-	-	-	-	DDE_3,HTH_23,HTH_29,HTH_32,HTH_33
AJACLIMF_00672	570417.WP0285	3.9e-59	184	COG3335@1|root,COG3335@2|Bacteria,1RB1C@1224|Proteobacteria,2U367@28211|Alphaproteobacteria	2|Bacteria	L	DDE superfamily endonuclease	-	-	-	ko:K07494	-	-	-	-	ko00000	-	-	-	DDE_3
AJACLIMF_00673	391616.OA238_c14060	1.69e-05	49.3	COG2801@1|root,COG2801@2|Bacteria,1MVXQ@1224|Proteobacteria,2U0FG@28211|Alphaproteobacteria	2|Bacteria	L	COG2801 Transposase and inactivated derivatives	-	-	-	ko:K07497	-	-	-	-	ko00000	-	-	-	HTH_21,rve
AJACLIMF_00674	485913.Krac_7930	4.03e-36	132	COG2801@1|root,COG2801@2|Bacteria,2G8GQ@200795|Chloroflexi	2|Bacteria	L	PFAM Integrase catalytic region	tnpB	GO:0005575,GO:0005623,GO:0005886,GO:0016020,GO:0044464,GO:0071944	-	ko:K07497	-	-	-	-	ko00000	-	-	-	HTH_21,rve,rve_3
AJACLIMF_00675	163164.WD_0563	1.79e-112	334	COG3385@1|root,COG3385@2|Bacteria,1NM1J@1224|Proteobacteria,2UR0S@28211|Alphaproteobacteria,47G33@766|Rickettsiales	2|Bacteria	L	similarity to EGAD 8624	-	-	-	-	-	-	-	-	-	-	-	-	DDE_Tnp_1
AJACLIMF_00676	570417.WP0269	5e-111	319	COG3335@1|root,COG3335@2|Bacteria,1P76X@1224|Proteobacteria,2U16U@28211|Alphaproteobacteria,47FJ1@766|Rickettsiales	2|Bacteria	L	DDE superfamily endonuclease	tnpF	-	-	ko:K07494	-	-	-	-	ko00000	-	-	-	DDE_3
AJACLIMF_00677	570417.WP0028	4.35e-24	95.1	COG3415@1|root,COG3415@2|Bacteria,1NCZM@1224|Proteobacteria,2UD66@28211|Alphaproteobacteria,47GMV@766|Rickettsiales	2|Bacteria	L	Transposase	-	-	-	-	-	-	-	-	-	-	-	-	DDE_3,HTH_Tnp_IS630
AJACLIMF_00678	163164.WD_0563	1.07e-112	336	COG3385@1|root,COG3385@2|Bacteria,1NM1J@1224|Proteobacteria,2UR0S@28211|Alphaproteobacteria,47G33@766|Rickettsiales	2|Bacteria	L	similarity to EGAD 8624	-	-	-	-	-	-	-	-	-	-	-	-	DDE_Tnp_1
AJACLIMF_00679	1236908.wNo_02880	2.08e-36	140	2DJHP@1|root,30663@2|Bacteria	2|Bacteria	-	-	-	-	-	-	-	-	-	-	-	-	-	-	-
AJACLIMF_00680	570417.WP0585	1.68e-179	500	COG0745@1|root,COG0745@2|Bacteria,1MWVI@1224|Proteobacteria,2TRSP@28211|Alphaproteobacteria,47EUZ@766|Rickettsiales	2|Bacteria	K	COG0745 Response regulators consisting of a CheY-like receiver domain and a winged-helix DNA-binding domain	ctrA	GO:0000976,GO:0001067,GO:0001130,GO:0001216,GO:0001217,GO:0003674,GO:0003676,GO:0003677,GO:0003690,GO:0003700,GO:0005488,GO:0005575,GO:0006355,GO:0008150,GO:0009889,GO:0009890,GO:0009891,GO:0009892,GO:0009893,GO:0010468,GO:0010556,GO:0010557,GO:0010558,GO:0010604,GO:0010605,GO:0010628,GO:0010629,GO:0019219,GO:0019222,GO:0031323,GO:0031324,GO:0031325,GO:0031326,GO:0031327,GO:0031328,GO:0032991,GO:…	-	ko:K02483,ko:K07670,ko:K13584	ko02020,ko04112,map02020,map04112	M00461,M00512	-	-	ko00000,ko00001,ko00002,ko02022	-	-	-	Response_reg,Trans_reg_C
AJACLIMF_00681	570417.WP0584	4.59e-223	616	COG0240@1|root,COG0240@2|Bacteria,1MUU3@1224|Proteobacteria,2TT75@28211|Alphaproteobacteria,47F7N@766|Rickettsiales	2|Bacteria	I	Glycerol-3-phosphate dehydrogenase	gpsA	GO:0003674,GO:0003824,GO:0006072,GO:0006629,GO:0006644,GO:0006793,GO:0006796,GO:0008150,GO:0008152,GO:0008610,GO:0008654,GO:0009058,GO:0009987,GO:0016491,GO:0016614,GO:0016616,GO:0019637,GO:0044237,GO:0044238,GO:0044249,GO:0044255,GO:0047952,GO:0052646,GO:0055114,GO:0071704,GO:0090407,GO:1901135,GO:1901576	1.1.1.94	ko:K00057	ko00564,ko01110,map00564,map01110	-	R00842,R00844	RC00029	ko00000,ko00001,ko01000	-	-	-	NAD_Gly3P_dh_C,NAD_Gly3P_dh_N
AJACLIMF_00682	1236908.wNo_02850	1.86e-92	271	COG1267@1|root,COG1267@2|Bacteria,1MZJA@1224|Proteobacteria,2UGK6@28211|Alphaproteobacteria,47FKW@766|Rickettsiales	2|Bacteria	I	Lipid phosphatase which dephosphorylates phosphatidylglycerophosphate (PGP) to phosphatidylglycerol (PG)	pgpA	GO:0003674,GO:0003824,GO:0005575,GO:0005623,GO:0005886,GO:0005887,GO:0006629,GO:0006644,GO:0006650,GO:0006655,GO:0006793,GO:0006796,GO:0008150,GO:0008152,GO:0008610,GO:0008654,GO:0008962,GO:0009058,GO:0009987,GO:0010035,GO:0010038,GO:0016020,GO:0016021,GO:0016311,GO:0016787,GO:0016788,GO:0016791,GO:0019637,GO:0030258,GO:0031224,GO:0031226,GO:0032026,GO:0042221,GO:0042577,GO:0042578,GO:0044237,GO:…	3.1.3.27	ko:K01095	ko00564,ko01100,map00564,map01100	-	R02029	RC00017	ko00000,ko00001,ko01000	-	-	iAF987.Gmet_0195,iECSP_1301.ECSP_0485,iECUMN_1333.ECUMN_0456,iECs_1301.ECs0471,iG2583_1286.G2583_0529,iPC815.YPO3179,iZ_1308.Z0520	PgpA
AJACLIMF_00683	570417.WP0582	1.06e-190	529	COG0454@1|root,COG0456@2|Bacteria,1NGUX@1224|Proteobacteria	2|Bacteria	K	Acetyltransferase (GNAT) family	-	-	-	-	-	-	-	-	-	-	-	-	Acetyltransf_1,Acetyltransf_10,Acetyltransf_7,Acetyltransf_9
AJACLIMF_00684	570417.WP0581	1.47e-264	725	COG0642@1|root,COG2205@2|Bacteria,1MVY8@1224|Proteobacteria,2TS5B@28211|Alphaproteobacteria,47FH8@766|Rickettsiales	2|Bacteria	T	Histidine kinase	divL	GO:0005575,GO:0005623,GO:0005886,GO:0016020,GO:0044464,GO:0071944	-	-	-	-	-	-	-	-	-	-	HATPase_c,HisKA,PAS_7,PAS_8
AJACLIMF_00685	570417.WP0580	1.16e-198	549	COG0479@1|root,COG0479@2|Bacteria,1MVHS@1224|Proteobacteria,2TQYF@28211|Alphaproteobacteria,47EX7@766|Rickettsiales	2|Bacteria	C	Belongs to the succinate dehydrogenase fumarate reductase iron-sulfur protein family	sdhB	-	1.3.5.1,1.3.5.4	ko:K00240	ko00020,ko00190,ko00650,ko00720,ko01100,ko01110,ko01120,ko01130,ko01200,map00020,map00190,map00650,map00720,map01100,map01110,map01120,map01130,map01200	M00009,M00011,M00149,M00173,M00374,M00376	R02164	RC00045	ko00000,ko00001,ko00002,ko01000	-	-	-	Fer2_3,Fer4_10,Fer4_17,Fer4_8
AJACLIMF_00686	1236908.wNo_02810	4.89e-105	303	COG0319@1|root,COG0319@2|Bacteria,1MZ67@1224|Proteobacteria,2UBXV@28211|Alphaproteobacteria,47FHA@766|Rickettsiales	2|Bacteria	J	Single strand-specific metallo-endoribonuclease involved in late-stage 70S ribosome quality control and in maturation of the 3' terminus of the 16S rRNA	ybeY	GO:0000469,GO:0000478,GO:0003674,GO:0003824,GO:0004518,GO:0004519,GO:0004521,GO:0004540,GO:0005488,GO:0006139,GO:0006355,GO:0006364,GO:0006396,GO:0006412,GO:0006518,GO:0006725,GO:0006807,GO:0006950,GO:0008150,GO:0008152,GO:0009058,GO:0009059,GO:0009266,GO:0009408,GO:0009628,GO:0009889,GO:0009987,GO:0010467,GO:0010468,GO:0010556,GO:0016070,GO:0016072,GO:0016151,GO:0016787,GO:0016788,GO:0016892,GO:…	2.6.99.2,3.5.4.5	ko:K01489,ko:K03474,ko:K03595,ko:K07042	ko00240,ko00750,ko00983,ko01100,map00240,map00750,map00983,map01100	M00124	R01878,R02485,R05838,R08221	RC00074,RC00514,RC01476	ko00000,ko00001,ko00002,ko01000,ko03009,ko03029	-	-	-	UPF0054
AJACLIMF_00687	1236908.wNo_02800	5.59e-90	263	COG2947@1|root,COG2947@2|Bacteria,1RHRU@1224|Proteobacteria,2U71N@28211|Alphaproteobacteria,47FH5@766|Rickettsiales	2|Bacteria	S	EVE domain	MA20_25125	-	-	-	-	-	-	-	-	-	-	-	EVE
AJACLIMF_00688	570417.WP0577	2.3e-276	756	COG0206@1|root,COG0206@2|Bacteria,1MV2X@1224|Proteobacteria,2TS1Q@28211|Alphaproteobacteria,47EWC@766|Rickettsiales	2|Bacteria	D	Essential cell division protein that forms a contractile ring structure (Z ring) at the future cell division site. The regulation of the ring assembly controls the timing and the location of cell division. One of the functions of the FtsZ ring is to recruit other cell division proteins to the septum to produce a new cell wall between the dividing cells. Binds GTP and shows GTPase activity	ftsZ	GO:0000166,GO:0001882,GO:0001883,GO:0003674,GO:0003824,GO:0003924,GO:0005488,GO:0005515,GO:0005525,GO:0005575,GO:0005622,GO:0005623,GO:0005737,GO:0008150,GO:0009987,GO:0016043,GO:0016462,GO:0016787,GO:0016817,GO:0016818,GO:0017076,GO:0017111,GO:0019001,GO:0022607,GO:0032153,GO:0032549,GO:0032550,GO:0032553,GO:0032555,GO:0032561,GO:0034622,GO:0035639,GO:0036094,GO:0042802,GO:0043167,GO:0043168,GO:…	-	ko:K03531	ko04112,map04112	-	-	-	ko00000,ko00001,ko02048,ko03036,ko04812	-	-	-	FtsZ_C,Tubulin
AJACLIMF_00690	570417.WP0575	2.55e-201	567	COG0606@1|root,COG0606@2|Bacteria,1MU4R@1224|Proteobacteria,2TQU6@28211|Alphaproteobacteria,47EUA@766|Rickettsiales	2|Bacteria	O	Magnesium chelatase, subunit ChlI C-terminal	comM	GO:0003674,GO:0003824,GO:0004176,GO:0006508,GO:0006807,GO:0008150,GO:0008152,GO:0008233,GO:0016462,GO:0016787,GO:0016817,GO:0016818,GO:0016887,GO:0017111,GO:0019538,GO:0042623,GO:0043170,GO:0044238,GO:0070011,GO:0071704,GO:0140096,GO:1901564	-	ko:K07391	-	-	-	-	ko00000	-	-	-	ChlI,Mg_chelatase,Mg_chelatase_C
AJACLIMF_00691	163164.WD_0807	2.12e-35	124	COG3385@1|root,COG3385@2|Bacteria	2|Bacteria	L	transposase activity	-	-	-	-	-	-	-	-	-	-	-	-	DDE_Tnp_1
AJACLIMF_00692	349521.HCH_02100	6.35e-09	61.2	COG3385@1|root,COG3385@2|Bacteria,1MVRM@1224|Proteobacteria,1RRFT@1236|Gammaproteobacteria	2|Bacteria	L	COG3385 FOG Transposase and inactivated derivatives	-	-	-	-	-	-	-	-	-	-	-	-	DDE_Tnp_1
AJACLIMF_00693	570417.WP0269	5e-111	319	COG3335@1|root,COG3335@2|Bacteria,1P76X@1224|Proteobacteria,2U16U@28211|Alphaproteobacteria,47FJ1@766|Rickettsiales	2|Bacteria	L	DDE superfamily endonuclease	tnpF	-	-	ko:K07494	-	-	-	-	ko00000	-	-	-	DDE_3
AJACLIMF_00694	570417.WP0028	4.35e-24	95.1	COG3415@1|root,COG3415@2|Bacteria,1NCZM@1224|Proteobacteria,2UD66@28211|Alphaproteobacteria,47GMV@766|Rickettsiales	2|Bacteria	L	Transposase	-	-	-	-	-	-	-	-	-	-	-	-	DDE_3,HTH_Tnp_IS630
AJACLIMF_00695	163164.WD_0804	3.36e-63	197	COG3385@1|root,COG3385@2|Bacteria	2|Bacteria	L	transposase activity	-	-	-	-	-	-	-	-	-	-	-	-	DDE_Tnp_1
AJACLIMF_00696	1236908.wNo_02770	6.42e-68	219	COG0606@1|root,COG0606@2|Bacteria,1MU4R@1224|Proteobacteria,2TQU6@28211|Alphaproteobacteria,47EUA@766|Rickettsiales	2|Bacteria	O	Magnesium chelatase, subunit ChlI C-terminal	comM	GO:0003674,GO:0003824,GO:0004176,GO:0006508,GO:0006807,GO:0008150,GO:0008152,GO:0008233,GO:0016462,GO:0016787,GO:0016817,GO:0016818,GO:0016887,GO:0017111,GO:0019538,GO:0042623,GO:0043170,GO:0044238,GO:0070011,GO:0071704,GO:0140096,GO:1901564	-	ko:K07391	-	-	-	-	ko00000	-	-	-	ChlI,Mg_chelatase,Mg_chelatase_C
AJACLIMF_00697	570417.WP0574	6.22e-174	487	COG0726@1|root,COG0726@2|Bacteria,1PJQG@1224|Proteobacteria,2TUBN@28211|Alphaproteobacteria,47GC0@766|Rickettsiales	2|Bacteria	G	Polysaccharide deacetylase	nodB	GO:0005575,GO:0005622,GO:0005623,GO:0005737,GO:0044424,GO:0044464	3.5.1.104,3.5.1.41	ko:K01452,ko:K14659,ko:K22278	ko00520,ko01100,map00520,map01100	M00664	R02333	RC00166,RC00300	ko00000,ko00001,ko00002,ko01000	-	-	-	Polysacc_deac_1
AJACLIMF_00698	570417.WP0573	0	1006	COG0768@1|root,COG0768@2|Bacteria,1MV8C@1224|Proteobacteria,2TRXN@28211|Alphaproteobacteria,47EYD@766|Rickettsiales	2|Bacteria	M	Cell division protein FtsI penicillin-binding protein 2	mrdA	GO:0000270,GO:0003674,GO:0003824,GO:0004180,GO:0004185,GO:0005488,GO:0005575,GO:0005623,GO:0005886,GO:0005887,GO:0006022,GO:0006023,GO:0006024,GO:0006508,GO:0006807,GO:0008144,GO:0008150,GO:0008152,GO:0008233,GO:0008236,GO:0008238,GO:0008360,GO:0008658,GO:0009002,GO:0009058,GO:0009059,GO:0009252,GO:0009273,GO:0009987,GO:0016020,GO:0016021,GO:0016043,GO:0016787,GO:0017171,GO:0019538,GO:0022603,GO:…	3.4.16.4	ko:K05515	ko00550,ko01501,map00550,map01501	-	-	-	ko00000,ko00001,ko01000,ko01011	-	-	iAF987.Gmet_0928,iEcE24377_1341.EcE24377A_0661,iPC815.YPO2604	PBP_dimer,Transpeptidase
AJACLIMF_00699	570417.WP0572	0	1566	COG0466@1|root,COG0466@2|Bacteria,1MUV2@1224|Proteobacteria,2TR4E@28211|Alphaproteobacteria,47EV7@766|Rickettsiales	2|Bacteria	O	ATP-dependent serine protease that mediates the selective degradation of mutant and abnormal proteins as well as certain short-lived regulatory proteins. Required for cellular homeostasis and for survival from DNA damage and developmental changes induced by stress. Degrades polypeptides processively to yield small peptide fragments that are 5 to 10 amino acids long. Binds to DNA in a double-stran…	lon	GO:0000166,GO:0003674,GO:0003676,GO:0003677,GO:0003824,GO:0004175,GO:0004176,GO:0004252,GO:0005488,GO:0005524,GO:0005575,GO:0005622,GO:0005623,GO:0005737,GO:0005829,GO:0006508,GO:0006515,GO:0006807,GO:0006950,GO:0008144,GO:0008150,GO:0008152,GO:0008233,GO:0008236,GO:0009056,GO:0009057,GO:0009266,GO:0009314,GO:0009408,GO:0009628,GO:0009987,GO:0010165,GO:0010212,GO:0016462,GO:0016787,GO:0016817,GO:…	3.4.21.53	ko:K01338	ko04112,map04112	-	-	-	ko00000,ko00001,ko01000,ko01002	-	-	-	AAA,LON_substr_bdg,Lon_C
AJACLIMF_00700	570417.WP0571	3.41e-296	809	COG1219@1|root,COG1219@2|Bacteria,1MVQK@1224|Proteobacteria,2TS3R@28211|Alphaproteobacteria,47F36@766|Rickettsiales	2|Bacteria	O	ATP-dependent specificity component of the Clp protease. It directs the protease to specific substrates. Can perform chaperone functions in the absence of ClpP	clpX	GO:0000166,GO:0000502,GO:0002020,GO:0003674,GO:0003824,GO:0004176,GO:0005488,GO:0005515,GO:0005524,GO:0005575,GO:0005618,GO:0005622,GO:0005623,GO:0005737,GO:0005829,GO:0006508,GO:0006807,GO:0008144,GO:0008150,GO:0008152,GO:0008233,GO:0009056,GO:0009057,GO:0009376,GO:0009987,GO:0016462,GO:0016787,GO:0016817,GO:0016818,GO:0016887,GO:0017076,GO:0017111,GO:0019538,GO:0019899,GO:0019904,GO:0030163,GO:…	-	ko:K03544	ko04112,map04112	-	-	-	ko00000,ko00001,ko03110	-	-	-	AAA_2,ClpB_D2-small,zf-C4_ClpX
AJACLIMF_00701	1236908.wNo_02720	2.11e-131	374	COG0740@1|root,COG0740@2|Bacteria,1MV46@1224|Proteobacteria,2TR5M@28211|Alphaproteobacteria,47F4C@766|Rickettsiales	2|Bacteria	O	Cleaves peptides in various proteins in a process that requires ATP hydrolysis. Has a chymotrypsin-like activity. Plays a major role in the degradation of misfolded proteins	clpP	GO:0000502,GO:0003674,GO:0003824,GO:0004176,GO:0005488,GO:0005515,GO:0005575,GO:0005622,GO:0005623,GO:0005737,GO:0005829,GO:0006508,GO:0006515,GO:0006807,GO:0006950,GO:0008150,GO:0008152,GO:0008233,GO:0008236,GO:0009056,GO:0009057,GO:0009266,GO:0009314,GO:0009376,GO:0009408,GO:0009628,GO:0009987,GO:0010498,GO:0016462,GO:0016787,GO:0016817,GO:0016818,GO:0016887,GO:0017111,GO:0017171,GO:0019538,GO:…	3.4.21.92	ko:K01358	ko04112,ko04212,map04112,map04212	-	-	-	ko00000,ko00001,ko01000,ko01002	-	-	-	CLP_protease
AJACLIMF_00702	1236908.wNo_02710	3.51e-307	839	COG0544@1|root,COG0544@2|Bacteria,1MUJP@1224|Proteobacteria,2TS8W@28211|Alphaproteobacteria,47F6I@766|Rickettsiales	2|Bacteria	D	Involved in protein export. Acts as a chaperone by maintaining the newly synthesized protein in an open conformation. Functions as a peptidyl-prolyl cis-trans isomerase	tig	GO:0000413,GO:0003674,GO:0003755,GO:0003824,GO:0005488,GO:0005515,GO:0005575,GO:0005622,GO:0005623,GO:0005737,GO:0005829,GO:0006457,GO:0006458,GO:0006464,GO:0006807,GO:0006950,GO:0008150,GO:0008152,GO:0009266,GO:0009408,GO:0009628,GO:0009987,GO:0016853,GO:0016859,GO:0018193,GO:0018208,GO:0019538,GO:0036211,GO:0042802,GO:0043021,GO:0043022,GO:0043170,GO:0043335,GO:0043412,GO:0044183,GO:0044237,GO:…	-	ko:K03545	-	-	-	-	ko00000	-	-	-	FKBP_C,Trigger_C,Trigger_N
AJACLIMF_00704	1236908.wNo_02700	1.9e-125	358	COG2823@1|root,COG2823@2|Bacteria,1NJK0@1224|Proteobacteria,2U9XB@28211|Alphaproteobacteria,47FG5@766|Rickettsiales	2|Bacteria	S	periplasmic or secreted lipoprotein	osmY	-	-	-	-	-	-	-	-	-	-	-	BON
AJACLIMF_00705	1236908.wNo_02690	1.05e-35	123	COG3293@1|root,COG3293@2|Bacteria	2|Bacteria	L	Transposase	-	-	-	-	-	-	-	-	-	-	-	-	DDE_Tnp_1,DDE_Tnp_1_2,DUF4096
AJACLIMF_00706	163164.WD_0563	2.58e-111	331	COG3385@1|root,COG3385@2|Bacteria,1NM1J@1224|Proteobacteria,2UR0S@28211|Alphaproteobacteria,47G33@766|Rickettsiales	2|Bacteria	L	similarity to EGAD 8624	-	-	-	-	-	-	-	-	-	-	-	-	DDE_Tnp_1
AJACLIMF_00707	163164.WD_0563	1.36e-59	196	COG3385@1|root,COG3385@2|Bacteria,1NM1J@1224|Proteobacteria,2UR0S@28211|Alphaproteobacteria,47G33@766|Rickettsiales	2|Bacteria	L	similarity to EGAD 8624	-	-	-	-	-	-	-	-	-	-	-	-	DDE_Tnp_1
AJACLIMF_00708	1236908.wNo_02680	5.74e-205	566	COG2890@1|root,COG2890@2|Bacteria,1MXCQ@1224|Proteobacteria,2TZFK@28211|Alphaproteobacteria,47FB8@766|Rickettsiales	2|Bacteria	J	Methylates the class 1 translation termination release factors RF1 PrfA and RF2 PrfB on the glutamine residue of the universally conserved GGQ motif	prmC	GO:0003674,GO:0003824,GO:0005575,GO:0005622,GO:0005623,GO:0005737,GO:0005829,GO:0006464,GO:0006479,GO:0006807,GO:0008150,GO:0008152,GO:0008168,GO:0008170,GO:0008213,GO:0008276,GO:0008757,GO:0009987,GO:0016740,GO:0016741,GO:0018364,GO:0019538,GO:0032259,GO:0036009,GO:0036211,GO:0043170,GO:0043412,GO:0043414,GO:0044237,GO:0044238,GO:0044260,GO:0044267,GO:0044424,GO:0044444,GO:0044464,GO:0071704,GO:…	2.1.1.297	ko:K02493	-	-	R10806	RC00003,RC03279	ko00000,ko01000,ko03012	-	-	-	MTS,Methyltransf_31
AJACLIMF_00710	1236908.wNo_02670	1.12e-83	247	COG0048@1|root,COG0048@2|Bacteria,1RCWY@1224|Proteobacteria,2U70K@28211|Alphaproteobacteria,47FAT@766|Rickettsiales	2|Bacteria	J	Interacts with and stabilizes bases of the 16S rRNA that are involved in tRNA selection in the A site and with the mRNA backbone. Located at the interface of the 30S and 50S subunits, it traverses the body of the 30S subunit contacting proteins on the other side and probably holding the rRNA structure together. The combined cluster of proteins S8, S12 and S17 appears to hold together the shoulder…	rpsL	GO:0000372,GO:0000375,GO:0000376,GO:0003674,GO:0003676,GO:0003723,GO:0003735,GO:0005198,GO:0005488,GO:0005575,GO:0005622,GO:0005623,GO:0005737,GO:0005829,GO:0005840,GO:0006139,GO:0006396,GO:0006412,GO:0006518,GO:0006725,GO:0006807,GO:0008150,GO:0008152,GO:0008380,GO:0009058,GO:0009059,GO:0009893,GO:0009987,GO:0010467,GO:0010468,GO:0010604,GO:0010628,GO:0015935,GO:0016070,GO:0019219,GO:0019222,GO:…	-	ko:K02950	ko03010,map03010	M00178,M00179	-	-	br01610,ko00000,ko00001,ko00002,ko03011	-	-	-	Ribosom_S12_S23
AJACLIMF_00711	570417.WP0563	4.45e-104	301	COG0049@1|root,COG0049@2|Bacteria,1MXC8@1224|Proteobacteria,2TSI8@28211|Alphaproteobacteria,47FAM@766|Rickettsiales	2|Bacteria	J	One of the primary rRNA binding proteins, it binds directly to 16S rRNA where it nucleates assembly of the head domain of the 30S subunit. Is located at the subunit interface close to the decoding center, probably blocks exit of the E-site tRNA	rpsG	GO:0000028,GO:0003674,GO:0003676,GO:0003723,GO:0003729,GO:0003735,GO:0005198,GO:0005488,GO:0005575,GO:0005618,GO:0005622,GO:0005623,GO:0005737,GO:0005829,GO:0005840,GO:0005886,GO:0006412,GO:0006417,GO:0006518,GO:0006807,GO:0006996,GO:0008150,GO:0008152,GO:0009058,GO:0009059,GO:0009889,GO:0009890,GO:0009892,GO:0009987,GO:0010467,GO:0010468,GO:0010556,GO:0010558,GO:0010605,GO:0010608,GO:0010629,GO:…	-	ko:K02992	ko03010,map03010	M00178,M00179	-	-	br01610,ko00000,ko00001,ko00002,ko03011	-	-	-	Ribosomal_S7
AJACLIMF_00712	570417.WP0562	0	1345	COG0480@1|root,COG0480@2|Bacteria,1MUCV@1224|Proteobacteria,2TQVI@28211|Alphaproteobacteria,47EWM@766|Rickettsiales	2|Bacteria	J	Catalyzes the GTP-dependent ribosomal translocation step during translation elongation. During this step, the ribosome changes from the pre-translocational (PRE) to the post- translocational (POST) state as the newly formed A-site-bound peptidyl-tRNA and P-site-bound deacylated tRNA move to the P and E sites, respectively. Catalyzes the coordinated movement of the two tRNA molecules, the mRNA and…	fusA	GO:0005575,GO:0005618,GO:0005622,GO:0005623,GO:0005737,GO:0005886,GO:0008150,GO:0016020,GO:0030312,GO:0040007,GO:0044424,GO:0044464,GO:0071944	-	ko:K02355	-	-	-	-	ko00000,ko03012,ko03029	-	-	-	EFG_C,EFG_II,EFG_IV,GTP_EFTU,GTP_EFTU_D2
AJACLIMF_00713	570417.WP1164	5.26e-280	765	COG0050@1|root,COG0050@2|Bacteria,1MVC0@1224|Proteobacteria,2TQP8@28211|Alphaproteobacteria,47EUU@766|Rickettsiales	2|Bacteria	J	This protein promotes the GTP-dependent binding of aminoacyl-tRNA to the A-site of ribosomes during protein biosynthesis	tuf	-	-	ko:K02358	-	-	-	-	ko00000,ko03012,ko03029,ko04147	-	-	-	GTP_EFTU,GTP_EFTU_D2,GTP_EFTU_D3
AJACLIMF_00715	570417.WP0559	5.53e-205	566	COG0250@1|root,COG0250@2|Bacteria,1MU14@1224|Proteobacteria,2TRID@28211|Alphaproteobacteria,47F7X@766|Rickettsiales	2|Bacteria	K	Participates in transcription elongation, termination and antitermination	nusG	GO:0005575,GO:0005622,GO:0005623,GO:0005737,GO:0005829,GO:0006139,GO:0006351,GO:0006353,GO:0006355,GO:0006725,GO:0006807,GO:0008150,GO:0008152,GO:0009058,GO:0009059,GO:0009889,GO:0009987,GO:0010467,GO:0010468,GO:0010556,GO:0016070,GO:0018130,GO:0019219,GO:0019222,GO:0019438,GO:0031323,GO:0031326,GO:0031554,GO:0031564,GO:0032774,GO:0034641,GO:0034645,GO:0034654,GO:0043170,GO:0043244,GO:0044237,GO:…	-	ko:K02601	-	-	-	-	ko00000,ko03009,ko03021	-	-	-	KOW,NusG
AJACLIMF_00716	570417.WP0558	2.1e-94	276	COG0080@1|root,COG0080@2|Bacteria,1RA2M@1224|Proteobacteria	2|Bacteria	J	Forms part of the ribosomal stalk which helps the ribosome interact with GTP-bound translation factors	rplK	GO:0000027,GO:0003674,GO:0003676,GO:0003723,GO:0003735,GO:0005198,GO:0005488,GO:0005575,GO:0005618,GO:0005622,GO:0005623,GO:0005737,GO:0005829,GO:0005840,GO:0006412,GO:0006415,GO:0006518,GO:0006807,GO:0006950,GO:0006996,GO:0007154,GO:0008150,GO:0008152,GO:0009058,GO:0009059,GO:0009267,GO:0009605,GO:0009987,GO:0009991,GO:0010467,GO:0015934,GO:0015968,GO:0016043,GO:0019538,GO:0019843,GO:0022411,GO:…	-	ko:K02867	ko03010,map03010	M00178,M00179	-	-	br01610,ko00000,ko00001,ko00002,ko03011	-	-	-	Ribosomal_L11,Ribosomal_L11_N
AJACLIMF_00717	1236908.wNo_02610	3.54e-148	417	COG0081@1|root,COG0081@2|Bacteria,1MUE6@1224|Proteobacteria,2TRXP@28211|Alphaproteobacteria,47F5R@766|Rickettsiales	2|Bacteria	J	Binds directly to 23S rRNA. The L1 stalk is quite mobile in the ribosome, and is involved in E site tRNA release	rplA	GO:0000027,GO:0000470,GO:0003674,GO:0003676,GO:0003723,GO:0003735,GO:0005198,GO:0005488,GO:0005575,GO:0005618,GO:0005622,GO:0005623,GO:0005737,GO:0005829,GO:0005840,GO:0005886,GO:0006139,GO:0006364,GO:0006396,GO:0006412,GO:0006417,GO:0006446,GO:0006518,GO:0006725,GO:0006807,GO:0006996,GO:0008150,GO:0008152,GO:0009058,GO:0009059,GO:0009889,GO:0009890,GO:0009892,GO:0009987,GO:0010467,GO:0010468,GO:…	-	ko:K02863	ko03010,map03010	M00178,M00179	-	-	br01610,ko00000,ko00001,ko00002,ko03011	-	-	-	Ribosomal_L1
AJACLIMF_00718	570417.WP0556	4.84e-108	312	COG0244@1|root,COG0244@2|Bacteria,1RAN5@1224|Proteobacteria,2U592@28211|Alphaproteobacteria,47FI3@766|Rickettsiales	2|Bacteria	J	Forms part of the ribosomal stalk, playing a central role in the interaction of the ribosome with GTP-bound translation factors	rplJ	GO:0003674,GO:0003735,GO:0005198,GO:0005488,GO:0005575,GO:0005618,GO:0005622,GO:0005623,GO:0005737,GO:0005829,GO:0005840,GO:0005886,GO:0006412,GO:0006417,GO:0006518,GO:0006807,GO:0008150,GO:0008152,GO:0009058,GO:0009059,GO:0009889,GO:0009890,GO:0009892,GO:0009987,GO:0010467,GO:0010468,GO:0010556,GO:0010558,GO:0010605,GO:0010608,GO:0010629,GO:0015934,GO:0016020,GO:0017148,GO:0019222,GO:0019538,GO:…	-	ko:K02864,ko:K02935	ko03010,map03010	M00178,M00179	-	-	br01610,ko00000,ko00001,ko00002,ko03011	-	-	-	Ribosomal_L10
AJACLIMF_00719	570417.WP0555	2.01e-79	237	COG0222@1|root,COG0222@2|Bacteria,1RGU4@1224|Proteobacteria,2U9FX@28211|Alphaproteobacteria,47FGY@766|Rickettsiales	2|Bacteria	J	Forms part of the ribosomal stalk which helps the ribosome interact with GTP-bound translation factors. Is thus essential for accurate translation	rplL	GO:0003674,GO:0003735,GO:0005198,GO:0005488,GO:0005515,GO:0005575,GO:0005622,GO:0005623,GO:0005737,GO:0005829,GO:0005840,GO:0006412,GO:0006518,GO:0006807,GO:0008150,GO:0008152,GO:0009058,GO:0009059,GO:0009987,GO:0010467,GO:0015934,GO:0019538,GO:0022625,GO:0022626,GO:0032991,GO:0034641,GO:0034645,GO:0042802,GO:0042803,GO:0043021,GO:0043022,GO:0043043,GO:0043170,GO:0043226,GO:0043228,GO:0043229,GO:…	-	ko:K02935	ko03010,map03010	M00178	-	-	br01610,ko00000,ko00001,ko00002,ko03011	-	-	-	Ribosomal_L12,Ribosomal_L12_N
AJACLIMF_00720	570417.WP0554	0	5489	COG0085@1|root,COG0086@1|root,COG0085@2|Bacteria,COG0086@2|Bacteria,1MU3M@1224|Proteobacteria,2TRHV@28211|Alphaproteobacteria,47ETY@766|Rickettsiales	2|Bacteria	K	DNA-dependent RNA polymerase catalyzes the transcription of DNA into RNA using the four ribonucleoside triphosphates as substrates	rpoB	GO:0000428,GO:0003674,GO:0003824,GO:0003899,GO:0005575,GO:0005622,GO:0005623,GO:0005737,GO:0005829,GO:0006139,GO:0006351,GO:0006725,GO:0006807,GO:0008150,GO:0008152,GO:0009058,GO:0009059,GO:0009987,GO:0010467,GO:0016070,GO:0016740,GO:0016772,GO:0016779,GO:0018130,GO:0019438,GO:0030880,GO:0032774,GO:0032991,GO:0034062,GO:0034641,GO:0034645,GO:0034654,GO:0043170,GO:0044237,GO:0044238,GO:0044249,GO:…	2.7.7.6	ko:K03043,ko:K03046,ko:K13797	ko00230,ko00240,ko01100,ko03020,map00230,map00240,map01100,map03020	M00183	R00435,R00441,R00442,R00443	RC02795	br01611,ko00000,ko00001,ko00002,ko01000,ko03021,ko03400	-	-	-	RNA_pol_Rpb1_1,RNA_pol_Rpb1_2,RNA_pol_Rpb1_3,RNA_pol_Rpb1_4,RNA_pol_Rpb1_5,RNA_pol_Rpb2_1,RNA_pol_Rpb2_2,RNA_pol_Rpb2_3,RNA_pol_Rpb2_45,RNA_pol_Rpb2_6,RNA_pol_Rpb2_7
AJACLIMF_00721	570417.WP0553	2.86e-217	600	COG0042@1|root,COG0042@2|Bacteria,1MV5V@1224|Proteobacteria,2TRC8@28211|Alphaproteobacteria,47ETX@766|Rickettsiales	2|Bacteria	J	Catalyzes the synthesis of 5,6-dihydrouridine (D), a modified base found in the D-loop of most tRNAs, via the reduction of the C5-C6 double bond in target uridines	dusB	-	-	ko:K05540	-	-	-	-	ko00000,ko01000,ko03016	-	-	-	Dus
AJACLIMF_00722	570417.WP0552	0	887	COG0666@1|root,COG0666@2|Bacteria	2|Bacteria	G	response to abiotic stimulus	-	-	-	-	-	-	-	-	-	-	-	-	Ank_4
AJACLIMF_00723	570417.WP0551	3.76e-300	820	COG0172@1|root,COG0172@2|Bacteria,1MUJF@1224|Proteobacteria,2TR4T@28211|Alphaproteobacteria,47F37@766|Rickettsiales	2|Bacteria	J	Catalyzes the attachment of serine to tRNA(Ser). Is also able to aminoacylate tRNA(Sec) with serine, to form the misacylated tRNA L-seryl-tRNA(Sec), which will be further converted into selenocysteinyl-tRNA(Sec)	serS	GO:0000287,GO:0003674,GO:0003824,GO:0004812,GO:0004828,GO:0005488,GO:0005515,GO:0005575,GO:0005622,GO:0005623,GO:0005737,GO:0005829,GO:0006082,GO:0006139,GO:0006399,GO:0006412,GO:0006418,GO:0006434,GO:0006518,GO:0006520,GO:0006725,GO:0006807,GO:0008150,GO:0008152,GO:0008652,GO:0009058,GO:0009059,GO:0009069,GO:0009070,GO:0009987,GO:0010467,GO:0016053,GO:0016070,GO:0016259,GO:0016260,GO:0016874,GO:…	6.1.1.11	ko:K01875	ko00970,map00970	M00359,M00360	R03662,R08218	RC00055,RC00523	ko00000,ko00001,ko00002,ko01000,ko01007,ko03016	-	-	iAF987.Gmet_3528,iSDY_1059.SDY_2368	Seryl_tRNA_N,tRNA-synt_2b
AJACLIMF_00724	570417.WP0550	1.08e-307	838	COG0151@1|root,COG0151@2|Bacteria,1MUAH@1224|Proteobacteria,2TQR5@28211|Alphaproteobacteria,47G1Z@766|Rickettsiales	2|Bacteria	F	Phosphoribosylglycinamide synthetase, C domain	purD	GO:0000166,GO:0003674,GO:0003824,GO:0004637,GO:0005488,GO:0005524,GO:0006139,GO:0006163,GO:0006164,GO:0006725,GO:0006753,GO:0006793,GO:0006796,GO:0006807,GO:0006950,GO:0006974,GO:0008144,GO:0008150,GO:0008152,GO:0009058,GO:0009117,GO:0009150,GO:0009152,GO:0009165,GO:0009259,GO:0009260,GO:0009987,GO:0016462,GO:0016787,GO:0016817,GO:0016818,GO:0016874,GO:0016879,GO:0016887,GO:0017076,GO:0017111,GO:…	6.3.4.13	ko:K01945	ko00230,ko01100,ko01110,ko01130,map00230,map01100,map01110,map01130	M00048	R04144	RC00090,RC00166	ko00000,ko00001,ko00002,ko01000	-	-	iECNA114_1301.ECNA114_3417,iECSF_1327.ECSF_3859,iJN746.PP_4823,iPC815.YPO3729	GARS_A,GARS_C,GARS_N
AJACLIMF_00725	570417.WP0409	5.5e-18	86.7	COG1714@1|root,COG1714@2|Bacteria	2|Bacteria	S	RDD family	-	-	-	-	-	-	-	-	-	-	-	-	DUF4339,DUF975,GPDPase_memb,RDD
AJACLIMF_00726	570417.WP0547	0	909	COG0473@1|root,COG0473@2|Bacteria,1MUH4@1224|Proteobacteria,2TQKG@28211|Alphaproteobacteria,47F3K@766|Rickettsiales	2|Bacteria	C	isocitrate	icd	-	1.1.1.41,1.1.1.42,1.1.1.85	ko:K00030,ko:K00031,ko:K00052	ko00020,ko00290,ko00480,ko00660,ko00720,ko01100,ko01110,ko01120,ko01130,ko01200,ko01210,ko01230,ko04146,map00020,map00290,map00480,map00660,map00720,map01100,map01110,map01120,map01130,map01200,map01210,map01230,map04146	M00009,M00010,M00173,M00432,M00535,M00740	R00267,R00268,R00709,R00994,R01899,R04426,R10052	RC00001,RC00084,RC00114,RC00417,RC00626,RC02801,RC03036	br01601,ko00000,ko00001,ko00002,ko01000	-	-	-	Iso_dh
AJACLIMF_00727	570417.WP0546	4.35e-67	214	COG2214@1|root,COG2214@2|Bacteria	2|Bacteria	O	Heat shock protein DnaJ domain protein	-	-	-	-	-	-	-	-	-	-	-	-	DnaJ,GvpL_GvpF
AJACLIMF_00728	163164.WD_0790	7.71e-42	145	COG2214@1|root,COG2214@2|Bacteria	2|Bacteria	O	Heat shock protein DnaJ domain protein	-	-	-	-	-	-	-	-	-	-	-	-	DnaJ,GvpL_GvpF
AJACLIMF_00729	570417.WP0546	1.4e-97	295	COG2214@1|root,COG2214@2|Bacteria	2|Bacteria	O	Heat shock protein DnaJ domain protein	-	-	-	-	-	-	-	-	-	-	-	-	DnaJ,GvpL_GvpF
AJACLIMF_00730	570417.WP0545	1.45e-143	405	COG0177@1|root,COG0177@2|Bacteria,1MUYQ@1224|Proteobacteria,2TRI2@28211|Alphaproteobacteria,47F6C@766|Rickettsiales	2|Bacteria	L	DNA repair enzyme that has both DNA N-glycosylase activity and AP-lyase activity. The DNA N-glycosylase activity releases various damaged pyrimidines from DNA by cleaving the N- glycosidic bond, leaving an AP (apurinic apyrimidinic) site. The AP-lyase activity cleaves the phosphodiester bond 3' to the AP site by a beta-elimination, leaving a 3'-terminal unsaturated sugar and a product with a term…	nth	GO:0000702,GO:0000703,GO:0003674,GO:0003824,GO:0003906,GO:0005488,GO:0006139,GO:0006259,GO:0006281,GO:0006284,GO:0006285,GO:0006725,GO:0006807,GO:0006950,GO:0006974,GO:0008150,GO:0008152,GO:0009314,GO:0009411,GO:0009416,GO:0009628,GO:0009987,GO:0016787,GO:0016798,GO:0016799,GO:0019104,GO:0033554,GO:0034641,GO:0034644,GO:0043170,GO:0044237,GO:0044238,GO:0044260,GO:0046483,GO:0048037,GO:0050896,GO:…	4.2.99.18	ko:K10773	ko03410,map03410	-	-	-	ko00000,ko00001,ko01000,ko03400	-	-	-	EndIII_4Fe-2S,HhH-GPD
AJACLIMF_00731	570417.WP0528	3.71e-133	378	COG3820@1|root,COG3820@2|Bacteria,1MVR2@1224|Proteobacteria,2TT8Z@28211|Alphaproteobacteria,47FAB@766|Rickettsiales	2|Bacteria	S	protein conserved in bacteria	MA20_20925	-	-	ko:K09987	-	-	-	-	ko00000	-	-	-	DUF1013
AJACLIMF_00732	1236908.wNo_01940	0	892	COG1158@1|root,COG1158@2|Bacteria,1MUCF@1224|Proteobacteria,2TRB4@28211|Alphaproteobacteria,47F27@766|Rickettsiales	2|Bacteria	K	Facilitates transcription termination by a mechanism that involves Rho binding to the nascent RNA, activation of Rho's RNA-dependent ATPase activity, and release of the mRNA from the DNA template	rho	GO:0003674,GO:0003676,GO:0003723,GO:0005488,GO:0005515,GO:0005575,GO:0005622,GO:0005623,GO:0005737,GO:0005829,GO:0006139,GO:0006351,GO:0006353,GO:0006725,GO:0006807,GO:0008150,GO:0008152,GO:0009058,GO:0009059,GO:0009987,GO:0010467,GO:0016070,GO:0018130,GO:0019438,GO:0032774,GO:0034641,GO:0034645,GO:0034654,GO:0042802,GO:0043170,GO:0044237,GO:0044238,GO:0044249,GO:0044260,GO:0044271,GO:0044424,GO:…	-	ko:K02887,ko:K03628	ko03010,ko03018,map03010,map03018	M00178	-	-	br01610,ko00000,ko00001,ko00002,ko03011,ko03019,ko03021	-	-	-	ATP-synt_ab,Rho_N,Rho_RNA_bind
AJACLIMF_00733	570417.WP0530	0	959	COG0516@1|root,COG0517@1|root,COG0516@2|Bacteria,COG0517@2|Bacteria,1MUJM@1224|Proteobacteria,2TQXC@28211|Alphaproteobacteria,47FWN@766|Rickettsiales	2|Bacteria	F	Catalyzes the conversion of inosine 5'-phosphate (IMP) to xanthosine 5'-phosphate (XMP), the first committed and rate- limiting step in the de novo synthesis of guanine nucleotides, and therefore plays an important role in the regulation of cell growth	guaB	GO:0003674,GO:0003824,GO:0003938,GO:0005488,GO:0005515,GO:0005575,GO:0005622,GO:0005623,GO:0005737,GO:0005829,GO:0006139,GO:0006163,GO:0006164,GO:0006183,GO:0006725,GO:0006753,GO:0006793,GO:0006796,GO:0006807,GO:0008150,GO:0008152,GO:0009058,GO:0009116,GO:0009117,GO:0009119,GO:0009141,GO:0009142,GO:0009144,GO:0009145,GO:0009150,GO:0009152,GO:0009163,GO:0009165,GO:0009199,GO:0009201,GO:0009205,GO:…	1.1.1.205,1.7.1.7	ko:K00088,ko:K00364	ko00230,ko00983,ko01100,ko01110,map00230,map00983,map01100,map01110	M00050	R01130,R01134,R08240	RC00143,RC00457,RC02207	ko00000,ko00001,ko00002,ko01000,ko04147	-	-	iAPECO1_1312.APECO1_4018,iECABU_c1320.ECABU_c28100,iECP_1309.ECP_2510,iECSF_1327.ECSF_2349,iUTI89_1310.UTI89_C2826,ic_1306.c3027	CBS,IMPDH,NMO
AJACLIMF_00734	570417.WP0531	2.2e-179	500	COG0030@1|root,COG0030@2|Bacteria,1MVNU@1224|Proteobacteria,2TRD9@28211|Alphaproteobacteria,47F8R@766|Rickettsiales	2|Bacteria	J	Specifically dimethylates two adjacent adenosines (A1518 and A1519) in the loop of a conserved hairpin near the 3'-end of 16S rRNA in the 30S particle. May play a critical role in biogenesis of 30S subunits	ksgA	GO:0000028,GO:0000154,GO:0000179,GO:0001510,GO:0003674,GO:0003676,GO:0003677,GO:0003690,GO:0003723,GO:0003729,GO:0003824,GO:0005488,GO:0005575,GO:0005622,GO:0005623,GO:0005737,GO:0005829,GO:0006139,GO:0006364,GO:0006396,GO:0006725,GO:0006807,GO:0006996,GO:0008150,GO:0008152,GO:0008168,GO:0008170,GO:0008173,GO:0008649,GO:0008757,GO:0009451,GO:0009987,GO:0010467,GO:0016043,GO:0016070,GO:0016072,GO:…	2.1.1.182	ko:K02528	-	-	R10716	RC00003,RC03257	ko00000,ko01000,ko03009	-	-	-	RrnaAD
AJACLIMF_00736	1236908.wNo_01970	2.62e-159	447	COG0149@1|root,COG0149@2|Bacteria,1MWK5@1224|Proteobacteria,2TS6I@28211|Alphaproteobacteria,47FEY@766|Rickettsiales	2|Bacteria	G	Involved in the gluconeogenesis. Catalyzes stereospecifically the conversion of dihydroxyacetone phosphate (DHAP) to D-glyceraldehyde-3-phosphate (G3P)	tpiA	GO:0003674,GO:0003824,GO:0004807,GO:0005575,GO:0005622,GO:0005623,GO:0005737,GO:0005829,GO:0005975,GO:0005996,GO:0006006,GO:0006066,GO:0006071,GO:0006081,GO:0006082,GO:0006090,GO:0006091,GO:0006094,GO:0006096,GO:0006139,GO:0006163,GO:0006164,GO:0006165,GO:0006725,GO:0006732,GO:0006733,GO:0006753,GO:0006754,GO:0006757,GO:0006793,GO:0006796,GO:0006807,GO:0008150,GO:0008152,GO:0009056,GO:0009058,GO:…	2.7.2.3,5.3.1.1	ko:K00927,ko:K01803	ko00010,ko00051,ko00562,ko00710,ko01100,ko01110,ko01120,ko01130,ko01200,ko01230,map00010,map00051,map00562,map00710,map01100,map01110,map01120,map01130,map01200,map01230	M00001,M00002,M00003,M00165,M00166,M00308,M00552	R01015,R01512	RC00002,RC00043,RC00423	ko00000,ko00001,ko00002,ko01000,ko04147	-	-	-	TIM
AJACLIMF_00737	570417.WP0533	2.77e-316	862	COG0771@1|root,COG0771@2|Bacteria,1MVYD@1224|Proteobacteria,2TTE8@28211|Alphaproteobacteria,47F3Z@766|Rickettsiales	2|Bacteria	M	Cell wall formation. Catalyzes the addition of glutamate to the nucleotide precursor UDP-N-acetylmuramoyl-L-alanine (UMA)	murD	-	6.3.2.9	ko:K01925	ko00471,ko00550,ko01100,map00471,map00550,map01100	-	R02783	RC00064,RC00141	ko00000,ko00001,ko01000,ko01011	-	-	-	Mur_ligase_C,Mur_ligase_M
AJACLIMF_00738	570417.WP0534	8.14e-130	369	COG5590@1|root,COG5590@2|Bacteria,1MW25@1224|Proteobacteria,2U9ST@28211|Alphaproteobacteria,47FK8@766|Rickettsiales	2|Bacteria	S	COQ9	cOQ9	-	-	ko:K18587	-	-	-	-	ko00000	-	-	-	COQ9
AJACLIMF_00739	1346330.M472_10995	1.2e-35	132	COG2801@1|root,COG2801@2|Bacteria,4NPG9@976|Bacteroidetes,1IYMY@117747|Sphingobacteriia	2|Bacteria	L	Winged helix-turn helix	-	-	-	ko:K07497	-	-	-	-	ko00000	-	-	-	HTH_23,HTH_28,HTH_32,rve,rve_3
AJACLIMF_00740	570417.WP0688	1.92e-39	141	COG0666@1|root,COG0666@2|Bacteria,1N952@1224|Proteobacteria,2UF6P@28211|Alphaproteobacteria,47GS5@766|Rickettsiales	2|Bacteria	S	Ankyrin repeats (many copies)	-	-	-	ko:K06867,ko:K08738	ko00920,ko01100,ko01120,ko01524,ko02020,ko04115,ko04210,ko04214,ko04215,ko04932,ko05010,ko05012,ko05014,ko05016,ko05134,ko05145,ko05152,ko05161,ko05164,ko05167,ko05168,ko05200,ko05210,ko05222,ko05416,map00920,map01100,map01120,map01524,map02020,map04115,map04210,map04214,map04215,map04932,map05010,map05012,map05014,map05016,map05134,map05145,map05152,map05161,map05164,map05167,map05168,map05200,m…	M00595	R10151	RC03151,RC03152	ko00000,ko00001,ko00002	3.D.4.6	-	-	Ank,Ank_2,Ank_3,Ank_4,Ank_5
AJACLIMF_00741	570417.WP0688	3.25e-46	162	COG0666@1|root,COG0666@2|Bacteria,1N952@1224|Proteobacteria,2UF6P@28211|Alphaproteobacteria,47GS5@766|Rickettsiales	2|Bacteria	S	Ankyrin repeats (many copies)	-	-	-	ko:K06867,ko:K08738	ko00920,ko01100,ko01120,ko01524,ko02020,ko04115,ko04210,ko04214,ko04215,ko04932,ko05010,ko05012,ko05014,ko05016,ko05134,ko05145,ko05152,ko05161,ko05164,ko05167,ko05168,ko05200,ko05210,ko05222,ko05416,map00920,map01100,map01120,map01524,map02020,map04115,map04210,map04214,map04215,map04932,map05010,map05012,map05014,map05016,map05134,map05145,map05152,map05161,map05164,map05167,map05168,map05200,m…	M00595	R10151	RC03151,RC03152	ko00000,ko00001,ko00002	3.D.4.6	-	-	Ank,Ank_2,Ank_3,Ank_4,Ank_5
AJACLIMF_00742	357244.OTBS_1069	5.13e-25	102	COG3335@1|root,COG3415@1|root,COG3335@2|Bacteria,COG3415@2|Bacteria,1P76X@1224|Proteobacteria,2U16U@28211|Alphaproteobacteria,47FJ1@766|Rickettsiales	2|Bacteria	L	DDE superfamily endonuclease	tnpF	-	-	ko:K07494	-	-	-	-	ko00000	-	-	-	DDE_3,HTH_Tnp_IS630
AJACLIMF_00743	272134.KB731326_gene276	1.65e-06	51.2	COG3415@1|root,COG3415@2|Bacteria,1G7MA@1117|Cyanobacteria,1HCT7@1150|Oscillatoriales	2|Bacteria	L	Transposase	-	-	-	-	-	-	-	-	-	-	-	-	DDE_3,HTH_Tnp_IS630
AJACLIMF_00744	570417.WP0285	3.9e-59	184	COG3335@1|root,COG3335@2|Bacteria,1RB1C@1224|Proteobacteria,2U367@28211|Alphaproteobacteria	2|Bacteria	L	DDE superfamily endonuclease	-	-	-	ko:K07494	-	-	-	-	ko00000	-	-	-	DDE_3
AJACLIMF_00746	570417.WP0284	1.62e-106	308	COG3415@1|root,COG3415@2|Bacteria,1Q1DX@1224|Proteobacteria,2V5Z2@28211|Alphaproteobacteria,47GFT@766|Rickettsiales	2|Bacteria	L	Homeodomain-like domain	-	-	-	-	-	-	-	-	-	-	-	-	DDE_3,HTH_23,HTH_29,HTH_32,HTH_33
AJACLIMF_00747	570417.WP0168	3.1e-48	156	COG3039@1|root,COG3039@2|Bacteria,1MXTN@1224|Proteobacteria,2TYT4@28211|Alphaproteobacteria,47EXJ@766|Rickettsiales	2|Bacteria	L	Transposase DDE domain	-	-	-	-	-	-	-	-	-	-	-	-	DDE_Tnp_1,DDE_Tnp_1_5
AJACLIMF_00748	570417.WP0952	2.64e-141	399	COG0723@1|root,COG0723@2|Bacteria,1RAA2@1224|Proteobacteria,2TTT2@28211|Alphaproteobacteria,47F5K@766|Rickettsiales	2|Bacteria	C	Component of the ubiquinol-cytochrome c reductase complex (complex III or cytochrome b-c1 complex), which is a respiratory chain that generates an electrochemical potential coupled to ATP synthesis	petA	GO:0005575,GO:0005623,GO:0005886,GO:0016020,GO:0044464,GO:0071944	1.10.2.2	ko:K00411	ko00190,ko01100,ko02020,ko04260,ko04714,ko04932,ko05010,ko05012,ko05016,map00190,map01100,map02020,map04260,map04714,map04932,map05010,map05012,map05016	M00151,M00152	-	-	ko00000,ko00001,ko00002,ko01000	-	-	-	Rieske,UCR_Fe-S_N
AJACLIMF_00749	570417.WP0953	0	1675	COG0188@1|root,COG0188@2|Bacteria,1MUGG@1224|Proteobacteria,2TSPQ@28211|Alphaproteobacteria,47EW0@766|Rickettsiales	2|Bacteria	L	A type II topoisomerase that negatively supercoils closed circular double-stranded (ds) DNA in an ATP-dependent manner to modulate DNA topology and maintain chromosomes in an underwound state. Negative supercoiling favors strand separation, and DNA replication, transcription, recombination and repair, all of which involve strand separation. Also able to catalyze the interconversion of other topol…	gyrA	GO:0003674,GO:0003676,GO:0003677,GO:0003824,GO:0003916,GO:0003918,GO:0005488,GO:0005515,GO:0005575,GO:0005622,GO:0005623,GO:0005737,GO:0005829,GO:0006139,GO:0006259,GO:0006265,GO:0006351,GO:0006725,GO:0006807,GO:0006996,GO:0008094,GO:0008150,GO:0008152,GO:0009058,GO:0009059,GO:0009987,GO:0010467,GO:0016043,GO:0016070,GO:0016462,GO:0016787,GO:0016817,GO:0016818,GO:0016853,GO:0016887,GO:0017111,GO:…	5.99.1.3	ko:K02469	-	-	-	-	ko00000,ko01000,ko03032,ko03400	-	-	-	DNA_gyraseA_C,DNA_topoisoIV
AJACLIMF_00751	570417.WP0954	5.25e-199	552	COG0457@1|root,COG0457@2|Bacteria,1NFUY@1224|Proteobacteria,2UJ0M@28211|Alphaproteobacteria,47GU8@766|Rickettsiales	2|Bacteria	S	Tetratricopeptide repeat	-	-	-	-	-	-	-	-	-	-	-	-	TPR_2,TPR_8
AJACLIMF_00752	1236908.wNo_05720	3.56e-86	253	COG3543@1|root,COG3543@2|Bacteria,1RI03@1224|Proteobacteria,2U9SV@28211|Alphaproteobacteria,47FNG@766|Rickettsiales	2|Bacteria	S	Protein of unknown function (DUF1284)	-	-	-	ko:K09706	-	-	-	-	ko00000	-	-	-	DUF1284
AJACLIMF_00753	1236908.wNo_05710	1.17e-105	306	COG1268@1|root,COG1268@2|Bacteria,1RH78@1224|Proteobacteria,2UE05@28211|Alphaproteobacteria,47FIJ@766|Rickettsiales	2|Bacteria	S	BioY family	bioY	-	-	ko:K03523	ko02010,map02010	M00581,M00582	-	-	ko00000,ko00001,ko00002,ko02000	2.A.88.1,2.A.88.2	-	-	BioY
AJACLIMF_00754	163164.WD_1207	5.14e-135	382	COG0778@1|root,COG0778@2|Bacteria,1RA6E@1224|Proteobacteria,2UCR8@28211|Alphaproteobacteria	2|Bacteria	C	Nitroreductase family	tdsD	-	-	-	-	-	-	-	-	-	-	-	Nitroreductase
AJACLIMF_00755	1236908.wNo_05690	6.95e-59	192	COG2730@1|root,COG2730@2|Bacteria,1PJTY@1224|Proteobacteria,2TU2X@28211|Alphaproteobacteria	2|Bacteria	G	Belongs to the glycosyl hydrolase 5 (cellulase A) family	spr1	-	3.2.1.4,3.2.1.58	ko:K01179,ko:K01210	ko00500,ko01100,map00500,map01100	-	R00308,R03115,R06200,R11307,R11308	RC00467	ko00000,ko00001,ko01000	-	GH5,GH9	-	CBM_6,Cellulase
AJACLIMF_00756	570417.WP0285	3.9e-59	184	COG3335@1|root,COG3335@2|Bacteria,1RB1C@1224|Proteobacteria,2U367@28211|Alphaproteobacteria	2|Bacteria	L	DDE superfamily endonuclease	-	-	-	ko:K07494	-	-	-	-	ko00000	-	-	-	DDE_3
AJACLIMF_00758	570417.WP0284	3.82e-105	305	COG3415@1|root,COG3415@2|Bacteria,1Q1DX@1224|Proteobacteria,2V5Z2@28211|Alphaproteobacteria,47GFT@766|Rickettsiales	2|Bacteria	L	Homeodomain-like domain	-	-	-	-	-	-	-	-	-	-	-	-	DDE_3,HTH_23,HTH_29,HTH_32,HTH_33
AJACLIMF_00759	553385.JEMF01000111_gene1086	5.4e-08	53.5	COG2963@1|root,COG2963@2|Bacteria,1N06K@1224|Proteobacteria,1SYFY@1236|Gammaproteobacteria	2|Bacteria	L	Transposase	-	-	-	ko:K07483,ko:K07497	-	-	-	-	ko00000	-	-	-	HTH_Tnp_1
AJACLIMF_00760	1183438.GKIL_1771	1.25e-53	182	COG2801@1|root,COG2801@2|Bacteria,1G5GD@1117|Cyanobacteria	2|Bacteria	L	PFAM Integrase core domain	-	-	-	ko:K07497,ko:K18829	-	-	-	-	ko00000,ko02048	-	-	-	HTH_21,rve,rve_3
AJACLIMF_00761	65393.PCC7424_3103	3.94e-11	64.3	COG3335@1|root,COG3335@2|Bacteria,1G06Q@1117|Cyanobacteria,3KKQ2@43988|Cyanothece	2|Bacteria	L	DDE superfamily endonuclease	-	-	-	ko:K07494	-	-	-	-	ko00000	-	-	-	DDE_3,HTH_Tnp_IS630
AJACLIMF_00762	357244.OTBS_1069	3.39e-25	103	COG3335@1|root,COG3415@1|root,COG3335@2|Bacteria,COG3415@2|Bacteria,1P76X@1224|Proteobacteria,2U16U@28211|Alphaproteobacteria,47FJ1@766|Rickettsiales	2|Bacteria	L	DDE superfamily endonuclease	tnpF	-	-	ko:K07494	-	-	-	-	ko00000	-	-	-	DDE_3,HTH_Tnp_IS630
AJACLIMF_00763	272134.KB731326_gene276	1.65e-06	51.2	COG3415@1|root,COG3415@2|Bacteria,1G7MA@1117|Cyanobacteria,1HCT7@1150|Oscillatoriales	2|Bacteria	L	Transposase	-	-	-	-	-	-	-	-	-	-	-	-	DDE_3,HTH_Tnp_IS630
AJACLIMF_00764	570417.WP0476	0	921	COG0342@1|root,COG0342@2|Bacteria,1MV5U@1224|Proteobacteria,2TQYG@28211|Alphaproteobacteria,47F1F@766|Rickettsiales	2|Bacteria	U	Part of the Sec protein translocase complex. Interacts with the SecYEG preprotein conducting channel. SecDF uses the proton motive force (PMF) to complete protein translocation after the ATP-dependent function of SecA	secD	-	-	ko:K03072,ko:K12257	ko02024,ko03060,ko03070,map02024,map03060,map03070	M00335	-	-	ko00000,ko00001,ko00002,ko02044	2.A.6.4,3.A.5.2,3.A.5.7	-	-	SecD_SecF,Sec_GG
AJACLIMF_00765	570417.WP0269	4.19e-109	318	COG3335@1|root,COG3335@2|Bacteria,1P76X@1224|Proteobacteria,2U16U@28211|Alphaproteobacteria,47FJ1@766|Rickettsiales	2|Bacteria	L	DDE superfamily endonuclease	tnpF	-	-	ko:K07494	-	-	-	-	ko00000	-	-	-	DDE_3
AJACLIMF_00767	570417.WP0474	4.5e-202	560	COG0181@1|root,COG0181@2|Bacteria,1MU56@1224|Proteobacteria,2TS3D@28211|Alphaproteobacteria,47F8J@766|Rickettsiales	2|Bacteria	H	Tetrapolymerization of the monopyrrole PBG into the hydroxymethylbilane pre-uroporphyrinogen in several discrete steps	hemC	GO:0003674,GO:0003824,GO:0004418,GO:0005575,GO:0005622,GO:0005623,GO:0005737,GO:0005829,GO:0006464,GO:0006725,GO:0006778,GO:0006779,GO:0006782,GO:0006783,GO:0006807,GO:0008150,GO:0008152,GO:0009058,GO:0009987,GO:0016740,GO:0016765,GO:0018065,GO:0018130,GO:0018160,GO:0018193,GO:0018198,GO:0019438,GO:0019538,GO:0033013,GO:0033014,GO:0034641,GO:0036211,GO:0042168,GO:0042440,GO:0043170,GO:0043412,GO:…	2.1.1.107,2.5.1.61,4.2.1.75	ko:K01749,ko:K13542	ko00860,ko01100,ko01110,ko01120,map00860,map01100,map01110,map01120	M00121	R00084,R03165,R03194	RC00003,RC00871,RC01861,RC02317	ko00000,ko00001,ko00002,ko01000	-	-	iEC55989_1330.EC55989_4275,iECH74115_1262.ECH74115_5243,iECIAI1_1343.ECIAI1_3991,iECO103_1326.ECO103_4362,iECO111_1330.ECO111_4628,iECO26_1355.ECO26_4784,iECSE_1348.ECSE_4086,iEKO11_1354.EKO11_4554,iHN637.CLJU_RS15760,iPC815.YPO3849	Porphobil_deam,Porphobil_deamC
AJACLIMF_00768	570417.WP0473	1.4e-206	572	COG0812@1|root,COG0812@2|Bacteria,1MXDH@1224|Proteobacteria,2TRQR@28211|Alphaproteobacteria,47EXB@766|Rickettsiales	2|Bacteria	M	Cell wall formation	murB	GO:0000270,GO:0003674,GO:0003824,GO:0006022,GO:0006023,GO:0006024,GO:0006807,GO:0008150,GO:0008152,GO:0008762,GO:0009058,GO:0009059,GO:0009252,GO:0009273,GO:0009987,GO:0016491,GO:0016614,GO:0016616,GO:0030203,GO:0034645,GO:0042546,GO:0043170,GO:0044036,GO:0044038,GO:0044085,GO:0044237,GO:0044249,GO:0044260,GO:0055114,GO:0070589,GO:0071554,GO:0071704,GO:0071840,GO:1901135,GO:1901137,GO:1901564,GO:…	1.3.1.98,6.3.2.4	ko:K00075,ko:K01921	ko00473,ko00520,ko00550,ko01100,ko01502,map00473,map00520,map00550,map01100,map01502	-	R01150,R03191,R03192	RC00064,RC00141,RC02639	ko00000,ko00001,ko01000,ko01011	-	-	iIT341.HP1418	FAD_binding_4,MurB_C
AJACLIMF_00770	1236908.wNo_01420	2.41e-262	721	COG1301@1|root,COG1301@2|Bacteria,1MU0Q@1224|Proteobacteria,2U2B9@28211|Alphaproteobacteria,47GPW@766|Rickettsiales	2|Bacteria	U	Belongs to the dicarboxylate amino acid cation symporter (DAACS) (TC 2.A.23) family	gltP	-	-	ko:K03309	-	-	-	-	ko00000	2.A.23	-	-	SDF
AJACLIMF_00771	570417.WP0470	3.6e-133	378	COG0461@1|root,COG0461@2|Bacteria,1RIC5@1224|Proteobacteria,2TUX2@28211|Alphaproteobacteria,47G4W@766|Rickettsiales	2|Bacteria	F	Catalyzes the transfer of a ribosyl phosphate group from 5-phosphoribose 1-diphosphate to orotate, leading to the formation of orotidine monophosphate (OMP)	pyrE	-	2.4.2.10	ko:K00762	ko00240,ko01100,map00240,map01100	M00051	R01870	RC00611	ko00000,ko00001,ko00002,ko01000	-	-	-	Pribosyltran
AJACLIMF_00773	244582.JQAK01000002_gene463	1.36e-56	191	COG3547@1|root,COG3547@2|Bacteria,1MUKH@1224|Proteobacteria,2TRPW@28211|Alphaproteobacteria	2|Bacteria	L	transposase IS116 IS110 IS902 family	-	-	-	-	-	-	-	-	-	-	-	-	DEDD_Tnp_IS110,Transposase_20
AJACLIMF_00774	402777.KB235904_gene4117	5.22e-38	139	COG3547@1|root,COG3547@2|Bacteria,1G077@1117|Cyanobacteria,1H97S@1150|Oscillatoriales	2|Bacteria	L	Transposase IS116/IS110/IS902 family	-	-	-	-	-	-	-	-	-	-	-	-	DEDD_Tnp_IS110,Transposase_20
AJACLIMF_00775	402777.KB235904_gene4117	3.07e-19	91.3	COG3547@1|root,COG3547@2|Bacteria,1G077@1117|Cyanobacteria,1H97S@1150|Oscillatoriales	2|Bacteria	L	Transposase IS116/IS110/IS902 family	-	-	-	-	-	-	-	-	-	-	-	-	DEDD_Tnp_IS110,Transposase_20
AJACLIMF_00776	489825.LYNGBM3L_74810	6.13e-09	57	COG3415@1|root,COG3415@2|Bacteria,1G95U@1117|Cyanobacteria,1HH5Q@1150|Oscillatoriales	2|Bacteria	L	PFAM Transposase, Synechocystis PCC 6803	-	-	-	ko:K07494	-	-	-	-	ko00000	-	-	-	DDE_3,HTH_Tnp_IS630
AJACLIMF_00777	570417.WP0285	3.79e-14	68.2	COG3335@1|root,COG3335@2|Bacteria,1RB1C@1224|Proteobacteria,2U367@28211|Alphaproteobacteria	2|Bacteria	L	DDE superfamily endonuclease	-	-	-	ko:K07494	-	-	-	-	ko00000	-	-	-	DDE_3
AJACLIMF_00778	570417.WP0269	5e-111	319	COG3335@1|root,COG3335@2|Bacteria,1P76X@1224|Proteobacteria,2U16U@28211|Alphaproteobacteria,47FJ1@766|Rickettsiales	2|Bacteria	L	DDE superfamily endonuclease	tnpF	-	-	ko:K07494	-	-	-	-	ko00000	-	-	-	DDE_3
AJACLIMF_00779	570417.WP0268	8.94e-44	144	COG3415@1|root,COG3415@2|Bacteria,1NCZM@1224|Proteobacteria,2UD66@28211|Alphaproteobacteria,47GMV@766|Rickettsiales	2|Bacteria	L	Transposase	-	-	-	-	-	-	-	-	-	-	-	-	DDE_3,HTH_Tnp_IS630
AJACLIMF_00780	570417.WP0285	3.08e-35	122	COG3335@1|root,COG3335@2|Bacteria,1RB1C@1224|Proteobacteria,2U367@28211|Alphaproteobacteria	2|Bacteria	L	DDE superfamily endonuclease	-	-	-	ko:K07494	-	-	-	-	ko00000	-	-	-	DDE_3
AJACLIMF_00781	570417.WP0284	3.1e-104	304	COG3415@1|root,COG3415@2|Bacteria,1Q1DX@1224|Proteobacteria,2V5Z2@28211|Alphaproteobacteria,47GFT@766|Rickettsiales	2|Bacteria	L	Homeodomain-like domain	-	-	-	-	-	-	-	-	-	-	-	-	DDE_3,HTH_23,HTH_29,HTH_32,HTH_33
AJACLIMF_00783	570417.WP1239	1.96e-73	228	COG1196@1|root,COG1196@2|Bacteria	2|Bacteria	D	nuclear chromosome segregation	-	-	-	-	-	-	-	-	-	-	-	-	DUF1079,PhageMin_Tail
AJACLIMF_00784	272134.KB731326_gene276	1.25e-06	51.2	COG3415@1|root,COG3415@2|Bacteria,1G7MA@1117|Cyanobacteria,1HCT7@1150|Oscillatoriales	2|Bacteria	L	Transposase	-	-	-	-	-	-	-	-	-	-	-	-	DDE_3,HTH_Tnp_IS630
AJACLIMF_00785	357244.OTBS_1069	1.17e-24	102	COG3335@1|root,COG3415@1|root,COG3335@2|Bacteria,COG3415@2|Bacteria,1P76X@1224|Proteobacteria,2U16U@28211|Alphaproteobacteria,47FJ1@766|Rickettsiales	2|Bacteria	L	DDE superfamily endonuclease	tnpF	-	-	ko:K07494	-	-	-	-	ko00000	-	-	-	DDE_3,HTH_Tnp_IS630
AJACLIMF_00786	570417.WP1241	0	1145	COG0449@1|root,COG0449@2|Bacteria,1MW4K@1224|Proteobacteria,2TQPM@28211|Alphaproteobacteria,47EW3@766|Rickettsiales	2|Bacteria	M	Catalyzes the first step in hexosamine metabolism, converting fructose-6P into glucosamine-6P using glutamine as a nitrogen source	glmS	GO:0003674,GO:0003824,GO:0004360,GO:0005575,GO:0005622,GO:0005623,GO:0005737,GO:0005829,GO:0006002,GO:0006040,GO:0006047,GO:0006139,GO:0006464,GO:0006486,GO:0006487,GO:0006725,GO:0006793,GO:0006796,GO:0006807,GO:0008150,GO:0008152,GO:0008483,GO:0009058,GO:0009059,GO:0009100,GO:0009101,GO:0009225,GO:0009987,GO:0016740,GO:0016769,GO:0019538,GO:0019637,GO:0034641,GO:0034645,GO:0036211,GO:0043170,GO:…	2.6.1.16	ko:K00820	ko00250,ko00520,ko01100,ko01130,ko04931,map00250,map00520,map01100,map01130,map04931	-	R00768	RC00010,RC00163,RC02752	ko00000,ko00001,ko01000,ko01002	-	-	-	GATase_6,SIS
AJACLIMF_00787	570417.WP1242	1.9e-79	237	COG1862@1|root,COG1862@2|Bacteria,1MZT2@1224|Proteobacteria,2UBZ6@28211|Alphaproteobacteria,47FKT@766|Rickettsiales	2|Bacteria	U	The SecYEG-SecDF-YajC-YidC holo-translocon (HTL) protein secretase insertase is a supercomplex required for protein secretion, insertion of proteins into membranes, and assembly of membrane protein complexes. While the SecYEG complex is essential for assembly of a number of proteins and complexes, the SecDF- YajC-YidC subcomplex facilitates these functions	yajC	GO:0005575,GO:0005623,GO:0005886,GO:0005887,GO:0016020,GO:0016021,GO:0031224,GO:0031226,GO:0031522,GO:0032991,GO:0044425,GO:0044459,GO:0044464,GO:0071944	-	ko:K03210	ko02024,ko03060,ko03070,map02024,map03060,map03070	M00335	-	-	ko00000,ko00001,ko00002,ko02044	3.A.5.1,3.A.5.2	-	-	YajC
AJACLIMF_00789	1236908.wNo_08910	2.29e-178	499	COG0052@1|root,COG0052@2|Bacteria,1MU33@1224|Proteobacteria,2TRXE@28211|Alphaproteobacteria,47ET1@766|Rickettsiales	2|Bacteria	J	Belongs to the universal ribosomal protein uS2 family	rpsB	GO:0000028,GO:0003674,GO:0003735,GO:0005198,GO:0005488,GO:0005575,GO:0005618,GO:0005622,GO:0005623,GO:0005737,GO:0005829,GO:0005840,GO:0005886,GO:0006412,GO:0006518,GO:0006807,GO:0006996,GO:0008150,GO:0008152,GO:0008270,GO:0009058,GO:0009059,GO:0009987,GO:0010467,GO:0015935,GO:0016020,GO:0016043,GO:0019538,GO:0022607,GO:0022613,GO:0022618,GO:0022626,GO:0022627,GO:0030312,GO:0032991,GO:0034622,GO:…	-	ko:K02967	ko03010,map03010	M00178,M00179	-	-	br01610,ko00000,ko00001,ko00002,ko03011	-	-	-	Ribosomal_S2
AJACLIMF_00790	570417.WP1244	3.51e-189	526	COG0264@1|root,COG0264@2|Bacteria,1MUS2@1224|Proteobacteria,2TQM0@28211|Alphaproteobacteria,47EWI@766|Rickettsiales	2|Bacteria	J	Associates with the EF-Tu.GDP complex and induces the exchange of GDP to GTP. It remains bound to the aminoacyl-tRNA.EF- Tu.GTP complex up to the GTP hydrolysis stage on the ribosome	tsf	GO:0001871,GO:0003674,GO:0003676,GO:0003723,GO:0003746,GO:0005085,GO:0005488,GO:0005515,GO:0005575,GO:0005622,GO:0005623,GO:0005737,GO:0005829,GO:0006412,GO:0006414,GO:0006518,GO:0006807,GO:0008135,GO:0008150,GO:0008152,GO:0008270,GO:0009058,GO:0009059,GO:0009986,GO:0009987,GO:0010467,GO:0019538,GO:0019899,GO:0030246,GO:0030247,GO:0034641,GO:0034645,GO:0043043,GO:0043167,GO:0043169,GO:0043170,GO:…	-	ko:K02357	-	-	-	-	ko00000,ko03012,ko03029	-	-	-	EF_TS
AJACLIMF_00791	570417.WP1245	5.85e-171	478	COG0528@1|root,COG0528@2|Bacteria,1MV3N@1224|Proteobacteria,2TQYN@28211|Alphaproteobacteria,47F0G@766|Rickettsiales	2|Bacteria	F	Catalyzes the reversible phosphorylation of UMP to UDP	pyrH	GO:0003674,GO:0003824,GO:0005488,GO:0005515,GO:0005575,GO:0005622,GO:0005623,GO:0005737,GO:0005829,GO:0006139,GO:0006220,GO:0006221,GO:0006725,GO:0006753,GO:0006793,GO:0006796,GO:0006807,GO:0008150,GO:0008152,GO:0009041,GO:0009058,GO:0009117,GO:0009123,GO:0009165,GO:0009987,GO:0015949,GO:0016301,GO:0016310,GO:0016740,GO:0016772,GO:0016776,GO:0018130,GO:0019205,GO:0019438,GO:0019637,GO:0033862,GO:…	2.7.4.22	ko:K09903	ko00240,ko01100,map00240,map01100	-	R00158	RC00002	ko00000,ko00001,ko01000	-	-	-	AA_kinase
AJACLIMF_00792	1236908.wNo_08940	7.04e-121	346	COG0233@1|root,COG0233@2|Bacteria,1N66T@1224|Proteobacteria,2U5B2@28211|Alphaproteobacteria,47FAI@766|Rickettsiales	2|Bacteria	J	Responsible for the release of ribosomes from messenger RNA at the termination of protein biosynthesis. May increase the efficiency of translation by recycling ribosomes from one round of translation to another	frr	GO:0002181,GO:0002184,GO:0003674,GO:0003676,GO:0003723,GO:0005488,GO:0005575,GO:0005618,GO:0005622,GO:0005623,GO:0005737,GO:0005829,GO:0005886,GO:0006412,GO:0006415,GO:0006518,GO:0006807,GO:0008079,GO:0008135,GO:0008150,GO:0008152,GO:0009058,GO:0009059,GO:0009987,GO:0010467,GO:0016020,GO:0016043,GO:0019538,GO:0022411,GO:0030312,GO:0032984,GO:0034641,GO:0034645,GO:0040007,GO:0043021,GO:0043023,GO:…	-	ko:K02838	-	-	-	-	ko00000,ko03012	-	-	-	RRF
AJACLIMF_00793	570417.WP1247	3.72e-236	650	COG0226@1|root,COG0226@2|Bacteria,1MUH9@1224|Proteobacteria,2TR1C@28211|Alphaproteobacteria,47FPJ@766|Rickettsiales	2|Bacteria	P	PBP superfamily domain	pstS	-	-	ko:K02040	ko02010,ko02020,ko05152,map02010,map02020,map05152	M00222	-	-	ko00000,ko00001,ko00002,ko02000	3.A.1.7	-	-	PBP_like_2,T5orf172
AJACLIMF_00794	163164.WD_0563	6.05e-206	578	COG3385@1|root,COG3385@2|Bacteria,1NM1J@1224|Proteobacteria,2UR0S@28211|Alphaproteobacteria,47G33@766|Rickettsiales	2|Bacteria	L	similarity to EGAD 8624	-	-	-	-	-	-	-	-	-	-	-	-	DDE_Tnp_1
AJACLIMF_00795	357244.OTBS_1069	2e-24	102	COG3335@1|root,COG3415@1|root,COG3335@2|Bacteria,COG3415@2|Bacteria,1P76X@1224|Proteobacteria,2U16U@28211|Alphaproteobacteria,47FJ1@766|Rickettsiales	2|Bacteria	L	DDE superfamily endonuclease	tnpF	-	-	ko:K07494	-	-	-	-	ko00000	-	-	-	DDE_3,HTH_Tnp_IS630
AJACLIMF_00796	272134.KB731326_gene276	2.47e-06	50.4	COG3415@1|root,COG3415@2|Bacteria,1G7MA@1117|Cyanobacteria,1HCT7@1150|Oscillatoriales	2|Bacteria	L	Transposase	-	-	-	-	-	-	-	-	-	-	-	-	DDE_3,HTH_Tnp_IS630
AJACLIMF_00797	1236908.wNo_09800	8.09e-83	246	COG3088@1|root,COG3088@2|Bacteria,1MZZ5@1224|Proteobacteria,2U96P@28211|Alphaproteobacteria,47FRQ@766|Rickettsiales	2|Bacteria	P	subunit of a heme lyase	ccmH	GO:0003674,GO:0003824,GO:0005575,GO:0005623,GO:0005886,GO:0006464,GO:0006807,GO:0008150,GO:0008152,GO:0009897,GO:0009986,GO:0009987,GO:0015035,GO:0015036,GO:0016020,GO:0016043,GO:0016491,GO:0016667,GO:0017003,GO:0017004,GO:0017006,GO:0018063,GO:0018193,GO:0018198,GO:0018378,GO:0019538,GO:0022607,GO:0031224,GO:0031226,GO:0031233,GO:0031237,GO:0034622,GO:0036211,GO:0043170,GO:0043412,GO:0043933,GO:…	-	ko:K02198,ko:K02200,ko:K04016,ko:K04017,ko:K04018	-	-	R05712	RC00176	ko00000,ko02000	9.B.14.1	-	-	CcmH
AJACLIMF_00799	1236908.wNo_09780	3.06e-79	235	COG0633@1|root,COG0633@2|Bacteria,1RHDC@1224|Proteobacteria,2U97J@28211|Alphaproteobacteria,47FCR@766|Rickettsiales	2|Bacteria	C	Ferredoxin	fdx	GO:0003674,GO:0003824,GO:0005488,GO:0005575,GO:0005622,GO:0005623,GO:0005737,GO:0005829,GO:0006091,GO:0006790,GO:0008150,GO:0008152,GO:0009055,GO:0009987,GO:0016043,GO:0016226,GO:0016491,GO:0022607,GO:0022900,GO:0031163,GO:0044085,GO:0044237,GO:0044424,GO:0044444,GO:0044464,GO:0048037,GO:0051186,GO:0051536,GO:0051537,GO:0051540,GO:0055114,GO:0071840	-	ko:K04755	-	-	-	-	ko00000	-	-	-	Fer2
AJACLIMF_00800	570417.WP0284	7.2e-68	208	COG3415@1|root,COG3415@2|Bacteria,1Q1DX@1224|Proteobacteria,2V5Z2@28211|Alphaproteobacteria,47GFT@766|Rickettsiales	2|Bacteria	L	Homeodomain-like domain	-	-	-	-	-	-	-	-	-	-	-	-	DDE_3,HTH_23,HTH_29,HTH_32,HTH_33
AJACLIMF_00801	570417.WP0284	8.44e-17	76.6	COG3415@1|root,COG3415@2|Bacteria,1Q1DX@1224|Proteobacteria,2V5Z2@28211|Alphaproteobacteria,47GFT@766|Rickettsiales	2|Bacteria	L	Homeodomain-like domain	-	-	-	-	-	-	-	-	-	-	-	-	DDE_3,HTH_23,HTH_29,HTH_32,HTH_33
AJACLIMF_00802	570417.WP0285	1.3e-57	180	COG3335@1|root,COG3335@2|Bacteria,1RB1C@1224|Proteobacteria,2U367@28211|Alphaproteobacteria	2|Bacteria	L	DDE superfamily endonuclease	-	-	-	ko:K07494	-	-	-	-	ko00000	-	-	-	DDE_3
AJACLIMF_00803	570417.WP0181	6.15e-259	716	COG1757@1|root,COG1757@2|Bacteria,1MX0T@1224|Proteobacteria,2UNJJ@28211|Alphaproteobacteria	2|Bacteria	C	Na+/H+ antiporter family	metT	-	-	-	-	-	-	-	-	-	-	-	Na_H_antiporter
AJACLIMF_00804	570417.WP0182	0	1113	COG0358@1|root,COG0358@2|Bacteria,1MUHC@1224|Proteobacteria,2TRU2@28211|Alphaproteobacteria,47ETE@766|Rickettsiales	2|Bacteria	L	RNA polymerase that catalyzes the synthesis of short RNA molecules used as primers for DNA polymerase during DNA replication	dnaG	GO:0003674,GO:0003824,GO:0003896,GO:0003899,GO:0005488,GO:0005575,GO:0005622,GO:0005623,GO:0005737,GO:0006139,GO:0006259,GO:0006260,GO:0006261,GO:0006269,GO:0006725,GO:0006807,GO:0008150,GO:0008152,GO:0008270,GO:0009058,GO:0009059,GO:0009987,GO:0016070,GO:0016740,GO:0016772,GO:0016779,GO:0018130,GO:0019438,GO:0032774,GO:0034062,GO:0034641,GO:0034645,GO:0034654,GO:0043167,GO:0043169,GO:0043170,GO:…	-	ko:K02316	ko03030,map03030	-	-	-	ko00000,ko00001,ko01000,ko03032	-	-	-	DnaB_bind,DnaG_DnaB_bind,Toprim_2,Toprim_4,Toprim_N,zf-CHC2
AJACLIMF_00805	570417.WP0183	1.24e-277	759	COG0698@1|root,COG2227@1|root,COG0698@2|Bacteria,COG2227@2|Bacteria,1MU89@1224|Proteobacteria,2TRIK@28211|Alphaproteobacteria,47F68@766|Rickettsiales	2|Bacteria	H	O-methyltransferase that catalyzes the 2 O-methylation steps in the ubiquinone biosynthetic pathway	ubiG	GO:0003674,GO:0003824,GO:0004751,GO:0005488,GO:0005543,GO:0005575,GO:0005622,GO:0005623,GO:0005737,GO:0005829,GO:0006081,GO:0006098,GO:0006139,GO:0006725,GO:0006732,GO:0006733,GO:0006739,GO:0006743,GO:0006744,GO:0006753,GO:0006793,GO:0006796,GO:0006807,GO:0006950,GO:0006970,GO:0006972,GO:0008150,GO:0008152,GO:0008168,GO:0008171,GO:0008289,GO:0008689,GO:0008757,GO:0009052,GO:0009058,GO:0009108,GO:…	2.1.1.222,2.1.1.64,5.3.1.26,5.3.1.6	ko:K00568,ko:K01808,ko:K01819	ko00030,ko00051,ko00052,ko00130,ko00710,ko01100,ko01110,ko01120,ko01130,ko01200,ko01230,map00030,map00051,map00052,map00130,map00710,map01100,map01110,map01120,map01130,map01200,map01230	M00004,M00007,M00117,M00165,M00167	R01056,R03240,R04988,R05614,R08769,R08781,R09030	RC00003,RC00376,RC00392,RC00434,RC01895	ko00000,ko00001,ko00002,ko01000	-	-	iE2348C_1286.E2348C_2376	LacAB_rpiB,Methyltransf_11,Methyltransf_23
AJACLIMF_00806	570417.WP0184	2.83e-245	676	COG1301@1|root,COG1301@2|Bacteria,1R3SN@1224|Proteobacteria,2U5UF@28211|Alphaproteobacteria,47F6X@766|Rickettsiales	2|Bacteria	U	Belongs to the dicarboxylate amino acid cation symporter (DAACS) (TC 2.A.23) family	-	-	-	-	-	-	-	-	-	-	-	-	SDF
AJACLIMF_00807	570417.WP0185	1.15e-136	387	COG1214@1|root,COG1214@2|Bacteria,1MXPH@1224|Proteobacteria,2TTM2@28211|Alphaproteobacteria,47FPG@766|Rickettsiales	2|Bacteria	O	COG1214 Inactive homolog of metal-dependent proteases	yeaZ	GO:0002949,GO:0003674,GO:0003824,GO:0005488,GO:0005515,GO:0005575,GO:0005622,GO:0005623,GO:0005737,GO:0005829,GO:0006139,GO:0006396,GO:0006399,GO:0006400,GO:0006508,GO:0006725,GO:0006807,GO:0008033,GO:0008150,GO:0008152,GO:0008233,GO:0008237,GO:0009451,GO:0009987,GO:0010467,GO:0016070,GO:0016787,GO:0019538,GO:0034470,GO:0034641,GO:0034660,GO:0042802,GO:0043170,GO:0043412,GO:0044237,GO:0044238,GO:…	2.3.1.234	ko:K01409,ko:K14742	-	-	R10648	RC00070,RC00416	ko00000,ko01000,ko03016	-	-	-	Peptidase_M22
AJACLIMF_00808	1236908.wNo_09710	9.29e-112	323	COG0703@1|root,COG0703@2|Bacteria	2|Bacteria	F	shikimate kinase activity	-	-	-	-	-	-	-	-	-	-	-	-	-
AJACLIMF_00809	570417.WP0187	9.17e-43	145	COG0235@1|root,COG0235@2|Bacteria,1MWP9@1224|Proteobacteria,2TRMV@28211|Alphaproteobacteria,47EVQ@766|Rickettsiales	2|Bacteria	G	Class II Aldolase and Adducin N-terminal domain	addA	-	4.1.2.17	ko:K01628	ko00051,ko01120,map00051,map01120	-	R02262	RC00603,RC00604	ko00000,ko00001,ko01000	-	-	-	Aldolase_II,UPF0066
AJACLIMF_00810	570417.WP0284	1.61e-106	310	COG3415@1|root,COG3415@2|Bacteria,1Q1DX@1224|Proteobacteria,2V5Z2@28211|Alphaproteobacteria,47GFT@766|Rickettsiales	2|Bacteria	L	Homeodomain-like domain	-	-	-	-	-	-	-	-	-	-	-	-	DDE_3,HTH_23,HTH_29,HTH_32,HTH_33
AJACLIMF_00811	570417.WP0285	3.9e-59	184	COG3335@1|root,COG3335@2|Bacteria,1RB1C@1224|Proteobacteria,2U367@28211|Alphaproteobacteria	2|Bacteria	L	DDE superfamily endonuclease	-	-	-	ko:K07494	-	-	-	-	ko00000	-	-	-	DDE_3
AJACLIMF_00812	1236908.wNo_09700	1.96e-70	217	COG0235@1|root,COG0235@2|Bacteria,1MWP9@1224|Proteobacteria,2TRMV@28211|Alphaproteobacteria,47EVQ@766|Rickettsiales	2|Bacteria	G	Class II Aldolase and Adducin N-terminal domain	addA	-	4.1.2.17	ko:K01628	ko00051,ko01120,map00051,map01120	-	R02262	RC00603,RC00604	ko00000,ko00001,ko01000	-	-	-	Aldolase_II,UPF0066
AJACLIMF_00813	1236908.wNo_09690	1.43e-137	390	COG2386@1|root,COG2386@2|Bacteria	2|Bacteria	O	Required for the export of heme to the periplasm for the biogenesis of c-type cytochromes	ccmB	GO:0003674,GO:0003824,GO:0005575,GO:0005623,GO:0005886,GO:0005887,GO:0016020,GO:0016021,GO:0016462,GO:0016787,GO:0016817,GO:0016818,GO:0016887,GO:0017111,GO:0031224,GO:0031226,GO:0032991,GO:0042623,GO:0043190,GO:0044425,GO:0044459,GO:0044464,GO:0071944,GO:0098533,GO:0098796,GO:0098797,GO:1902494,GO:1902495,GO:1904949,GO:1990351	3.6.3.41	ko:K02193,ko:K02194	ko02010,map02010	M00259	-	-	ko00000,ko00001,ko00002,ko01000,ko02000	3.A.1.107	-	iECO111_1330.ECO111_2936,iYL1228.KPN_02080	CcmB
AJACLIMF_00814	570417.WP0191	9.14e-79	234	COG1734@1|root,COG1734@2|Bacteria,1NH80@1224|Proteobacteria	2|Bacteria	T	dnak suppressor protein	dksA	-	-	ko:K06204	ko02026,map02026	-	-	-	ko00000,ko00001,ko03000,ko03009,ko03021	-	-	-	zf-dskA_traR
AJACLIMF_00815	163164.WD_0563	3.78e-129	379	COG3385@1|root,COG3385@2|Bacteria,1NM1J@1224|Proteobacteria,2UR0S@28211|Alphaproteobacteria,47G33@766|Rickettsiales	2|Bacteria	L	similarity to EGAD 8624	-	-	-	-	-	-	-	-	-	-	-	-	DDE_Tnp_1
AJACLIMF_00816	1173028.ANKO01000230_gene1821	1.74e-53	184	COG3335@1|root,COG3335@2|Bacteria,1G06Q@1117|Cyanobacteria,1HA2E@1150|Oscillatoriales	2|Bacteria	L	DDE superfamily endonuclease	-	-	-	ko:K07494	-	-	-	-	ko00000	-	-	-	DDE_3,HTH_Tnp_IS630
AJACLIMF_00818	570417.WP0196	1.31e-305	833	COG0821@1|root,COG0821@2|Bacteria,1MUAX@1224|Proteobacteria,2TQSI@28211|Alphaproteobacteria,47EWR@766|Rickettsiales	2|Bacteria	I	Converts 2C-methyl-D-erythritol 2,4-cyclodiphosphate (ME-2,4cPP) into 1-hydroxy-2-methyl-2-(E)-butenyl 4-diphosphate	ispG	GO:0003674,GO:0003824,GO:0005488,GO:0006081,GO:0006082,GO:0006090,GO:0006091,GO:0006629,GO:0006644,GO:0006720,GO:0006793,GO:0006796,GO:0008150,GO:0008152,GO:0008299,GO:0008610,GO:0008654,GO:0009055,GO:0009058,GO:0009240,GO:0009987,GO:0016491,GO:0016725,GO:0019288,GO:0019637,GO:0019682,GO:0019752,GO:0022900,GO:0032787,GO:0043436,GO:0044237,GO:0044238,GO:0044249,GO:0044255,GO:0044281,GO:0046429,GO:…	1.17.7.1,1.17.7.3	ko:K03526	ko00900,ko01100,ko01110,ko01130,map00900,map01100,map01110,map01130	M00096	R08689,R10859	RC01486	ko00000,ko00001,ko00002,ko01000	-	-	iJN678.gcpE	GcpE
AJACLIMF_00819	570417.WP0284	1.13e-106	310	COG3415@1|root,COG3415@2|Bacteria,1Q1DX@1224|Proteobacteria,2V5Z2@28211|Alphaproteobacteria,47GFT@766|Rickettsiales	2|Bacteria	L	Homeodomain-like domain	-	-	-	-	-	-	-	-	-	-	-	-	DDE_3,HTH_23,HTH_29,HTH_32,HTH_33
AJACLIMF_00820	570417.WP0285	3.9e-59	184	COG3335@1|root,COG3335@2|Bacteria,1RB1C@1224|Proteobacteria,2U367@28211|Alphaproteobacteria	2|Bacteria	L	DDE superfamily endonuclease	-	-	-	ko:K07494	-	-	-	-	ko00000	-	-	-	DDE_3
AJACLIMF_00821	163164.WD_0563	7.61e-27	107	COG3385@1|root,COG3385@2|Bacteria,1NM1J@1224|Proteobacteria,2UR0S@28211|Alphaproteobacteria,47G33@766|Rickettsiales	2|Bacteria	L	similarity to EGAD 8624	-	-	-	-	-	-	-	-	-	-	-	-	DDE_Tnp_1
AJACLIMF_00823	570417.WP0156	1.56e-229	632	COG0057@1|root,COG0057@2|Bacteria,1MU93@1224|Proteobacteria,2TR6E@28211|Alphaproteobacteria,47EZ9@766|Rickettsiales	2|Bacteria	G	Belongs to the glyceraldehyde-3-phosphate dehydrogenase family	epd	GO:0000166,GO:0000226,GO:0001817,GO:0001819,GO:0001906,GO:0001907,GO:0002376,GO:0002791,GO:0002793,GO:0003674,GO:0003824,GO:0004365,GO:0004857,GO:0004866,GO:0005488,GO:0005515,GO:0005575,GO:0005622,GO:0005623,GO:0005634,GO:0005635,GO:0005737,GO:0005811,GO:0005829,GO:0005856,GO:0005886,GO:0005975,GO:0005996,GO:0006006,GO:0006007,GO:0006081,GO:0006082,GO:0006090,GO:0006091,GO:0006094,GO:0006096,GO:…	1.2.1.12,1.2.1.72	ko:K00134,ko:K03472	ko00010,ko00710,ko00750,ko01100,ko01110,ko01120,ko01130,ko01200,ko01230,ko04066,ko05010,map00010,map00710,map00750,map01100,map01110,map01120,map01130,map01200,map01230,map04066,map05010	M00001,M00002,M00003,M00124,M00165,M00166,M00308,M00552	R01061,R01825	RC00149,RC00242	ko00000,ko00001,ko00002,ko01000,ko04131,ko04147	-	-	iIT341.HP0921,iIT341.HP1346,iJR904.b1416,iJR904.b1417,iYL1228.KPN_03356	Gp_dh_C,Gp_dh_N
AJACLIMF_00824	570417.WP0155	1.36e-167	469	COG0805@1|root,COG0805@2|Bacteria,1MVAY@1224|Proteobacteria,2TTIX@28211|Alphaproteobacteria,47FAE@766|Rickettsiales	2|Bacteria	U	Part of the twin-arginine translocation (Tat) system that transports large folded proteins containing a characteristic twin-arginine motif in their signal peptide across membranes. Together with TatB, TatC is part of a receptor directly interacting with Tat signal peptides	tatC	GO:0003674,GO:0005215,GO:0005575,GO:0005623,GO:0005886,GO:0006810,GO:0006886,GO:0008104,GO:0008150,GO:0008320,GO:0008565,GO:0009977,GO:0015031,GO:0015291,GO:0015399,GO:0015405,GO:0015450,GO:0015833,GO:0016020,GO:0022804,GO:0022857,GO:0022884,GO:0032991,GO:0033036,GO:0033281,GO:0034613,GO:0042886,GO:0042887,GO:0043953,GO:0044425,GO:0044459,GO:0044464,GO:0045184,GO:0046907,GO:0051179,GO:0051234,GO:…	-	ko:K03118	ko03060,ko03070,map03060,map03070	M00336	-	-	ko00000,ko00001,ko00002,ko02044	2.A.64	-	-	TatC
AJACLIMF_00827	570417.WP0286	8.86e-06	45.4	COG3316@1|root,COG3316@2|Bacteria	2|Bacteria	-	-	tnp1216	-	-	ko:K07498	-	-	-	-	ko00000	-	-	-	DDE_Tnp_IS240
AJACLIMF_00831	1144888.CM001467_gene857	1.44e-98	303	COG3385@1|root,COG3385@2|Bacteria,1R7HV@1224|Proteobacteria,2UDBU@28211|Alphaproteobacteria	2|Bacteria	L	FOG Transposase and inactivated derivatives	-	-	-	ko:K07495	-	-	-	-	ko00000	-	-	-	DDE_Tnp_1,DUF4372
AJACLIMF_00832	570417.WP0461	1.4e-177	499	COG5464@1|root,COG5464@2|Bacteria,1R8FS@1224|Proteobacteria,2UMP3@28211|Alphaproteobacteria,47FF8@766|Rickettsiales	2|Bacteria	S	to TIGR01784	-	-	-	-	-	-	-	-	-	-	-	-	DUF4351,PDDEXK_2
AJACLIMF_00833	1236908.wNo_02150	1.89e-05	47	COG0323@1|root,COG0323@2|Bacteria,1MV61@1224|Proteobacteria,2TR2M@28211|Alphaproteobacteria,47F25@766|Rickettsiales	2|Bacteria	L	This protein is involved in the repair of mismatches in DNA. It is required for dam-dependent methyl-directed DNA mismatch repair. May act as a molecular matchmaker , a protein that promotes the formation of a stable complex between two or more DNA-binding proteins in an ATP-dependent manner without itself being part of a final effector complex	mutL	GO:0003674,GO:0003676,GO:0003677,GO:0003697,GO:0003824,GO:0005488,GO:0005575,GO:0005622,GO:0005623,GO:0006139,GO:0006259,GO:0006281,GO:0006298,GO:0006725,GO:0006807,GO:0006950,GO:0006974,GO:0008150,GO:0008152,GO:0009987,GO:0016462,GO:0016787,GO:0016817,GO:0016818,GO:0016887,GO:0017111,GO:0032300,GO:0032991,GO:0033554,GO:0034641,GO:0043170,GO:0044237,GO:0044238,GO:0044260,GO:0044424,GO:0044464,GO:…	-	ko:K03572	ko03430,map03430	-	-	-	ko00000,ko00001,ko03400	-	-	-	DNA_mis_repair,HATPase_c_3,MutL_C
AJACLIMF_00834	163164.WD_0509	6.16e-180	515	COG0323@1|root,COG0323@2|Bacteria,1MV61@1224|Proteobacteria,2TR2M@28211|Alphaproteobacteria,47F25@766|Rickettsiales	2|Bacteria	L	This protein is involved in the repair of mismatches in DNA. It is required for dam-dependent methyl-directed DNA mismatch repair. May act as a molecular matchmaker , a protein that promotes the formation of a stable complex between two or more DNA-binding proteins in an ATP-dependent manner without itself being part of a final effector complex	mutL	GO:0003674,GO:0003676,GO:0003677,GO:0003697,GO:0003824,GO:0005488,GO:0005575,GO:0005622,GO:0005623,GO:0006139,GO:0006259,GO:0006281,GO:0006298,GO:0006725,GO:0006807,GO:0006950,GO:0006974,GO:0008150,GO:0008152,GO:0009987,GO:0016462,GO:0016787,GO:0016817,GO:0016818,GO:0016887,GO:0017111,GO:0032300,GO:0032991,GO:0033554,GO:0034641,GO:0043170,GO:0044237,GO:0044238,GO:0044260,GO:0044424,GO:0044464,GO:…	-	ko:K03572	ko03430,map03430	-	-	-	ko00000,ko00001,ko03400	-	-	-	DNA_mis_repair,HATPase_c_3,MutL_C
AJACLIMF_00835	570417.WP0278	5.32e-23	98.2	COG0323@1|root,COG0323@2|Bacteria,1MV61@1224|Proteobacteria,2TR2M@28211|Alphaproteobacteria,47F25@766|Rickettsiales	2|Bacteria	L	This protein is involved in the repair of mismatches in DNA. It is required for dam-dependent methyl-directed DNA mismatch repair. May act as a molecular matchmaker , a protein that promotes the formation of a stable complex between two or more DNA-binding proteins in an ATP-dependent manner without itself being part of a final effector complex	mutL	GO:0003674,GO:0003676,GO:0003677,GO:0003697,GO:0003824,GO:0005488,GO:0005575,GO:0005622,GO:0005623,GO:0006139,GO:0006259,GO:0006281,GO:0006298,GO:0006725,GO:0006807,GO:0006950,GO:0006974,GO:0008150,GO:0008152,GO:0009987,GO:0016462,GO:0016787,GO:0016817,GO:0016818,GO:0016887,GO:0017111,GO:0032300,GO:0032991,GO:0033554,GO:0034641,GO:0043170,GO:0044237,GO:0044238,GO:0044260,GO:0044424,GO:0044464,GO:…	-	ko:K03572	ko03430,map03430	-	-	-	ko00000,ko00001,ko03400	-	-	-	DNA_mis_repair,HATPase_c_3,MutL_C
AJACLIMF_00836	553385.JEMF01000111_gene1086	5.77e-08	53.5	COG2963@1|root,COG2963@2|Bacteria,1N06K@1224|Proteobacteria,1SYFY@1236|Gammaproteobacteria	2|Bacteria	L	Transposase	-	-	-	ko:K07483,ko:K07497	-	-	-	-	ko00000	-	-	-	HTH_Tnp_1
AJACLIMF_00837	370438.PTH_0366	0.000124	44.7	COG2801@1|root,COG2801@2|Bacteria,1TRNK@1239|Firmicutes,24B7I@186801|Clostridia,2601S@186807|Peptococcaceae	2|Bacteria	L	PFAM Transposase IS3 IS911	-	-	-	ko:K07497	-	-	-	-	ko00000	-	-	-	HTH_21,HTH_Tnp_1,rve,rve_3
AJACLIMF_00838	1183438.GKIL_1771	1.53e-38	139	COG2801@1|root,COG2801@2|Bacteria,1G5GD@1117|Cyanobacteria	2|Bacteria	L	PFAM Integrase core domain	-	-	-	ko:K07497,ko:K18829	-	-	-	-	ko00000,ko02048	-	-	-	HTH_21,rve,rve_3
AJACLIMF_00839	570417.WP1347	5.83e-74	229	COG3547@1|root,COG3547@2|Bacteria,1MXKJ@1224|Proteobacteria,2U8QV@28211|Alphaproteobacteria,47G0S@766|Rickettsiales	2|Bacteria	L	Transposase	-	-	-	ko:K07486	-	-	-	-	ko00000	-	-	-	DEDD_Tnp_IS110,Transposase_20
AJACLIMF_00840	1123060.JONP01000008_gene4685	1.18e-38	143	COG3547@1|root,COG3547@2|Bacteria,1MUER@1224|Proteobacteria,2TSGZ@28211|Alphaproteobacteria,2JQI5@204441|Rhodospirillales	2|Bacteria	L	Transposase IS116/IS110/IS902 family	-	-	-	ko:K07486	-	-	-	-	ko00000	-	-	-	DEDD_Tnp_IS110,Transposase_20
AJACLIMF_00841	935840.JAEQ01000010_gene1498	4.24e-30	117	COG3547@1|root,COG3547@2|Bacteria,1MUER@1224|Proteobacteria,2TSGZ@28211|Alphaproteobacteria,43IQB@69277|Phyllobacteriaceae	2|Bacteria	L	COG3547 Transposase and inactivated derivatives	-	-	-	ko:K07486	-	-	-	-	ko00000	-	-	-	DEDD_Tnp_IS110,Transposase_20
AJACLIMF_00842	570417.WP1347	1.02e-77	240	COG3547@1|root,COG3547@2|Bacteria,1MXKJ@1224|Proteobacteria,2U8QV@28211|Alphaproteobacteria,47G0S@766|Rickettsiales	2|Bacteria	L	Transposase	-	-	-	ko:K07486	-	-	-	-	ko00000	-	-	-	DEDD_Tnp_IS110,Transposase_20
AJACLIMF_00843	570417.WP0284	1.62e-106	308	COG3415@1|root,COG3415@2|Bacteria,1Q1DX@1224|Proteobacteria,2V5Z2@28211|Alphaproteobacteria,47GFT@766|Rickettsiales	2|Bacteria	L	Homeodomain-like domain	-	-	-	-	-	-	-	-	-	-	-	-	DDE_3,HTH_23,HTH_29,HTH_32,HTH_33
AJACLIMF_00844	570417.WP0285	3.42e-64	197	COG3335@1|root,COG3335@2|Bacteria,1RB1C@1224|Proteobacteria,2U367@28211|Alphaproteobacteria	2|Bacteria	L	DDE superfamily endonuclease	-	-	-	ko:K07494	-	-	-	-	ko00000	-	-	-	DDE_3
AJACLIMF_00845	489825.LYNGBM3L_74810	6.13e-09	57	COG3415@1|root,COG3415@2|Bacteria,1G95U@1117|Cyanobacteria,1HH5Q@1150|Oscillatoriales	2|Bacteria	L	PFAM Transposase, Synechocystis PCC 6803	-	-	-	ko:K07494	-	-	-	-	ko00000	-	-	-	DDE_3,HTH_Tnp_IS630
AJACLIMF_00846	357244.OTBS_1069	8.03e-25	102	COG3335@1|root,COG3415@1|root,COG3335@2|Bacteria,COG3415@2|Bacteria,1P76X@1224|Proteobacteria,2U16U@28211|Alphaproteobacteria,47FJ1@766|Rickettsiales	2|Bacteria	L	DDE superfamily endonuclease	tnpF	-	-	ko:K07494	-	-	-	-	ko00000	-	-	-	DDE_3,HTH_Tnp_IS630
AJACLIMF_00848	570417.WP0466	0	1246	COG0272@1|root,COG0272@2|Bacteria,1MV3R@1224|Proteobacteria,2TRHK@28211|Alphaproteobacteria,47EZY@766|Rickettsiales	2|Bacteria	L	DNA ligase that catalyzes the formation of phosphodiester linkages between 5'-phosphoryl and 3'-hydroxyl groups in double-stranded DNA using NAD as a coenzyme and as the energy source for the reaction. It is essential for DNA replication and repair of damaged DNA	ligA	GO:0003674,GO:0003824,GO:0003909,GO:0003911,GO:0005575,GO:0005622,GO:0005623,GO:0005737,GO:0005829,GO:0006139,GO:0006259,GO:0006266,GO:0006281,GO:0006284,GO:0006288,GO:0006725,GO:0006807,GO:0006950,GO:0006974,GO:0008150,GO:0008152,GO:0009987,GO:0016874,GO:0016886,GO:0033554,GO:0034641,GO:0043170,GO:0044237,GO:0044238,GO:0044260,GO:0044424,GO:0044444,GO:0044464,GO:0046483,GO:0050896,GO:0051103,GO:…	6.5.1.2	ko:K01972	ko03030,ko03410,ko03420,ko03430,map03030,map03410,map03420,map03430	-	R00382	RC00005	ko00000,ko00001,ko01000,ko03032,ko03400	-	-	-	BRCT,DNA_ligase_OB,DNA_ligase_ZBD,DNA_ligase_aden,HHH_2,HHH_5
AJACLIMF_00851	570417.WP0285	3.9e-59	184	COG3335@1|root,COG3335@2|Bacteria,1RB1C@1224|Proteobacteria,2U367@28211|Alphaproteobacteria	2|Bacteria	L	DDE superfamily endonuclease	-	-	-	ko:K07494	-	-	-	-	ko00000	-	-	-	DDE_3
AJACLIMF_00852	570417.WP0284	1.13e-106	310	COG3415@1|root,COG3415@2|Bacteria,1Q1DX@1224|Proteobacteria,2V5Z2@28211|Alphaproteobacteria,47GFT@766|Rickettsiales	2|Bacteria	L	Homeodomain-like domain	-	-	-	-	-	-	-	-	-	-	-	-	DDE_3,HTH_23,HTH_29,HTH_32,HTH_33
AJACLIMF_00854	163164.WD_0563	1.46e-110	330	COG3385@1|root,COG3385@2|Bacteria,1NM1J@1224|Proteobacteria,2UR0S@28211|Alphaproteobacteria,47G33@766|Rickettsiales	2|Bacteria	L	similarity to EGAD 8624	-	-	-	-	-	-	-	-	-	-	-	-	DDE_Tnp_1
AJACLIMF_00855	163164.WD_0563	3.66e-111	331	COG3385@1|root,COG3385@2|Bacteria,1NM1J@1224|Proteobacteria,2UR0S@28211|Alphaproteobacteria,47G33@766|Rickettsiales	2|Bacteria	L	similarity to EGAD 8624	-	-	-	-	-	-	-	-	-	-	-	-	DDE_Tnp_1
AJACLIMF_00856	244582.JQAK01000001_gene1342	1.92e-10	62	COG3547@1|root,COG3547@2|Bacteria,1MUKH@1224|Proteobacteria,2TRPW@28211|Alphaproteobacteria	2|Bacteria	L	transposase IS116 IS110 IS902 family	-	-	-	-	-	-	-	-	-	-	-	-	DEDD_Tnp_IS110,Transposase_20
AJACLIMF_00857	1183438.GKIL_1771	1.53e-38	139	COG2801@1|root,COG2801@2|Bacteria,1G5GD@1117|Cyanobacteria	2|Bacteria	L	PFAM Integrase core domain	-	-	-	ko:K07497,ko:K18829	-	-	-	-	ko00000,ko02048	-	-	-	HTH_21,rve,rve_3
AJACLIMF_00858	272134.KB731325_gene510	1.68e-05	47.8	COG2801@1|root,COG2801@2|Bacteria,1G5GD@1117|Cyanobacteria,1HGQD@1150|Oscillatoriales	2|Bacteria	L	PFAM Integrase core domain	-	-	-	ko:K07497,ko:K18829	-	-	-	-	ko00000,ko02048	-	-	-	HTH_21,HTH_Tnp_1,rve,rve_3
AJACLIMF_00859	553385.JEMF01000111_gene1086	8.35e-05	44.7	COG2963@1|root,COG2963@2|Bacteria,1N06K@1224|Proteobacteria,1SYFY@1236|Gammaproteobacteria	2|Bacteria	L	Transposase	-	-	-	ko:K07483,ko:K07497	-	-	-	-	ko00000	-	-	-	HTH_Tnp_1
AJACLIMF_00860	570417.WP0368	0	1608	COG0653@1|root,COG0653@2|Bacteria,1MUJZ@1224|Proteobacteria,2TTBF@28211|Alphaproteobacteria,47EYC@766|Rickettsiales	2|Bacteria	U	Part of the Sec protein translocase complex. Interacts with the SecYEG preprotein conducting channel. Has a central role in coupling the hydrolysis of ATP to the transfer of proteins into and across the cell membrane, serving both as a receptor for the preprotein-SecB complex and as an ATP-driven molecular motor driving the stepwise translocation of polypeptide chains across the membrane	secA	GO:0000166,GO:0002790,GO:0003674,GO:0003824,GO:0005215,GO:0005488,GO:0005515,GO:0005524,GO:0005575,GO:0005622,GO:0005623,GO:0005737,GO:0005829,GO:0005886,GO:0005887,GO:0006457,GO:0006605,GO:0006810,GO:0006886,GO:0008104,GO:0008144,GO:0008150,GO:0008320,GO:0008565,GO:0009306,GO:0009987,GO:0015031,GO:0015399,GO:0015405,GO:0015440,GO:0015450,GO:0015462,GO:0015627,GO:0015628,GO:0015833,GO:0016020,GO:…	-	ko:K03070	ko02024,ko03060,ko03070,map02024,map03060,map03070	M00335	-	-	ko00000,ko00001,ko00002,ko02044	3.A.5.1,3.A.5.10,3.A.5.2,3.A.5.4	-	-	Helicase_C,SEC-C,SecA_DEAD,SecA_PP_bind,SecA_SW
AJACLIMF_00864	272134.KB731326_gene276	1.25e-06	51.2	COG3415@1|root,COG3415@2|Bacteria,1G7MA@1117|Cyanobacteria,1HCT7@1150|Oscillatoriales	2|Bacteria	L	Transposase	-	-	-	-	-	-	-	-	-	-	-	-	DDE_3,HTH_Tnp_IS630
AJACLIMF_00865	357244.OTBS_1069	4.76e-25	102	COG3335@1|root,COG3415@1|root,COG3335@2|Bacteria,COG3415@2|Bacteria,1P76X@1224|Proteobacteria,2U16U@28211|Alphaproteobacteria,47FJ1@766|Rickettsiales	2|Bacteria	L	DDE superfamily endonuclease	tnpF	-	-	ko:K07494	-	-	-	-	ko00000	-	-	-	DDE_3,HTH_Tnp_IS630
AJACLIMF_00866	570417.WP0284	1.87e-105	307	COG3415@1|root,COG3415@2|Bacteria,1Q1DX@1224|Proteobacteria,2V5Z2@28211|Alphaproteobacteria,47GFT@766|Rickettsiales	2|Bacteria	L	Homeodomain-like domain	-	-	-	-	-	-	-	-	-	-	-	-	DDE_3,HTH_23,HTH_29,HTH_32,HTH_33
AJACLIMF_00867	570417.WP0285	3.9e-59	184	COG3335@1|root,COG3335@2|Bacteria,1RB1C@1224|Proteobacteria,2U367@28211|Alphaproteobacteria	2|Bacteria	L	DDE superfamily endonuclease	-	-	-	ko:K07494	-	-	-	-	ko00000	-	-	-	DDE_3
AJACLIMF_00868	163164.WD_0807	2.12e-35	124	COG3385@1|root,COG3385@2|Bacteria	2|Bacteria	L	transposase activity	-	-	-	-	-	-	-	-	-	-	-	-	DDE_Tnp_1
AJACLIMF_00869	163164.WD_0804	1.69e-29	114	COG3385@1|root,COG3385@2|Bacteria	2|Bacteria	L	transposase activity	-	-	-	-	-	-	-	-	-	-	-	-	DDE_Tnp_1
AJACLIMF_00870	570417.WP0383	1.4e-162	484	COG0666@1|root,COG0666@2|Bacteria,1RBYV@1224|Proteobacteria	2|Bacteria	KT	ankyrin repeat	-	-	-	-	-	-	-	-	-	-	-	-	Ank,Ank_2,Ank_3,Ank_4
AJACLIMF_00871	1236908.wNo_10030	3.38e-277	761	COG1757@1|root,COG1757@2|Bacteria,1MX0T@1224|Proteobacteria,2UNJJ@28211|Alphaproteobacteria	2|Bacteria	C	Na+/H+ antiporter family	metT	-	-	-	-	-	-	-	-	-	-	-	Na_H_antiporter
AJACLIMF_00872	570417.WP1375	9.84e-235	646	COG1186@1|root,COG1186@2|Bacteria,1MUAW@1224|Proteobacteria,2TR9V@28211|Alphaproteobacteria,47EUM@766|Rickettsiales	2|Bacteria	J	Peptide chain release factor 2 directs the termination of translation in response to the peptide chain termination codons UGA and UAA	prfB	GO:0003674,GO:0003676,GO:0003723,GO:0003747,GO:0005488,GO:0005575,GO:0005622,GO:0005623,GO:0005737,GO:0005829,GO:0006412,GO:0006415,GO:0006518,GO:0006807,GO:0008079,GO:0008135,GO:0008150,GO:0008152,GO:0009058,GO:0009059,GO:0009987,GO:0010467,GO:0016043,GO:0016149,GO:0019538,GO:0022411,GO:0032984,GO:0034641,GO:0034645,GO:0043043,GO:0043170,GO:0043603,GO:0043604,GO:0043624,GO:0043933,GO:0044237,GO:…	-	ko:K02836	-	-	-	-	ko00000,ko03012	-	-	-	PCRF,RF-1
AJACLIMF_00873	570417.WP1376	6.81e-282	776	COG2239@1|root,COG2239@2|Bacteria,1MW24@1224|Proteobacteria,2TRWK@28211|Alphaproteobacteria,47F88@766|Rickettsiales	2|Bacteria	P	Acts as a magnesium transporter	mgtE	-	-	ko:K06213	-	-	-	-	ko00000,ko02000	1.A.26.1	-	-	CBS,MgtE,MgtE_N
AJACLIMF_00874	570417.WP1377	3.31e-09	58.2	COG0666@1|root,COG1672@1|root,COG0666@2|Bacteria,COG1672@2|Bacteria	2|Bacteria	G	response to abiotic stimulus	anK3	-	-	ko:K07126	-	-	-	-	ko00000	-	-	-	Ank_2,Ank_3,Ank_4,SIR2_2
AJACLIMF_00875	272134.KB731326_gene276	2.09e-06	51.2	COG3415@1|root,COG3415@2|Bacteria,1G7MA@1117|Cyanobacteria,1HCT7@1150|Oscillatoriales	2|Bacteria	L	Transposase	-	-	-	-	-	-	-	-	-	-	-	-	DDE_3,HTH_Tnp_IS630
AJACLIMF_00876	570417.WP0642	4.4e-06	53.1	COG0006@1|root,COG0006@2|Bacteria,1MUZS@1224|Proteobacteria,2TQXN@28211|Alphaproteobacteria,47EUI@766|Rickettsiales	2|Bacteria	E	COG0006 Xaa-Pro aminopeptidase	pepP	-	3.4.11.9	ko:K01262,ko:K02027	-	M00207	-	-	ko00000,ko00002,ko01000,ko01002,ko02000	3.A.1.1	-	-	Creatinase_N,Creatinase_N_2,Peptidase_M24,Peptidase_M24_C
AJACLIMF_00877	570417.WP0284	2.02e-106	309	COG3415@1|root,COG3415@2|Bacteria,1Q1DX@1224|Proteobacteria,2V5Z2@28211|Alphaproteobacteria,47GFT@766|Rickettsiales	2|Bacteria	L	Homeodomain-like domain	-	-	-	-	-	-	-	-	-	-	-	-	DDE_3,HTH_23,HTH_29,HTH_32,HTH_33
AJACLIMF_00878	570417.WP0285	3.9e-59	184	COG3335@1|root,COG3335@2|Bacteria,1RB1C@1224|Proteobacteria,2U367@28211|Alphaproteobacteria	2|Bacteria	L	DDE superfamily endonuclease	-	-	-	ko:K07494	-	-	-	-	ko00000	-	-	-	DDE_3
AJACLIMF_00879	163164.WD_0563	4.89e-152	438	COG3385@1|root,COG3385@2|Bacteria,1NM1J@1224|Proteobacteria,2UR0S@28211|Alphaproteobacteria,47G33@766|Rickettsiales	2|Bacteria	L	similarity to EGAD 8624	-	-	-	-	-	-	-	-	-	-	-	-	DDE_Tnp_1
AJACLIMF_00880	1236908.wNo_00930	1.27e-255	704	COG0508@1|root,COG0508@2|Bacteria,1MUJD@1224|Proteobacteria,2TS5N@28211|Alphaproteobacteria,47EV0@766|Rickettsiales	2|Bacteria	C	The 2-oxoglutarate dehydrogenase complex catalyzes the overall conversion of 2-oxoglutarate to succinyl-CoA and CO(2)	sucB	GO:0003674,GO:0003824,GO:0004149,GO:0005488,GO:0005504,GO:0005575,GO:0005622,GO:0005623,GO:0005737,GO:0005829,GO:0006082,GO:0006091,GO:0006099,GO:0006101,GO:0008150,GO:0008152,GO:0008289,GO:0009060,GO:0009987,GO:0015980,GO:0016417,GO:0016740,GO:0016746,GO:0016747,GO:0016748,GO:0016751,GO:0016999,GO:0017144,GO:0019752,GO:0031405,GO:0031406,GO:0032991,GO:0033293,GO:0036094,GO:0043167,GO:0043168,GO:…	2.3.1.61	ko:K00658	ko00020,ko00310,ko01100,ko01110,ko01120,ko01130,ko01200,map00020,map00310,map01100,map01110,map01120,map01130,map01200	M00009,M00011,M00032	R02570,R02571,R08549	RC00004,RC02727,RC02833	br01601,ko00000,ko00001,ko00002,ko01000	-	-	iAF987.Gmet_2766,iAPECO1_1312.APECO1_1352,iECED1_1282.ECED1_0696,iECOK1_1307.ECOK1_0726,iECS88_1305.ECS88_0752,iLF82_1304.LF82_2196,iNRG857_1313.NRG857_03235,iUMN146_1321.UM146_13990,iUTI89_1310.UTI89_C0722	2-oxoacid_dh,Biotin_lipoyl,E3_binding
AJACLIMF_00883	1236908.wNo_08550	2.63e-74	226	COG3039@1|root,COG3039@2|Bacteria,1MXTN@1224|Proteobacteria,2TYT4@28211|Alphaproteobacteria,47EXJ@766|Rickettsiales	2|Bacteria	L	Transposase DDE domain	-	-	-	-	-	-	-	-	-	-	-	-	DDE_Tnp_1,DDE_Tnp_1_5
AJACLIMF_00886	570417.WP0060	1.57e-167	468	COG0020@1|root,COG0020@2|Bacteria,1MVP1@1224|Proteobacteria,2TTVJ@28211|Alphaproteobacteria,47F9Q@766|Rickettsiales	2|Bacteria	H	Catalyzes the condensation of isopentenyl diphosphate (IPP) with allylic pyrophosphates generating different type of terpenoids	uppS	GO:0002094,GO:0003674,GO:0003824,GO:0004659,GO:0005575,GO:0005622,GO:0005623,GO:0005737,GO:0005829,GO:0006066,GO:0006629,GO:0006720,GO:0008150,GO:0008152,GO:0008299,GO:0008610,GO:0009058,GO:0009987,GO:0016093,GO:0016094,GO:0016740,GO:0016765,GO:0044237,GO:0044238,GO:0044249,GO:0044255,GO:0044281,GO:0044283,GO:0044424,GO:0044444,GO:0044464,GO:0046165,GO:0071704,GO:1901576,GO:1901615,GO:1901617	2.5.1.31,2.5.1.68	ko:K00806,ko:K12503	ko00900,ko01110,map00900,map01110	-	R06447,R08528	RC00279,RC02839	ko00000,ko00001,ko01000,ko01006	-	-	-	Prenyltransf
AJACLIMF_00887	570417.WP0059	1.51e-140	397	COG4589@1|root,COG4589@2|Bacteria,1R34Q@1224|Proteobacteria,2TZY0@28211|Alphaproteobacteria,47GUC@766|Rickettsiales	2|Bacteria	S	Cytidylyltransferase family	cdsA	GO:0003674,GO:0003824,GO:0004605,GO:0005575,GO:0006139,GO:0006220,GO:0006221,GO:0006629,GO:0006644,GO:0006650,GO:0006655,GO:0006725,GO:0006753,GO:0006793,GO:0006796,GO:0006807,GO:0008150,GO:0008152,GO:0008610,GO:0008654,GO:0009058,GO:0009117,GO:0009165,GO:0009987,GO:0016020,GO:0016024,GO:0016740,GO:0016772,GO:0016779,GO:0018130,GO:0019438,GO:0019637,GO:0034641,GO:0034654,GO:0044237,GO:0044238,GO:…	2.7.7.41	ko:K00981	ko00564,ko01100,ko01110,ko04070,map00564,map01100,map01110,map04070	M00093	R01799	RC00002	ko00000,ko00001,ko00002,ko01000	-	-	iSB619.SA_RS06255	CTP_transf_1
AJACLIMF_00888	570417.WP0058	3.93e-45	145	COG4391@1|root,COG4391@2|Bacteria	2|Bacteria	S	Zinc-finger domain	MA20_32275	-	-	-	-	-	-	-	-	-	-	-	zf-CHCC
AJACLIMF_00889	570417.WP0057	2e-114	328	COG0669@1|root,COG0669@2|Bacteria,1RD9F@1224|Proteobacteria,2U74H@28211|Alphaproteobacteria,47FFV@766|Rickettsiales	2|Bacteria	F	Reversibly transfers an adenylyl group from ATP to 4'- phosphopantetheine, yielding dephospho-CoA (dPCoA) and pyrophosphate	coaD	GO:0003674,GO:0003824,GO:0004595,GO:0005488,GO:0005515,GO:0006082,GO:0006139,GO:0006163,GO:0006164,GO:0006575,GO:0006725,GO:0006732,GO:0006753,GO:0006766,GO:0006767,GO:0006793,GO:0006796,GO:0006807,GO:0008150,GO:0008152,GO:0009058,GO:0009108,GO:0009110,GO:0009117,GO:0009150,GO:0009152,GO:0009165,GO:0009259,GO:0009260,GO:0009987,GO:0015936,GO:0015937,GO:0015939,GO:0015940,GO:0016053,GO:0016740,GO:…	2.7.7.3	ko:K00954	ko00770,ko01100,map00770,map01100	M00120	R03035	RC00002	ko00000,ko00001,ko00002,ko01000	-	-	iPC815.YPO0053,iSDY_1059.SDY_4064	CTP_transf_like
AJACLIMF_00891	1236908.wNo_00990	6.16e-210	582	COG2071@1|root,COG2071@2|Bacteria	2|Bacteria	S	gamma-glutamyl-gamma-aminobutyrate hydrolase activity	puuD	-	-	ko:K07010	-	-	-	-	ko00000,ko01002	-	-	-	Peptidase_C26
AJACLIMF_00892	1236908.wNo_00640	3.5e-271	743	COG0654@1|root,COG0654@2|Bacteria,1MU6I@1224|Proteobacteria,2TRZU@28211|Alphaproteobacteria,47F81@766|Rickettsiales	2|Bacteria	CH	Ubiquinone biosynthesis hydroxylase, UbiH UbiF VisC COQ6	ubiH	GO:0003674,GO:0003824,GO:0006732,GO:0006733,GO:0006743,GO:0006744,GO:0008150,GO:0008152,GO:0009058,GO:0009108,GO:0009987,GO:0016491,GO:0019168,GO:0042180,GO:0042181,GO:0044237,GO:0044249,GO:0044281,GO:0044283,GO:0051186,GO:0051188,GO:0055114,GO:0071704,GO:1901576,GO:1901661,GO:1901663	-	ko:K03185	ko00130,ko01100,ko01110,map00130,map01100,map01110	M00117	R04989,R08773	RC02670	ko00000,ko00001,ko00002,ko01000	-	-	-	FAD_binding_3
AJACLIMF_00894	163164.WD_0563	2.71e-59	195	COG3385@1|root,COG3385@2|Bacteria,1NM1J@1224|Proteobacteria,2UR0S@28211|Alphaproteobacteria,47G33@766|Rickettsiales	2|Bacteria	L	similarity to EGAD 8624	-	-	-	-	-	-	-	-	-	-	-	-	DDE_Tnp_1
AJACLIMF_00895	357244.OTBS_1069	2.76e-24	101	COG3335@1|root,COG3415@1|root,COG3335@2|Bacteria,COG3415@2|Bacteria,1P76X@1224|Proteobacteria,2U16U@28211|Alphaproteobacteria,47FJ1@766|Rickettsiales	2|Bacteria	L	DDE superfamily endonuclease	tnpF	-	-	ko:K07494	-	-	-	-	ko00000	-	-	-	DDE_3,HTH_Tnp_IS630
AJACLIMF_00896	272134.KB731326_gene276	1.65e-06	51.2	COG3415@1|root,COG3415@2|Bacteria,1G7MA@1117|Cyanobacteria,1HCT7@1150|Oscillatoriales	2|Bacteria	L	Transposase	-	-	-	-	-	-	-	-	-	-	-	-	DDE_3,HTH_Tnp_IS630
AJACLIMF_00897	570417.WP1251	4.63e-135	382	COG0717@1|root,COG0717@2|Bacteria,1MV2J@1224|Proteobacteria,2TSDM@28211|Alphaproteobacteria,47F3H@766|Rickettsiales	2|Bacteria	F	Belongs to the dCTP deaminase family	dcd	GO:0003674,GO:0003824,GO:0006139,GO:0006220,GO:0006244,GO:0006253,GO:0006725,GO:0006753,GO:0006793,GO:0006796,GO:0006807,GO:0008150,GO:0008152,GO:0008829,GO:0009056,GO:0009058,GO:0009117,GO:0009141,GO:0009143,GO:0009147,GO:0009149,GO:0009166,GO:0009200,GO:0009204,GO:0009211,GO:0009213,GO:0009219,GO:0009223,GO:0009262,GO:0009264,GO:0009394,GO:0009987,GO:0016787,GO:0016810,GO:0016814,GO:0018130,GO:…	3.5.4.13	ko:K01494	ko00240,ko01100,map00240,map01100	M00053	R00568,R02325	RC00074	ko00000,ko00001,ko00002,ko01000	-	-	-	dUTPase
AJACLIMF_00898	1236908.wNo_08970	2.43e-108	324	COG0168@1|root,COG0168@2|Bacteria,1MUIJ@1224|Proteobacteria,2TRPX@28211|Alphaproteobacteria,47F0X@766|Rickettsiales	2|Bacteria	P	Low-affinity potassium transport system. Interacts with Trk system potassium uptake protein TrkA	trkH	GO:0003674,GO:0005215,GO:0005216,GO:0005261,GO:0005267,GO:0005488,GO:0005515,GO:0005575,GO:0005623,GO:0005886,GO:0005887,GO:0006810,GO:0006811,GO:0006812,GO:0006813,GO:0008150,GO:0008324,GO:0009987,GO:0015075,GO:0015077,GO:0015079,GO:0015267,GO:0015318,GO:0015672,GO:0016020,GO:0016021,GO:0022803,GO:0022838,GO:0022857,GO:0022890,GO:0030001,GO:0030955,GO:0031224,GO:0031226,GO:0031420,GO:0034220,GO:…	-	ko:K03498,ko:K03499	-	-	-	-	ko00000,ko02000	2.A.38.1,2.A.38.4	-	iECDH1ME8569_1439.ECDH1ME8569_1308,iPC815.YPO3762,iSFV_1184.SFV_3651	TrkH
AJACLIMF_00900	272134.KB731326_gene276	1.25e-06	51.2	COG3415@1|root,COG3415@2|Bacteria,1G7MA@1117|Cyanobacteria,1HCT7@1150|Oscillatoriales	2|Bacteria	L	Transposase	-	-	-	-	-	-	-	-	-	-	-	-	DDE_3,HTH_Tnp_IS630
AJACLIMF_00901	357244.OTBS_1069	5.03e-24	101	COG3335@1|root,COG3415@1|root,COG3335@2|Bacteria,COG3415@2|Bacteria,1P76X@1224|Proteobacteria,2U16U@28211|Alphaproteobacteria,47FJ1@766|Rickettsiales	2|Bacteria	L	DDE superfamily endonuclease	tnpF	-	-	ko:K07494	-	-	-	-	ko00000	-	-	-	DDE_3,HTH_Tnp_IS630
AJACLIMF_00902	570417.WP1253	1.26e-309	842	COG1409@1|root,COG1409@2|Bacteria,1R8W7@1224|Proteobacteria,2U64B@28211|Alphaproteobacteria	2|Bacteria	S	Calcineurin-like phosphoesterase	-	-	-	-	-	-	-	-	-	-	-	-	CHB_HEX_C_1,Metallophos
AJACLIMF_00904	570417.WP1254	2.94e-257	706	COG0807@1|root,COG0807@2|Bacteria,1MWZR@1224|Proteobacteria,2TR82@28211|Alphaproteobacteria,47G5S@766|Rickettsiales	2|Bacteria	F	GTP cyclohydrolase II	ribA	GO:0003674,GO:0003824,GO:0003933,GO:0003935,GO:0006766,GO:0006767,GO:0006771,GO:0006807,GO:0008150,GO:0008152,GO:0009058,GO:0009110,GO:0009231,GO:0009987,GO:0016787,GO:0016810,GO:0016814,GO:0017144,GO:0018130,GO:0019238,GO:0034641,GO:0042364,GO:0042726,GO:0042727,GO:0044237,GO:0044249,GO:0044271,GO:0044281,GO:0044283,GO:0046483,GO:0071704,GO:1901360,GO:1901362,GO:1901564,GO:1901566,GO:1901576	3.5.4.25,4.1.99.12	ko:K01497,ko:K14652	ko00740,ko00790,ko01100,ko01110,ko02024,map00740,map00790,map01100,map01110,map02024	M00125,M00840	R00425,R07281	RC00293,RC01792,RC01815,RC02504	ko00000,ko00001,ko00002,ko01000	-	-	-	GTP_cyclohydro2
AJACLIMF_00905	570417.WP1255	2.68e-152	429	COG3736@1|root,COG3736@2|Bacteria,1MXRC@1224|Proteobacteria,2U2AZ@28211|Alphaproteobacteria,47FGS@766|Rickettsiales	2|Bacteria	U	VirB8 protein	virB8	-	-	ko:K03203	ko03070,map03070	M00333	-	-	ko00000,ko00001,ko00002,ko02044	3.A.7	-	-	VirB8
AJACLIMF_00906	570417.WP1256	2.91e-186	518	COG3504@1|root,COG3504@2|Bacteria,1RASB@1224|Proteobacteria,2U5SW@28211|Alphaproteobacteria	2|Bacteria	U	Conjugal transfer protein	virB9	-	-	ko:K03204	ko03070,map03070	M00333	-	-	ko00000,ko00001,ko00002,ko02044	3.A.7	-	-	CagX
AJACLIMF_00907	570417.WP1257	0	909	COG2948@1|root,COG2948@2|Bacteria,1MU7U@1224|Proteobacteria,2VEQH@28211|Alphaproteobacteria,47GRZ@766|Rickettsiales	2|Bacteria	U	Bacterial conjugation TrbI-like protein	virB10	-	-	ko:K03195,ko:K12048,ko:K12082,ko:K20533	ko02024,ko03070,map02024,map03070	M00333	-	-	ko00000,ko00001,ko00002,ko02044	3.A.7,3.A.7.3.1,3.A.7.4,3.A.7.8.1	-	-	TrbI
AJACLIMF_00908	570417.WP1258	3.82e-229	632	COG0630@1|root,COG0630@2|Bacteria,1QUJ6@1224|Proteobacteria,2TW2D@28211|Alphaproteobacteria,47EXK@766|Rickettsiales	2|Bacteria	NU	Type IV secretory pathway, VirB11 components, and related ATPases involved in	virB11	-	-	ko:K02283,ko:K03196,ko:K12083	ko03070,ko05120,map03070,map05120	M00333,M00564	-	-	ko00000,ko00001,ko00002,ko02035,ko02044	3.A.7,3.A.7.3.1	-	-	T2SSE
AJACLIMF_00909	570417.WP1259	0	1227	COG3505@1|root,COG3505@2|Bacteria,1MV1G@1224|Proteobacteria,2TR6N@28211|Alphaproteobacteria,47EW8@766|Rickettsiales	2|Bacteria	U	Type IV secretion system protein VirD4	virD4	-	-	ko:K03205,ko:K12090	ko03070,ko05120,map03070,map05120	M00333,M00564	-	-	ko00000,ko00001,ko00002,ko02044	3.A.7,3.A.7.12.1	-	-	T4SS-DNA_transf
AJACLIMF_00910	1236908.wNo_10770	6.15e-27	106	COG3637@1|root,COG3637@2|Bacteria	2|Bacteria	M	Has lipid A 3-O-deacylase activity. Hydrolyzes the ester bond at the 3 position of lipid A, a bioactive component of lipopolysaccharide (LPS), thereby releasing the primary fatty acyl moiety	pagN	-	-	ko:K12980	-	-	-	-	ko00000,ko01005	-	-	-	Alginate_exp,OMP_b-brl
AJACLIMF_00911	570417.WP0285	9.42e-32	113	COG3335@1|root,COG3335@2|Bacteria,1RB1C@1224|Proteobacteria,2U367@28211|Alphaproteobacteria	2|Bacteria	L	DDE superfamily endonuclease	-	-	-	ko:K07494	-	-	-	-	ko00000	-	-	-	DDE_3
AJACLIMF_00912	570417.WP0284	5.42e-105	305	COG3415@1|root,COG3415@2|Bacteria,1Q1DX@1224|Proteobacteria,2V5Z2@28211|Alphaproteobacteria,47GFT@766|Rickettsiales	2|Bacteria	L	Homeodomain-like domain	-	-	-	-	-	-	-	-	-	-	-	-	DDE_3,HTH_23,HTH_29,HTH_32,HTH_33
AJACLIMF_00913	1236908.wNo_10770	3.26e-74	229	COG3637@1|root,COG3637@2|Bacteria	2|Bacteria	M	Has lipid A 3-O-deacylase activity. Hydrolyzes the ester bond at the 3 position of lipid A, a bioactive component of lipopolysaccharide (LPS), thereby releasing the primary fatty acyl moiety	pagN	-	-	ko:K12980	-	-	-	-	ko00000,ko01005	-	-	-	Alginate_exp,OMP_b-brl
AJACLIMF_00914	357244.OTBS_1069	2.48e-24	101	COG3335@1|root,COG3415@1|root,COG3335@2|Bacteria,COG3415@2|Bacteria,1P76X@1224|Proteobacteria,2U16U@28211|Alphaproteobacteria,47FJ1@766|Rickettsiales	2|Bacteria	L	DDE superfamily endonuclease	tnpF	-	-	ko:K07494	-	-	-	-	ko00000	-	-	-	DDE_3,HTH_Tnp_IS630
AJACLIMF_00915	1148.17	2.44e-11	63.5	COG3415@1|root,COG3415@2|Bacteria,1G95U@1117|Cyanobacteria	2|Bacteria	L	PFAM Transposase, Synechocystis PCC 6803	-	-	-	ko:K07494	-	-	-	-	ko00000	-	-	-	DDE_3,HTH_Tnp_IS630
AJACLIMF_00916	570417.WP0268	8.94e-44	144	COG3415@1|root,COG3415@2|Bacteria,1NCZM@1224|Proteobacteria,2UD66@28211|Alphaproteobacteria,47GMV@766|Rickettsiales	2|Bacteria	L	Transposase	-	-	-	-	-	-	-	-	-	-	-	-	DDE_3,HTH_Tnp_IS630
AJACLIMF_00917	570417.WP0269	1.68e-109	315	COG3335@1|root,COG3335@2|Bacteria,1P76X@1224|Proteobacteria,2U16U@28211|Alphaproteobacteria,47FJ1@766|Rickettsiales	2|Bacteria	L	DDE superfamily endonuclease	tnpF	-	-	ko:K07494	-	-	-	-	ko00000	-	-	-	DDE_3
AJACLIMF_00919	570417.WP1345	4.89e-191	533	COG5464@1|root,COG5464@2|Bacteria,1R8FS@1224|Proteobacteria,2UMP3@28211|Alphaproteobacteria,47FF8@766|Rickettsiales	2|Bacteria	S	to TIGR01784	-	-	-	-	-	-	-	-	-	-	-	-	DUF4351,PDDEXK_2
AJACLIMF_00920	570417.WP0279	2.33e-115	332	COG0328@1|root,COG0328@2|Bacteria,1RCZ1@1224|Proteobacteria,2U7C4@28211|Alphaproteobacteria,47FDC@766|Rickettsiales	2|Bacteria	L	Endonuclease that specifically degrades the RNA of RNA- DNA hybrids	rnhA	GO:0003674,GO:0003824,GO:0004518,GO:0004519,GO:0004521,GO:0004523,GO:0004540,GO:0006139,GO:0006259,GO:0006260,GO:0006261,GO:0006271,GO:0006273,GO:0006401,GO:0006725,GO:0006807,GO:0008150,GO:0008152,GO:0009056,GO:0009057,GO:0009058,GO:0009059,GO:0009987,GO:0016070,GO:0016787,GO:0016788,GO:0016891,GO:0016893,GO:0019439,GO:0022616,GO:0033567,GO:0034641,GO:0034645,GO:0034655,GO:0043137,GO:0043170,GO:…	2.7.7.7,3.1.26.4	ko:K02343,ko:K03469	ko00230,ko00240,ko01100,ko03030,ko03430,ko03440,map00230,map00240,map01100,map03030,map03430,map03440	M00260	R00375,R00376,R00377,R00378	RC02795	ko00000,ko00001,ko00002,ko01000,ko03032,ko03400	-	-	-	RNase_H
AJACLIMF_00921	1236908.wNo_02150	0.000123	45.1	COG0323@1|root,COG0323@2|Bacteria,1MV61@1224|Proteobacteria,2TR2M@28211|Alphaproteobacteria,47F25@766|Rickettsiales	2|Bacteria	L	This protein is involved in the repair of mismatches in DNA. It is required for dam-dependent methyl-directed DNA mismatch repair. May act as a molecular matchmaker , a protein that promotes the formation of a stable complex between two or more DNA-binding proteins in an ATP-dependent manner without itself being part of a final effector complex	mutL	GO:0003674,GO:0003676,GO:0003677,GO:0003697,GO:0003824,GO:0005488,GO:0005575,GO:0005622,GO:0005623,GO:0006139,GO:0006259,GO:0006281,GO:0006298,GO:0006725,GO:0006807,GO:0006950,GO:0006974,GO:0008150,GO:0008152,GO:0009987,GO:0016462,GO:0016787,GO:0016817,GO:0016818,GO:0016887,GO:0017111,GO:0032300,GO:0032991,GO:0033554,GO:0034641,GO:0043170,GO:0044237,GO:0044238,GO:0044260,GO:0044424,GO:0044464,GO:…	-	ko:K03572	ko03430,map03430	-	-	-	ko00000,ko00001,ko03400	-	-	-	DNA_mis_repair,HATPase_c_3,MutL_C
AJACLIMF_00922	292805.Wbm0396	1.47e-18	84.3	COG0323@1|root,COG0323@2|Bacteria,1MV61@1224|Proteobacteria,2TR2M@28211|Alphaproteobacteria,47F25@766|Rickettsiales	2|Bacteria	L	This protein is involved in the repair of mismatches in DNA. It is required for dam-dependent methyl-directed DNA mismatch repair. May act as a molecular matchmaker , a protein that promotes the formation of a stable complex between two or more DNA-binding proteins in an ATP-dependent manner without itself being part of a final effector complex	mutL	GO:0003674,GO:0003676,GO:0003677,GO:0003697,GO:0003824,GO:0005488,GO:0005575,GO:0005622,GO:0005623,GO:0006139,GO:0006259,GO:0006281,GO:0006298,GO:0006725,GO:0006807,GO:0006950,GO:0006974,GO:0008150,GO:0008152,GO:0009987,GO:0016462,GO:0016787,GO:0016817,GO:0016818,GO:0016887,GO:0017111,GO:0032300,GO:0032991,GO:0033554,GO:0034641,GO:0043170,GO:0044237,GO:0044238,GO:0044260,GO:0044424,GO:0044464,GO:…	-	ko:K03572	ko03430,map03430	-	-	-	ko00000,ko00001,ko03400	-	-	-	DNA_mis_repair,HATPase_c_3,MutL_C
AJACLIMF_00923	1346330.M472_10995	2.6e-101	307	COG2801@1|root,COG2801@2|Bacteria,4NPG9@976|Bacteroidetes,1IYMY@117747|Sphingobacteriia	2|Bacteria	L	Winged helix-turn helix	-	-	-	ko:K07497	-	-	-	-	ko00000	-	-	-	HTH_23,HTH_28,HTH_32,rve,rve_3
AJACLIMF_00924	570417.WP0443	3.83e-51	177	2F1YB@1|root,33UXS@2|Bacteria,1NV8B@1224|Proteobacteria,2UR8P@28211|Alphaproteobacteria,47G5Q@766|Rickettsiales	2|Bacteria	-	-	-	-	-	-	-	-	-	-	-	-	-	-	-
AJACLIMF_00925	570417.WP0269	5e-111	319	COG3335@1|root,COG3335@2|Bacteria,1P76X@1224|Proteobacteria,2U16U@28211|Alphaproteobacteria,47FJ1@766|Rickettsiales	2|Bacteria	L	DDE superfamily endonuclease	tnpF	-	-	ko:K07494	-	-	-	-	ko00000	-	-	-	DDE_3
AJACLIMF_00926	570417.WP0268	1.05e-43	144	COG3415@1|root,COG3415@2|Bacteria,1NCZM@1224|Proteobacteria,2UD66@28211|Alphaproteobacteria,47GMV@766|Rickettsiales	2|Bacteria	L	Transposase	-	-	-	-	-	-	-	-	-	-	-	-	DDE_3,HTH_Tnp_IS630
AJACLIMF_00927	570417.WP0100	8.78e-33	127	COG1196@1|root,COG1196@2|Bacteria	2|Bacteria	D	nuclear chromosome segregation	ftsK	-	2.1.1.72	ko:K03427,ko:K03466	-	-	-	-	ko00000,ko01000,ko02048,ko03036	3.A.12	-	-	Methyltransf_21,MobA_MobL,Peptidase_M23
AJACLIMF_00928	570417.WP0101	3.8e-152	428	COG0284@1|root,COG0284@2|Bacteria,1MW2C@1224|Proteobacteria,2TTB3@28211|Alphaproteobacteria	2|Bacteria	F	Catalyzes the decarboxylation of orotidine 5'- monophosphate (OMP) to uridine 5'-monophosphate (UMP)	pyrF	GO:0003674,GO:0003824,GO:0004590,GO:0005488,GO:0005515,GO:0005575,GO:0005622,GO:0005623,GO:0005737,GO:0005829,GO:0006139,GO:0006206,GO:0006207,GO:0006220,GO:0006221,GO:0006725,GO:0006753,GO:0006793,GO:0006796,GO:0006807,GO:0008150,GO:0008152,GO:0009058,GO:0009112,GO:0009117,GO:0009165,GO:0009218,GO:0009220,GO:0009259,GO:0009260,GO:0009987,GO:0015949,GO:0016829,GO:0016830,GO:0016831,GO:0018130,GO:…	4.1.1.23	ko:K01591	ko00240,ko01100,map00240,map01100	M00051	R00965	RC00409	ko00000,ko00001,ko00002,ko01000	-	-	iECO103_1326.ECO103_1444,iECSF_1327.ECSF_1264,iSFV_1184.SFV_1294,iSF_1195.SF1285,iSFxv_1172.SFxv_1457,iS_1188.S1368,ic_1306.c1750	OMPdecase
AJACLIMF_00929	570417.WP0284	3.77e-105	306	COG3415@1|root,COG3415@2|Bacteria,1Q1DX@1224|Proteobacteria,2V5Z2@28211|Alphaproteobacteria,47GFT@766|Rickettsiales	2|Bacteria	L	Homeodomain-like domain	-	-	-	-	-	-	-	-	-	-	-	-	DDE_3,HTH_23,HTH_29,HTH_32,HTH_33
AJACLIMF_00930	570417.WP0285	3.9e-59	184	COG3335@1|root,COG3335@2|Bacteria,1RB1C@1224|Proteobacteria,2U367@28211|Alphaproteobacteria	2|Bacteria	L	DDE superfamily endonuclease	-	-	-	ko:K07494	-	-	-	-	ko00000	-	-	-	DDE_3
AJACLIMF_00931	1236908.wNo_00210	1.18e-183	511	COG0289@1|root,COG0289@2|Bacteria,1MUCT@1224|Proteobacteria,2TSFJ@28211|Alphaproteobacteria,47F9P@766|Rickettsiales	2|Bacteria	E	Catalyzes the conversion of 4-hydroxy- tetrahydrodipicolinate (HTPA) to tetrahydrodipicolinate	dapB	GO:0003674,GO:0003824,GO:0005488,GO:0005515,GO:0005575,GO:0005622,GO:0005623,GO:0005737,GO:0005829,GO:0006082,GO:0006520,GO:0006553,GO:0006807,GO:0008150,GO:0008152,GO:0008652,GO:0008839,GO:0009058,GO:0009066,GO:0009067,GO:0009085,GO:0009089,GO:0009987,GO:0016053,GO:0016491,GO:0016627,GO:0016628,GO:0019752,GO:0019877,GO:0042802,GO:0043436,GO:0043648,GO:0043650,GO:0044237,GO:0044238,GO:0044249,GO:…	1.17.1.8	ko:K00215,ko:K03546	ko00261,ko00300,ko01100,ko01110,ko01120,ko01130,ko01230,map00261,map00300,map01100,map01110,map01120,map01130,map01230	M00016,M00525,M00526,M00527	R04198,R04199	RC00478	ko00000,ko00001,ko00002,ko01000,ko03400	-	-	iIT341.HP0510,iLJ478.TM1520,iSbBS512_1146.SbBS512_E0035	DapB_C,DapB_N
AJACLIMF_00932	570417.WP0109	1.06e-180	503	COG1117@1|root,COG1117@2|Bacteria,1MU16@1224|Proteobacteria,2TQX9@28211|Alphaproteobacteria,47FZ2@766|Rickettsiales	2|Bacteria	P	Belongs to the ABC transporter superfamily	pstB	-	3.6.3.27	ko:K02036	ko02010,map02010	M00222	-	-	ko00000,ko00001,ko00002,ko01000,ko02000	3.A.1.7	-	-	ABC_tran
AJACLIMF_00933	1236908.wNo_00190	4.26e-96	286	COG0666@1|root,COG0666@2|Bacteria	2|Bacteria	G	response to abiotic stimulus	-	-	-	ko:K21439	-	-	-	-	ko00000	-	-	-	Ank,Ank_2,Ank_4,Ank_5
AJACLIMF_00934	570417.WP0112	2.27e-65	204	COG0666@1|root,COG0666@2|Bacteria	2|Bacteria	G	response to abiotic stimulus	-	-	-	-	-	-	-	-	-	-	-	-	Astacin,SUFU
AJACLIMF_00935	272134.KB731326_gene276	2.14e-06	51.2	COG3415@1|root,COG3415@2|Bacteria,1G7MA@1117|Cyanobacteria,1HCT7@1150|Oscillatoriales	2|Bacteria	L	Transposase	-	-	-	-	-	-	-	-	-	-	-	-	DDE_3,HTH_Tnp_IS630
AJACLIMF_00936	357244.OTBS_1069	1.92e-24	101	COG3335@1|root,COG3415@1|root,COG3335@2|Bacteria,COG3415@2|Bacteria,1P76X@1224|Proteobacteria,2U16U@28211|Alphaproteobacteria,47FJ1@766|Rickettsiales	2|Bacteria	L	DDE superfamily endonuclease	tnpF	-	-	ko:K07494	-	-	-	-	ko00000	-	-	-	DDE_3,HTH_Tnp_IS630
AJACLIMF_00937	570417.WP0098	6.06e-05	45.4	COG1196@1|root,COG1196@2|Bacteria	2|Bacteria	D	nuclear chromosome segregation	-	-	-	ko:K18376	-	M00660	-	-	ko00000,ko00002,ko02044	1.C.65.1	-	-	DUF1542,Mob_Pre,Relaxase,YSIRK_signal
AJACLIMF_00938	570417.WP0098	3.61e-121	366	COG1196@1|root,COG1196@2|Bacteria	2|Bacteria	D	nuclear chromosome segregation	-	-	-	ko:K18376	-	M00660	-	-	ko00000,ko00002,ko02044	1.C.65.1	-	-	DUF1542,Mob_Pre,Relaxase,YSIRK_signal
AJACLIMF_00939	163164.WD_0563	1.03e-95	291	COG3385@1|root,COG3385@2|Bacteria,1NM1J@1224|Proteobacteria,2UR0S@28211|Alphaproteobacteria,47G33@766|Rickettsiales	2|Bacteria	L	similarity to EGAD 8624	-	-	-	-	-	-	-	-	-	-	-	-	DDE_Tnp_1
AJACLIMF_00940	163164.WD_0563	2.58e-111	331	COG3385@1|root,COG3385@2|Bacteria,1NM1J@1224|Proteobacteria,2UR0S@28211|Alphaproteobacteria,47G33@766|Rickettsiales	2|Bacteria	L	similarity to EGAD 8624	-	-	-	-	-	-	-	-	-	-	-	-	DDE_Tnp_1
AJACLIMF_00941	1236908.wNo_00350	0	917	COG0064@1|root,COG0064@2|Bacteria,1MUKG@1224|Proteobacteria,2TRHX@28211|Alphaproteobacteria,47EW2@766|Rickettsiales	2|Bacteria	J	Allows the formation of correctly charged Asn-tRNA(Asn) or Gln-tRNA(Gln) through the transamidation of misacylated Asp- tRNA(Asn) or Glu-tRNA(Gln) in organisms which lack either or both of asparaginyl-tRNA or glutaminyl-tRNA synthetases. The reaction takes place in the presence of glutamine and ATP through an activated phospho-Asp-tRNA(Asn) or phospho-Glu-tRNA(Gln)	gatB	GO:0003674,GO:0003824,GO:0006082,GO:0006139,GO:0006399,GO:0006520,GO:0006725,GO:0006807,GO:0008150,GO:0008152,GO:0009987,GO:0016070,GO:0016874,GO:0016879,GO:0016884,GO:0019752,GO:0034641,GO:0034660,GO:0043038,GO:0043039,GO:0043170,GO:0043436,GO:0044237,GO:0044238,GO:0044281,GO:0046483,GO:0050567,GO:0070681,GO:0071704,GO:0090304,GO:0140098,GO:0140101,GO:1901360,GO:1901564	6.1.1.12,6.3.5.6,6.3.5.7	ko:K01876,ko:K02434	ko00970,ko01100,map00970,map01100	M00359,M00360	R03905,R04212,R05577	RC00010,RC00055,RC00523	ko00000,ko00001,ko00002,ko01000,ko01007,ko03016,ko03029	-	-	-	GatB_N,GatB_Yqey
AJACLIMF_00942	1236908.wNo_00360	3.4e-230	634	COG1071@1|root,COG1071@2|Bacteria,1MU5R@1224|Proteobacteria,2TRSS@28211|Alphaproteobacteria,47EV5@766|Rickettsiales	2|Bacteria	C	The pyruvate dehydrogenase complex catalyzes the overall conversion of pyruvate to acetyl-CoA and CO(2)	pdhA	-	1.2.4.1	ko:K00161	ko00010,ko00020,ko00620,ko01100,ko01110,ko01120,ko01130,ko01200,ko04066,ko04922,ko05230,map00010,map00020,map00620,map01100,map01110,map01120,map01130,map01200,map04066,map04922,map05230	M00307	R00014,R00209,R01699,R03270	RC00004,RC00027,RC00627,RC02742,RC02744,RC02882	br01601,ko00000,ko00001,ko00002,ko01000	-	-	-	E1_dh
AJACLIMF_00943	570417.WP0085	7.4e-93	271	COG1981@1|root,COG1981@2|Bacteria,1RHGS@1224|Proteobacteria,2U987@28211|Alphaproteobacteria,47FGJ@766|Rickettsiales	2|Bacteria	S	Uncharacterised protein family (UPF0093)	MA20_24805	-	-	ko:K08973	-	-	-	-	ko00000	-	-	-	UPF0093
AJACLIMF_00944	570417.WP0084	0	914	COG0845@1|root,COG0845@2|Bacteria,1MUI8@1224|Proteobacteria,2TSP0@28211|Alphaproteobacteria,47EZT@766|Rickettsiales	2|Bacteria	M	Secretion protein	aprE	-	-	ko:K02022,ko:K12537,ko:K12542,ko:K16300	-	M00328,M00330,M00571	-	-	ko00000,ko00002,ko02000,ko02044	3.A.1.109.4,8.A.1,8.A.1.3.3	-	-	Biotin_lipoyl_2,HlyD,HlyD_3
AJACLIMF_00945	1236908.wNo_00390	3.54e-180	501	COG1622@1|root,COG1622@2|Bacteria,1MWHZ@1224|Proteobacteria,2TRK6@28211|Alphaproteobacteria,47EZD@766|Rickettsiales	2|Bacteria	C	Subunits I and II form the functional core of the enzyme complex. Electrons originating in cytochrome c are transferred via heme a and Cu(A) to the binuclear center formed by heme a3 and Cu(B)	ctaC	GO:0005575,GO:0005576,GO:0005623,GO:0005886,GO:0005887,GO:0006091,GO:0006119,GO:0006139,GO:0006163,GO:0006725,GO:0006753,GO:0006793,GO:0006796,GO:0006807,GO:0008150,GO:0008152,GO:0009117,GO:0009123,GO:0009126,GO:0009141,GO:0009144,GO:0009150,GO:0009161,GO:0009167,GO:0009199,GO:0009205,GO:0009259,GO:0009319,GO:0009987,GO:0015980,GO:0016020,GO:0016021,GO:0016310,GO:0017144,GO:0019637,GO:0019693,GO:…	1.9.3.1	ko:K02275	ko00190,ko01100,map00190,map01100	M00155	R00081	RC00016	ko00000,ko00001,ko00002,ko01000	3.D.4.2,3.D.4.4,3.D.4.6	-	-	COX2,COX2_TM,Cytochrome_CBB3
AJACLIMF_00946	1236908.wNo_00400	0	1023	COG0843@1|root,COG0843@2|Bacteria,1MU7S@1224|Proteobacteria,2TQP1@28211|Alphaproteobacteria,47EY0@766|Rickettsiales	2|Bacteria	C	Cytochrome c oxidase is the component of the respiratory chain that catalyzes the reduction of oxygen to water. Subunits 1- 3 form the functional core of the enzyme complex. CO I is the catalytic subunit of the enzyme. Electrons originating in cytochrome c are transferred via the copper A center of subunit 2 and heme A of subunit 1 to the bimetallic center formed by heme A3 and copper B	ctaD	GO:0005575,GO:0005623,GO:0005886,GO:0006091,GO:0006810,GO:0006811,GO:0006812,GO:0008150,GO:0008152,GO:0009060,GO:0009987,GO:0015672,GO:0015980,GO:0015988,GO:0015990,GO:0016020,GO:0022900,GO:0022904,GO:0034220,GO:0044237,GO:0044464,GO:0045333,GO:0051179,GO:0051234,GO:0055085,GO:0055114,GO:0071944,GO:0098655,GO:0098660,GO:0098662,GO:1902600	1.9.3.1	ko:K02274	ko00190,ko01100,map00190,map01100	M00155	R00081	RC00016	ko00000,ko00001,ko00002,ko01000	3.D.4.2,3.D.4.3,3.D.4.4,3.D.4.6	-	iJN746.PP_0104	COX1
AJACLIMF_00947	1236908.wNo_00410	2.12e-197	548	COG0109@1|root,COG0109@2|Bacteria,1MW3S@1224|Proteobacteria,2TRD8@28211|Alphaproteobacteria,47EXI@766|Rickettsiales	2|Bacteria	H	Converts heme B (protoheme IX) to heme O by substitution of the vinyl group on carbon 2 of heme B porphyrin ring with a hydroxyethyl farnesyl side group	ctaB	GO:0003674,GO:0003824,GO:0004311,GO:0004659,GO:0005575,GO:0005623,GO:0005886,GO:0006091,GO:0006725,GO:0006778,GO:0006779,GO:0006783,GO:0006807,GO:0008150,GO:0008152,GO:0008495,GO:0009058,GO:0009987,GO:0015980,GO:0016020,GO:0016740,GO:0016765,GO:0018130,GO:0019438,GO:0033013,GO:0033014,GO:0034641,GO:0042168,GO:0042440,GO:0044237,GO:0044249,GO:0044271,GO:0044464,GO:0045333,GO:0046148,GO:0046483,GO:…	2.5.1.141	ko:K02257	ko00190,ko00860,ko01100,ko01110,ko04714,map00190,map00860,map01100,map01110,map04714	M00154	R07411	RC01786	ko00000,ko00001,ko00002,ko01000,ko01006,ko03029	-	-	iJN746.PP_0110	UbiA
AJACLIMF_00948	570417.WP0080	7.65e-101	292	COG0328@1|root,COG0328@2|Bacteria,1RCZ1@1224|Proteobacteria,2U7C4@28211|Alphaproteobacteria,47FDC@766|Rickettsiales	2|Bacteria	L	Endonuclease that specifically degrades the RNA of RNA- DNA hybrids	rnhA	GO:0003674,GO:0003824,GO:0004518,GO:0004519,GO:0004521,GO:0004523,GO:0004540,GO:0006139,GO:0006259,GO:0006260,GO:0006261,GO:0006271,GO:0006273,GO:0006401,GO:0006725,GO:0006807,GO:0008150,GO:0008152,GO:0009056,GO:0009057,GO:0009058,GO:0009059,GO:0009987,GO:0016070,GO:0016787,GO:0016788,GO:0016891,GO:0016893,GO:0019439,GO:0022616,GO:0033567,GO:0034641,GO:0034645,GO:0034655,GO:0043137,GO:0043170,GO:…	3.1.26.4	ko:K03469	ko03030,map03030	-	-	-	ko00000,ko00001,ko01000,ko03032	-	-	-	RNase_H
AJACLIMF_00949	570417.WP0079	0	1734	COG3164@1|root,COG3164@2|Bacteria,1MVDY@1224|Proteobacteria,2TSGG@28211|Alphaproteobacteria,47F6Q@766|Rickettsiales	2|Bacteria	S	AsmA-like C-terminal region	MA20_30770	-	-	ko:K09800	-	-	-	-	ko00000,ko02000	-	-	-	AsmA_2,DUF3971
AJACLIMF_00950	570417.WP0078	6.01e-89	261	COG1238@1|root,COG1238@2|Bacteria	2|Bacteria	I	metal cluster binding	yqaA	GO:0005575,GO:0005623,GO:0005886,GO:0016020,GO:0044464,GO:0071944	-	-	-	-	-	-	-	-	-	-	SNARE_assoc
AJACLIMF_00951	570417.WP0077	0	888	COG0215@1|root,COG0215@2|Bacteria,1MV8H@1224|Proteobacteria,2TQQ1@28211|Alphaproteobacteria,47ETK@766|Rickettsiales	2|Bacteria	J	Belongs to the class-I aminoacyl-tRNA synthetase family	cysS	GO:0000166,GO:0001871,GO:0003674,GO:0003824,GO:0004812,GO:0004817,GO:0005488,GO:0005524,GO:0005575,GO:0005622,GO:0005623,GO:0005737,GO:0005829,GO:0006082,GO:0006139,GO:0006399,GO:0006412,GO:0006418,GO:0006423,GO:0006518,GO:0006520,GO:0006725,GO:0006807,GO:0008144,GO:0008150,GO:0008152,GO:0009058,GO:0009059,GO:0009986,GO:0009987,GO:0010467,GO:0016070,GO:0016874,GO:0016875,GO:0017076,GO:0019538,GO:…	6.1.1.16,6.3.1.13	ko:K01883,ko:K15526	ko00970,map00970	M00359,M00360	R03650	RC00055,RC00523	ko00000,ko00001,ko00002,ko01000,ko01007,ko03016	-	-	-	DALR_2,tRNA-synt_1e,tRNA-synt_1g
AJACLIMF_00952	570417.WP0076	1.01e-143	406	COG3932@1|root,COG3932@2|Bacteria,1MZD5@1224|Proteobacteria,2UD5A@28211|Alphaproteobacteria	2|Bacteria	S	exopolysaccharide synthesis	exoD	-	-	-	-	-	-	-	-	-	-	-	ExoD
AJACLIMF_00953	570417.WP0075	7.53e-132	376	COG3932@1|root,COG3932@2|Bacteria,1MZD5@1224|Proteobacteria,2UD5A@28211|Alphaproteobacteria	2|Bacteria	S	exopolysaccharide synthesis	exoD	-	-	-	-	-	-	-	-	-	-	-	ExoD
AJACLIMF_00954	570417.WP0075	7.86e-134	381	COG3932@1|root,COG3932@2|Bacteria,1MZD5@1224|Proteobacteria,2UD5A@28211|Alphaproteobacteria	2|Bacteria	S	exopolysaccharide synthesis	exoD	-	-	-	-	-	-	-	-	-	-	-	ExoD
AJACLIMF_00955	1236908.wNo_00470	1.61e-29	105	COG1826@1|root,COG1826@2|Bacteria,1NGDP@1224|Proteobacteria,2VDAN@28211|Alphaproteobacteria,47FTE@766|Rickettsiales	2|Bacteria	U	Part of the twin-arginine translocation (Tat) system that transports large folded proteins containing a characteristic twin-arginine motif in their signal peptide across membranes. TatA could form the protein-conducting channel of the Tat system	tatA	GO:0003674,GO:0005215	-	ko:K03116	ko03060,ko03070,map03060,map03070	M00336	-	-	ko00000,ko00001,ko00002,ko02044	2.A.64	-	-	MttA_Hcf106
AJACLIMF_00956	570417.WP0073	6.1e-172	480	COG3842@1|root,COG3842@2|Bacteria,1MU3I@1224|Proteobacteria,2TQMJ@28211|Alphaproteobacteria,47GAF@766|Rickettsiales	2|Bacteria	E	ABC transporter	fbpC	-	3.6.3.29,3.6.3.30,3.6.3.31	ko:K02010,ko:K02017,ko:K02052,ko:K11072	ko02010,ko02024,map02010,map02024	M00189,M00190,M00193,M00299	-	-	ko00000,ko00001,ko00002,ko01000,ko02000	3.A.1.10,3.A.1.11,3.A.1.11.1,3.A.1.8	-	-	ABC_tran,TOBE_2
AJACLIMF_00960	570417.WP0071	3.88e-211	584	COG1494@1|root,COG1494@2|Bacteria,1MUB1@1224|Proteobacteria,2TSPE@28211|Alphaproteobacteria,47F3S@766|Rickettsiales	2|Bacteria	G	fructose-1,6-bisphosphatase	glpX	GO:0000287,GO:0003674,GO:0003824,GO:0005488,GO:0005575,GO:0005622,GO:0005623,GO:0005737,GO:0005829,GO:0005975,GO:0005996,GO:0006006,GO:0006094,GO:0006793,GO:0006796,GO:0008150,GO:0008152,GO:0009058,GO:0009987,GO:0016051,GO:0016311,GO:0016787,GO:0016788,GO:0016791,GO:0019203,GO:0019318,GO:0019319,GO:0019637,GO:0030145,GO:0030388,GO:0042132,GO:0042578,GO:0043167,GO:0043169,GO:0044237,GO:0044238,GO:…	2.2.1.1,3.1.3.11,3.1.3.37	ko:K00615,ko:K02446,ko:K11532	ko00010,ko00030,ko00051,ko00680,ko00710,ko01051,ko01100,ko01110,ko01120,ko01130,ko01200,ko01230,map00010,map00030,map00051,map00680,map00710,map01051,map01100,map01110,map01120,map01130,map01200,map01230	M00003,M00004,M00007,M00165,M00167	R00762,R01067,R01641,R01830,R01845,R04780,R06590	RC00017,RC00032,RC00226,RC00571,RC01560	ko00000,ko00001,ko00002,ko01000	-	-	iSF_1195.SF2920,iUMNK88_1353.UMNK88_3626,iUMNK88_1353.UMNK88_4762	FBPase_glpX
AJACLIMF_00961	570417.WP0070	5.7e-280	771	COG1196@1|root,COG1196@2|Bacteria	2|Bacteria	D	nuclear chromosome segregation	-	-	-	ko:K19171	-	-	-	-	ko00000,ko02048	-	-	-	-
AJACLIMF_00962	570417.WP0069	8.02e-255	699	COG0012@1|root,COG0012@2|Bacteria,1MVM4@1224|Proteobacteria,2TRAD@28211|Alphaproteobacteria,47F15@766|Rickettsiales	2|Bacteria	J	ATPase that binds to both the 70S ribosome and the 50S ribosomal subunit in a nucleotide-independent manner	ychF	GO:0003674,GO:0003824,GO:0004857,GO:0005488,GO:0005575,GO:0005622,GO:0005623,GO:0005737,GO:0006950,GO:0006979,GO:0008150,GO:0016462,GO:0016787,GO:0016817,GO:0016818,GO:0016887,GO:0017111,GO:0030234,GO:0043021,GO:0043022,GO:0043023,GO:0043086,GO:0044092,GO:0044424,GO:0044464,GO:0044877,GO:0050790,GO:0050896,GO:0065007,GO:0065009,GO:0098772	-	ko:K06942	-	-	-	-	ko00000,ko03009	-	-	-	MMR_HSR1,YchF-GTPase_C
AJACLIMF_00963	570417.WP0068	1.09e-271	744	COG0666@1|root,COG0666@2|Bacteria	2|Bacteria	G	response to abiotic stimulus	-	-	-	-	-	-	-	-	-	-	-	-	Ank_4
AJACLIMF_00964	1236908.wNo_00550	1.38e-179	500	COG0623@1|root,COG0623@2|Bacteria,1MV05@1224|Proteobacteria,2TSU4@28211|Alphaproteobacteria,47EXU@766|Rickettsiales	2|Bacteria	I	Enoyl- acyl-carrier-protein reductase NADH	fabI	GO:0003674,GO:0003824,GO:0004312,GO:0004318,GO:0005488,GO:0005515,GO:0005575,GO:0005622,GO:0005623,GO:0005737,GO:0005829,GO:0006082,GO:0006629,GO:0006631,GO:0006633,GO:0006732,GO:0006766,GO:0006767,GO:0006768,GO:0006790,GO:0006807,GO:0008150,GO:0008152,GO:0008610,GO:0009058,GO:0009102,GO:0009108,GO:0009110,GO:0009987,GO:0016043,GO:0016053,GO:0016491,GO:0016627,GO:0016628,GO:0016740,GO:0016746,GO:…	1.3.1.10,1.3.1.9	ko:K00208	ko00061,ko00333,ko00780,ko01100,ko01130,ko01212,map00061,map00333,map00780,map01100,map01130,map01212	M00083,M00572	R01404,R04429,R04430,R04724,R04725,R04955,R04956,R04958,R04959,R04961,R04962,R04966,R04967,R04969,R04970,R07765,R10118,R10122,R11671	RC00052,RC00076,RC00120	ko00000,ko00001,ko00002,ko01000,ko01004	-	-	iECUMN_1333.ECUMN_1592	adh_short_C2
AJACLIMF_00965	1231626.CAHE_0001	4.73e-08	54.7	COG3316@1|root,COG3316@2|Bacteria,4NKNK@976|Bacteroidetes	2|Bacteria	L	DDE domain	tnp	-	-	ko:K07498	-	-	-	-	ko00000	-	-	-	DDE_Tnp_IS240
AJACLIMF_00966	570417.WP0285	1.3e-57	180	COG3335@1|root,COG3335@2|Bacteria,1RB1C@1224|Proteobacteria,2U367@28211|Alphaproteobacteria	2|Bacteria	L	DDE superfamily endonuclease	-	-	-	ko:K07494	-	-	-	-	ko00000	-	-	-	DDE_3
AJACLIMF_00967	570417.WP0284	1.13e-106	310	COG3415@1|root,COG3415@2|Bacteria,1Q1DX@1224|Proteobacteria,2V5Z2@28211|Alphaproteobacteria,47GFT@766|Rickettsiales	2|Bacteria	L	Homeodomain-like domain	-	-	-	-	-	-	-	-	-	-	-	-	DDE_3,HTH_23,HTH_29,HTH_32,HTH_33
AJACLIMF_00969	570417.WP0202	2.21e-94	275	COG3814@1|root,COG3814@2|Bacteria,1N1FE@1224|Proteobacteria	2|Bacteria	S	Protein conserved in bacteria	MA20_02250	-	-	ko:K09985	-	-	-	-	ko00000	-	-	-	SspB
AJACLIMF_00970	570417.WP0284	1.13e-106	310	COG3415@1|root,COG3415@2|Bacteria,1Q1DX@1224|Proteobacteria,2V5Z2@28211|Alphaproteobacteria,47GFT@766|Rickettsiales	2|Bacteria	L	Homeodomain-like domain	-	-	-	-	-	-	-	-	-	-	-	-	DDE_3,HTH_23,HTH_29,HTH_32,HTH_33
AJACLIMF_00971	570417.WP0285	3.08e-35	122	COG3335@1|root,COG3335@2|Bacteria,1RB1C@1224|Proteobacteria,2U367@28211|Alphaproteobacteria	2|Bacteria	L	DDE superfamily endonuclease	-	-	-	ko:K07494	-	-	-	-	ko00000	-	-	-	DDE_3
AJACLIMF_00972	570417.WP0269	3.59e-109	318	COG3335@1|root,COG3335@2|Bacteria,1P76X@1224|Proteobacteria,2U16U@28211|Alphaproteobacteria,47FJ1@766|Rickettsiales	2|Bacteria	L	DDE superfamily endonuclease	tnpF	-	-	ko:K07494	-	-	-	-	ko00000	-	-	-	DDE_3
AJACLIMF_00973	357244.OTBS_1069	1.32e-24	101	COG3335@1|root,COG3415@1|root,COG3335@2|Bacteria,COG3415@2|Bacteria,1P76X@1224|Proteobacteria,2U16U@28211|Alphaproteobacteria,47FJ1@766|Rickettsiales	2|Bacteria	L	DDE superfamily endonuclease	tnpF	-	-	ko:K07494	-	-	-	-	ko00000	-	-	-	DDE_3,HTH_Tnp_IS630
AJACLIMF_00974	272134.KB731326_gene276	4.11e-06	50.4	COG3415@1|root,COG3415@2|Bacteria,1G7MA@1117|Cyanobacteria,1HCT7@1150|Oscillatoriales	2|Bacteria	L	Transposase	-	-	-	-	-	-	-	-	-	-	-	-	DDE_3,HTH_Tnp_IS630
AJACLIMF_00975	570417.WP0284	4.05e-69	213	COG3415@1|root,COG3415@2|Bacteria,1Q1DX@1224|Proteobacteria,2V5Z2@28211|Alphaproteobacteria,47GFT@766|Rickettsiales	2|Bacteria	L	Homeodomain-like domain	-	-	-	-	-	-	-	-	-	-	-	-	DDE_3,HTH_23,HTH_29,HTH_32,HTH_33
AJACLIMF_00976	570417.WP0285	3.73e-57	179	COG3335@1|root,COG3335@2|Bacteria,1RB1C@1224|Proteobacteria,2U367@28211|Alphaproteobacteria	2|Bacteria	L	DDE superfamily endonuclease	-	-	-	ko:K07494	-	-	-	-	ko00000	-	-	-	DDE_3
AJACLIMF_00977	163164.WD_0115	7.51e-46	160	COG3385@1|root,COG3385@2|Bacteria,1NM1J@1224|Proteobacteria,2UR0S@28211|Alphaproteobacteria,47G33@766|Rickettsiales	2|Bacteria	L	similarity to EGAD 8624	-	-	-	-	-	-	-	-	-	-	-	-	DDE_Tnp_1
AJACLIMF_00978	272134.KB731326_gene276	1.25e-06	51.2	COG3415@1|root,COG3415@2|Bacteria,1G7MA@1117|Cyanobacteria,1HCT7@1150|Oscillatoriales	2|Bacteria	L	Transposase	-	-	-	-	-	-	-	-	-	-	-	-	DDE_3,HTH_Tnp_IS630
AJACLIMF_00979	357244.OTBS_1069	1.05e-24	102	COG3335@1|root,COG3415@1|root,COG3335@2|Bacteria,COG3415@2|Bacteria,1P76X@1224|Proteobacteria,2U16U@28211|Alphaproteobacteria,47FJ1@766|Rickettsiales	2|Bacteria	L	DDE superfamily endonuclease	tnpF	-	-	ko:K07494	-	-	-	-	ko00000	-	-	-	DDE_3,HTH_Tnp_IS630
AJACLIMF_00980	163164.WD_0563	1.36e-59	196	COG3385@1|root,COG3385@2|Bacteria,1NM1J@1224|Proteobacteria,2UR0S@28211|Alphaproteobacteria,47G33@766|Rickettsiales	2|Bacteria	L	similarity to EGAD 8624	-	-	-	-	-	-	-	-	-	-	-	-	DDE_Tnp_1
AJACLIMF_00981	570417.WP0461	5.14e-147	421	COG5464@1|root,COG5464@2|Bacteria,1R8FS@1224|Proteobacteria,2UMP3@28211|Alphaproteobacteria,47FF8@766|Rickettsiales	2|Bacteria	S	to TIGR01784	-	-	-	-	-	-	-	-	-	-	-	-	DUF4351,PDDEXK_2
AJACLIMF_00982	570417.WP0179	1.49e-10	68.9	COG0666@1|root,COG0666@2|Bacteria	2|Bacteria	G	response to abiotic stimulus	anK3	-	-	-	-	-	-	-	-	-	-	-	Ank_2,Ank_3,Ank_4,SUFU
AJACLIMF_00983	864069.MicloDRAFT_00033100	3.66e-42	150	COG2801@1|root,COG2801@2|Bacteria,1MWNX@1224|Proteobacteria,2VF51@28211|Alphaproteobacteria,1JXCN@119045|Methylobacteriaceae	2|Bacteria	L	PFAM integrase	-	-	-	ko:K07497	-	-	-	-	ko00000	-	-	-	HTH_23,HTH_28,HTH_32,rve,rve_3
AJACLIMF_00984	1562701.BBOF01000037_gene967	9.38e-31	114	COG2801@1|root,COG2801@2|Bacteria,1RG0C@1224|Proteobacteria	2|Bacteria	L	COG2801 Transposase and inactivated derivatives	-	-	-	ko:K07497	-	-	-	-	ko00000	-	-	-	HTH_23,HTH_28,HTH_32,rve,rve_3
AJACLIMF_00985	570417.WP0342	2.25e-83	258	COG1961@1|root,COG1961@2|Bacteria,1MWCZ@1224|Proteobacteria,2TRIY@28211|Alphaproteobacteria,47FRD@766|Rickettsiales	2|Bacteria	L	Recombinase	-	-	-	ko:K06400	-	-	-	-	ko00000	-	-	-	Recombinase,Resolvase,Zn_ribbon_recom
AJACLIMF_00986	570417.WP0284	2.02e-106	309	COG3415@1|root,COG3415@2|Bacteria,1Q1DX@1224|Proteobacteria,2V5Z2@28211|Alphaproteobacteria,47GFT@766|Rickettsiales	2|Bacteria	L	Homeodomain-like domain	-	-	-	-	-	-	-	-	-	-	-	-	DDE_3,HTH_23,HTH_29,HTH_32,HTH_33
AJACLIMF_00987	570417.WP0285	3.08e-35	122	COG3335@1|root,COG3335@2|Bacteria,1RB1C@1224|Proteobacteria,2U367@28211|Alphaproteobacteria	2|Bacteria	L	DDE superfamily endonuclease	-	-	-	ko:K07494	-	-	-	-	ko00000	-	-	-	DDE_3
AJACLIMF_00988	570417.WP0028	6.78e-18	79.3	COG3415@1|root,COG3415@2|Bacteria,1NCZM@1224|Proteobacteria,2UD66@28211|Alphaproteobacteria,47GMV@766|Rickettsiales	2|Bacteria	L	Transposase	-	-	-	-	-	-	-	-	-	-	-	-	DDE_3,HTH_Tnp_IS630
AJACLIMF_00989	570417.WP0269	5e-111	319	COG3335@1|root,COG3335@2|Bacteria,1P76X@1224|Proteobacteria,2U16U@28211|Alphaproteobacteria,47FJ1@766|Rickettsiales	2|Bacteria	L	DDE superfamily endonuclease	tnpF	-	-	ko:K07494	-	-	-	-	ko00000	-	-	-	DDE_3
AJACLIMF_00990	570417.WP0285	3.79e-14	68.2	COG3335@1|root,COG3335@2|Bacteria,1RB1C@1224|Proteobacteria,2U367@28211|Alphaproteobacteria	2|Bacteria	L	DDE superfamily endonuclease	-	-	-	ko:K07494	-	-	-	-	ko00000	-	-	-	DDE_3
AJACLIMF_00991	570417.WP0269	1.27e-68	209	COG3335@1|root,COG3335@2|Bacteria,1P76X@1224|Proteobacteria,2U16U@28211|Alphaproteobacteria,47FJ1@766|Rickettsiales	2|Bacteria	L	DDE superfamily endonuclease	tnpF	-	-	ko:K07494	-	-	-	-	ko00000	-	-	-	DDE_3
AJACLIMF_00992	570417.WP0028	4.35e-24	95.1	COG3415@1|root,COG3415@2|Bacteria,1NCZM@1224|Proteobacteria,2UD66@28211|Alphaproteobacteria,47GMV@766|Rickettsiales	2|Bacteria	L	Transposase	-	-	-	-	-	-	-	-	-	-	-	-	DDE_3,HTH_Tnp_IS630
AJACLIMF_00993	570417.WP1381	1.15e-201	559	COG0382@1|root,COG0382@2|Bacteria,1MV4Q@1224|Proteobacteria,2TT3I@28211|Alphaproteobacteria,47FA7@766|Rickettsiales	2|Bacteria	H	Catalyzes the prenylation of para-hydroxybenzoate (PHB) with an all-trans polyprenyl group. Mediates the second step in the final reaction sequence of ubiquinone-8 (UQ-8) biosynthesis, which is the condensation of the polyisoprenoid side chain with PHB, generating the first membrane-bound Q intermediate 3- octaprenyl-4-hydroxybenzoate	ubiA	-	2.5.1.39	ko:K03179,ko:K06125	ko00130,ko01100,ko01110,map00130,map01100,map01110	M00117,M00128	R05000,R05615,R05616,R07273	RC00209,RC02895	ko00000,ko00001,ko00002,ko01000,ko01006	-	-	-	UbiA
AJACLIMF_00994	570417.WP1382	1.2e-72	218	COG0858@1|root,COG0858@2|Bacteria,1PRXZ@1224|Proteobacteria,2V45H@28211|Alphaproteobacteria,47FSW@766|Rickettsiales	2|Bacteria	J	One of several proteins that assist in the late maturation steps of the functional core of the 30S ribosomal subunit. Associates with free 30S ribosomal subunits (but not with 30S subunits that are part of 70S ribosomes or polysomes). Required for efficient processing of 16S rRNA. May interact with the 5'-terminal helix region of 16S rRNA	rbfA	GO:0003674,GO:0005488,GO:0005575,GO:0005622,GO:0005623,GO:0005737,GO:0005829,GO:0006139,GO:0006364,GO:0006396,GO:0006725,GO:0006807,GO:0006950,GO:0006974,GO:0008150,GO:0008152,GO:0009266,GO:0009409,GO:0009628,GO:0009987,GO:0010467,GO:0016070,GO:0016072,GO:0022613,GO:0030490,GO:0033554,GO:0034470,GO:0034641,GO:0034660,GO:0042254,GO:0042274,GO:0043021,GO:0043024,GO:0043170,GO:0044085,GO:0044237,GO:…	-	ko:K02834	-	-	-	-	ko00000,ko03009	-	-	-	RBFA
AJACLIMF_00995	570417.WP1383	0	1417	COG0532@1|root,COG0532@2|Bacteria,1MV26@1224|Proteobacteria,2TQMY@28211|Alphaproteobacteria,47F21@766|Rickettsiales	2|Bacteria	J	One of the essential components for the initiation of protein synthesis. Protects formylmethionyl-tRNA from spontaneous hydrolysis and promotes its binding to the 30S ribosomal subunits. Also involved in the hydrolysis of GTP during the formation of the 70S ribosomal complex	infB	GO:0000166,GO:0001882,GO:0001883,GO:0003674,GO:0003676,GO:0003723,GO:0003743,GO:0003824,GO:0003924,GO:0005488,GO:0005575,GO:0005622,GO:0005623,GO:0005737,GO:0005829,GO:0006412,GO:0006413,GO:0006518,GO:0006807,GO:0008135,GO:0008150,GO:0008152,GO:0009058,GO:0009059,GO:0009987,GO:0010467,GO:0016462,GO:0016787,GO:0016817,GO:0016818,GO:0017076,GO:0017111,GO:0019001,GO:0019538,GO:0032549,GO:0032550,GO:…	-	ko:K02519	-	-	-	-	ko00000,ko03012,ko03029	-	-	-	GTP_EFTU,GTP_EFTU_D2,IF-2,IF2_N,IF2_assoc
AJACLIMF_00996	1236908.wNo_11360	0	951	COG0195@1|root,COG0195@2|Bacteria,1MWT7@1224|Proteobacteria,2TRQN@28211|Alphaproteobacteria,47EVY@766|Rickettsiales	2|Bacteria	K	Participates in both transcription termination and antitermination	nusA	GO:0001000,GO:0001121,GO:0001125,GO:0003674,GO:0005488,GO:0005515,GO:0005575,GO:0005622,GO:0005623,GO:0005737,GO:0005829,GO:0006139,GO:0006351,GO:0006353,GO:0006355,GO:0006725,GO:0006807,GO:0008150,GO:0008152,GO:0009058,GO:0009059,GO:0009889,GO:0009987,GO:0010467,GO:0010468,GO:0010556,GO:0016070,GO:0018130,GO:0019219,GO:0019222,GO:0019438,GO:0019899,GO:0019904,GO:0031323,GO:0031326,GO:0031554,GO:…	-	ko:K02600	-	-	-	-	ko00000,ko03009,ko03021	-	-	-	HHH_5,KH_5,NusA_N,S1
AJACLIMF_00997	163164.WD_0563	1.03e-95	291	COG3385@1|root,COG3385@2|Bacteria,1NM1J@1224|Proteobacteria,2UR0S@28211|Alphaproteobacteria,47G33@766|Rickettsiales	2|Bacteria	L	similarity to EGAD 8624	-	-	-	-	-	-	-	-	-	-	-	-	DDE_Tnp_1
AJACLIMF_00998	163164.WD_0563	7.63e-136	395	COG3385@1|root,COG3385@2|Bacteria,1NM1J@1224|Proteobacteria,2UR0S@28211|Alphaproteobacteria,47G33@766|Rickettsiales	2|Bacteria	L	similarity to EGAD 8624	-	-	-	-	-	-	-	-	-	-	-	-	DDE_Tnp_1
AJACLIMF_00999	570417.WP1385	1.23e-79	262	COG0841@1|root,COG0841@2|Bacteria,1MU48@1224|Proteobacteria,2TQT0@28211|Alphaproteobacteria,47EX4@766|Rickettsiales	2|Bacteria	V	Belongs to the resistance-nodulation-cell division (RND) (TC 2.A.6) family	acrD	-	-	ko:K03296,ko:K18138,ko:K18989	ko01501,ko01503,map01501,map01503	M00647,M00699,M00718,M00720	-	-	ko00000,ko00001,ko00002,ko01504,ko02000	2.A.6.2,2.A.6.2.30	-	-	ACR_tran
AJACLIMF_01000	570417.WP1385	2.05e-202	589	COG0841@1|root,COG0841@2|Bacteria,1MU48@1224|Proteobacteria,2TQT0@28211|Alphaproteobacteria,47EX4@766|Rickettsiales	2|Bacteria	V	Belongs to the resistance-nodulation-cell division (RND) (TC 2.A.6) family	acrD	-	-	ko:K03296,ko:K18138,ko:K18989	ko01501,ko01503,map01501,map01503	M00647,M00699,M00718,M00720	-	-	ko00000,ko00001,ko00002,ko01504,ko02000	2.A.6.2,2.A.6.2.30	-	-	ACR_tran
AJACLIMF_01001	570417.WP1385	9.75e-309	867	COG0841@1|root,COG0841@2|Bacteria,1MU48@1224|Proteobacteria,2TQT0@28211|Alphaproteobacteria,47EX4@766|Rickettsiales	2|Bacteria	V	Belongs to the resistance-nodulation-cell division (RND) (TC 2.A.6) family	acrD	-	-	ko:K03296,ko:K18138,ko:K18989	ko01501,ko01503,map01501,map01503	M00647,M00699,M00718,M00720	-	-	ko00000,ko00001,ko00002,ko01504,ko02000	2.A.6.2,2.A.6.2.30	-	-	ACR_tran
AJACLIMF_01003	570417.WP1387	7.19e-180	500	COG0174@1|root,COG0174@2|Bacteria,1MU6V@1224|Proteobacteria,2TTPD@28211|Alphaproteobacteria,47FFS@766|Rickettsiales	2|Bacteria	E	glutamine synthetase	puuA	GO:0003674,GO:0003824,GO:0006576,GO:0006595,GO:0006598,GO:0006807,GO:0008150,GO:0008152,GO:0009056,GO:0009308,GO:0009310,GO:0009445,GO:0009447,GO:0009987,GO:0016874,GO:0016879,GO:0016880,GO:0034024,GO:0034641,GO:0042402,GO:0044106,GO:0044237,GO:0071704,GO:0097164,GO:1901564,GO:1901565,GO:1901575	6.3.1.11,6.3.1.2	ko:K01915,ko:K09470	ko00220,ko00250,ko00330,ko00630,ko00910,ko01100,ko01120,ko01230,ko02020,ko04217,ko04724,ko04727,map00220,map00250,map00330,map00630,map00910,map01100,map01120,map01230,map02020,map04217,map04724,map04727	M00136	R00253,R07414	RC00010,RC00090,RC00096,RC02798	ko00000,ko00001,ko00002,ko01000,ko04147	-	-	iB21_1397.B21_01285,iECBD_1354.ECBD_2320,iECB_1328.ECB_01274,iECD_1391.ECD_01274,iSF_1195.SF1302	Gln-synt_C
AJACLIMF_01004	570417.WP0001	0	898	COG0593@1|root,COG0593@2|Bacteria,1MU5H@1224|Proteobacteria,2TT03@28211|Alphaproteobacteria,47EXY@766|Rickettsiales	2|Bacteria	L	it binds specifically double-stranded DNA at a 9 bp consensus (dnaA box) 5'-TTATC CA A CA A-3'. DnaA binds to ATP and to acidic phospholipids	dnaA	GO:0003674,GO:0003676,GO:0003677,GO:0003688,GO:0003690,GO:0005488,GO:0005575,GO:0005622,GO:0005623,GO:0005737,GO:0005886,GO:0006139,GO:0006259,GO:0006260,GO:0006261,GO:0006270,GO:0006725,GO:0006807,GO:0008150,GO:0008152,GO:0009058,GO:0009059,GO:0009987,GO:0016020,GO:0034641,GO:0034645,GO:0043170,GO:0043565,GO:0044237,GO:0044238,GO:0044249,GO:0044260,GO:0044424,GO:0044464,GO:0046483,GO:0071704,GO:…	-	ko:K02313	ko02020,ko04112,map02020,map04112	-	-	-	ko00000,ko00001,ko03032,ko03036	-	-	-	Bac_DnaA,Bac_DnaA_C,DnaA_N
AJACLIMF_01005	1236908.wNo_00020	1.78e-187	523	COG0341@1|root,COG0341@2|Bacteria,1MU74@1224|Proteobacteria,2TSFW@28211|Alphaproteobacteria,47F5C@766|Rickettsiales	2|Bacteria	U	Part of the Sec protein translocase complex. Interacts with the SecYEG preprotein conducting channel. SecDF uses the proton motive force (PMF) to complete protein translocation after the ATP-dependent function of SecA	secF	GO:0005575,GO:0005618,GO:0005623,GO:0005886,GO:0005887,GO:0006810,GO:0008104,GO:0008150,GO:0015031,GO:0015833,GO:0016020,GO:0016021,GO:0030312,GO:0031224,GO:0031226,GO:0033036,GO:0042886,GO:0044425,GO:0044459,GO:0044464,GO:0045184,GO:0051179,GO:0051234,GO:0071702,GO:0071705,GO:0071944	-	ko:K03072,ko:K03074,ko:K12257	ko02024,ko03060,ko03070,map02024,map03060,map03070	M00335	-	-	ko00000,ko00001,ko00002,ko02044	2.A.6.4,3.A.5.2,3.A.5.7	-	-	SecD_SecF,Sec_GG
AJACLIMF_01006	570417.WP0003	2.89e-113	325	COG3577@1|root,COG3577@2|Bacteria,1MZCI@1224|Proteobacteria,2U9K2@28211|Alphaproteobacteria,47FQU@766|Rickettsiales	2|Bacteria	S	gag-polyprotein putative aspartyl protease	MA20_25915	-	-	ko:K06985	ko04112,map04112	-	-	-	ko00000,ko00001	-	-	-	gag-asp_proteas
AJACLIMF_01007	570417.WP0004	0	1085	COG0706@1|root,COG0706@2|Bacteria,1MV5M@1224|Proteobacteria,2TSTJ@28211|Alphaproteobacteria,47EXM@766|Rickettsiales	2|Bacteria	U	Required for the insertion and or proper folding and or complex formation of integral membrane proteins into the membrane. Involved in integration of membrane proteins that insert both dependently and independently of the Sec translocase complex, as well as at least some lipoproteins. Aids folding of multispanning membrane proteins	yidC	GO:0002790,GO:0003674,GO:0005215,GO:0005575,GO:0005623,GO:0005886,GO:0005887,GO:0006457,GO:0006810,GO:0008104,GO:0008150,GO:0008565,GO:0009306,GO:0009987,GO:0015031,GO:0015833,GO:0016020,GO:0016021,GO:0016043,GO:0022607,GO:0031224,GO:0031226,GO:0032940,GO:0032977,GO:0033036,GO:0034613,GO:0042886,GO:0043933,GO:0044085,GO:0044425,GO:0044459,GO:0044464,GO:0045184,GO:0046903,GO:0051179,GO:0051205,GO:…	-	ko:K03217	ko02024,ko03060,ko03070,map02024,map03060,map03070	M00335	-	-	ko00000,ko00001,ko00002,ko02044,ko03029	2.A.9	-	-	60KD_IMP,YidC_periplas
AJACLIMF_01008	570417.WP0005	6.59e-96	279	COG0054@1|root,COG0054@2|Bacteria,1RD9J@1224|Proteobacteria,2U9IZ@28211|Alphaproteobacteria,47FJ5@766|Rickettsiales	2|Bacteria	H	Catalyzes the formation of 6,7-dimethyl-8- ribityllumazine by condensation of 5-amino-6-(D- ribitylamino)uracil with 3,4-dihydroxy-2-butanone 4-phosphate. This is the penultimate step in the biosynthesis of riboflavin	ribH	GO:0000906,GO:0003674,GO:0003824,GO:0005575,GO:0005622,GO:0005623,GO:0005737,GO:0005829,GO:0006766,GO:0006767,GO:0006771,GO:0006807,GO:0008150,GO:0008152,GO:0009058,GO:0009110,GO:0009231,GO:0009987,GO:0016740,GO:0016765,GO:0017144,GO:0018130,GO:0034641,GO:0042364,GO:0042726,GO:0042727,GO:0044237,GO:0044249,GO:0044271,GO:0044281,GO:0044283,GO:0044424,GO:0044444,GO:0044464,GO:0046483,GO:0071704,GO:…	2.5.1.78	ko:K00794	ko00740,ko01100,ko01110,map00740,map01100,map01110	M00125	R04457	RC00960	ko00000,ko00001,ko00002,ko01000	-	-	-	DMRL_synthase
AJACLIMF_01009	163164.WD_0239	7.97e-108	311	COG0781@1|root,COG0781@2|Bacteria,1PRNA@1224|Proteobacteria,2VAAJ@28211|Alphaproteobacteria,47FSA@766|Rickettsiales	2|Bacteria	K	Involved in transcription antitermination. Required for transcription of ribosomal RNA (rRNA) genes. Binds specifically to the boxA antiterminator sequence of the ribosomal RNA (rrn) operons	nusB	-	-	ko:K03625	-	-	-	-	ko00000,ko03009,ko03021	-	-	-	NusB
AJACLIMF_01010	357244.OTBS_1069	1.26e-24	102	COG3335@1|root,COG3415@1|root,COG3335@2|Bacteria,COG3415@2|Bacteria,1P76X@1224|Proteobacteria,2U16U@28211|Alphaproteobacteria,47FJ1@766|Rickettsiales	2|Bacteria	L	DDE superfamily endonuclease	tnpF	-	-	ko:K07494	-	-	-	-	ko00000	-	-	-	DDE_3,HTH_Tnp_IS630
AJACLIMF_01011	272134.KB731326_gene276	1.25e-06	51.2	COG3415@1|root,COG3415@2|Bacteria,1G7MA@1117|Cyanobacteria,1HCT7@1150|Oscillatoriales	2|Bacteria	L	Transposase	-	-	-	-	-	-	-	-	-	-	-	-	DDE_3,HTH_Tnp_IS630
AJACLIMF_01014	1236908.wNo_00080	7.2e-103	298	COG0756@1|root,COG0756@2|Bacteria,1RA7P@1224|Proteobacteria,2U7B5@28211|Alphaproteobacteria,47FCY@766|Rickettsiales	2|Bacteria	F	This enzyme is involved in nucleotide metabolism it produces dUMP, the immediate precursor of thymidine nucleotides and it decreases the intracellular concentration of dUTP so that uracil cannot be incorporated into DNA	dut	GO:0000287,GO:0003674,GO:0003824,GO:0004170,GO:0005488,GO:0006139,GO:0006220,GO:0006221,GO:0006226,GO:0006244,GO:0006725,GO:0006753,GO:0006793,GO:0006796,GO:0006807,GO:0008150,GO:0008152,GO:0009056,GO:0009058,GO:0009117,GO:0009123,GO:0009124,GO:0009129,GO:0009130,GO:0009141,GO:0009143,GO:0009147,GO:0009149,GO:0009157,GO:0009162,GO:0009165,GO:0009166,GO:0009176,GO:0009177,GO:0009200,GO:0009204,GO:…	3.6.1.23	ko:K01520	ko00240,ko00983,ko01100,map00240,map00983,map01100	M00053	R02100,R11896	RC00002	ko00000,ko00001,ko00002,ko01000,ko03400	-	-	iIT341.HP0865	dUTPase
AJACLIMF_01016	570417.WP0285	3.9e-59	184	COG3335@1|root,COG3335@2|Bacteria,1RB1C@1224|Proteobacteria,2U367@28211|Alphaproteobacteria	2|Bacteria	L	DDE superfamily endonuclease	-	-	-	ko:K07494	-	-	-	-	ko00000	-	-	-	DDE_3
AJACLIMF_01017	570417.WP0284	1.27e-105	308	COG3415@1|root,COG3415@2|Bacteria,1Q1DX@1224|Proteobacteria,2V5Z2@28211|Alphaproteobacteria,47GFT@766|Rickettsiales	2|Bacteria	L	Homeodomain-like domain	-	-	-	-	-	-	-	-	-	-	-	-	DDE_3,HTH_23,HTH_29,HTH_32,HTH_33
AJACLIMF_01018	935840.JAEQ01000010_gene1498	4.24e-30	117	COG3547@1|root,COG3547@2|Bacteria,1MUER@1224|Proteobacteria,2TSGZ@28211|Alphaproteobacteria,43IQB@69277|Phyllobacteriaceae	2|Bacteria	L	COG3547 Transposase and inactivated derivatives	-	-	-	ko:K07486	-	-	-	-	ko00000	-	-	-	DEDD_Tnp_IS110,Transposase_20
AJACLIMF_01019	272134.KB731326_gene276	1.89e-05	48.1	COG3415@1|root,COG3415@2|Bacteria,1G7MA@1117|Cyanobacteria,1HCT7@1150|Oscillatoriales	2|Bacteria	L	Transposase	-	-	-	-	-	-	-	-	-	-	-	-	DDE_3,HTH_Tnp_IS630
AJACLIMF_01021	1123060.JONP01000008_gene4685	1.63e-38	143	COG3547@1|root,COG3547@2|Bacteria,1MUER@1224|Proteobacteria,2TSGZ@28211|Alphaproteobacteria,2JQI5@204441|Rhodospirillales	2|Bacteria	L	Transposase IS116/IS110/IS902 family	-	-	-	ko:K07486	-	-	-	-	ko00000	-	-	-	DEDD_Tnp_IS110,Transposase_20
AJACLIMF_01022	1236908.wNo_10440	2.93e-95	286	COG0758@1|root,COG0758@2|Bacteria,1MVF6@1224|Proteobacteria,2TRQE@28211|Alphaproteobacteria,47EX0@766|Rickettsiales	2|Bacteria	LU	DNA processing protein	dprA	-	-	ko:K04096	-	-	-	-	ko00000	-	-	-	DNA_processg_A
AJACLIMF_01023	1236908.wNo_10430	2.96e-88	258	COG1146@1|root,COG1146@2|Bacteria,1RH5I@1224|Proteobacteria,2U98K@28211|Alphaproteobacteria,47FHH@766|Rickettsiales	2|Bacteria	C	Ferredoxins are iron-sulfur proteins that transfer electrons in a wide variety of metabolic reactions	fdxA	GO:0001666,GO:0005575,GO:0005622,GO:0005623,GO:0005737,GO:0005829,GO:0006950,GO:0008150,GO:0009605,GO:0009607,GO:0009628,GO:0036293,GO:0043207,GO:0044403,GO:0044419,GO:0044424,GO:0044444,GO:0044464,GO:0050896,GO:0051701,GO:0051704,GO:0051707,GO:0052173,GO:0052200,GO:0052564,GO:0052572,GO:0070482,GO:0075136	1.2.7.3,1.2.7.8	ko:K00176,ko:K00180,ko:K05524,ko:K13795,ko:K13796	ko00020,ko00720,ko01100,ko01120,ko01200,map00020,map00720,map01100,map01120,map01200	M00009,M00011,M00173,M00620	R01197	RC00004,RC02833	br01601,ko00000,ko00001,ko00002,ko01000	-	-	-	DUF3470,Fer4,Fer4_4
AJACLIMF_01025	272134.KB731326_gene276	1.25e-06	51.2	COG3415@1|root,COG3415@2|Bacteria,1G7MA@1117|Cyanobacteria,1HCT7@1150|Oscillatoriales	2|Bacteria	L	Transposase	-	-	-	-	-	-	-	-	-	-	-	-	DDE_3,HTH_Tnp_IS630
AJACLIMF_01026	357244.OTBS_1069	2.14e-24	101	COG3335@1|root,COG3415@1|root,COG3335@2|Bacteria,COG3415@2|Bacteria,1P76X@1224|Proteobacteria,2U16U@28211|Alphaproteobacteria,47FJ1@766|Rickettsiales	2|Bacteria	L	DDE superfamily endonuclease	tnpF	-	-	ko:K07494	-	-	-	-	ko00000	-	-	-	DDE_3,HTH_Tnp_IS630
AJACLIMF_01027	1236908.wNo_08780	0	1060	COG0018@1|root,COG0018@2|Bacteria,1MU4J@1224|Proteobacteria,2TS3Y@28211|Alphaproteobacteria,47F2D@766|Rickettsiales	2|Bacteria	J	Arginyl-tRNA synthetase	argS	GO:0003674,GO:0003824,GO:0004812,GO:0004814,GO:0005575,GO:0005622,GO:0005623,GO:0005737,GO:0005829,GO:0005886,GO:0006082,GO:0006139,GO:0006399,GO:0006412,GO:0006418,GO:0006420,GO:0006518,GO:0006520,GO:0006725,GO:0006807,GO:0008150,GO:0008152,GO:0009058,GO:0009059,GO:0009987,GO:0010467,GO:0016020,GO:0016070,GO:0016874,GO:0016875,GO:0019538,GO:0019752,GO:0034641,GO:0034645,GO:0034660,GO:0040007,GO:…	6.1.1.19	ko:K01887	ko00970,map00970	M00359,M00360	R03646	RC00055,RC00523	ko00000,ko00001,ko00002,ko01000,ko01007,ko03016,ko03029	-	-	iAF987.Gmet_1434	Arg_tRNA_synt_N,DALR_1,tRNA-synt_1d
AJACLIMF_01028	570417.WP1228	5.29e-145	409	COG4133@1|root,COG4133@2|Bacteria,1MZPC@1224|Proteobacteria,2TVBT@28211|Alphaproteobacteria,47FJF@766|Rickettsiales	2|Bacteria	P	once thought to export heme, this seems not to be the case, but its exact role is uncertain. Responsible for energy coupling to the transport system	ccmA	GO:0003674,GO:0003824,GO:0005215,GO:0005575,GO:0005622,GO:0005623,GO:0005886,GO:0006810,GO:0008150,GO:0009898,GO:0015232,GO:0015399,GO:0015405,GO:0015439,GO:0015886,GO:0016020,GO:0016021,GO:0016462,GO:0016787,GO:0016817,GO:0016818,GO:0016887,GO:0017111,GO:0019897,GO:0019898,GO:0022804,GO:0022857,GO:0031224,GO:0031234,GO:0032991,GO:0042623,GO:0042626,GO:0043190,GO:0043492,GO:0044424,GO:0044425,GO:…	3.6.3.41	ko:K02193	ko02010,map02010	M00259	-	-	ko00000,ko00001,ko00002,ko01000,ko02000	3.A.1.107	-	iAPECO1_1312.APECO1_4358,iECED1_1282.ECED1_2666,iECS88_1305.ECS88_2348,iECUMN_1333.ECUMN_2536,iLF82_1304.LF82_0273,iNRG857_1313.NRG857_11170,iUMN146_1321.UM146_05800,iUTI89_1310.UTI89_C2479	ABC_tran
AJACLIMF_01030	570417.WP1230	9.1e-13	70.5	COG2433@1|root,COG2433@2|Bacteria	2|Bacteria	-	-	-	-	3.2.1.8	ko:K01181,ko:K12065	-	-	-	-	ko00000,ko01000,ko02044	3.A.7.11.1	-	-	-
AJACLIMF_01031	272134.KB731326_gene276	3.25e-06	50.4	COG3415@1|root,COG3415@2|Bacteria,1G7MA@1117|Cyanobacteria,1HCT7@1150|Oscillatoriales	2|Bacteria	L	Transposase	-	-	-	-	-	-	-	-	-	-	-	-	DDE_3,HTH_Tnp_IS630
AJACLIMF_01032	357244.OTBS_1069	1.37e-24	101	COG3335@1|root,COG3415@1|root,COG3335@2|Bacteria,COG3415@2|Bacteria,1P76X@1224|Proteobacteria,2U16U@28211|Alphaproteobacteria,47FJ1@766|Rickettsiales	2|Bacteria	L	DDE superfamily endonuclease	tnpF	-	-	ko:K07494	-	-	-	-	ko00000	-	-	-	DDE_3,HTH_Tnp_IS630
AJACLIMF_01033	1562701.BBOF01000061_gene1663	6.32e-43	158	COG1961@1|root,COG1961@2|Bacteria,1MWCZ@1224|Proteobacteria,2VI7W@28216|Betaproteobacteria,1KA42@119060|Burkholderiaceae	2|Bacteria	L	Recombinase	-	-	-	ko:K06400	-	-	-	-	ko00000	-	-	-	Recombinase,Resolvase,Zn_ribbon_recom
AJACLIMF_01034	1562701.BBOF01000061_gene1663	4.41e-24	101	COG1961@1|root,COG1961@2|Bacteria,1MWCZ@1224|Proteobacteria,2VI7W@28216|Betaproteobacteria,1KA42@119060|Burkholderiaceae	2|Bacteria	L	Recombinase	-	-	-	ko:K06400	-	-	-	-	ko00000	-	-	-	Recombinase,Resolvase,Zn_ribbon_recom
AJACLIMF_01035	1562701.BBOF01000061_gene1663	3.64e-29	116	COG1961@1|root,COG1961@2|Bacteria,1MWCZ@1224|Proteobacteria,2VI7W@28216|Betaproteobacteria,1KA42@119060|Burkholderiaceae	2|Bacteria	L	Recombinase	-	-	-	ko:K06400	-	-	-	-	ko00000	-	-	-	Recombinase,Resolvase,Zn_ribbon_recom
AJACLIMF_01036	314278.NB231_11419	5.3e-25	105	COG1961@1|root,COG1961@2|Bacteria,1MWCZ@1224|Proteobacteria,1RP3U@1236|Gammaproteobacteria,1WZUN@135613|Chromatiales	2|Bacteria	L	COG1961 Site-specific recombinases, DNA invertase Pin homologs	-	-	-	ko:K06400	-	-	-	-	ko00000	-	-	-	Recombinase,Resolvase,Zn_ribbon_recom
AJACLIMF_01038	570417.WP0285	3.73e-57	179	COG3335@1|root,COG3335@2|Bacteria,1RB1C@1224|Proteobacteria,2U367@28211|Alphaproteobacteria	2|Bacteria	L	DDE superfamily endonuclease	-	-	-	ko:K07494	-	-	-	-	ko00000	-	-	-	DDE_3
AJACLIMF_01039	570417.WP0284	1.09e-104	305	COG3415@1|root,COG3415@2|Bacteria,1Q1DX@1224|Proteobacteria,2V5Z2@28211|Alphaproteobacteria,47GFT@766|Rickettsiales	2|Bacteria	L	Homeodomain-like domain	-	-	-	-	-	-	-	-	-	-	-	-	DDE_3,HTH_23,HTH_29,HTH_32,HTH_33
AJACLIMF_01040	570417.WP0489	4.3e-106	322	COG2433@1|root,COG2433@2|Bacteria	2|Bacteria	-	-	-	-	3.2.1.8	ko:K01181,ko:K12065	-	-	-	-	ko00000,ko01000,ko02044	3.A.7.11.1	-	-	-
AJACLIMF_01041	163164.WD_0563	1.54e-99	301	COG3385@1|root,COG3385@2|Bacteria,1NM1J@1224|Proteobacteria,2UR0S@28211|Alphaproteobacteria,47G33@766|Rickettsiales	2|Bacteria	L	similarity to EGAD 8624	-	-	-	-	-	-	-	-	-	-	-	-	DDE_Tnp_1
AJACLIMF_01042	570417.WP0284	1.62e-106	308	COG3415@1|root,COG3415@2|Bacteria,1Q1DX@1224|Proteobacteria,2V5Z2@28211|Alphaproteobacteria,47GFT@766|Rickettsiales	2|Bacteria	L	Homeodomain-like domain	-	-	-	-	-	-	-	-	-	-	-	-	DDE_3,HTH_23,HTH_29,HTH_32,HTH_33
AJACLIMF_01043	570417.WP0285	3.9e-59	184	COG3335@1|root,COG3335@2|Bacteria,1RB1C@1224|Proteobacteria,2U367@28211|Alphaproteobacteria	2|Bacteria	L	DDE superfamily endonuclease	-	-	-	ko:K07494	-	-	-	-	ko00000	-	-	-	DDE_3
AJACLIMF_01044	570417.WP0274	2.53e-21	91.3	COG1396@1|root,COG1396@2|Bacteria	2|Bacteria	K	sequence-specific DNA binding	-	-	-	ko:K20480	ko02024,map02024	-	-	-	ko00000,ko00001,ko03000	-	-	-	HTH_19,HTH_26,HTH_3,HTH_31
AJACLIMF_01045	163164.WD_0626	5.17e-08	54.3	COG1396@1|root,COG1396@2|Bacteria	2|Bacteria	K	sequence-specific DNA binding	-	-	-	ko:K20480	ko02024,map02024	-	-	-	ko00000,ko00001,ko03000	-	-	-	HTH_19,HTH_26,HTH_3,HTH_31
AJACLIMF_01046	570417.WP0043	5.98e-245	674	COG0216@1|root,COG0216@2|Bacteria,1MV28@1224|Proteobacteria,2TQSV@28211|Alphaproteobacteria,47EZP@766|Rickettsiales	2|Bacteria	J	Peptide chain release factor 1 directs the termination of translation in response to the peptide chain termination codons UAG and UAA	prfA	GO:0003674,GO:0003676,GO:0003723,GO:0003747,GO:0005488,GO:0005575,GO:0005622,GO:0005623,GO:0005737,GO:0005829,GO:0006412,GO:0006415,GO:0006518,GO:0006807,GO:0008079,GO:0008135,GO:0008150,GO:0008152,GO:0009058,GO:0009059,GO:0009987,GO:0010467,GO:0016043,GO:0016149,GO:0019538,GO:0022411,GO:0032984,GO:0034641,GO:0034645,GO:0043021,GO:0043022,GO:0043043,GO:0043170,GO:0043603,GO:0043604,GO:0043624,GO:…	-	ko:K02835	-	-	-	-	ko00000,ko03012	-	-	-	PCRF,RF-1
AJACLIMF_01047	570417.WP0042	2e-135	384	COG0218@1|root,COG0218@2|Bacteria,1MY3Z@1224|Proteobacteria,2U5E5@28211|Alphaproteobacteria,47FFE@766|Rickettsiales	2|Bacteria	D	Necessary for normal cell division and for the maintenance of normal septation	engB	GO:0000166,GO:0001882,GO:0001883,GO:0003674,GO:0005488,GO:0005525,GO:0005575,GO:0005622,GO:0005623,GO:0005737,GO:0005829,GO:0017076,GO:0019001,GO:0032549,GO:0032550,GO:0032553,GO:0032555,GO:0032561,GO:0035639,GO:0036094,GO:0043167,GO:0043168,GO:0044424,GO:0044444,GO:0044464,GO:0097159,GO:0097367,GO:1901265,GO:1901363	-	ko:K03978	-	-	-	-	ko00000,ko03036	-	-	-	MMR_HSR1
AJACLIMF_01048	570417.WP0041	8.22e-208	576	COG0548@1|root,COG0548@2|Bacteria,1MU17@1224|Proteobacteria,2TQQS@28211|Alphaproteobacteria,47GDV@766|Rickettsiales	2|Bacteria	F	Acetylglutamate kinase	argB	GO:0003674,GO:0003824,GO:0003991,GO:0005488,GO:0005515,GO:0005575,GO:0005618,GO:0005623,GO:0005886,GO:0006082,GO:0006520,GO:0006525,GO:0006526,GO:0006793,GO:0006796,GO:0006807,GO:0006950,GO:0006974,GO:0008150,GO:0008152,GO:0008652,GO:0009058,GO:0009064,GO:0009084,GO:0009987,GO:0016020,GO:0016053,GO:0016301,GO:0016310,GO:0016597,GO:0016740,GO:0016772,GO:0016774,GO:0019752,GO:0030312,GO:0031406,GO:…	2.7.2.8	ko:K00930	ko00220,ko01100,ko01110,ko01130,ko01210,ko01230,map00220,map01100,map01110,map01130,map01210,map01230	M00028	R02649	RC00002,RC00043	ko00000,ko00001,ko00002,ko01000	-	-	iAPECO1_1312.APECO1_2508,iB21_1397.B21_03793,iEC55989_1330.EC55989_4441,iECB_1328.ECB_03844,iECDH10B_1368.ECDH10B_4147,iECDH1ME8569_1439.ECDH1ME8569_3827,iECD_1391.ECD_03844,iECH74115_1262.ECH74115_5419,iECIAI1_1343.ECIAI1_4167,iECO103_1326.ECO103_4715,iECOK1_1307.ECOK1_4431,iECS88_1305.ECS88_4414,iECSE_1348.ECSE_4252,iETEC_1333.ETEC_4227,iEcE24377_1341.EcE24377A_4498,iEcHS_1320.EcHS_A4193,iEcolC…	AA_kinase
AJACLIMF_01049	1236908.wNo_04330	5.41e-27	123	COG0666@1|root,COG0666@2|Bacteria	2|Bacteria	G	response to abiotic stimulus	-	-	-	-	-	-	-	-	-	-	-	-	Ank_2,Ank_4
[truncated: 694 more rows]

## Sheet: Sheet2
Table S1B: Riboflavin synthesis genes
[truncated: 2 more rows]
