# Supplementary material for: Complete De Novo Assembly of Wolbachia Endosymbiont of Frankliniella intonsa
Source: Int J Mol Sci. 2023 Aug 26;24(17):13245. doi: 10.3390/ijms241713245 (PMC10487741; doi:10.3390/ijms241713245)
Supplement: Supplementary file 1 [file ijms-24-13245-s001.zip › ijms-2546802-supplementary/Supplementary_Material/Table S2.xlsx]

## Sheet: Sheet1
Table S2: Pfam domain annotations for the wFI proteins of wFI genome
seq id	alignment start	alignment end	envelope start	envelope end	hmm acc	hmm name	type	hmm start	hmm end	hmm length	bit score	E-value	significance	clan	predicted_active_site_residues
AJACLIMF_00001	2	65	1	67	PF00155.24	Aminotran_1_2	Domain	95	167	363	31.1	1.4e-07	1	CL0061
AJACLIMF_00003	2	75	1	113	PF00155.24	Aminotran_1_2	Domain	227	304	363	22.1	7.7e-05	1	CL0061
AJACLIMF_00010	2	262	1	264	PF03772.19	Competence	Family	15	269	271	196.1	7.7e-58	1	No_clan
AJACLIMF_00011	40	191	36	193	PF13567.9	DUF4131	Domain	5	165	167	44.2	1.7e-11	1	No_clan
AJACLIMF_00013	10	101	1	106	PF01609.24	DDE_Tnp_1	Domain	76	190	214	27.9	1.8e-06	1	CL0219
AJACLIMF_00015	2	143	1	143	PF19289.2	PmbA_TldD_C	Domain	94	220	220	106.7	1e-30	1	No_clan
AJACLIMF_00016	120	228	119	228	PF19290.2	PmbA_TldD_M	Domain	2	113	113	47.1	3.5e-12	1	No_clan
AJACLIMF_00016	236	321	235	323	PF19289.2	PmbA_TldD_C	Domain	2	87	220	69.2	3.1e-19	1	No_clan
AJACLIMF_00019	37	77	16	80	PF00226.34	DnaJ	Domain	14	54	63	38.9	7.8e-10	1	CL0392
AJACLIMF_00021	43	260	43	260	PF08245.15	Mur_ligase_M	Domain	1	200	200	42.3	8.2e-11	1	CL0023
AJACLIMF_00022	5	150	1	151	PF05494.15	MlaC	Family	19	165	166	98.1	5.1e-28	1	CL0051
AJACLIMF_00023	15	141	13	141	PF03364.23	Polyketide_cyc	Family	5	130	130	66.7	2.5e-18	1	CL0209
AJACLIMF_00024	58	149	55	159	PF13462.9	Thioredoxin_4	Domain	5	98	165	86.7	2e-24	1	CL0172
AJACLIMF_00026	30	83	2	91	PF10877.11	DUF2671	Family	29	82	88	27.3	2.7e-06	1	No_clan
AJACLIMF_00027	26	213	8	214	PF01596.20	Methyltransf_3	Domain	17	203	204	137	5.3e-40	1	CL0063
AJACLIMF_00028	3	74	3	85	PF13417.9	GST_N_3	Domain	1	72	75	72.6	2.6e-20	1	CL0172	predicted_active_site
AJACLIMF_00028	127	193	101	200	PF14497.9	GST_C_3	Domain	26	95	104	28.2	1.7e-06	1	CL0497
AJACLIMF_00029	19	85	18	90	PF13737.9	DDE_Tnp_1_5	Domain	2	70	112	40.3	3.3e-10	1	CL0219
AJACLIMF_00031	1	110	1	122	PF01710.19	HTH_Tnp_IS630	Domain	1	107	119	83.3	1.4e-23	1	CL0123
AJACLIMF_00032	5	91	2	95	PF13358.9	DDE_3	Domain	51	141	146	75.6	3.5e-21	1	CL0219
AJACLIMF_00033	53	185	52	193	PF13358.9	DDE_3	Domain	2	138	146	125.1	2e-36	1	CL0219
AJACLIMF_00034	1	78	1	92	PF01527.23	HTH_Tnp_1	Family	1	74	75	31.7	1.5e-07	1	CL0123
AJACLIMF_00039	19	177	19	177	PF05496.15	RuvB_N	Domain	1	159	159	259.3	1.2e-77	1	CL0023
AJACLIMF_00039	180	253	180	253	PF17864.4	AAA_lid_4	Domain	1	74	74	97.4	3.2e-28	1	CL0671
AJACLIMF_00039	254	322	254	323	PF05491.16	RuvB_C	Domain	1	71	72	77.5	6e-22	1	CL0123
AJACLIMF_00040	1	63	1	63	PF01330.24	RuvA_N	Domain	1	60	60	50.6	1.8e-13	1	CL0021
AJACLIMF_00040	74	128	73	129	PF14520.9	HHH_5	Domain	2	55	57	31.7	1.8e-07	1	CL0198
AJACLIMF_00040	145	189	144	190	PF07499.16	RuvA_C	Domain	2	45	47	40.7	2.6e-10	1	CL0214
AJACLIMF_00041	68	165	67	166	PF00034.24	Cytochrom_C	Domain	2	91	92	41	3.2e-10	1	CL0318
AJACLIMF_00043	7	160	3	165	PF00326.24	Peptidase_S9	Domain	63	204	212	33.4	3.4e-08	1	CL0028	predicted_active_site
AJACLIMF_00044	8	270	8	270	PF00580.24	UvrD-helicase	Domain	1	315	315	242.7	7.1e-72	1	CL0023
AJACLIMF_00044	275	602	275	604	PF13361.9	UvrD_C	Domain	1	346	348	228.7	1.4e-67	1	CL0023
AJACLIMF_00047	1	129	1	129	PF00499.23	Oxidored_q3	Family	15	144	144	108.3	2.8e-31	1	No_clan
AJACLIMF_00048	8	97	7	101	PF00420.27	Oxidored_q2	Family	2	103	105	79.5	1.3e-22	1	No_clan
AJACLIMF_00049	64	108	59	108	PF00662.23	Proton_antipo_N	Family	7	51	51	69.4	2e-19	1	No_clan
AJACLIMF_00049	124	421	124	421	PF00361.23	Proton_antipo_M	Family	1	293	293	303.4	1.6e-90	1	CL0425
AJACLIMF_00050	123	410	122	412	PF00361.23	Proton_antipo_M	Family	2	291	293	250.8	1.8e-74	1	CL0425
AJACLIMF_00051	114	405	114	405	PF00361.23	Proton_antipo_M	Family	1	293	293	247.5	1.8e-73	1	CL0425
AJACLIMF_00052	24	173	11	173	PF03099.22	BPL_LplA_LipB	Domain	16	133	133	66.9	1.7e-18	1	CL0040
AJACLIMF_00052	230	274	228	275	PF02237.20	BPL_C	Domain	3	47	48	26.2	5.8e-06	1	CL0206
AJACLIMF_00054	4	127	3	127	PF03100.18	CcmE	Family	2	128	128	122.2	1.3e-35	1	CL0021
AJACLIMF_00056	1	114	1	115	PF01710.19	HTH_Tnp_IS630	Domain	1	110	119	83.8	9.8e-24	1	CL0123
AJACLIMF_00058	6	65	1	70	PF13358.9	DDE_3	Domain	77	141	146	61.4	8.9e-17	1	CL0219
AJACLIMF_00059	69	121	65	123	PF13592.9	HTH_33	Domain	6	58	60	49.9	1.9e-13	1	CL0123
AJACLIMF_00060	56	133	44	137	PF13358.9	DDE_3	Domain	60	141	146	69.1	3.7e-19	1	CL0219
AJACLIMF_00061	104	156	100	158	PF13592.9	HTH_33	Domain	6	58	60	49.7	2.2e-13	1	CL0123
AJACLIMF_00062	6	65	1	70	PF13358.9	DDE_3	Domain	77	141	146	61.4	8.9e-17	1	CL0219
AJACLIMF_00063	12	104	11	107	PF13358.9	DDE_3	Domain	2	94	146	43.8	2.4e-11	1	CL0219
AJACLIMF_00064	4	124	3	126	PF01710.19	HTH_Tnp_IS630	Domain	2	114	119	55.8	4.7e-15	1	CL0123
AJACLIMF_00066	47	407	46	407	PF00285.24	Citrate_synt	Domain	2	359	359	419.6	1.1e-125	1	No_clan	predicted_active_site
AJACLIMF_00067	2	84	2	84	PF01649.21	Ribosomal_S20p	Family	1	82	82	85.2	3.9e-24	1	No_clan
AJACLIMF_00068	57	180	55	181	PF01553.24	Acyltransferase	Family	3	134	135	66.8	1.6e-18	1	CL0228
AJACLIMF_00069	16	95	15	98	PF02899.20	Phage_int_SAM_1	Domain	2	80	83	51.3	1.2e-13	1	CL0469
AJACLIMF_00069	124	308	123	310	PF00589.25	Phage_integrase	Family	2	170	172	131.8	2.4e-38	1	CL0382
AJACLIMF_00071	67	188	55	192	PF00308.21	Bac_DnaA	Domain	87	212	219	46.1	5.7e-12	1	CL0023
AJACLIMF_00073	1	49	1	49	PF08388.14	GIIM	Family	32	80	80	59.1	3.6e-16	1	CL0359
AJACLIMF_00074	1	110	1	122	PF01710.19	HTH_Tnp_IS630	Domain	1	107	119	83.2	1.5e-23	1	CL0123
AJACLIMF_00075	5	91	2	95	PF13358.9	DDE_3	Domain	51	141	146	75	5.6e-21	1	CL0219
AJACLIMF_00078	114	141	112	141	PF13606.9	Ank_3	Repeat	3	31	31	22	0.00016	1	CL0465
AJACLIMF_00079	35	66	32	82	PF00226.34	DnaJ	Domain	4	35	63	36	6.3e-09	1	CL0392
AJACLIMF_00080	3	90	3	90	PF08712.14	Nfu_N	Domain	1	88	88	106.4	6.5e-31	1	No_clan
AJACLIMF_00080	121	186	121	187	PF01106.20	NifU	Family	1	66	67	91.3	3.5e-26	1	CL0232
AJACLIMF_00081	8	308	8	308	PF13393.9	tRNA-synt_His	Domain	1	309	309	135.1	3.4e-39	1	CL0040
AJACLIMF_00081	322	406	321	407	PF03129.23	HGTP_anticodon	Domain	2	90	94	51.7	8.2e-14	1	CL0458
AJACLIMF_00082	3	181	3	184	PF01975.20	SurE	Family	1	191	195	173.1	6.2e-51	1	No_clan
AJACLIMF_00084	10	370	3	394	PF13520.9	AA_permease_2	Family	29	399	427	148.1	3.8e-43	1	CL0062
AJACLIMF_00085	5	393	5	420	PF13520.9	AA_permease_2	Family	1	401	427	167	6.9e-49	1	CL0062
AJACLIMF_00087	4	122	4	123	PF01118.27	Semialdhyde_dh	Domain	1	120	121	88.4	5.2e-25	1	CL0063
AJACLIMF_00087	146	322	143	322	PF02774.21	Semialdhyde_dhC	Domain	4	184	184	168.2	2.1e-49	1	CL0139	predicted_active_site
AJACLIMF_00088	118	286	116	286	PF02222.25	ATP-grasp	Family	3	171	171	181.3	1.2e-53	1	CL0179
AJACLIMF_00088	315	355	312	358	PF17769.4	PurK_C	Domain	4	45	56	39.3	4.2e-10	1	CL0105
AJACLIMF_00089	20	105	20	106	PF04379.17	DUF525	Family	1	86	87	106.7	5.9e-31	1	CL0159
AJACLIMF_00090	64	250	62	259	PF00528.25	BPD_transp_1	Family	3	169	185	32.5	7.3e-08	1	CL0404
AJACLIMF_00090	341	526	340	529	PF00528.25	BPD_transp_1	Family	2	175	185	36.5	4.2e-09	1	CL0404
AJACLIMF_00091	4	94	3	94	PF17773.4	UPF0176_N	Domain	2	92	92	90.4	7.4e-26	1	CL0622
AJACLIMF_00091	121	207	113	208	PF00581.23	Rhodanese	Domain	10	106	107	37.2	3.7e-09	1	CL0031	predicted_active_site
AJACLIMF_00095	15	86	10	89	PF05016.18	ParE_toxin	Domain	7	87	90	32.6	1e-07	1	CL0136
AJACLIMF_00097	5	91	2	95	PF13358.9	DDE_3	Domain	51	141	146	75	5.7e-21	1	CL0219
AJACLIMF_00098	1	110	1	122	PF01710.19	HTH_Tnp_IS630	Domain	1	107	119	83.3	1.4e-23	1	CL0123
AJACLIMF_00099	67	202	62	203	PF01510.28	Amidase_2	Domain	8	126	127	88.8	4e-25	1	No_clan	predicted_active_site
AJACLIMF_00100	137	262	134	263	PF14436.9	EndoU_bacteria	Family	4	124	125	44.5	1.9e-11	1	CL0695
AJACLIMF_00101	8	385	7	386	PF00162.22	PGK	Domain	2	381	382	459.7	7.5e-138	1	No_clan
AJACLIMF_00102	15	392	15	392	PF00464.22	SHMT	Domain	1	399	399	555.9	4e-167	1	CL0061
AJACLIMF_00103	11	336	1	342	PF07690.19	MFS_1	Family	9	347	353	105.8	2.3e-30	1	CL0015
AJACLIMF_00106	1	93	1	93	PF00893.22	Multi_Drug_Res	Family	1	93	93	106.2	1.1e-30	1	CL0184
AJACLIMF_00107	32	389	31	389	PF00155.24	Aminotran_1_2	Domain	2	363	363	250	4.2e-74	1	CL0061	predicted_active_site
AJACLIMF_00108	8	338	3	338	PF01208.20	URO-D	Domain	6	345	345	329.1	3.5e-98	1	CL0160
AJACLIMF_00109	122	171	114	173	PF00571.31	CBS	Domain	6	55	57	18.4	0.0023	1	No_clan
AJACLIMF_00109	189	267	188	269	PF03471.20	CorC_HlyC	Domain	2	79	81	53.4	2.2e-14	1	No_clan
AJACLIMF_00111	6	65	1	70	PF13358.9	DDE_3	Domain	77	141	146	61.4	8.9e-17	1	CL0219
AJACLIMF_00112	104	156	100	158	PF13592.9	HTH_33	Domain	6	58	60	43.7	1.8e-11	1	CL0123
AJACLIMF_00114	31	176	31	176	PF04442.17	CtaG_Cox11	Family	1	149	149	182	6.9e-54	1	No_clan
AJACLIMF_00115	22	233	22	233	PF01027.23	Bax1-I	Family	1	207	207	200.5	2.9e-59	1	CL0453
AJACLIMF_00116	17	368	17	369	PF00266.22	Aminotran_5	Domain	1	370	371	214.8	1.9e-63	1	CL0061	predicted_active_site
AJACLIMF_00117	43	132	9	218	PF02129.21	Peptidase_S15	Family	52	133	269	32.6	6.7e-08	1	CL0028
AJACLIMF_00119	24	171	23	172	PF00005.30	ABC_tran	Domain	2	136	137	105	4.8e-30	1	CL0023	predicted_active_site
AJACLIMF_00120	6	144	5	144	PF01521.23	Fe-S_biosyn	Family	2	111	111	38.6	1.1e-09	1	No_clan
AJACLIMF_00121	67	207	67	209	PF01966.25	HD	Family	1	120	122	66.8	2.1e-18	1	CL0237
AJACLIMF_00121	295	382	295	382	PF13286.9	HD_assoc	Domain	1	91	91	91.2	5.1e-26	1	No_clan
AJACLIMF_00122	3	99	1	100	PF00383.26	dCMP_cyt_deam_1	Domain	4	100	101	72.6	2.1e-20	1	CL0109	predicted_active_site
AJACLIMF_00122	147	405	147	406	PF01872.20	RibD_C	Family	1	199	200	133.1	1.2e-38	1	CL0387
AJACLIMF_00123	5	91	2	95	PF13358.9	DDE_3	Domain	51	141	146	75.5	3.8e-21	1	CL0219
AJACLIMF_00124	1	114	1	115	PF01710.19	HTH_Tnp_IS630	Domain	1	110	119	83.9	9e-24	1	CL0123
AJACLIMF_00125	7	327	6	328	PF00490.24	ALAD	Domain	2	316	317	434.9	1.7e-130	1	CL0036	predicted_active_site
AJACLIMF_00126	7	326	5	327	PF00146.24	NADHdh	Family	3	298	299	410	6.1e-123	1	CL0425
AJACLIMF_00129	2	78	1	78	PF13510.9	Fer2_4	Domain	4	82	82	62.5	3.1e-17	1	CL0486
AJACLIMF_00129	84	118	84	123	PF10588.12	NADH-G_4Fe-4S_3	Domain	1	35	40	57.9	5.7e-16	1	No_clan
AJACLIMF_00129	272	599	272	600	PF00384.25	Molybdopterin	Family	1	431	432	229.4	8.4e-68	1	No_clan
AJACLIMF_00129	655	673	636	673	PF09326.14	NADH_dhqG_C	Family	33	51	51	34.9	2.1e-08	1	No_clan
AJACLIMF_00131	16	127	16	127	PF02789.20	Peptidase_M17_N	Domain	1	126	126	36.9	3.1e-09	1	CL0223
AJACLIMF_00131	165	473	164	474	PF00883.24	Peptidase_M17	Domain	2	311	312	401.2	3.3e-120	1	CL0035	predicted_active_site
AJACLIMF_00132	79	222	61	224	PF00775.24	Dioxygenase_C	Domain	23	180	182	57.6	1.2e-15	1	CL0287
AJACLIMF_00133	10	55	9	55	PF18327.4	PRODH	Domain	2	47	48	25.8	1e-05	1	No_clan
AJACLIMF_00133	63	175	62	175	PF14850.9	Pro_dh-DNA_bdg	Domain	2	112	112	142.7	6.4e-42	1	No_clan
AJACLIMF_00133	192	480	184	480	PF01619.21	Pro_dh	Family	9	282	282	267.7	1.4e-79	1	CL0086
AJACLIMF_00133	566	1028	561	1029	PF00171.25	Aldedh	Family	7	461	462	391.6	4.5e-117	1	CL0099	predicted_active_site
AJACLIMF_00134	69	548	60	548	PF00330.23	Aconitase	Family	4	461	461	584.4	2e-175	1	No_clan
AJACLIMF_00134	680	806	678	807	PF00694.22	Aconitase_C	Domain	3	130	131	147.7	2.4e-43	1	CL0364
AJACLIMF_00135	3	157	1	157	PF02556.17	SecB	Family	5	143	143	143.2	5.5e-42	1	No_clan
AJACLIMF_00136	64	203	62	205	PF04280.18	Tim44	Domain	3	145	147	94.1	8.9e-27	1	CL0051
AJACLIMF_00137	8	167	8	167	PF00929.27	RNase_T	Family	1	165	165	124.7	5.5e-36	1	CL0219	predicted_active_site
AJACLIMF_00138	41	171	41	172	PF02630.17	SCO1-SenC	Family	1	133	134	142.7	6.9e-42	1	CL0172
AJACLIMF_00139	22	147	21	152	PF14622.9	Ribonucleas_3_3	Family	2	122	128	96	2e-27	1	CL0539	predicted_active_site
AJACLIMF_00139	163	228	163	229	PF00035.29	dsrm	Domain	1	66	67	58.8	6.9e-16	1	CL0196
AJACLIMF_00140	52	338	51	339	PF01180.24	DHO_dh	Domain	2	294	295	286.7	2e-85	1	CL0036
AJACLIMF_00141	1	114	1	115	PF01710.19	HTH_Tnp_IS630	Domain	1	110	119	83.9	9e-24	1	CL0123
AJACLIMF_00142	5	91	2	95	PF13358.9	DDE_3	Domain	51	141	146	74.4	8.2e-21	1	CL0219
AJACLIMF_00144	229	360	228	367	PF00004.32	AAA	Domain	2	125	132	40.8	2.9e-10	1	CL0023
AJACLIMF_00144	368	466	368	473	PF17871.4	AAA_lid_9	Domain	1	97	104	91.8	2.4e-26	1	CL0671
AJACLIMF_00144	499	660	499	661	PF07724.17	AAA_2	Domain	1	170	171	156.3	8.5e-46	1	CL0023
AJACLIMF_00144	668	747	667	747	PF10431.12	ClpB_D2-small	Domain	2	81	81	68.2	4.9e-19	1	CL0671
AJACLIMF_00145	26	190	26	193	PF00270.32	DEAD	Domain	1	173	176	167.3	2.9e-49	1	CL0023
AJACLIMF_00145	235	335	226	335	PF00271.34	Helicase_C	Domain	11	111	111	105.4	2.2e-30	1	CL0023
AJACLIMF_00146	4	78	2	81	PF00313.25	CSD	Domain	3	62	66	54.4	9.3e-15	1	CL0021
AJACLIMF_00147	21	84	21	88	PF01523.19	PmbA_TldD	Domain	1	62	66	31.8	1.4e-07	1	No_clan
AJACLIMF_00147	116	217	111	217	PF19290.2	PmbA_TldD_M	Domain	6	113	113	28.5	2.1e-06	1	No_clan
AJACLIMF_00147	224	440	224	440	PF19289.2	PmbA_TldD_C	Domain	1	220	220	224.5	9.5e-67	1	No_clan
AJACLIMF_00148	3	290	3	290	PF00231.22	ATP-synt	Domain	1	276	276	232.6	8e-69	1	No_clan
AJACLIMF_00151	27	240	26	241	PF12704.10	MacB_PCD	Family	2	195	196	61.7	1.2e-16	1	No_clan
AJACLIMF_00151	269	402	268	402	PF02687.24	FtsX	Family	2	121	121	50.6	1.9e-13	1	CL0404
AJACLIMF_00152	24	137	15	137	PF01050.21	MannoseP_isomer	Family	39	151	151	89.2	2.8e-25	1	CL0029
AJACLIMF_00153	6	65	1	70	PF13358.9	DDE_3	Domain	77	141	146	61.4	8.9e-17	1	CL0219
AJACLIMF_00154	104	156	100	158	PF13592.9	HTH_33	Domain	6	58	60	49.4	2.9e-13	1	CL0123
AJACLIMF_00155	3	148	2	156	PF00483.26	NTP_transferase	Family	2	153	247	86.8	1.8e-24	1	CL0110
AJACLIMF_00157	8	87	2	116	PF01127.25	Sdh_cyt	Family	20	103	121	39.7	4.8e-10	1	CL0335
AJACLIMF_00158	3	119	1	120	PF01127.25	Sdh_cyt	Family	4	120	121	84.4	6.6e-24	1	CL0335
AJACLIMF_00161	1	115	1	132	PF01710.19	HTH_Tnp_IS630	Domain	1	111	119	81.9	4e-23	1	CL0123
AJACLIMF_00161	131	267	130	271	PF13358.9	DDE_3	Domain	2	141	146	95.7	2.3e-27	1	CL0219
AJACLIMF_00164	41	283	40	283	PF01791.12	DeoC	Domain	2	231	231	114.3	6.7e-33	1	CL0036	predicted_active_site
AJACLIMF_00166	1	114	1	115	PF01710.19	HTH_Tnp_IS630	Domain	1	110	119	83.9	9e-24	1	CL0123
AJACLIMF_00167	5	91	2	95	PF13358.9	DDE_3	Domain	51	141	146	75.6	3.5e-21	1	CL0219
AJACLIMF_00169	12	144	11	152	PF13358.9	DDE_3	Domain	2	138	146	126.2	9.3e-37	1	CL0219
AJACLIMF_00170	5	82	5	82	PF02881.22	SRP54_N	Domain	1	75	75	72.9	2e-20	1	No_clan
AJACLIMF_00170	100	294	100	295	PF00448.25	SRP54	Domain	1	195	196	247.7	8e-74	1	CL0023
AJACLIMF_00170	326	424	326	424	PF02978.22	SRP_SPB	Domain	1	101	101	96.7	1.1e-27	1	CL0123
AJACLIMF_00171	130	314	123	325	PF00361.23	Proton_antipo_M	Family	83	272	293	69.2	3.6e-19	1	CL0425
AJACLIMF_00172	381	735	381	749	PF07992.17	Pyr_redox_2	Domain	1	260	295	46.9	2.3e-12	1	CL0063
AJACLIMF_00173	12	134	12	135	PF07977.16	FabA	Domain	1	137	138	110.7	4.3e-32	1	CL0050	predicted_active_site
AJACLIMF_00174	35	172	35	173	PF03938.17	OmpH	Domain	1	139	140	61.9	8.4e-17	1	No_clan
AJACLIMF_00175	39	105	38	106	PF07244.18	POTRA	Domain	2	79	80	21.5	0.0003	1	CL0191
AJACLIMF_00175	109	185	107	185	PF07244.18	POTRA	Domain	3	80	80	32.6	1e-07	1	CL0191
AJACLIMF_00175	189	279	188	279	PF07244.18	POTRA	Domain	2	80	80	25.5	1.7e-05	1	CL0191
AJACLIMF_00175	302	360	287	362	PF07244.18	POTRA	Domain	17	78	80	29	1.3e-06	1	CL0191
AJACLIMF_00175	365	437	365	437	PF07244.18	POTRA	Domain	1	80	80	36.8	5e-09	1	CL0191
AJACLIMF_00175	464	776	464	788	PF01103.26	Omp85	Domain	1	311	324	202.6	1.2e-59	1	CL0193
AJACLIMF_00176	18	358	17	358	PF02163.25	Peptidase_M50	Family	2	328	328	336	2.6e-100	1	CL0126	predicted_active_site
AJACLIMF_00176	146	196	146	199	PF17820.4	PDZ_6	Domain	1	51	54	30.9	2e-07	1	CL0466
AJACLIMF_00177	9	80	9	83	PF03937.19	Sdh5	Domain	1	72	75	68.1	5.4e-19	1	No_clan
AJACLIMF_00178	21	105	21	117	PF05164.16	ZapA	Family	1	76	88	46.8	3.3e-12	1	No_clan
AJACLIMF_00179	3	90	2	91	PF00216.24	Bac_DNA_binding	Domain	2	89	90	49	5.7e-13	1	CL0548
AJACLIMF_00180	46	112	46	113	PF00575.26	S1	Domain	1	74	75	35.3	1.2e-08	1	CL0021
AJACLIMF_00180	131	198	129	198	PF00575.26	S1	Domain	5	75	75	31.9	1.4e-07	1	CL0021
AJACLIMF_00180	216	293	215	293	PF00575.26	S1	Domain	2	75	75	49.2	5.5e-13	1	CL0021
AJACLIMF_00180	309	380	306	380	PF00575.26	S1	Domain	4	75	75	43.2	4.2e-11	1	CL0021
AJACLIMF_00180	396	472	393	472	PF00575.26	S1	Domain	4	75	75	25.7	1.2e-05	1	CL0021
AJACLIMF_00181	43	202	42	210	PF02390.20	Methyltransf_4	Family	2	170	173	136.8	5.6e-40	1	CL0063	predicted_active_site
AJACLIMF_00182	1	103	1	105	PF03013.17	Pyr_excise	Domain	1	80	82	36.8	3.9e-09	1	No_clan
AJACLIMF_00183	118	258	117	259	PF17289.5	Terminase_6C	Domain	2	152	155	53.1	3.8e-14	1	CL0219
AJACLIMF_00185	1	110	1	122	PF01710.19	HTH_Tnp_IS630	Domain	1	107	119	83.3	1.4e-23	1	CL0123
AJACLIMF_00186	5	91	2	95	PF13358.9	DDE_3	Domain	51	141	146	75.5	3.8e-21	1	CL0219
AJACLIMF_00187	128	335	128	336	PF02786.20	CPSase_L_D2	Domain	1	210	211	215.6	5.8e-64	1	CL0179
AJACLIMF_00187	425	502	424	503	PF02787.22	CPSase_L_D3	Domain	2	80	81	64.8	5.8e-18	1	CL0123
AJACLIMF_00187	680	882	680	883	PF02786.20	CPSase_L_D2	Domain	1	210	211	106.7	1.3e-30	1	CL0179
AJACLIMF_00187	959	1044	958	1044	PF02142.25	MGS	Domain	2	95	95	63.6	1.6e-17	1	No_clan
AJACLIMF_00188	5	91	2	95	PF13358.9	DDE_3	Domain	51	141	146	73.5	1.6e-20	1	CL0219
AJACLIMF_00189	1	110	1	122	PF01710.19	HTH_Tnp_IS630	Domain	1	107	119	83.2	1.5e-23	1	CL0123
AJACLIMF_00190	89	242	89	242	PF00849.25	PseudoU_synth_2	Family	1	160	160	109.6	1.7e-31	1	CL0649	predicted_active_site
AJACLIMF_00191	92	157	91	157	PF13683.9	rve_3	Domain	2	67	67	58.3	5.2e-16	1	CL0219
AJACLIMF_00192	15	215	15	218	PF00106.28	adh_short	Domain	1	192	195	124.5	3.8e-36	1	CL0063	predicted_active_site
AJACLIMF_00193	21	266	20	268	PF03631.18	Virul_fac_BrkB	Family	2	256	258	153.9	6.5e-45	1	No_clan
AJACLIMF_00194	4	89	1	89	PF04956.16	TrbC	Family	13	99	99	55.5	5.6e-15	1	CL0690
AJACLIMF_00196	1	114	1	115	PF01710.19	HTH_Tnp_IS630	Domain	1	110	119	83.8	9.8e-24	1	CL0123
AJACLIMF_00197	5	91	2	95	PF13358.9	DDE_3	Domain	51	141	146	75.6	3.6e-21	1	CL0219
AJACLIMF_00198	4	292	3	304	PF07992.17	Pyr_redox_2	Domain	2	282	295	93.3	1.7e-26	1	CL0063
AJACLIMF_00200	7	120	7	120	PF10396.12	TrmE_N	Family	1	117	117	124.5	2.8e-36	1	CL0289
AJACLIMF_00200	123	439	123	439	PF12631.10	MnmE_helical	Family	1	208	208	178.9	1.5e-52	1	No_clan
AJACLIMF_00200	220	318	219	334	PF01926.26	MMR_HSR1	Family	2	99	114	66	3.3e-18	1	CL0023
AJACLIMF_00201	68	122	68	122	PF12838.10	Fer4_7	Domain	1	52	52	49.9	3.8e-13	1	CL0344
AJACLIMF_00203	167	216	167	216	PF07973.17	tRNA_SAD	Domain	1	44	44	57.4	1.2e-15	1	CL0094
AJACLIMF_00203	318	527	315	527	PF00587.28	tRNA-synt_2b	Domain	4	179	179	140.2	7.3e-41	1	CL0040
AJACLIMF_00203	539	627	539	629	PF03129.23	HGTP_anticodon	Domain	1	92	94	52.8	3.7e-14	1	CL0458
AJACLIMF_00204	11	80	11	80	PF05198.19	IF3_N	Domain	1	70	70	98.6	2e-28	1	No_clan
AJACLIMF_00204	88	171	87	172	PF00707.25	IF3_C	Domain	2	85	86	96.3	8.5e-28	1	No_clan
AJACLIMF_00205	47	217	47	218	PF01512.20	Complex1_51K	Family	1	151	152	159.8	4.8e-47	1	CL0105
AJACLIMF_00205	240	289	240	291	PF10531.12	SLBB	Domain	1	55	58	32.1	8.3e-08	1	CL0072
AJACLIMF_00205	332	413	330	414	PF10589.12	NADH_4Fe-4S	Domain	3	84	85	100.2	5e-29	1	No_clan
AJACLIMF_00208	5	67	1	67	PF01609.24	DDE_Tnp_1	Domain	152	214	214	33.3	3.9e-08	1	CL0219
AJACLIMF_00209	1	110	1	122	PF01710.19	HTH_Tnp_IS630	Domain	1	107	119	83.2	1.5e-23	1	CL0123
AJACLIMF_00210	5	91	2	95	PF13358.9	DDE_3	Domain	51	141	146	75.3	4.4e-21	1	CL0219
AJACLIMF_00211	6	65	1	70	PF13358.9	DDE_3	Domain	77	141	146	61.4	8.9e-17	1	CL0219
AJACLIMF_00212	88	153	87	153	PF13683.9	rve_3	Domain	2	67	67	58.3	5e-16	1	CL0219
AJACLIMF_00213	19	54	15	56	PF13276.9	HTH_21	Domain	5	41	60	33.4	4e-08	1	CL0123
AJACLIMF_00215	14	216	4	219	PF00459.28	Inositol_P	Family	12	235	272	56.7	2.7e-15	1	CL0171
AJACLIMF_00216	5	60	4	61	PF08207.15	EFP_N	Domain	2	57	58	73.4	1.2e-20	1	CL0107
AJACLIMF_00216	70	122	69	122	PF01132.23	EFP	Domain	2	54	54	48.8	5.6e-13	1	CL0021
AJACLIMF_00216	130	185	130	185	PF09285.14	Elong-fact-P_C	Domain	1	56	56	77	7.5e-22	1	CL0021
AJACLIMF_00217	5	82	4	83	PF01782.21	RimM	Domain	2	83	84	68	6.9e-19	1	CL0575
AJACLIMF_00217	90	160	90	163	PF05239.19	PRC	Domain	1	74	79	30.2	3.8e-07	1	CL0350
AJACLIMF_00218	48	197	6	197	PF04851.18	ResIII	Family	14	171	171	31.4	1.9e-07	1	CL0023
AJACLIMF_00220	6	65	1	70	PF13358.9	DDE_3	Domain	77	141	146	61.4	8.9e-17	1	CL0219
AJACLIMF_00221	76	128	72	130	PF13592.9	HTH_33	Domain	6	58	60	44.2	1.2e-11	1	CL0123
AJACLIMF_00222	45	385	44	385	PF00155.24	Aminotran_1_2	Domain	2	363	363	240.5	3.4e-71	1	CL0061	predicted_active_site
AJACLIMF_00223	19	73	15	73	PF13276.9	HTH_21	Domain	5	60	60	54.3	1.2e-14	1	CL0123
AJACLIMF_00223	180	245	179	245	PF13683.9	rve_3	Domain	2	67	67	57.1	1.3e-15	1	CL0219
AJACLIMF_00225	69	121	65	123	PF13592.9	HTH_33	Domain	6	58	60	49.9	2e-13	1	CL0123
AJACLIMF_00226	6	65	1	70	PF13358.9	DDE_3	Domain	77	141	146	61.4	8.9e-17	1	CL0219
AJACLIMF_00230	4	78	3	79	PF00364.25	Biotin_lipoyl	Domain	2	72	73	57.3	1.1e-15	1	CL0105
AJACLIMF_00230	141	176	141	176	PF02817.20	E3_binding	Family	1	36	36	49.7	3.7e-13	1	No_clan
AJACLIMF_00230	190	415	188	415	PF00198.26	2-oxoacid_dh	Domain	3	233	233	292.4	2.4e-87	1	CL0149	predicted_active_site
AJACLIMF_00233	5	91	2	95	PF13358.9	DDE_3	Domain	51	141	146	75.4	4.1e-21	1	CL0219
AJACLIMF_00234	1	114	1	115	PF01710.19	HTH_Tnp_IS630	Domain	1	110	119	83.9	9e-24	1	CL0123
AJACLIMF_00235	29	287	27	293	PF00664.26	ABC_membrane	Family	3	268	274	29.7	5.3e-07	1	CL0241
AJACLIMF_00235	354	502	353	503	PF00005.30	ABC_tran	Domain	2	136	137	89.3	3.5e-25	1	CL0023	predicted_active_site
AJACLIMF_00239	152	231	140	236	PF12796.10	Ank_2	Repeat	14	80	83	45.6	8.6e-12	1	CL0465
AJACLIMF_00239	240	296	235	296	PF13637.9	Ank_4	Repeat	5	55	55	29.4	9.3e-07	1	CL0465
AJACLIMF_00239	332	404	312	413	PF12796.10	Ank_2	Repeat	15	75	83	47.8	1.7e-12	1	CL0465
AJACLIMF_00239	422	499	421	512	PF12796.10	Ank_2	Repeat	2	62	83	35.3	1.4e-08	1	CL0465
AJACLIMF_00239	534	620	534	634	PF12796.10	Ank_2	Repeat	1	73	83	41	2.3e-10	1	CL0465
AJACLIMF_00240	24	308	24	308	PF00814.28	TsaD	Family	1	271	271	298	8.5e-89	1	CL0108
AJACLIMF_00242	244	307	240	308	PF00512.28	HisKA	Domain	6	66	67	55.6	4.4e-15	1	CL0025	predicted_active_site
AJACLIMF_00242	355	462	354	466	PF02518.29	HATPase_c	Domain	2	108	112	81	9.1e-23	1	CL0025
AJACLIMF_00243	13	384	8	385	PF00202.24	Aminotran_3	Domain	9	402	403	364.6	5.6e-109	1	CL0061
AJACLIMF_00244	5	91	2	95	PF13358.9	DDE_3	Domain	51	141	146	75.5	3.9e-21	1	CL0219
AJACLIMF_00246	1	40	1	42	PF01710.19	HTH_Tnp_IS630	Domain	1	40	119	37.9	1.6e-09	1	CL0123
AJACLIMF_00247	47	99	43	101	PF13592.9	HTH_33	Domain	6	58	60	51	8.9e-14	1	CL0123
AJACLIMF_00248	6	65	1	70	PF13358.9	DDE_3	Domain	77	141	146	61.4	8.9e-17	1	CL0219
AJACLIMF_00249	13	182	6	185	PF16189.8	Creatinase_N_2	Domain	22	157	161	66.1	4.2e-18	1	CL0356
AJACLIMF_00250	36	225	16	227	PF00557.27	Peptidase_M24	Domain	19	207	209	166.5	7.1e-49	1	No_clan
AJACLIMF_00250	232	289	231	289	PF16188.8	Peptidase_M24_C	Domain	2	62	62	71.5	4.7e-20	1	No_clan
AJACLIMF_00252	94	186	93	187	PF12796.10	Ank_2	Repeat	2	82	83	68.1	8.3e-19	1	CL0465
AJACLIMF_00254	6	65	1	70	PF13358.9	DDE_3	Domain	77	141	146	61.4	8.9e-17	1	CL0219
AJACLIMF_00255	69	121	65	123	PF13592.9	HTH_33	Domain	6	58	60	49.7	2.2e-13	1	CL0123
AJACLIMF_00256	10	67	3	71	PF13358.9	DDE_3	Domain	81	141	146	65	6.8e-18	1	CL0219
AJACLIMF_00257	2	264	1	264	PF13507.9	GATase_5	Domain	3	260	260	244.9	7.6e-73	1	CL0014	predicted_active_site
AJACLIMF_00258	19	153	18	158	PF11812.11	DUF3333	Family	2	146	152	42.5	8.2e-11	1	No_clan
AJACLIMF_00258	212	411	211	414	PF00528.25	BPD_transp_1	Family	2	182	185	57.9	1.1e-15	1	CL0404
AJACLIMF_00259	5	116	3	116	PF01245.23	Ribosomal_L19	Family	3	111	111	127.4	2.4e-37	1	CL0107
AJACLIMF_00260	25	224	24	224	PF01746.24	tRNA_m1G_MT	Family	2	195	195	200.4	2.5e-59	1	CL0098
AJACLIMF_00261	7	234	6	235	PF01259.21	SAICAR_synt	Family	2	251	252	217.2	3e-64	1	No_clan	predicted_active_site
AJACLIMF_00262	6	65	1	70	PF13358.9	DDE_3	Domain	77	141	146	61.4	8.9e-17	1	CL0219
AJACLIMF_00263	69	121	65	123	PF13592.9	HTH_33	Domain	6	58	60	49	3.8e-13	1	CL0123
AJACLIMF_00265	19	54	15	56	PF13276.9	HTH_21	Domain	5	41	60	33.4	4e-08	1	CL0123
AJACLIMF_00266	117	182	116	182	PF13683.9	rve_3	Domain	2	67	67	57.8	7.1e-16	1	CL0219
AJACLIMF_00267	605	754	605	803	PF13502.9	AsmA_2	Family	1	147	226	39	6.8e-10	1	CL0401
AJACLIMF_00269	1	355	1	365	PF03023.17	MurJ	Family	81	442	452	257.4	2.3e-76	1	CL0222
AJACLIMF_00273	5	398	5	399	PF01134.25	GIDA	Family	1	391	392	539.9	4e-162	1	CL0063
AJACLIMF_00273	400	666	400	667	PF13932.9	GIDA_C	Domain	1	209	210	220.1	3.9e-65	1	No_clan
AJACLIMF_00274	4	117	3	134	PF01321.21	Creatinase_N	Domain	2	109	130	34.4	3.2e-08	1	CL0356
AJACLIMF_00274	132	320	128	320	PF16189.8	Creatinase_N_2	Domain	7	161	161	77.4	1.4e-21	1	CL0356
AJACLIMF_00274	344	533	310	535	PF00557.27	Peptidase_M24	Domain	19	207	209	164.4	3.1e-48	1	No_clan
AJACLIMF_00276	95	187	94	188	PF12796.10	Ank_2	Repeat	2	82	83	68.1	8.4e-19	1	CL0465
AJACLIMF_00278	6	65	1	70	PF13358.9	DDE_3	Domain	77	141	146	61.4	8.9e-17	1	CL0219
AJACLIMF_00279	1	25	1	27	PF13592.9	HTH_33	Domain	34	58	60	27.1	2.5e-06	1	CL0123
AJACLIMF_00280	11	84	11	87	PF08032.15	SpoU_sub_bind	Domain	1	72	76	49.1	5.8e-13	1	CL0101
AJACLIMF_00280	103	244	102	244	PF00588.22	SpoU_methylase	Family	2	142	142	124.9	2.8e-36	1	CL0098
AJACLIMF_00281	76	159	76	159	PF01713.24	Smr	Family	1	80	80	57.9	1.1e-15	1	No_clan
AJACLIMF_00282	16	91	15	91	PF01541.27	GIY-YIG	Domain	2	78	78	36.8	3.8e-09	1	CL0418
AJACLIMF_00282	202	236	202	237	PF02151.22	UVR	Family	1	35	36	35.7	5.1e-09	1	CL0671
AJACLIMF_00282	381	531	379	531	PF08459.14	UvrC_RNaseH_dom	Domain	3	161	161	163.3	4.2e-48	1	CL0219
AJACLIMF_00282	546	594	544	597	PF14520.9	HHH_5	Domain	3	52	57	34.4	2.7e-08	1	CL0198
AJACLIMF_00283	5	548	5	549	PF02092.20	tRNA_synt_2f	Family	1	533	534	525.1	2.7e-157	1	No_clan
AJACLIMF_00283	579	683	578	694	PF05746.18	DALR_1	Domain	2	105	119	29.3	8.2e-07	1	CL0258
AJACLIMF_00284	3	278	3	279	PF02091.18	tRNA-synt_2e	Domain	1	275	278	417	3.4e-125	1	CL0040
AJACLIMF_00288	6	65	1	70	PF13358.9	DDE_3	Domain	77	141	146	61.4	8.9e-17	1	CL0219
AJACLIMF_00289	1	25	1	27	PF13592.9	HTH_33	Domain	34	58	60	26.8	3.3e-06	1	CL0123
AJACLIMF_00292	3	118	3	118	PF00763.26	THF_DHG_CYH	Domain	1	114	114	134.7	1.6e-39	1	CL0603
AJACLIMF_00292	121	281	121	284	PF02882.22	THF_DHG_CYH_C	Domain	1	158	161	234.6	3.6e-70	1	CL0063
AJACLIMF_00293	4	165	3	185	PF02441.22	Flavoprotein	Family	2	125	157	97	1e-27	1	No_clan
AJACLIMF_00294	9	79	8	79	PF10073.12	DUF2312	Family	2	72	72	101	2.2e-29	1	No_clan
AJACLIMF_00295	12	184	10	188	PF01595.23	CNNM	Domain	3	176	180	144.8	2.2e-42	1	No_clan
AJACLIMF_00295	271	323	268	324	PF00571.31	CBS	Domain	3	56	57	29.5	8.2e-07	1	No_clan
AJACLIMF_00295	340	415	339	417	PF03471.20	CorC_HlyC	Domain	2	79	81	60.1	1.7e-16	1	No_clan
AJACLIMF_00296	5	298	3	301	PF00202.24	Aminotran_3	Domain	89	400	403	278.1	1.1e-82	1	CL0061
AJACLIMF_00297	4	137	4	138	PF00334.22	NDK	Domain	1	134	135	179.4	3.4e-53	1	No_clan	predicted_active_site
AJACLIMF_00299	2	311	2	312	PF00762.22	Ferrochelatase	Domain	1	316	317	339.4	1.9e-101	1	CL0043
AJACLIMF_00301	10	379	4	379	PF08886.14	GshA	Family	8	402	402	415.2	2.3e-124	1	No_clan
AJACLIMF_00302	3	173	1	174	PF00227.29	Proteasome	Domain	4	189	190	78.9	3.6e-22	1	CL0052	predicted_active_site
AJACLIMF_00303	100	150	100	194	PF00004.32	AAA	Domain	1	53	132	24.6	3e-05	1	CL0023
AJACLIMF_00303	245	369	206	369	PF07724.17	AAA_2	Domain	26	171	171	120.7	7.5e-35	1	CL0023
AJACLIMF_00303	375	443	375	456	PF10431.12	ClpB_D2-small	Domain	1	60	81	25.7	9.5e-06	1	CL0671
AJACLIMF_00304	202	262	199	264	PF00254.31	FKBP_C	Domain	4	68	94	29.6	7e-07	1	CL0487
AJACLIMF_00305	30	216	27	238	PF00348.20	polyprenyl_synt	Domain	4	201	256	165.7	1.1e-48	1	CL0613
AJACLIMF_00306	15	80	14	80	PF00550.28	PP-binding	Domain	2	67	67	46	5.3e-12	1	CL0314
AJACLIMF_00307	3	258	2	258	PF00109.29	ketoacyl-synt	Domain	2	253	253	200.8	2.9e-59	1	CL0046	predicted_active_site
AJACLIMF_00307	266	380	266	381	PF02801.25	Ketoacyl-synt_C	Domain	1	118	119	131.9	1.2e-38	1	CL0046
AJACLIMF_00308	4	124	3	130	PF01710.19	HTH_Tnp_IS630	Domain	2	113	119	42.9	4.6e-11	1	CL0123
AJACLIMF_00308	137	269	136	277	PF13358.9	DDE_3	Domain	2	138	146	123.7	5.3e-36	1	CL0219
AJACLIMF_00309	10	414	8	414	PF00275.23	EPSP_synthase	Family	4	416	416	302.7	3.9e-90	1	CL0290	predicted_active_site
AJACLIMF_00310	30	226	30	227	PF02511.18	Thy1	Family	1	190	191	195.6	7.3e-58	1	No_clan	predicted_active_site
AJACLIMF_00312	6	65	1	70	PF13358.9	DDE_3	Domain	77	141	146	61.4	8.9e-17	1	CL0219
AJACLIMF_00313	104	156	100	158	PF13592.9	HTH_33	Domain	6	58	60	49.2	3.2e-13	1	CL0123
AJACLIMF_00314	19	96	8	100	PF13358.9	DDE_3	Domain	60	141	146	70	1.9e-19	1	CL0219
AJACLIMF_00315	9	183	3	183	PF01609.24	DDE_Tnp_1	Domain	52	214	214	60.9	1.4e-16	1	CL0219
AJACLIMF_00319	6	95	6	97	PF17764.4	PriA_3primeBD	Domain	1	94	96	71.2	5.5e-20	1	No_clan
AJACLIMF_00319	135	287	125	294	PF00270.32	DEAD	Domain	7	170	176	57.1	2e-15	1	CL0023
AJACLIMF_00319	367	392	367	393	PF18319.4	PriA_CRR	Domain	1	26	27	37	2.6e-09	1	CL0167
AJACLIMF_00319	427	508	391	508	PF00271.34	Helicase_C	Domain	40	111	111	24.6	2.8e-05	1	CL0023
AJACLIMF_00319	551	650	551	650	PF18074.4	PriA_C	Domain	1	94	94	56.7	3.6e-15	1	No_clan
AJACLIMF_00321	27	55	27	56	PF13606.9	Ank_3	Repeat	1	30	31	23.8	3.9e-05	1	CL0465
AJACLIMF_00322	31	108	19	112	PF13358.9	DDE_3	Domain	60	141	146	69.2	3.4e-19	1	CL0219
AJACLIMF_00325	6	65	1	70	PF13358.9	DDE_3	Domain	77	141	146	61.4	8.9e-17	1	CL0219
AJACLIMF_00329	29	133	28	141	PF08240.15	ADH_N	Domain	2	100	109	38.4	9.9e-10	1	CL0296
AJACLIMF_00329	153	270	153	280	PF00107.29	ADH_zinc_N	Domain	1	119	130	59.3	4.1e-16	1	CL0063
AJACLIMF_00330	6	270	2	283	PF00701.25	DHDPS	Domain	5	275	289	167.7	2.5e-49	1	CL0036	predicted_active_site
AJACLIMF_00331	6	107	6	110	PF00436.28	SSB	Domain	1	100	104	122.7	6.5e-36	1	CL0021
AJACLIMF_00336	3	282	3	283	PF02401.21	LYTB	Family	1	264	265	304.5	5.9e-91	1	No_clan	predicted_active_site
AJACLIMF_00338	35	158	27	169	PF01965.27	DJ-1_PfpI	Domain	9	105	165	35.7	7.6e-09	1	CL0014	predicted_active_site
AJACLIMF_00340	19	121	18	122	PF13737.9	DDE_Tnp_1_5	Domain	2	107	112	47.1	2.6e-12	1	CL0219
AJACLIMF_00341	8	106	3	107	PF01609.24	DDE_Tnp_1	Domain	66	188	214	30.3	3.2e-07	1	CL0219
AJACLIMF_00342	5	91	2	95	PF13358.9	DDE_3	Domain	51	141	146	75.6	3.7e-21	1	CL0219
AJACLIMF_00343	1	110	1	122	PF01710.19	HTH_Tnp_IS630	Domain	1	107	119	83.3	1.4e-23	1	CL0123
AJACLIMF_00344	34	166	33	174	PF13358.9	DDE_3	Domain	2	138	146	125.5	1.4e-36	1	CL0219
AJACLIMF_00346	19	54	15	56	PF13276.9	HTH_21	Domain	5	41	60	33.4	4e-08	1	CL0123
AJACLIMF_00347	118	183	117	183	PF13683.9	rve_3	Domain	2	67	67	57.8	7.2e-16	1	CL0219
AJACLIMF_00349	11	273	7	274	PF01218.21	Coprogen_oxidas	Family	5	278	303	305.8	2.3e-91	1	No_clan	predicted_active_site
AJACLIMF_00350	440	502	438	504	PF00512.28	HisKA	Domain	3	65	67	30	4.2e-07	1	CL0025	predicted_active_site
AJACLIMF_00350	546	672	545	674	PF02518.29	HATPase_c	Domain	2	109	112	65	8.7e-18	1	CL0025
AJACLIMF_00350	701	813	701	814	PF00072.27	Response_reg	Domain	1	111	112	66.9	1.7e-18	1	CL0304
AJACLIMF_00351	5	185	5	186	PF13614.9	AAA_31	Domain	1	176	177	206.7	2.6e-61	1	CL0023
AJACLIMF_00352	26	115	24	115	PF02195.21	ParBc	Family	3	90	90	94.7	3.1e-27	1	CL0248
AJACLIMF_00352	167	212	165	213	PF17762.4	HTH_ParB	Domain	3	51	52	58.9	3.4e-16	1	CL0123
AJACLIMF_00354	14	232	14	235	PF01128.22	IspD	Family	1	218	221	176.8	5.5e-52	1	CL0110
AJACLIMF_00354	238	396	238	397	PF02542.19	YgbB	Family	1	154	155	187.6	1.8e-55	1	No_clan
AJACLIMF_00357	6	65	1	70	PF13358.9	DDE_3	Domain	77	141	146	61.4	8.9e-17	1	CL0219
AJACLIMF_00359	12	144	11	152	PF13358.9	DDE_3	Domain	2	138	146	125	2.2e-36	1	CL0219
AJACLIMF_00362	36	204	36	206	PF14518.9	Haem_oxygenas_2	Family	1	176	178	112.4	2.2e-32	1	CL0230
AJACLIMF_00363	7	114	6	122	PF02152.21	FolB	Domain	2	102	111	70.2	2.1e-19	1	CL0334	predicted_active_site
AJACLIMF_00364	3	134	3	136	PF01288.23	HPPK	Domain	1	109	111	90	1.4e-25	1	No_clan
AJACLIMF_00364	157	400	157	400	PF00809.25	Pterin_bind	Domain	1	244	244	199	1.1e-58	1	CL0036
AJACLIMF_00365	3	140	2	150	PF00186.22	DHFR_1	Domain	2	137	160	119.3	1.3e-34	1	CL0387
AJACLIMF_00366	80	206	80	208	PF13537.9	GATase_7	Domain	1	121	123	72.4	3.4e-20	1	CL0052
AJACLIMF_00366	264	382	261	386	PF00156.30	Pribosyltran	Domain	5	120	158	36.1	4.2e-09	1	CL0533
AJACLIMF_00369	1	110	1	122	PF01710.19	HTH_Tnp_IS630	Domain	1	107	119	83.3	1.4e-23	1	CL0123
AJACLIMF_00370	5	91	2	95	PF13358.9	DDE_3	Domain	51	141	146	75.6	3.5e-21	1	CL0219
AJACLIMF_00371	12	124	11	125	PF13358.9	DDE_3	Domain	2	116	146	96.9	1e-27	1	CL0219
AJACLIMF_00373	6	61	1	68	PF13358.9	DDE_3	Domain	77	138	146	61.3	9.5e-17	1	CL0219
AJACLIMF_00374	104	156	100	158	PF13592.9	HTH_33	Domain	6	58	60	49.2	3.2e-13	1	CL0123
AJACLIMF_00375	5	91	2	95	PF13358.9	DDE_3	Domain	51	141	146	75.6	3.5e-21	1	CL0219
AJACLIMF_00376	1	114	1	115	PF01710.19	HTH_Tnp_IS630	Domain	1	110	119	83.8	9.8e-24	1	CL0123
AJACLIMF_00377	10	101	1	106	PF01609.24	DDE_Tnp_1	Domain	76	190	214	27.9	1.8e-06	1	CL0219
AJACLIMF_00378	19	130	18	131	PF13737.9	DDE_Tnp_1_5	Domain	2	111	112	57.8	1.2e-15	1	CL0219
AJACLIMF_00380	22	66	20	67	PF20260.1	PUA_4	Domain	3	47	48	48.3	8.7e-13	1	CL0178
AJACLIMF_00380	76	226	73	228	PF04452.17	Methyltrans_RNA	Domain	4	164	166	130	6.6e-38	1	CL0098
AJACLIMF_00383	1	99	1	103	PF13612.9	DDE_Tnp_1_3	Domain	51	149	155	119	2e-34	1	CL0219
AJACLIMF_00385	1	43	1	46	PF01710.19	HTH_Tnp_IS630	Domain	1	43	119	41.5	1.3e-10	1	CL0123
AJACLIMF_00387	5	91	2	95	PF13358.9	DDE_3	Domain	51	141	146	75.6	3.5e-21	1	CL0219
AJACLIMF_00388	12	124	11	125	PF13358.9	DDE_3	Domain	2	116	146	96.9	1e-27	1	CL0219
AJACLIMF_00389	4	47	3	78	PF01710.19	HTH_Tnp_IS630	Domain	2	45	119	33.4	4.2e-08	1	CL0123
AJACLIMF_00390	19	73	15	73	PF13276.9	HTH_21	Domain	5	60	60	57.8	9.4e-16	1	CL0123
AJACLIMF_00391	115	180	114	180	PF13683.9	rve_3	Domain	2	67	67	57.9	7e-16	1	CL0219
AJACLIMF_00392	14	80	8	80	PF01609.24	DDE_Tnp_1	Domain	148	214	214	36.3	4.9e-09	1	CL0219
AJACLIMF_00393	10	84	8	88	PF03979.17	Sigma70_r1_1	Family	3	77	82	49.3	4.2e-13	1	No_clan
AJACLIMF_00393	98	127	98	130	PF00140.23	Sigma70_r1_2	Family	1	30	34	36	5.3e-09	1	No_clan
AJACLIMF_00393	142	323	141	354	PF04546.16	Sigma70_ner	Domain	4	170	205	51.8	1e-13	1	CL0123
AJACLIMF_00393	399	466	399	469	PF04542.17	Sigma70_r2	Domain	1	68	71	66.6	1.4e-18	1	CL0123
AJACLIMF_00393	480	554	478	555	PF04539.19	Sigma70_r3	Family	3	77	78	73.5	1.2e-20	1	CL0123
AJACLIMF_00393	567	621	567	621	PF04545.19	Sigma70_r4	Domain	1	50	50	67.2	7e-19	1	CL0123
AJACLIMF_00394	7	97	4	99	PF00420.27	Oxidored_q2	Family	4	93	105	66.9	1.1e-18	1	No_clan
AJACLIMF_00395	7	127	6	128	PF04039.16	MnhB	Family	2	123	124	81.3	7.6e-23	1	No_clan
AJACLIMF_00396	11	76	11	77	PF13244.9	MbhD	Domain	1	66	67	56.1	3.3e-15	1	No_clan
AJACLIMF_00396	114	168	92	171	PF20501.1	MbhE	Domain	27	81	98	32.2	9.1e-08	1	No_clan
AJACLIMF_00397	6	85	6	85	PF03334.17	PhaG_MnhG_YufB	Family	1	79	79	75.5	3.1e-21	1	No_clan
AJACLIMF_00398	30	79	28	80	PF04066.16	MrpF_PhaF	Family	3	52	53	42.7	6e-11	1	No_clan
AJACLIMF_00399	8	61	8	63	PF01192.25	RNA_pol_Rpb6	Family	1	50	52	32.1	8.7e-08	1	No_clan
AJACLIMF_00400	34	108	30	109	PF13744.9	HTH_37	Domain	5	79	80	63.9	1e-17	1	CL0123
AJACLIMF_00401	10	158	10	159	PF00731.23	AIRC	Domain	1	147	148	206.6	1.4e-61	1	CL0224
AJACLIMF_00402	24	125	20	140	PF13589.9	HATPase_c_3	Domain	4	106	137	42.8	5.1e-11	1	CL0025
AJACLIMF_00402	212	324	210	325	PF01119.22	DNA_mis_repair	Family	6	118	119	130.2	3.1e-38	1	CL0329
AJACLIMF_00402	421	565	421	566	PF08676.14	MutL_C	Domain	1	145	146	133.9	3.5e-39	1	No_clan
AJACLIMF_00404	34	166	33	174	PF13358.9	DDE_3	Domain	2	138	146	125.5	1.4e-36	1	CL0219
AJACLIMF_00405	4	47	3	78	PF01710.19	HTH_Tnp_IS630	Domain	2	45	119	32.1	1.1e-07	1	CL0123
AJACLIMF_00407	106	240	106	240	PF13365.9	Trypsin_2	Domain	1	150	150	113.5	1.8e-32	1	CL0124	predicted_active_site
AJACLIMF_00407	259	379	8	404	PF02163.25	Peptidase_M50	Family	123	195	328	40.7	1.8e-10	1	CL0126
AJACLIMF_00407	282	371	281	372	PF13180.9	PDZ_2	Domain	2	81	82	64.3	1e-17	1	CL0466
AJACLIMF_00407	406	483	396	484	PF13180.9	PDZ_2	Domain	7	81	82	39.6	5.7e-10	1	CL0466
AJACLIMF_00408	26	202	25	203	PF01145.28	Band_7	Family	2	179	180	99.7	2e-28	1	CL0433
AJACLIMF_00409	62	249	61	251	PF01145.28	Band_7	Family	2	177	180	72.7	3.9e-20	1	CL0433
AJACLIMF_00410	6	65	1	70	PF13358.9	DDE_3	Domain	77	141	146	61.4	8.9e-17	1	CL0219
AJACLIMF_00413	15	375	15	377	PF00266.22	Aminotran_5	Domain	1	368	371	280.7	1.8e-83	1	CL0061	predicted_active_site
AJACLIMF_00414	19	361	13	368	PF01098.22	FTSW_RODA_SPOVE	Family	9	351	358	289.7	3.1e-86	1	CL0142
AJACLIMF_00415	128	419	127	420	PF00361.23	Proton_antipo_M	Family	2	292	293	205.4	1.2e-60	1	CL0425
AJACLIMF_00416	17	99	17	99	PF05071.19	NDUFA12	Family	1	101	101	67.3	1.9e-18	1	No_clan
AJACLIMF_00417	40	117	39	117	PF02470.23	MlaD	Family	2	81	81	55.5	5.8e-15	1	No_clan
AJACLIMF_00418	6	65	1	70	PF13358.9	DDE_3	Domain	77	141	146	61.4	8.9e-17	1	CL0219
AJACLIMF_00421	34	253	7	254	PF01609.24	DDE_Tnp_1	Domain	26	213	214	78.8	4.9e-22	1	CL0219
AJACLIMF_00422	104	156	100	158	PF13592.9	HTH_33	Domain	6	58	60	49.3	3.1e-13	1	CL0123
AJACLIMF_00423	6	65	1	70	PF13358.9	DDE_3	Domain	77	141	146	61.4	8.9e-17	1	CL0219
AJACLIMF_00424	1	114	1	115	PF01710.19	HTH_Tnp_IS630	Domain	1	110	119	83.9	9e-24	1	CL0123
AJACLIMF_00425	5	91	2	95	PF13358.9	DDE_3	Domain	51	141	146	74.4	8.4e-21	1	CL0219
AJACLIMF_00427	4	209	4	209	PF00834.22	Ribul_P_3_epim	Domain	1	198	198	245.4	3.4e-73	1	CL0036	predicted_active_site
AJACLIMF_00428	12	143	12	143	PF01138.24	RNase_PH	Domain	1	132	132	72.1	6.6e-20	1	CL0329
AJACLIMF_00428	149	210	147	211	PF03725.18	RNase_PH_C	Domain	4	66	67	32.9	5.2e-08	1	No_clan
AJACLIMF_00428	249	316	217	316	PF03726.17	PNPase	Domain	11	83	83	35.7	9.9e-09	1	No_clan
AJACLIMF_00428	319	452	319	452	PF01138.24	RNase_PH	Domain	1	132	132	76.2	3.6e-21	1	CL0329
AJACLIMF_00428	455	523	455	525	PF03725.18	RNase_PH_C	Domain	1	65	67	24.7	1.9e-05	1	No_clan
AJACLIMF_00428	553	608	551	610	PF00013.32	KH_1	Domain	3	64	66	27.3	2.5e-06	1	CL0007
AJACLIMF_00428	615	679	614	686	PF00575.26	S1	Domain	2	67	75	38.9	9.1e-10	1	CL0021
AJACLIMF_00429	8	89	7	89	PF00312.25	Ribosomal_S15	Domain	1	81	81	104.1	3.8e-30	1	CL0600
AJACLIMF_00430	24	173	24	173	PF01509.21	TruB_N	Family	1	149	149	163.2	5.7e-48	1	CL0649	predicted_active_site
AJACLIMF_00430	174	214	174	229	PF16198.8	TruB_C_2	Family	1	41	64	44.4	1.4e-11	1	CL0649
AJACLIMF_00432	4	47	3	78	PF01710.19	HTH_Tnp_IS630	Domain	2	45	119	32.1	1.1e-07	1	CL0123
AJACLIMF_00433	12	124	11	125	PF13358.9	DDE_3	Domain	2	116	146	96.9	1e-27	1	CL0219
AJACLIMF_00435	5	91	2	95	PF13358.9	DDE_3	Domain	51	141	146	75.7	3.4e-21	1	CL0219
AJACLIMF_00437	5	91	2	95	PF13358.9	DDE_3	Domain	51	141	146	75.6	3.7e-21	1	CL0219
AJACLIMF_00438	1	110	1	122	PF01710.19	HTH_Tnp_IS630	Domain	1	107	119	83.3	1.4e-23	1	CL0123
AJACLIMF_00439	70	206	65	208	PF01764.28	Lipase_3	Family	6	139	142	80.7	9.9e-23	1	CL0028	predicted_active_site
AJACLIMF_00440	50	262	50	262	PF10108.12	DNA_pol_B_exo2	Family	1	211	211	254.7	7e-76	1	CL0219
AJACLIMF_00441	9	125	8	125	PF01926.26	MMR_HSR1	Family	2	114	114	72.9	2.3e-20	1	CL0023
AJACLIMF_00441	209	282	208	284	PF07650.20	KH_2	Domain	2	75	78	56.5	1.9e-15	1	CL0007
AJACLIMF_00444	17	170	9	170	PF01612.23	DNA_pol_A_exo1	Domain	18	176	176	122.1	2.2e-35	1	CL0219
AJACLIMF_00445	5	102	4	104	PF00085.23	Thioredoxin	Domain	2	101	103	101.8	1.9e-29	1	CL0172	predicted_active_site
AJACLIMF_00449	104	156	100	158	PF13592.9	HTH_33	Domain	6	58	60	49.4	2.9e-13	1	CL0123
AJACLIMF_00450	6	65	1	70	PF13358.9	DDE_3	Domain	77	141	146	61.4	8.9e-17	1	CL0219
AJACLIMF_00451	8	65	3	78	PF01527.23	HTH_Tnp_1	Family	21	75	75	29.5	7.3e-07	1	CL0123
AJACLIMF_00453	69	316	65	317	PF01609.24	DDE_Tnp_1	Domain	5	213	214	82.7	3e-23	1	CL0219
AJACLIMF_00454	16	110	16	115	PF01548.20	DEDD_Tnp_IS110	Family	1	102	155	53.6	2.4e-14	1	No_clan
AJACLIMF_00456	14	95	11	96	PF02371.19	Transposase_20	Family	5	86	87	39	7.9e-10	1	CL0198
AJACLIMF_00457	5	91	2	95	PF13358.9	DDE_3	Domain	51	141	146	74.1	1.1e-20	1	CL0219
AJACLIMF_00458	1	110	1	122	PF01710.19	HTH_Tnp_IS630	Domain	1	107	119	83.2	1.5e-23	1	CL0123
AJACLIMF_00459	69	179	65	194	PF01609.24	DDE_Tnp_1	Domain	5	112	214	33.7	3.1e-08	1	CL0219
AJACLIMF_00460	9	109	9	113	PF12784.10	PDDEXK_2	Domain	1	100	229	116.2	1.9e-33	1	CL0236
AJACLIMF_00462	11	130	10	130	PF01797.19	Y1_Tnp	Family	2	122	122	120.7	3.9e-35	1	CL0481
AJACLIMF_00463	54	127	38	129	PF12796.10	Ank_2	Repeat	23	81	83	49.4	5.5e-13	1	CL0465
AJACLIMF_00463	128	197	124	197	PF12796.10	Ank_2	Repeat	23	83	83	57.5	1.6e-15	1	CL0465
AJACLIMF_00464	214	370	214	371	PF11713.11	Peptidase_C80	Domain	1	153	154	133.6	7.3e-39	1	CL0093	predicted_active_site
AJACLIMF_00464	414	621	414	624	PF12920.10	TcdA_TcdB_pore	Family	1	208	655	153.6	7e-45	1	No_clan
AJACLIMF_00465	5	67	1	67	PF01609.24	DDE_Tnp_1	Domain	152	214	214	35.4	9.1e-09	1	CL0219
AJACLIMF_00466	1	114	1	115	PF01710.19	HTH_Tnp_IS630	Domain	1	110	119	83.9	9e-24	1	CL0123
AJACLIMF_00467	5	91	2	95	PF13358.9	DDE_3	Domain	51	141	146	74	1.1e-20	1	CL0219
AJACLIMF_00470	5	54	2	55	PF11903.11	ParD_like	Domain	4	53	73	56.4	2.5e-15	1	CL0057
AJACLIMF_00471	104	156	100	158	PF13592.9	HTH_33	Domain	6	58	60	43.6	1.8e-11	1	CL0123
AJACLIMF_00472	6	65	1	70	PF13358.9	DDE_3	Domain	77	141	146	61.4	8.9e-17	1	CL0219
AJACLIMF_00474	34	165	29	171	PF09334.14	tRNA-synt_1g	Family	6	135	391	70	1.7e-19	1	CL0039
AJACLIMF_00474	216	387	215	387	PF13603.9	tRNA-synt_1_2	Domain	2	185	185	185.4	7.7e-55	1	CL0039
AJACLIMF_00474	401	552	395	563	PF00133.25	tRNA-synt_1	Family	417	557	602	46.8	1.5e-12	1	CL0039
AJACLIMF_00474	583	626	570	626	PF00133.25	tRNA-synt_1	Family	560	602	602	33.6	1.4e-08	1	CL0039
AJACLIMF_00474	686	799	682	805	PF08264.16	Anticodon_1	Domain	6	148	152	49.3	5.3e-13	1	CL0258
AJACLIMF_00475	104	199	103	199	PF01551.25	Peptidase_M23	Family	3	96	96	91.1	4.3e-26	1	CL0105
AJACLIMF_00476	8	74	8	77	PF13411.9	MerR_1	Family	1	66	69	76.5	1.4e-21	1	CL0123
AJACLIMF_00477	8	97	8	97	PF00216.24	Bac_DNA_binding	Domain	1	90	90	78.4	3.9e-22	1	CL0548
AJACLIMF_00478	13	355	10	357	PF07690.19	MFS_1	Family	4	351	353	91.6	4.8e-26	1	CL0015
AJACLIMF_00479	10	83	8	129	PF04851.18	ResIII	Family	3	82	171	37.6	2.4e-09	1	CL0023
AJACLIMF_00479	157	247	157	247	PF17757.4	UvrB_inter	Domain	1	91	91	106.8	5e-31	1	CL0664
AJACLIMF_00479	442	542	430	544	PF00271.34	Helicase_C	Domain	14	109	111	58.2	1e-15	1	CL0023
AJACLIMF_00479	550	591	550	592	PF12344.11	UvrB	Family	1	42	43	71.4	4.2e-20	1	CL0023
AJACLIMF_00480	33	247	33	248	PF02167.18	Cytochrom_C1	Family	1	218	219	305.9	1.8e-91	1	CL0318
AJACLIMF_00481	34	220	32	220	PF00033.22	Cytochrome_B	Domain	3	189	189	265.9	2.1e-79	1	CL0328
AJACLIMF_00481	276	377	276	377	PF00032.20	Cytochrom_B_C	Domain	1	103	103	140.7	1.8e-41	1	No_clan
AJACLIMF_00482	14	61	9	62	PF13857.9	Ank_5	Repeat	8	55	56	33	5.6e-08	1	CL0465
AJACLIMF_00483	6	65	1	70	PF13358.9	DDE_3	Domain	77	141	146	61.4	8.9e-17	1	CL0219
AJACLIMF_00485	104	156	100	158	PF13592.9	HTH_33	Domain	6	58	60	44.1	1.2e-11	1	CL0123
AJACLIMF_00486	163	244	161	245	PF02371.19	Transposase_20	Family	5	86	87	37.1	3.2e-09	1	CL0198
AJACLIMF_00487	8	79	1	79	PF12796.10	Ank_2	Repeat	20	83	83	42.5	7.7e-11	1	CL0465
AJACLIMF_00487	82	111	81	113	PF00023.33	Ank	Repeat	2	31	33	20.7	0.00045	1	CL0465
AJACLIMF_00488	37	238	33	240	PF02230.19	Abhydrolase_2	Domain	7	215	217	118.3	4.5e-34	1	CL0028	predicted_active_site
AJACLIMF_00490	13	63	11	63	PF13637.9	Ank_4	Repeat	4	55	55	50	3.2e-13	1	CL0465
AJACLIMF_00490	80	176	80	176	PF12796.10	Ank_2	Repeat	1	83	83	70.7	1.3e-19	1	CL0465
AJACLIMF_00491	1	93	1	93	PF12796.10	Ank_2	Repeat	1	83	83	73.6	1.5e-20	1	CL0465
AJACLIMF_00492	1	110	1	123	PF01710.19	HTH_Tnp_IS630	Domain	1	107	119	83	1.8e-23	1	CL0123
AJACLIMF_00493	5	91	2	95	PF13358.9	DDE_3	Domain	51	141	146	75.3	4.4e-21	1	CL0219
AJACLIMF_00495	6	65	1	70	PF13358.9	DDE_3	Domain	77	141	146	61.4	8.9e-17	1	CL0219
AJACLIMF_00496	69	121	65	123	PF13592.9	HTH_33	Domain	6	58	60	44.3	1.1e-11	1	CL0123
AJACLIMF_00497	1	25	1	27	PF13592.9	HTH_33	Domain	34	58	60	26.7	3.4e-06	1	CL0123
AJACLIMF_00498	6	65	1	70	PF13358.9	DDE_3	Domain	77	141	146	61.5	8.3e-17	1	CL0219
AJACLIMF_00500	1	110	1	122	PF01710.19	HTH_Tnp_IS630	Domain	1	107	119	83.3	1.4e-23	1	CL0123
AJACLIMF_00502	183	382	182	384	PF03135.17	CagE_TrbE_VirB	Family	2	204	206	95.1	6.6e-27	1	No_clan
AJACLIMF_00505	11	323	7	324	PF03060.18	NMO	Domain	6	330	331	166.1	1.4e-48	1	CL0036
AJACLIMF_00506	5	173	5	173	PF01292.23	Ni_hydr_CYTB	Family	1	180	182	103	1.5e-29	1	CL0328
AJACLIMF_00507	120	390	120	390	PF00346.22	Complex1_49kDa	Family	1	271	271	425.4	7.5e-128	1	No_clan
AJACLIMF_00508	89	246	89	246	PF01368.23	DHH	Family	1	122	122	64.2	1.5e-17	1	CL0137
AJACLIMF_00508	333	454	323	456	PF02272.22	DHHA1	Family	16	136	138	72.3	5.6e-20	1	No_clan
AJACLIMF_00508	468	573	467	573	PF17768.4	RecJ_OB	Domain	2	108	108	77.1	1.2e-21	1	CL0021
AJACLIMF_00509	1	89	1	89	PF00919.23	UPF0004	Family	11	98	98	82.5	1.9e-23	1	CL0304
AJACLIMF_00509	141	312	139	312	PF04055.24	Radical_SAM	Domain	3	167	167	101.9	5e-29	1	CL0036
AJACLIMF_00509	365	425	365	428	PF01938.23	TRAM	Domain	1	59	62	30.8	2.4e-07	1	CL0021
AJACLIMF_00510	22	643	21	650	PF00133.25	tRNA-synt_1	Family	2	594	602	647.5	1.9e-194	1	CL0039
AJACLIMF_00510	701	840	699	847	PF08264.16	Anticodon_1	Domain	3	147	152	87.5	9.5e-25	1	CL0258
AJACLIMF_00510	861	1035	860	1053	PF19302.2	DUF5915	Domain	2	178	195	100.7	8.5e-29	1	No_clan
AJACLIMF_00512	44	146	44	146	PF01588.23	tRNA_bind	Domain	1	96	96	83	1.3e-23	1	CL0021
AJACLIMF_00512	211	378	207	378	PF03483.20	B3_4	Domain	6	174	174	206.5	2.6e-61	1	CL0383
AJACLIMF_00512	397	463	397	463	PF03484.18	B5	Domain	1	67	67	64.6	8e-18	1	CL0123
AJACLIMF_00512	475	668	465	668	PF17759.4	tRNA_synthFbeta	Domain	15	215	215	142.9	9.6e-42	1	CL0040
AJACLIMF_00512	685	776	685	776	PF03147.17	FDX-ACB	Domain	2	94	94	73.2	1.9e-20	1	No_clan
AJACLIMF_00513	16	110	16	115	PF01548.20	DEDD_Tnp_IS110	Family	1	102	155	53.6	2.4e-14	1	No_clan
AJACLIMF_00514	163	244	161	245	PF02371.19	Transposase_20	Family	5	86	87	37.1	3.2e-09	1	CL0198
AJACLIMF_00516	32	237	31	237	PF00119.23	ATP-synt_A	Domain	2	214	214	184.8	2.1e-54	1	No_clan
AJACLIMF_00517	9	71	9	71	PF00137.24	ATP-synt_C	Family	1	60	60	46	5.4e-12	1	No_clan
AJACLIMF_00518	13	140	12	143	PF00430.21	ATP-synt_B	Coiled-coil	2	129	132	63.4	2.4e-17	1	CL0255
AJACLIMF_00519	4	133	3	134	PF00430.21	ATP-synt_B	Coiled-coil	2	131	132	34.9	1.5e-08	1	CL0255
AJACLIMF_00521	140	348	140	397	PF13632.9	Glyco_trans_2_3	Domain	1	185	194	84.4	1e-23	1	CL0110
AJACLIMF_00522	7	316	7	319	PF02628.18	COX15-CtaA	Family	1	320	323	344.1	7.8e-103	1	CL0328
AJACLIMF_00523	7	114	5	114	PF00289.25	Biotin_carb_N	Domain	3	110	110	139.2	7.8e-41	1	CL0483
AJACLIMF_00523	120	326	119	327	PF02786.20	CPSase_L_D2	Domain	2	209	211	245.2	5e-73	1	CL0179
AJACLIMF_00523	340	446	340	448	PF02785.22	Biotin_carb_C	Domain	1	106	108	118.5	1.4e-34	1	CL0105
AJACLIMF_00523	481	580	474	582	PF18140.4	PCC_BT	Domain	24	125	127	41.3	1.8e-10	1	No_clan
AJACLIMF_00523	592	656	590	657	PF00364.25	Biotin_lipoyl	Domain	3	72	73	51.9	5.5e-14	1	CL0105
AJACLIMF_00525	4	299	3	300	PF00749.24	tRNA-synt_1c	Domain	2	313	314	304.1	9.7e-91	1	CL0039
AJACLIMF_00525	325	449	298	450	PF19269.2	Anticodon_2	Domain	10	140	142	86.7	2e-24	1	No_clan
AJACLIMF_00526	54	150	52	151	PF00011.24	HSP20	Domain	3	101	102	87.6	5.4e-25	1	CL0190
AJACLIMF_00527	2	215	2	215	PF03740.16	PdxJ	Domain	1	216	234	263.7	1.1e-78	1	CL0036
AJACLIMF_00528	1	95	1	95	PF00216.24	Bac_DNA_binding	Domain	1	90	90	83.6	9.2e-24	1	CL0548
AJACLIMF_00529	24	145	24	145	PF00380.22	Ribosomal_S9	Family	1	121	121	149.6	5.9e-44	1	CL0329
AJACLIMF_00530	13	132	13	132	PF00572.21	Ribosomal_L13	Family	1	119	119	149.4	4.9e-44	1	No_clan
AJACLIMF_00531	27	209	27	209	PF02321.21	OEP	Family	1	188	188	82.5	3.6e-23	1	CL0105
AJACLIMF_00531	228	412	228	412	PF02321.21	OEP	Family	1	188	188	108.4	4e-31	1	CL0105
AJACLIMF_00532	101	169	100	171	PF10691.12	DUF2497	Family	2	73	75	49.7	4e-13	1	No_clan
AJACLIMF_00533	9	180	9	180	PF01728.22	FtsJ	Family	1	177	177	191.3	1.6e-56	1	CL0063	predicted_active_site
AJACLIMF_00534	100	151	98	151	PF13637.9	Ank_4	Repeat	3	55	55	47.6	1.9e-12	1	CL0465
AJACLIMF_00534	166	193	164	194	PF13606.9	Ank_3	Repeat	3	30	31	17.4	0.0049	1	CL0465
AJACLIMF_00534	195	260	190	262	PF12796.10	Ank_2	Repeat	23	81	83	48.6	1e-12	1	CL0465
AJACLIMF_00535	17	365	16	366	PF01921.21	tRNA-synt_1f	Family	2	360	361	438.6	1.6e-131	1	CL0039
AJACLIMF_00536	8	91	7	91	PF05101.16	VirB3	Family	2	84	84	77.6	7e-22	1	No_clan
AJACLIMF_00537	191	395	190	395	PF03135.17	CagE_TrbE_VirB	Family	2	206	206	190.1	5.2e-56	1	No_clan
AJACLIMF_00537	587	719	578	739	PF19044.3	P-loop_TraG	Family	192	327	413	31.4	8.4e-08	1	CL0023
AJACLIMF_00538	597	684	450	696	PF04610.17	TrbL	Family	95	182	215	37.3	2.7e-09	1	CL0698
AJACLIMF_00539	472	683	472	717	PF04610.17	TrbL	Family	1	202	215	99.5	2.4e-28	1	CL0698
AJACLIMF_00540	598	794	598	810	PF04610.17	TrbL	Family	1	190	215	61.2	1.3e-16	1	CL0698
AJACLIMF_00541	351	563	351	586	PF04610.17	TrbL	Family	1	191	215	49.1	6.4e-13	1	CL0698
AJACLIMF_00543	2	177	2	179	PF03602.18	Cons_hypoth95	Family	1	180	182	145.8	1.1e-42	1	CL0063
AJACLIMF_00545	104	156	100	158	PF13592.9	HTH_33	Domain	6	58	60	49.4	2.9e-13	1	CL0123
AJACLIMF_00546	6	61	1	68	PF13358.9	DDE_3	Domain	77	138	146	61.3	9.5e-17	1	CL0219
AJACLIMF_00547	4	32	2	34	PF04218.16	CENP-B_N	Domain	19	47	53	22.2	8.6e-05	1	CL0123
AJACLIMF_00548	53	185	52	193	PF13358.9	DDE_3	Domain	2	138	146	125.1	2e-36	1	CL0219
AJACLIMF_00550	69	316	65	317	PF01609.24	DDE_Tnp_1	Domain	5	213	214	82.6	3.3e-23	1	CL0219
AJACLIMF_00553	2	87	2	87	PF00081.25	Sod_Fe_N	Domain	1	82	82	98.5	2.6e-28	1	No_clan
AJACLIMF_00553	98	196	96	197	PF02777.21	Sod_Fe_C	Domain	3	100	101	112.3	1.1e-32	1	No_clan
AJACLIMF_00554	14	161	14	162	PF00675.23	Peptidase_M16	Family	1	148	149	133.5	6.2e-39	1	CL0094	predicted_active_site
AJACLIMF_00554	167	338	167	340	PF05193.24	Peptidase_M16_C	Domain	1	181	183	141.9	2.4e-41	1	CL0094
AJACLIMF_00556	1	114	1	115	PF01710.19	HTH_Tnp_IS630	Domain	1	110	119	83.9	9e-24	1	CL0123
AJACLIMF_00557	5	91	2	95	PF13358.9	DDE_3	Domain	51	141	146	75.6	3.6e-21	1	CL0219
AJACLIMF_00558	14	393	11	396	PF01702.21	TGT	Family	2	351	355	397.8	4.9e-119	1	No_clan	predicted_active_site
AJACLIMF_00559	19	163	18	164	PF01257.22	2Fe-2S_thioredx	Family	2	144	145	206.5	1.7e-61	1	CL0172
AJACLIMF_00561	94	184	46	184	PF12796.10	Ank_2	Repeat	12	83	83	33.6	4.6e-08	1	CL0465
AJACLIMF_00563	1	98	1	98	PF01710.19	HTH_Tnp_IS630	Domain	1	94	119	66.9	1.7e-18	1	CL0123
AJACLIMF_00567	10	239	9	241	PF12784.10	PDDEXK_2	Domain	2	227	229	175.9	1.1e-51	1	CL0236
AJACLIMF_00568	5	91	2	95	PF13358.9	DDE_3	Domain	51	141	146	75.5	3.9e-21	1	CL0219
AJACLIMF_00569	1	110	1	122	PF01710.19	HTH_Tnp_IS630	Domain	1	107	119	83.2	1.5e-23	1	CL0123
AJACLIMF_00571	34	166	33	174	PF13358.9	DDE_3	Domain	2	138	146	124.5	3e-36	1	CL0219
AJACLIMF_00572	4	47	3	78	PF01710.19	HTH_Tnp_IS630	Domain	2	45	119	32.1	1.1e-07	1	CL0123
AJACLIMF_00574	104	217	98	217	PF04002.18	RadC	Family	7	122	122	110.4	5.4e-32	1	CL0366
AJACLIMF_00576	10	239	9	241	PF12784.10	PDDEXK_2	Domain	2	227	229	175.7	1.3e-51	1	CL0236
AJACLIMF_00578	2	138	1	142	PF13358.9	DDE_3	Domain	2	141	146	97.4	6.8e-28	1	CL0219
AJACLIMF_00580	12	144	11	152	PF13358.9	DDE_3	Domain	2	138	146	125	2.2e-36	1	CL0219
AJACLIMF_00581	4	46	3	57	PF01710.19	HTH_Tnp_IS630	Domain	2	44	119	32.7	6.9e-08	1	CL0123
AJACLIMF_00582	9	78	2	79	PF13610.9	DDE_Tnp_IS240	Domain	70	138	139	57.4	1.9e-15	1	CL0219
AJACLIMF_00583	24	98	24	98	PF13565.9	HTH_32	Domain	1	73	73	35.2	1.5e-08	1	CL0123
AJACLIMF_00585	5	106	1	106	PF12920.10	TcdA_TcdB_pore	Family	552	655	655	61	7.7e-17	1	No_clan
AJACLIMF_00586	1	311	1	312	PF12920.10	TcdA_TcdB_pore	Family	223	532	655	353.4	2.5e-105	1	No_clan
AJACLIMF_00587	1	114	1	115	PF01710.19	HTH_Tnp_IS630	Domain	1	110	119	83.9	9e-24	1	CL0123
AJACLIMF_00588	5	91	2	95	PF13358.9	DDE_3	Domain	51	141	146	75.2	4.9e-21	1	CL0219
AJACLIMF_00589	1	115	1	124	PF01710.19	HTH_Tnp_IS630	Domain	1	111	119	87.5	6.9e-25	1	CL0123
AJACLIMF_00591	9	183	3	183	PF01609.24	DDE_Tnp_1	Domain	52	214	214	60.4	2e-16	1	CL0219
AJACLIMF_00592	3	181	2	182	PF00009.30	GTP_EFTU	Domain	2	194	195	173.4	4.2e-51	1	CL0023
AJACLIMF_00592	205	275	205	275	PF03144.28	GTP_EFTU_D2	Domain	1	74	74	34.6	2e-08	1	CL0575
AJACLIMF_00592	292	365	291	367	PF14492.9	EFG_III	Domain	3	73	75	34.7	1.5e-08	1	CL0437
AJACLIMF_00592	399	485	398	487	PF00679.27	EFG_C	Domain	2	86	89	74.7	4.9e-21	1	CL0437
AJACLIMF_00592	489	595	489	595	PF06421.15	LepA_C	Family	1	107	107	164.7	6.4e-49	1	No_clan
AJACLIMF_00594	8	64	8	68	PF00462.27	Glutaredoxin	Domain	1	57	60	78.2	4.2e-22	1	CL0172
AJACLIMF_00595	12	163	8	164	PF06574.15	FAD_syn	Family	5	157	158	148.8	1.2e-43	1	CL0039
AJACLIMF_00595	181	304	181	307	PF01687.20	Flavokinase	Domain	1	120	123	116.6	7.5e-34	1	No_clan	predicted_active_site
AJACLIMF_00596	8	145	8	147	PF01252.21	Peptidase_A8	Family	1	140	142	118.7	2.6e-34	1	No_clan	predicted_active_site
AJACLIMF_00597	51	110	38	110	PF00675.23	Peptidase_M16	Family	15	76	149	47.2	2.3e-12	1	CL0094	predicted_active_site
AJACLIMF_00598	69	246	67	248	PF05193.24	Peptidase_M16_C	Domain	3	181	183	73	3.4e-20	1	CL0094
AJACLIMF_00599	29	142	19	167	PF00675.23	Peptidase_M16	Family	11	123	149	29.6	6.2e-07	1	CL0094
AJACLIMF_00599	173	351	173	351	PF05193.24	Peptidase_M16_C	Domain	1	183	183	84.1	1.3e-23	1	CL0094
AJACLIMF_00600	6	179	4	179	PF00551.22	Formyl_trans_N	Domain	3	181	181	183.7	2.8e-54	1	No_clan	predicted_active_site
AJACLIMF_00602	14	162	14	170	PF01899.19	MNHE	Family	1	136	146	79	3.1e-22	1	No_clan
AJACLIMF_00603	55	122	37	124	PF12796.10	Ank_2	Repeat	20	81	83	44.6	1.8e-11	1	CL0465
AJACLIMF_00603	123	188	119	190	PF12796.10	Ank_2	Repeat	20	81	83	52.2	7.7e-14	1	CL0465
AJACLIMF_00604	4	146	4	147	PF01668.21	SmpB	Family	1	142	143	193.3	1.9e-57	1	No_clan
AJACLIMF_00605	5	249	5	250	PF01790.21	LGT	Family	1	240	242	244.8	7.8e-73	1	No_clan
AJACLIMF_00606	5	91	2	95	PF13358.9	DDE_3	Domain	51	141	146	74.9	6.1e-21	1	CL0219
AJACLIMF_00607	1	110	1	122	PF01710.19	HTH_Tnp_IS630	Domain	1	107	119	83.2	1.5e-23	1	CL0123
AJACLIMF_00610	43	161	43	166	PF13091.9	PLDc_2	Domain	1	127	133	81.1	7.2e-23	1	CL0479	predicted_active_site
AJACLIMF_00611	9	435	9	436	PF01977.19	UbiD	Family	1	405	406	529.5	5.7e-159	1	No_clan	predicted_active_site
AJACLIMF_00612	47	157	46	208	PF12969.10	DUF3857	Family	2	111	166	47.5	2.2e-12	1	CL0672
AJACLIMF_00614	83	240	80	243	PF13462.9	Thioredoxin_4	Domain	4	162	165	57.4	2.1e-15	1	CL0172
AJACLIMF_00618	34	166	33	174	PF13358.9	DDE_3	Domain	2	138	146	125.5	1.4e-36	1	CL0219
AJACLIMF_00621	5	59	4	59	PF09343.13	DUF2460	Family	2	56	200	61.8	6.2e-17	1	No_clan
AJACLIMF_00622	1	112	1	122	PF01710.19	HTH_Tnp_IS630	Domain	1	109	119	80.5	1.1e-22	1	CL0123
AJACLIMF_00623	5	91	2	95	PF13358.9	DDE_3	Domain	51	141	146	74.5	7.8e-21	1	CL0219
AJACLIMF_00624	104	156	100	158	PF13592.9	HTH_33	Domain	6	58	60	49.2	3.2e-13	1	CL0123
AJACLIMF_00625	6	65	1	70	PF13358.9	DDE_3	Domain	77	141	146	61.4	8.9e-17	1	CL0219
AJACLIMF_00626	65	291	64	298	PF02636.20	Methyltransf_28	Family	2	253	263	196.3	7.6e-58	1	CL0063
AJACLIMF_00628	5	81	5	85	PF11020.11	DUF2610	Domain	1	77	81	118.9	7.2e-35	1	CL0057
AJACLIMF_00629	13	77	12	79	PF14805.9	THDPS_N_2	Domain	2	65	67	72.2	3.3e-20	1	No_clan
AJACLIMF_00629	184	219	184	219	PF14602.9	Hexapep_2	Repeat	1	34	34	50.8	1.1e-13	1	CL0536
AJACLIMF_00630	1	35	1	36	PF13717.9	zinc_ribbon_4	Domain	1	35	36	46.4	3e-12	1	CL0167
AJACLIMF_00631	14	408	14	408	PF00890.27	FAD_binding_2	Family	1	417	417	424.4	5.6e-127	1	CL0063	predicted_active_site
AJACLIMF_00631	463	599	463	599	PF02910.23	Succ_DH_flav_C	Domain	1	129	129	148.2	1.2e-43	1	No_clan
AJACLIMF_00632	347	445	347	459	PF12796.10	Ank_2	Repeat	1	74	83	31.1	2.9e-07	1	CL0465
AJACLIMF_00633	9	187	6	188	PF00625.24	Guanylate_kin	Domain	4	181	182	158.8	1.2e-46	1	CL0023	predicted_active_site
AJACLIMF_00634	66	124	64	127	PF13599.9	Pentapeptide_4	Repeat	12	70	78	42.7	5.4e-11	1	CL0505
AJACLIMF_00634	126	164	125	164	PF00805.25	Pentapeptide	Repeat	2	40	40	23.4	3.6e-05	1	CL0505
AJACLIMF_00634	226	294	225	300	PF13599.9	Pentapeptide_4	Repeat	2	70	78	30.1	4.6e-07	1	CL0505
AJACLIMF_00634	299	334	298	334	PF00805.25	Pentapeptide	Repeat	5	40	40	21.7	0.00012	1	CL0505
AJACLIMF_00634	352	421	350	424	PF13599.9	Pentapeptide_4	Repeat	3	72	78	27.8	2.4e-06	1	CL0505
AJACLIMF_00634	522	558	522	560	PF00805.25	Pentapeptide	Repeat	2	38	40	34.3	1.4e-08	1	CL0505
AJACLIMF_00635	238	305	208	316	PF12796.10	Ank_2	Repeat	23	73	83	28	2.6e-06	1	CL0465
AJACLIMF_00636	5	143	5	145	PF02729.24	OTCace_N	Domain	1	144	146	128	3.1e-37	1	No_clan
AJACLIMF_00636	151	291	151	292	PF00185.27	OTCace	Domain	1	156	157	80.8	1.2e-22	1	CL0399
AJACLIMF_00637	79	296	78	313	PF13343.9	SBP_bac_6	Family	4	218	244	83.1	2.3e-23	1	CL0177
AJACLIMF_00639	37	93	12	98	PF01513.24	NAD_kinase	Domain	75	129	135	32.4	1.1e-07	1	CL0240	predicted_active_site
AJACLIMF_00639	121	211	119	240	PF20143.2	NAD_kinase_C	Domain	4	90	126	45.4	6.5e-12	1	CL0701
AJACLIMF_00640	5	67	3	67	PF01197.21	Ribosomal_L31	Family	8	67	67	48.8	6.3e-13	1	No_clan
AJACLIMF_00641	3	286	2	316	PF00698.24	Acyl_transf_1	Domain	2	278	319	134.9	4.8e-39	1	CL0323	predicted_active_site
AJACLIMF_00643	4	486	4	487	PF01676.21	Metalloenzyme	Family	1	247	248	242.9	3.4e-72	1	CL0088	predicted_active_site
AJACLIMF_00643	84	286	83	287	PF06415.16	iPGM_N	Domain	2	214	215	212.2	6.8e-63	1	No_clan
AJACLIMF_00644	55	65	54	66	PF13516.9	LRR_6	Repeat	2	12	24	8.7	2.2	1	CL0022
AJACLIMF_00644	82	102	80	102	PF13516.9	LRR_6	Repeat	3	23	24	24	2.8e-05	1	CL0022
AJACLIMF_00644	107	124	106	125	PF13516.9	LRR_6	Repeat	2	19	24	13	0.093	1	CL0022
AJACLIMF_00646	104	156	100	158	PF13592.9	HTH_33	Domain	6	58	60	49.2	3.2e-13	1	CL0123
AJACLIMF_00647	6	65	1	70	PF13358.9	DDE_3	Domain	77	141	146	61.4	8.9e-17	1	CL0219
AJACLIMF_00648	16	126	15	127	PF02142.25	MGS	Domain	2	94	95	66.7	1.7e-18	1	No_clan
AJACLIMF_00648	133	440	132	440	PF01808.21	AICARFT_IMPCHas	Family	2	310	310	383.2	1.1e-114	1	CL0109	predicted_active_site
AJACLIMF_00649	17	175	4	175	PF00551.22	Formyl_trans_N	Domain	26	181	181	145.5	1.5e-42	1	No_clan	predicted_active_site
AJACLIMF_00649	199	284	196	285	PF02911.21	Formyl_trans_C	Domain	6	99	100	37.4	2.3e-09	1	No_clan
AJACLIMF_00650	3	109	3	109	PF00453.21	Ribosomal_L20	Family	1	107	107	157.7	9.5e-47	1	No_clan
AJACLIMF_00651	5	62	5	64	PF01632.22	Ribosomal_L35p	Family	2	59	61	58.7	6.5e-16	1	No_clan
AJACLIMF_00652	15	142	9	143	PF07310.16	PAS_5	Domain	9	136	137	29.7	5.2e-07	1	CL0183
AJACLIMF_00653	1	110	1	123	PF01710.19	HTH_Tnp_IS630	Domain	1	107	119	83.1	1.6e-23	1	CL0123
AJACLIMF_00654	5	91	2	95	PF13358.9	DDE_3	Domain	51	141	146	74.9	5.9e-21	1	CL0219
AJACLIMF_00658	5	548	5	548	PF01411.22	tRNA-synt_2c	Family	1	552	552	680.7	1.5e-204	1	CL0040
AJACLIMF_00658	645	687	645	687	PF07973.17	tRNA_SAD	Domain	1	44	44	60.3	1.5e-16	1	CL0094
AJACLIMF_00659	5	91	2	95	PF13358.9	DDE_3	Domain	51	141	146	75.1	5.2e-21	1	CL0219
AJACLIMF_00660	1	110	1	122	PF01710.19	HTH_Tnp_IS630	Domain	1	107	119	83.3	1.4e-23	1	CL0123
AJACLIMF_00661	35	169	35	170	PF00730.28	HhH-GPD	Domain	1	107	108	80.3	1.4e-22	1	CL0198
AJACLIMF_00661	100	127	100	129	PF00633.26	HHH	Motif	1	28	30	27.9	1.5e-06	1	CL0198	predicted_active_site
AJACLIMF_00661	188	204	188	204	PF10576.12	EndIII_4Fe-2S	Domain	1	17	17	21.1	0.00032	1	No_clan
AJACLIMF_00663	13	103	9	112	PF01609.24	DDE_Tnp_1	Domain	5	96	214	51.2	1.3e-13	1	CL0219
AJACLIMF_00665	5	146	2	150	PF13624.9	SurA_N_3	Domain	11	154	162	89.2	2.6e-25	1	CL0262
AJACLIMF_00665	200	350	200	357	PF13145.9	Rotamase_2	Domain	1	114	121	42	1.6e-10	1	CL0487
AJACLIMF_00666	9	70	9	70	PF00886.22	Ribosomal_S16	Family	1	62	62	94.2	3.7e-27	1	No_clan
AJACLIMF_00667	39	268	36	282	PF00348.20	polyprenyl_synt	Domain	4	241	256	209.8	3.9e-62	1	CL0613
AJACLIMF_00668	20	178	7	178	PF01025.22	GrpE	Family	5	166	166	152	1.2e-44	1	No_clan
AJACLIMF_00669	5	283	2	286	PF00579.28	tRNA-synt_1b	Family	8	290	293	252.5	5.5e-75	1	CL0039
AJACLIMF_00671	104	156	100	158	PF13592.9	HTH_33	Domain	6	58	60	43.8	1.6e-11	1	CL0123
AJACLIMF_00672	6	65	1	70	PF13358.9	DDE_3	Domain	77	141	146	61.4	8.9e-17	1	CL0219
AJACLIMF_00674	1	77	1	77	PF00665.29	rve	Domain	26	102	102	57.6	1.3e-15	1	CL0219
AJACLIMF_00674	84	132	84	138	PF13333.9	rve_2	Family	1	44	52	37.2	2.7e-09	1	CL0219
AJACLIMF_00675	69	182	65	189	PF01609.24	DDE_Tnp_1	Domain	5	115	214	38.1	1.4e-09	1	CL0219
AJACLIMF_00676	12	144	11	152	PF13358.9	DDE_3	Domain	2	138	146	126.2	9.3e-37	1	CL0219
AJACLIMF_00678	43	131	13	132	PF01609.24	DDE_Tnp_1	Domain	120	213	214	42.2	7.7e-11	1	CL0219
AJACLIMF_00680	3	117	3	117	PF00072.27	Response_reg	Domain	1	112	112	71.8	5.3e-20	1	CL0304
AJACLIMF_00680	149	226	149	226	PF00486.31	Trans_reg_C	Domain	1	77	77	66.6	1.7e-18	1	CL0123
AJACLIMF_00681	3	153	2	155	PF01210.26	NAD_Gly3P_dh_N	Family	2	154	157	139.1	1.3e-40	1	CL0063
AJACLIMF_00681	175	320	175	321	PF07479.17	NAD_Gly3P_dh_C	Domain	1	141	142	132.6	1.3e-38	1	CL0106	predicted_active_site
AJACLIMF_00681	238	306	238	306	PF20618.1	GPD_NAD_C_bact	Domain	1	66	66	56.9	2.4e-15	1	No_clan
AJACLIMF_00682	1	129	1	133	PF04608.16	PgpA	Family	14	131	135	119	1.6e-34	1	No_clan
AJACLIMF_00683	167	246	137	246	PF00583.28	Acetyltransf_1	Family	32	117	117	44.3	2e-11	1	CL0257
AJACLIMF_00685	31	134	30	135	PF13085.9	Fer2_3	Domain	2	108	109	111.6	2e-32	1	CL0486
AJACLIMF_00685	172	244	171	244	PF13534.9	Fer4_17	Domain	2	61	61	37.6	2.7e-09	1	CL0344
AJACLIMF_00686	14	141	12	143	PF02130.20	YbeY	Family	3	129	131	120.1	5.7e-35	1	CL0126
AJACLIMF_00687	2	129	2	129	PF01878.21	EVE	Domain	1	145	145	136.4	7.7e-40	1	CL0178
AJACLIMF_00688	16	189	16	189	PF00091.28	Tubulin	Domain	1	197	197	138.8	2.7e-40	1	CL0566
AJACLIMF_00688	237	332	237	332	PF12327.11	FtsZ_C	Domain	1	95	95	129.8	3.9e-38	1	CL0442
AJACLIMF_00690	1	178	1	181	PF01078.24	Mg_chelatase	Domain	25	203	207	262.8	1.8e-78	1	CL0023
AJACLIMF_00690	188	284	188	284	PF13335.9	Mg_chelatase_C	Family	1	94	94	104.3	4.4e-30	1	CL0671
AJACLIMF_00692	9	140	3	141	PF01609.24	DDE_Tnp_1	Domain	52	171	214	27	3.4e-06	1	CL0219
AJACLIMF_00693	12	144	11	152	PF13358.9	DDE_3	Domain	2	138	146	126.2	9.3e-37	1	CL0219
AJACLIMF_00696	21	118	16	122	PF13541.9	ChlI	Domain	2	97	121	115.6	1.3e-33	1	CL0329
AJACLIMF_00697	50	168	48	171	PF01522.24	Polysacc_deac_1	Family	4	120	124	114.7	2.8e-33	1	CL0158	predicted_active_site
AJACLIMF_00698	87	175	84	176	PF03717.18	PBP_dimer	Domain	79	180	181	44.4	2.4e-11	1	No_clan
AJACLIMF_00698	207	511	207	517	PF00905.25	Transpeptidase	Domain	1	300	306	181.8	1.9e-53	1	CL0013	predicted_active_site
AJACLIMF_00699	13	214	13	214	PF02190.19	LON_substr_bdg	Family	1	205	205	123.1	1.5e-35	1	CL0178
AJACLIMF_00699	366	503	366	507	PF00004.32	AAA	Domain	1	128	132	73.5	2.3e-20	1	CL0023
AJACLIMF_00699	583	785	582	786	PF05362.16	Lon_C	Domain	2	204	205	300	7.8e-90	1	CL0329	predicted_active_site
AJACLIMF_00700	9	48	8	49	PF06689.16	zf-C4_ClpX	Domain	2	38	39	51.6	6.7e-14	1	CL0167
AJACLIMF_00700	114	311	113	312	PF07724.17	AAA_2	Domain	2	170	171	167.6	2.9e-49	1	CL0023
AJACLIMF_00700	318	386	318	407	PF10431.12	ClpB_D2-small	Domain	1	65	81	50.5	1.7e-13	1	CL0671
AJACLIMF_00701	13	192	12	193	PF00574.26	CLP_protease	Domain	2	181	182	286.2	1.1e-85	1	CL0127	predicted_active_site
AJACLIMF_00702	26	167	20	168	PF05697.16	Trigger_N	Family	8	139	140	80.9	1.2e-22	1	No_clan
AJACLIMF_00702	184	255	182	286	PF00254.31	FKBP_C	Domain	4	78	94	44.2	1.9e-11	1	CL0487
AJACLIMF_00702	294	425	290	426	PF05698.17	Trigger_C	Family	8	161	162	29.2	8.6e-07	1	CL0262
AJACLIMF_00704	49	115	49	115	PF04972.20	BON	Domain	1	69	69	51.4	1.1e-13	1	No_clan
AJACLIMF_00704	127	192	126	194	PF04972.20	BON	Domain	2	67	69	39.3	6.3e-10	1	No_clan
AJACLIMF_00706	69	182	65	187	PF01609.24	DDE_Tnp_1	Domain	5	115	214	37.9	1.6e-09	1	CL0219
AJACLIMF_00708	7	76	6	76	PF17827.4	PrmC_N	Domain	2	71	71	44.3	2.2e-11	1	No_clan
AJACLIMF_00708	111	196	98	212	PF05175.17	MTS	Domain	28	114	170	37.9	1.4e-09	1	CL0063
AJACLIMF_00710	14	122	12	124	PF00164.28	Ribosom_S12_S23	Family	3	112	114	128.4	9.9e-38	1	CL0021
AJACLIMF_00711	1	151	1	151	PF00177.24	Ribosomal_S7	Domain	1	149	149	171.3	1.1e-50	1	No_clan
AJACLIMF_00712	7	279	6	279	PF00009.30	GTP_EFTU	Domain	2	195	195	234.4	8.4e-70	1	CL0023
AJACLIMF_00712	322	389	322	389	PF03144.28	GTP_EFTU_D2	Domain	1	74	74	52.8	4.2e-14	1	CL0575
AJACLIMF_00712	402	475	402	476	PF14492.9	EFG_III	Domain	1	74	75	110.2	4e-32	1	CL0437
AJACLIMF_00712	477	595	477	596	PF03764.21	EFG_IV	Domain	1	120	121	138.2	1.2e-40	1	CL0329
AJACLIMF_00712	599	685	598	686	PF00679.27	EFG_C	Domain	2	88	89	100.6	4e-29	1	CL0437
AJACLIMF_00713	10	196	10	198	PF00009.30	GTP_EFTU	Domain	1	193	195	178.9	8.4e-53	1	CL0023
AJACLIMF_00713	221	289	221	290	PF03144.28	GTP_EFTU_D2	Domain	1	73	74	57	2e-15	1	CL0575
AJACLIMF_00713	294	388	294	389	PF03143.20	GTP_EFTU_D3	Domain	1	107	108	126.2	6.7e-37	1	No_clan
AJACLIMF_00715	100	206	99	207	PF02357.22	NusG	Domain	2	97	98	61.6	8.5e-17	1	CL0439
AJACLIMF_00716	8	69	8	70	PF03946.17	Ribosomal_L11_N	Domain	1	57	58	68	5.3e-19	1	No_clan
AJACLIMF_00716	77	143	75	143	PF00298.22	Ribosomal_L11	Domain	3	70	70	74.7	7e-21	1	No_clan
AJACLIMF_00717	17	205	13	206	PF00687.24	Ribosomal_L1	Domain	3	203	204	141.5	3e-41	1	No_clan
AJACLIMF_00718	2	97	1	99	PF00466.23	Ribosomal_L10	Family	2	98	100	55.4	5.6e-15	1	No_clan
AJACLIMF_00719	6	34	5	60	PF16320.8	Ribosomal_L12_N	Domain	3	31	48	26	6e-06	1	No_clan
AJACLIMF_00719	65	132	64	133	PF00542.22	Ribosomal_L12	Domain	2	66	67	73.1	1.9e-20	1	No_clan
AJACLIMF_00720	32	520	31	521	PF04563.18	RNA_pol_Rpb2_1	Family	2	202	203	64.7	8.4e-18	1	No_clan
AJACLIMF_00720	171	243	171	256	PF04561.17	RNA_pol_Rpb2_2	Domain	1	72	190	28.8	9.5e-07	1	No_clan
AJACLIMF_00720	377	475	368	475	PF04561.17	RNA_pol_Rpb2_2	Domain	96	190	190	57.2	1.7e-15	1	No_clan
AJACLIMF_00720	534	602	534	602	PF04565.19	RNA_pol_Rpb2_3	Domain	1	68	68	105.2	1.6e-30	1	No_clan
AJACLIMF_00720	612	677	612	677	PF10385.12	RNA_pol_Rpb2_45	Domain	1	65	65	63.7	1.5e-17	1	No_clan
AJACLIMF_00720	738	1353	738	1354	PF00562.31	RNA_pol_Rpb2_6	Domain	1	388	389	487.9	2.4e-146	1	CL0410
AJACLIMF_00720	1356	1430	1356	1432	PF04560.23	RNA_pol_Rpb2_7	Domain	1	85	87	85.2	3.4e-24	1	No_clan
AJACLIMF_00720	1446	1775	1445	1775	PF04997.15	RNA_pol_Rpb1_1	Domain	2	312	312	255.5	7.8e-76	1	No_clan
AJACLIMF_00720	1777	1820	1777	1833	PF00623.23	RNA_pol_Rpb1_2	Domain	1	44	166	32	1.4e-07	1	No_clan
AJACLIMF_00720	1843	1918	1824	1919	PF00623.23	RNA_pol_Rpb1_2	Domain	90	165	166	92.2	4.5e-26	1	No_clan
AJACLIMF_00720	1922	2073	1922	2074	PF04983.21	RNA_pol_Rpb1_3	Domain	1	156	157	78	8.1e-22	1	No_clan
AJACLIMF_00720	2103	2184	2103	2185	PF05000.20	RNA_pol_Rpb1_4	Domain	1	107	108	60.8	1.1e-16	1	No_clan
AJACLIMF_00720	2187	2736	2187	2738	PF04998.20	RNA_pol_Rpb1_5	Domain	1	265	267	238.2	1.1e-70	1	No_clan
AJACLIMF_00721	16	311	15	316	PF01207.20	Dus	Family	2	301	310	349.3	1.7e-104	1	CL0036	predicted_active_site
AJACLIMF_00723	8	114	8	115	PF02403.25	Seryl_tRNA_N	Domain	1	107	108	68.6	5.1e-19	1	CL0298
AJACLIMF_00723	230	407	220	407	PF00587.28	tRNA-synt_2b	Domain	9	179	179	124.3	5.7e-36	1	CL0040
AJACLIMF_00724	1	100	1	100	PF02844.18	GARS_N	Domain	1	100	100	114	4.9e-33	1	CL0483
AJACLIMF_00724	101	294	101	295	PF01071.22	GARS_A	Domain	1	193	194	238.3	6.2e-71	1	CL0179
AJACLIMF_00724	332	422	332	423	PF02843.19	GARS_C	Domain	1	90	92	96.7	8.8e-28	1	CL0105
AJACLIMF_00725	7	154	7	154	PF06271.15	RDD	Family	1	138	138	57.1	2.6e-15	1	No_clan
AJACLIMF_00726	5	335	4	335	PF00180.23	Iso_dh	Domain	2	347	347	318.5	5.8e-95	1	CL0270
AJACLIMF_00726	373	470	373	472	PF18324.4	TT1725	Domain	1	104	110	58.5	6.6e-16	1	No_clan
AJACLIMF_00727	18	74	17	77	PF00226.34	DnaJ	Domain	2	54	63	27.8	2.2e-06	1	CL0392
AJACLIMF_00730	34	168	34	169	PF00730.28	HhH-GPD	Domain	1	107	108	80.2	1.4e-22	1	CL0198
AJACLIMF_00730	99	126	99	128	PF00633.26	HHH	Motif	1	28	30	27.9	1.5e-06	1	CL0198	predicted_active_site
AJACLIMF_00730	187	203	187	203	PF10576.12	EndIII_4Fe-2S	Domain	1	17	17	21	0.00032	1	No_clan
AJACLIMF_00731	52	185	49	186	PF06242.14	TrcR	Family	3	138	139	128	2.8e-37	1	No_clan
AJACLIMF_00732	49	95	49	95	PF07498.15	Rho_N	Domain	1	43	43	31.6	1.2e-07	1	CL0306
AJACLIMF_00732	100	171	99	173	PF07497.15	Rho_RNA_bind	Domain	2	71	73	92.1	1.6e-26	1	CL0021
AJACLIMF_00732	209	413	208	415	PF00006.28	ATP-synt_ab	Domain	2	212	214	83.3	2e-23	1	CL0023
AJACLIMF_00733	5	469	4	469	PF00478.28	IMPDH	Domain	2	345	345	518.6	7e-156	1	CL0036	predicted_active_site
AJACLIMF_00733	92	135	82	138	PF00571.31	CBS	Domain	8	52	57	45.8	6.9e-12	1	No_clan
AJACLIMF_00733	146	198	146	201	PF00571.31	CBS	Domain	1	51	57	19.9	0.00081	1	No_clan
AJACLIMF_00734	7	259	5	262	PF00398.23	RrnaAD	Domain	3	261	265	169.1	1e-49	1	CL0063
AJACLIMF_00736	1	218	1	219	PF00121.21	TIM	Domain	9	244	245	220.8	2e-65	1	CL0036	predicted_active_site
AJACLIMF_00737	122	287	122	288	PF08245.15	Mur_ligase_M	Domain	1	199	200	93.1	2.3e-26	1	CL0023
AJACLIMF_00738	108	183	108	184	PF08511.14	COQ9	Domain	1	76	77	96.2	7.8e-28	1	CL0174
AJACLIMF_00739	17	90	17	91	PF13565.9	HTH_32	Domain	1	72	73	43.3	4.5e-11	1	CL0123
AJACLIMF_00740	11	71	1	73	PF12796.10	Ank_2	Repeat	17	67	83	36.7	5.1e-09	1	CL0465
AJACLIMF_00741	4	57	1	57	PF12796.10	Ank_2	Repeat	33	83	83	33.9	3.9e-08	1	CL0465
AJACLIMF_00741	61	92	60	92	PF00023.33	Ank	Repeat	2	33	33	26.9	4.7e-06	1	CL0465
AJACLIMF_00741	96	130	95	131	PF00023.33	Ank	Repeat	4	32	33	16.1	0.012	1	CL0465
AJACLIMF_00742	5	91	2	95	PF13358.9	DDE_3	Domain	51	141	146	75.6	3.7e-21	1	CL0219
AJACLIMF_00743	1	110	1	122	PF01710.19	HTH_Tnp_IS630	Domain	1	107	119	83.3	1.4e-23	1	CL0123
AJACLIMF_00744	6	65	1	70	PF13358.9	DDE_3	Domain	77	141	146	61.4	8.9e-17	1	CL0219
AJACLIMF_00746	104	156	100	158	PF13592.9	HTH_33	Domain	6	58	60	49.7	2.2e-13	1	CL0123
AJACLIMF_00747	19	85	18	97	PF13737.9	DDE_Tnp_1_5	Domain	2	70	112	40.2	3.4e-10	1	CL0219
AJACLIMF_00748	28	62	24	62	PF10399.12	UCR_Fe-S_N	Motif	7	41	41	49.6	2e-13	1	CL0300
AJACLIMF_00748	76	181	70	186	PF00355.29	Rieske	Domain	9	86	89	49.9	2.4e-13	1	CL0516
AJACLIMF_00749	29	488	29	495	PF00521.23	DNA_topoisoIV	Family	1	419	426	494.4	2.9e-148	1	No_clan	predicted_active_site
AJACLIMF_00749	526	569	526	573	PF03989.16	DNA_gyraseA_C	Repeat	1	44	48	41.8	5.7e-11	1	No_clan
AJACLIMF_00749	577	625	576	626	PF03989.16	DNA_gyraseA_C	Repeat	2	47	48	25.2	8.8e-06	1	No_clan
AJACLIMF_00749	633	678	633	678	PF03989.16	DNA_gyraseA_C	Repeat	1	48	48	24.4	1.6e-05	1	No_clan
AJACLIMF_00749	681	729	681	729	PF03989.16	DNA_gyraseA_C	Repeat	1	48	48	36.5	2.6e-09	1	No_clan
AJACLIMF_00749	785	831	784	832	PF03989.16	DNA_gyraseA_C	Repeat	2	47	48	38.5	6.1e-10	1	No_clan
AJACLIMF_00749	835	880	835	882	PF03989.16	DNA_gyraseA_C	Repeat	1	46	48	47.2	1.2e-12	1	No_clan
AJACLIMF_00751	106	164	104	168	PF14559.9	TPR_19	Repeat	3	61	68	31.1	2.6e-07	1	CL0020
AJACLIMF_00751	198	228	195	228	PF13181.9	TPR_8	Repeat	4	34	34	29.2	6.3e-07	1	CL0020
AJACLIMF_00751	233	261	232	261	PF13181.9	TPR_8	Repeat	5	33	34	13.8	0.054	1	CL0020
AJACLIMF_00752	10	112	10	112	PF06935.14	DUF1284	Family	1	102	102	99	1.9e-28	1	No_clan
AJACLIMF_00753	33	173	32	175	PF02632.17	BioY	Family	2	135	137	120.1	7.6e-35	1	CL0315
AJACLIMF_00754	22	168	21	168	PF00881.27	Nitroreductase	Domain	2	168	168	69.5	3.8e-19	1	CL0529
AJACLIMF_00756	6	65	1	70	PF13358.9	DDE_3	Domain	77	141	146	61.4	8.9e-17	1	CL0219
AJACLIMF_00758	104	156	100	158	PF13592.9	HTH_33	Domain	6	58	60	44.1	1.2e-11	1	CL0123
AJACLIMF_00759	1	78	1	91	PF01527.23	HTH_Tnp_1	Family	1	74	75	31.5	1.7e-07	1	CL0123
AJACLIMF_00760	19	73	15	73	PF13276.9	HTH_21	Domain	5	60	60	54.3	1.2e-14	1	CL0123
AJACLIMF_00760	180	245	179	245	PF13683.9	rve_3	Domain	2	67	67	57.1	1.3e-15	1	CL0219
AJACLIMF_00761	6	77	3	80	PF13358.9	DDE_3	Domain	27	98	146	34.1	2.3e-08	1	CL0219
AJACLIMF_00762	5	91	2	95	PF13358.9	DDE_3	Domain	51	141	146	75.6	3.5e-21	1	CL0219
AJACLIMF_00763	1	110	1	122	PF01710.19	HTH_Tnp_IS630	Domain	1	107	119	83.3	1.4e-23	1	CL0123
AJACLIMF_00764	35	56	32	56	PF07549.17	Sec_GG	Motif	4	25	28	20.2	0.00033	1	No_clan
AJACLIMF_00764	327	493	319	498	PF02355.19	SecD_SecF	Family	14	183	189	73.4	1.6e-20	1	CL0322
AJACLIMF_00765	106	238	105	246	PF13358.9	DDE_3	Domain	2	138	146	124.1	3.9e-36	1	CL0219
AJACLIMF_00767	3	206	3	208	PF01379.23	Porphobil_deam	Domain	1	206	208	235.8	3.7e-70	1	CL0177	predicted_active_site
AJACLIMF_00767	220	288	219	289	PF03900.18	Porphobil_deamC	Domain	2	74	75	38.6	1.2e-09	1	No_clan
AJACLIMF_00768	36	159	30	160	PF01565.26	FAD_binding_4	Domain	7	138	139	58.6	5.9e-16	1	CL0077
AJACLIMF_00768	194	292	193	292	PF02873.19	MurB_C	Domain	2	115	115	90.5	8e-26	1	No_clan
AJACLIMF_00770	6	388	3	389	PF00375.21	SDF	Family	5	390	391	299.8	3.4e-89	1	No_clan
AJACLIMF_00771	38	163	35	178	PF00156.30	Pribosyltran	Domain	4	140	158	29	6.5e-07	1	CL0533
AJACLIMF_00773	14	95	11	96	PF02371.19	Transposase_20	Family	5	86	87	39	7.9e-10	1	CL0198
AJACLIMF_00775	5	91	2	95	PF13358.9	DDE_3	Domain	51	141	146	74.1	1e-20	1	CL0219
AJACLIMF_00776	2	83	1	95	PF01710.19	HTH_Tnp_IS630	Domain	29	107	119	56.9	2.2e-15	1	CL0123
AJACLIMF_00778	12	144	11	152	PF13358.9	DDE_3	Domain	2	138	146	126.2	9.3e-37	1	CL0219
AJACLIMF_00779	4	47	3	78	PF01710.19	HTH_Tnp_IS630	Domain	2	45	119	32.1	1.1e-07	1	CL0123
AJACLIMF_00780	6	61	1	68	PF13358.9	DDE_3	Domain	77	138	146	61.3	9.5e-17	1	CL0219
AJACLIMF_00781	104	156	100	158	PF13592.9	HTH_33	Domain	6	58	60	49.4	2.9e-13	1	CL0123
AJACLIMF_00784	1	114	1	115	PF01710.19	HTH_Tnp_IS630	Domain	1	110	119	83.9	9e-24	1	CL0123
AJACLIMF_00785	5	91	2	95	PF13358.9	DDE_3	Domain	51	141	146	75.4	4.1e-21	1	CL0219
AJACLIMF_00786	66	193	54	195	PF13522.9	GATase_6	Domain	8	131	133	67.1	1.7e-18	1	CL0052
AJACLIMF_00786	290	410	283	412	PF01380.25	SIS	Domain	8	129	131	89.3	1.9e-25	1	CL0067
AJACLIMF_00786	456	581	454	583	PF01380.25	SIS	Domain	3	126	131	64	1.2e-17	1	CL0067
AJACLIMF_00787	21	98	20	99	PF02699.18	YajC	Family	2	79	80	94.3	3.3e-27	1	No_clan
AJACLIMF_00789	22	238	22	238	PF00318.23	Ribosomal_S2	Family	1	215	215	282	2.4e-84	1	CL0067
AJACLIMF_00790	70	273	70	277	PF00889.22	EF_TS	Family	1	203	208	206.8	2.9e-61	1	No_clan
AJACLIMF_00791	15	223	14	223	PF00696.31	AA_kinase	Family	2	241	241	97.4	1.1e-27	1	No_clan
AJACLIMF_00792	21	183	20	183	PF01765.22	RRF	Domain	2	162	162	177	2.9e-52	1	No_clan
AJACLIMF_00793	24	305	19	307	PF12849.10	PBP_like_2	Family	9	279	282	105	6.2e-30	1	CL0177
AJACLIMF_00794	114	344	110	349	PF01609.24	DDE_Tnp_1	Domain	5	195	214	80	2.1e-22	1	CL0219
AJACLIMF_00795	5	91	2	95	PF13358.9	DDE_3	Domain	51	141	146	74.9	5.9e-21	1	CL0219
AJACLIMF_00796	1	114	1	115	PF01710.19	HTH_Tnp_IS630	Domain	1	110	119	83.8	9.8e-24	1	CL0123
AJACLIMF_00797	23	141	22	148	PF03918.17	CcmH	Family	2	120	143	99.9	7.9e-29	1	No_clan
AJACLIMF_00799	9	94	7	94	PF00111.30	Fer2	Domain	3	78	78	39	6.4e-10	1	CL0486
AJACLIMF_00802	6	65	1	70	PF13358.9	DDE_3	Domain	77	141	146	61.4	8.9e-17	1	CL0219
AJACLIMF_00803	47	204	5	210	PF03553.17	Na_H_antiporter	Family	137	296	303	56.5	2.7e-15	1	CL0182
AJACLIMF_00803	223	414	207	420	PF03553.17	Na_H_antiporter	Family	93	294	303	25.4	8e-06	1	CL0182
AJACLIMF_00804	3	93	1	96	PF01807.23	zf-CHC2	Domain	5	95	98	113.2	4.1e-33	1	CL0167
AJACLIMF_00804	117	228	111	230	PF08275.14	Toprim_N	Domain	9	126	128	123.6	5.5e-36	1	No_clan
AJACLIMF_00804	239	303	237	317	PF13662.9	Toprim_4	Domain	3	78	89	65.8	3.9e-18	1	CL0413
AJACLIMF_00805	5	144	5	144	PF02502.21	LacAB_rpiB	Family	1	139	139	173.8	2.1e-51	1	No_clan	predicted_active_site
AJACLIMF_00805	193	352	185	355	PF13489.9	Methyltransf_23	Domain	10	159	165	76.4	2.4e-21	1	CL0063
AJACLIMF_00806	5	370	2	371	PF00375.21	SDF	Family	4	390	391	104	1e-29	1	No_clan
AJACLIMF_00807	31	105	28	113	PF00814.28	TsaD	Family	25	99	271	62	7.9e-17	1	CL0108
AJACLIMF_00808	15	136	15	147	PF13238.9	AAA_18	Domain	1	120	129	34.5	2.8e-08	1	CL0023
AJACLIMF_00809	2	71	1	80	PF00596.24	Aldolase_II	Domain	52	127	186	45.9	5.9e-12	1	No_clan
AJACLIMF_00810	104	156	100	158	PF13592.9	HTH_33	Domain	6	58	60	49.2	3.2e-13	1	CL0123
AJACLIMF_00811	6	65	1	70	PF13358.9	DDE_3	Domain	77	141	146	61.4	8.9e-17	1	CL0219
AJACLIMF_00812	22	71	5	72	PF00596.24	Aldolase_II	Domain	139	185	186	38.4	1.2e-09	1	No_clan
AJACLIMF_00813	34	202	8	214	PF03379.16	CcmB	Family	40	204	215	57.5	1.4e-15	1	CL0181
AJACLIMF_00814	81	116	81	116	PF01258.20	zf-dskA_traR	Family	1	36	36	44.8	9.4e-12	1	CL0167
AJACLIMF_00815	114	224	110	239	PF01609.24	DDE_Tnp_1	Domain	5	112	214	32.9	5.3e-08	1	CL0219
AJACLIMF_00816	1	115	1	128	PF01710.19	HTH_Tnp_IS630	Domain	1	111	119	81	7.3e-23	1	CL0123
AJACLIMF_00816	131	266	130	271	PF13358.9	DDE_3	Domain	2	140	146	95.3	3.2e-27	1	CL0219
AJACLIMF_00818	23	418	23	419	PF04551.17	GcpE	Family	1	351	352	330.3	1.5e-98	1	No_clan
AJACLIMF_00819	104	156	100	158	PF13592.9	HTH_33	Domain	6	58	60	49.4	2.9e-13	1	CL0123
AJACLIMF_00820	6	65	1	70	PF13358.9	DDE_3	Domain	77	141	146	61.4	8.9e-17	1	CL0219
AJACLIMF_00823	3	105	3	106	PF00044.27	Gp_dh_N	Domain	1	100	101	108.4	2e-31	1	CL0063
AJACLIMF_00823	156	307	156	307	PF02800.23	Gp_dh_C	Domain	1	158	158	181.9	6.8e-54	1	CL0139
AJACLIMF_00824	13	231	13	231	PF00902.21	TatC	Family	1	207	207	210.9	1.8e-62	1	No_clan
AJACLIMF_00829	735	831	734	831	PF00856.31	SET	Family	2	169	169	38.3	1.8e-09	1	No_clan
AJACLIMF_00830	75	91	73	91	PF13516.9	LRR_6	Repeat	7	23	24	9.7	1.1	1	CL0022
AJACLIMF_00830	220	239	218	240	PF13516.9	LRR_6	Repeat	4	23	24	12.3	0.16	1	CL0022
AJACLIMF_00830	363	385	363	386	PF13516.9	LRR_6	Repeat	1	23	24	11.2	0.36	1	CL0022
AJACLIMF_00831	169	333	117	334	PF01609.24	DDE_Tnp_1	Domain	64	213	214	59	5.6e-16	1	CL0219
AJACLIMF_00832	9	229	9	241	PF12784.10	PDDEXK_2	Domain	1	217	229	169	1.4e-49	1	CL0236
AJACLIMF_00834	119	230	116	231	PF01119.22	DNA_mis_repair	Family	7	118	119	128.8	8.6e-38	1	CL0329
AJACLIMF_00835	8	65	2	69	PF08676.14	MutL_C	Domain	47	102	146	31.7	1.2e-07	1	No_clan
AJACLIMF_00836	1	78	1	93	PF01527.23	HTH_Tnp_1	Family	1	74	75	31.4	1.8e-07	1	CL0123
AJACLIMF_00837	19	55	15	55	PF13276.9	HTH_21	Domain	5	42	60	34.7	1.6e-08	1	CL0123
AJACLIMF_00838	88	153	87	153	PF13683.9	rve_3	Domain	2	67	67	58.3	5e-16	1	CL0219
AJACLIMF_00839	9	122	9	129	PF01548.20	DEDD_Tnp_IS110	Family	1	118	155	57.8	1.2e-15	1	No_clan
AJACLIMF_00840	6	151	5	153	PF01548.20	DEDD_Tnp_IS110	Family	2	153	155	44.4	1.6e-11	1	No_clan
AJACLIMF_00841	4	67	1	72	PF02371.19	Transposase_20	Family	19	81	87	51.7	8.4e-14	1	CL0198
AJACLIMF_00842	54	136	53	137	PF02371.19	Transposase_20	Family	2	86	87	59.5	3.1e-16	1	CL0198
AJACLIMF_00843	104	156	100	158	PF13592.9	HTH_33	Domain	6	58	60	49.7	2.2e-13	1	CL0123
AJACLIMF_00844	4	72	1	77	PF13358.9	DDE_3	Domain	67	141	146	64	1.4e-17	1	CL0219
AJACLIMF_00845	2	83	1	95	PF01710.19	HTH_Tnp_IS630	Domain	29	107	119	56.9	2.2e-15	1	CL0123
AJACLIMF_00846	5	91	2	95	PF13358.9	DDE_3	Domain	51	141	146	75.5	4e-21	1	CL0219
AJACLIMF_00848	6	298	2	299	PF01653.21	DNA_ligase_aden	Domain	5	318	319	319.8	1.9e-95	1	CL0078	predicted_active_site
AJACLIMF_00848	303	378	302	380	PF03120.19	DNA_ligase_OB	Domain	2	77	79	110.3	3.4e-32	1	CL0021
AJACLIMF_00848	493	558	493	559	PF12826.10	HHH_2	Motif	1	63	64	53.7	1.9e-14	1	CL0198
AJACLIMF_00848	578	647	575	650	PF00533.29	BRCT	Family	4	75	79	41.3	1.7e-10	1	CL0459
AJACLIMF_00851	6	65	1	70	PF13358.9	DDE_3	Domain	77	141	146	61.4	8.9e-17	1	CL0219
AJACLIMF_00852	104	156	100	158	PF13592.9	HTH_33	Domain	6	58	60	49.4	2.9e-13	1	CL0123
AJACLIMF_00854	35	123	9	124	PF01609.24	DDE_Tnp_1	Domain	120	213	214	42	8.5e-11	1	CL0219
AJACLIMF_00855	69	182	65	187	PF01609.24	DDE_Tnp_1	Domain	5	115	214	39.6	4.8e-10	1	CL0219
AJACLIMF_00857	88	153	87	153	PF13683.9	rve_3	Domain	2	67	67	58.3	5e-16	1	CL0219
AJACLIMF_00858	19	62	15	62	PF13276.9	HTH_21	Domain	5	49	60	49.5	3.8e-13	1	CL0123
AJACLIMF_00860	24	408	24	408	PF07517.17	SecA_DEAD	Domain	1	290	290	433.2	4.7e-130	1	CL0023
AJACLIMF_00860	250	364	249	364	PF01043.23	SecA_PP_bind	Domain	2	110	110	129.5	8.5e-38	1	No_clan
AJACLIMF_00860	629	834	629	836	PF07516.16	SecA_SW	Family	1	197	199	169.9	7.1e-50	1	No_clan
AJACLIMF_00860	860	877	860	878	PF02810.18	SEC-C	Family	1	18	19	34.6	1.4e-08	1	No_clan
AJACLIMF_00864	1	114	1	115	PF01710.19	HTH_Tnp_IS630	Domain	1	110	119	83.9	9e-24	1	CL0123
AJACLIMF_00865	5	91	2	95	PF13358.9	DDE_3	Domain	51	141	146	75.6	3.5e-21	1	CL0219
AJACLIMF_00866	104	156	100	158	PF13592.9	HTH_33	Domain	6	58	60	43.8	1.6e-11	1	CL0123
AJACLIMF_00867	6	65	1	70	PF13358.9	DDE_3	Domain	77	141	146	61.4	8.9e-17	1	CL0219
AJACLIMF_00869	9	183	3	183	PF01609.24	DDE_Tnp_1	Domain	52	214	214	60.9	1.4e-16	1	CL0219
AJACLIMF_00870	191	284	189	284	PF12796.10	Ank_2	Repeat	2	83	83	43.6	3.7e-11	1	CL0465
AJACLIMF_00870	289	313	288	315	PF00023.33	Ank	Repeat	4	28	33	15.3	0.023	1	CL0465
AJACLIMF_00870	324	422	324	424	PF12796.10	Ank_2	Repeat	1	80	83	51.2	1.5e-13	1	CL0465
AJACLIMF_00871	40	209	3	211	PF03553.17	Na_H_antiporter	Family	132	301	303	40	2.9e-10	1	CL0182
AJACLIMF_00871	232	413	212	420	PF03553.17	Na_H_antiporter	Family	108	293	303	26	5.5e-06	1	CL0182
AJACLIMF_00872	2	192	1	192	PF03462.21	PCRF	Domain	2	192	192	185	1.4e-54	1	No_clan
AJACLIMF_00872	200	310	200	310	PF00472.23	RF-1	Family	1	116	116	137.1	2.7e-40	1	CL0337
AJACLIMF_00873	40	139	38	139	PF03448.20	MgtE_N	Domain	3	102	102	57.5	1.9e-15	1	CL0436
AJACLIMF_00873	205	258	205	260	PF00571.31	CBS	Domain	1	54	57	34.5	2.2e-08	1	No_clan
AJACLIMF_00873	325	447	325	448	PF01769.19	MgtE	Family	1	119	120	82.9	2.4e-23	1	No_clan
AJACLIMF_00875	1	110	1	123	PF01710.19	HTH_Tnp_IS630	Domain	1	107	119	83.1	1.6e-23	1	CL0123
AJACLIMF_00876	5	91	2	95	PF13358.9	DDE_3	Domain	51	141	146	74.5	7.8e-21	1	CL0219
AJACLIMF_00877	104	156	100	158	PF13592.9	HTH_33	Domain	6	58	60	49.4	2.8e-13	1	CL0123
AJACLIMF_00878	6	65	1	70	PF13358.9	DDE_3	Domain	77	141	146	61.4	8.9e-17	1	CL0219
AJACLIMF_00879	13	189	5	190	PF01609.24	DDE_Tnp_1	Domain	75	213	214	67.5	1.4e-18	1	CL0219
AJACLIMF_00880	15	79	5	79	PF00364.25	Biotin_lipoyl	Domain	9	73	73	52.9	2.6e-14	1	CL0105
AJACLIMF_00880	103	133	102	134	PF02817.20	E3_binding	Family	5	35	36	38.3	1.3e-09	1	No_clan
AJACLIMF_00880	159	387	158	388	PF00198.26	2-oxoacid_dh	Domain	2	232	233	271.8	4.6e-81	1	CL0149	predicted_active_site
AJACLIMF_00882	10	101	1	106	PF01609.24	DDE_Tnp_1	Domain	76	190	214	27.9	1.8e-06	1	CL0219
AJACLIMF_00883	19	130	18	131	PF13737.9	DDE_Tnp_1_5	Domain	2	111	112	59.4	4e-16	1	CL0219
AJACLIMF_00886	14	230	14	230	PF01255.22	Prenyltransf	Family	1	221	221	241.8	6.2e-72	1	No_clan
AJACLIMF_00887	55	207	50	208	PF01148.23	CTP_transf_1	Family	107	262	265	163.4	9.1e-48	1	CL0234
AJACLIMF_00889	9	138	9	139	PF01467.29	CTP_transf_like	Domain	1	142	143	64	1.8e-17	1	CL0039
AJACLIMF_00892	3	71	2	110	PF01494.22	FAD_binding_3	Family	2	68	349	22.2	7.9e-05	1	CL0063
AJACLIMF_00892	142	310	115	327	PF01494.22	FAD_binding_3	Family	148	320	349	59.8	2.8e-16	1	CL0063
AJACLIMF_00895	5	91	2	95	PF13358.9	DDE_3	Domain	51	141	146	75.2	4.7e-21	1	CL0219
AJACLIMF_00896	1	110	1	122	PF01710.19	HTH_Tnp_IS630	Domain	1	107	119	83.3	1.4e-23	1	CL0123
AJACLIMF_00898	9	153	4	157	PF02386.19	TrkH	Family	342	486	502	56.1	2.4e-15	1	CL0030
AJACLIMF_00900	1	114	1	115	PF01710.19	HTH_Tnp_IS630	Domain	1	110	119	83.9	9e-24	1	CL0123
AJACLIMF_00901	5	91	2	95	PF13358.9	DDE_3	Domain	51	141	146	74.4	8.4e-21	1	CL0219
AJACLIMF_00902	101	320	100	321	PF00149.31	Metallophos	Domain	2	204	205	54	3.3e-14	1	CL0163	predicted_active_site
AJACLIMF_00904	185	339	173	340	PF00925.23	GTP_cyclohydro2	Family	13	163	164	177	2.5e-52	1	No_clan
AJACLIMF_00905	19	224	16	224	PF04335.16	VirB8	Domain	4	212	212	184.6	2.4e-54	1	CL0051
AJACLIMF_00906	31	260	31	261	PF03524.18	CagX	Family	1	205	206	149.4	1.2e-43	1	CL0159
AJACLIMF_00907	206	361	205	374	PF03743.17	TrbI	Family	2	145	187	116.2	1.7e-33	1	No_clan
AJACLIMF_00908	16	310	9	311	PF00437.23	T2SSE	Family	8	276	277	259.6	2.7e-77	1	CL0023
AJACLIMF_00909	123	566	123	570	PF02534.17	T4SS-DNA_transf	Family	1	464	469	509.5	9.2e-153	1	CL0023
AJACLIMF_00911	1	30	1	35	PF13358.9	DDE_3	Domain	112	141	146	31.6	1.3e-07	1	CL0219
AJACLIMF_00912	104	156	100	158	PF13592.9	HTH_33	Domain	6	58	60	49.7	2.2e-13	1	CL0123
AJACLIMF_00913	29	138	4	145	PF01617.20	Surface_Ag_2	Family	127	237	250	58.5	7.1e-16	1	CL0193
AJACLIMF_00914	5	91	2	95	PF13358.9	DDE_3	Domain	51	141	146	75.3	4.4e-21	1	CL0219
AJACLIMF_00915	4	112	1	113	PF01710.19	HTH_Tnp_IS630	Domain	6	110	119	69.5	2.6e-19	1	CL0123
AJACLIMF_00916	4	47	3	78	PF01710.19	HTH_Tnp_IS630	Domain	2	45	119	32.1	1.1e-07	1	CL0123
AJACLIMF_00917	12	144	11	152	PF13358.9	DDE_3	Domain	2	138	146	125	2.2e-36	1	CL0219
AJACLIMF_00919	10	239	9	241	PF12784.10	PDDEXK_2	Domain	2	227	229	175.1	1.9e-51	1	CL0236
AJACLIMF_00920	12	154	11	155	PF00075.27	RNase_H	Domain	2	142	143	154.4	2.3e-45	1	CL0219
AJACLIMF_00923	204	268	203	268	PF13683.9	rve_3	Domain	2	67	67	56.6	1.7e-15	1	CL0219
AJACLIMF_00925	12	144	11	152	PF13358.9	DDE_3	Domain	2	138	146	126.2	9.3e-37	1	CL0219
AJACLIMF_00926	4	47	3	77	PF01710.19	HTH_Tnp_IS630	Domain	2	45	119	31.9	1.2e-07	1	CL0123
AJACLIMF_00928	4	218	2	220	PF00215.27	OMPdecase	Domain	3	223	225	148.9	1.8e-43	1	CL0036	predicted_active_site
AJACLIMF_00929	104	156	100	158	PF13592.9	HTH_33	Domain	6	58	60	43.8	1.6e-11	1	CL0123
AJACLIMF_00930	6	65	1	70	PF13358.9	DDE_3	Domain	77	141	146	61.4	8.9e-17	1	CL0219
AJACLIMF_00931	3	124	3	124	PF01113.23	DapB_N	Domain	1	124	124	109.6	1.1e-31	1	CL0063
AJACLIMF_00931	127	263	127	264	PF05173.17	DapB_C	Domain	1	120	121	137.3	2.7e-40	1	CL0139	predicted_active_site
AJACLIMF_00932	23	178	21	179	PF00005.30	ABC_tran	Domain	3	136	137	98.7	4.2e-28	1	CL0023	predicted_active_site
AJACLIMF_00935	1	115	1	124	PF01710.19	HTH_Tnp_IS630	Domain	1	111	119	87.2	9e-25	1	CL0123
AJACLIMF_00936	5	91	2	95	PF13358.9	DDE_3	Domain	51	141	146	75.6	3.6e-21	1	CL0219
AJACLIMF_00939	6	90	1	91	PF01609.24	DDE_Tnp_1	Domain	133	213	214	41.6	1.1e-10	1	CL0219
AJACLIMF_00940	69	182	65	187	PF01609.24	DDE_Tnp_1	Domain	5	115	214	37.9	1.6e-09	1	CL0219
AJACLIMF_00941	8	286	8	287	PF02934.18	GatB_N	Domain	1	272	273	372.7	1.1e-111	1	CL0286
AJACLIMF_00941	326	472	326	472	PF02637.21	GatB_Yqey	Domain	1	148	148	161.5	1.3e-47	1	CL0279
AJACLIMF_00942	16	313	16	315	PF00676.23	E1_dh	Family	1	298	300	340.9	5.4e-102	1	CL0254
AJACLIMF_00943	2	142	1	142	PF03653.16	UPF0093	Family	3	146	146	170.9	2.1e-50	1	CL0430
AJACLIMF_00944	329	445	328	453	PF13437.9	HlyD_3	Family	2	96	106	38	2.3e-09	1	CL0105
AJACLIMF_00945	21	103	20	107	PF02790.18	COX2_TM	Family	2	85	89	56.9	1.8e-15	1	No_clan
AJACLIMF_00945	119	238	119	238	PF00116.23	COX2	Domain	1	120	120	176.5	1.7e-52	1	CL0026
AJACLIMF_00946	19	463	19	464	PF00115.23	COX1	Family	1	431	432	500.1	5.6e-150	1	CL0714
AJACLIMF_00947	28	273	27	286	PF01040.21	UbiA	Family	1	245	251	211	1.9e-62	1	CL0613
AJACLIMF_00948	4	142	3	143	PF00075.27	RNase_H	Domain	2	142	143	161.4	1.7e-47	1	CL0219
AJACLIMF_00949	328	448	323	455	PF13116.9	DUF3971	Family	6	128	289	61.9	7.6e-17	1	CL0401
AJACLIMF_00949	774	940	745	952	PF13109.9	AsmA_1	Family	32	199	214	39.5	4.4e-10	1	CL0401
AJACLIMF_00951	1	294	1	295	PF01406.22	tRNA-synt_1e	Family	12	300	301	387	6.7e-116	1	CL0039
AJACLIMF_00951	320	378	319	378	PF09190.14	DALR_2	Domain	2	63	63	42	1.1e-10	1	CL0258
AJACLIMF_00952	15	195	14	196	PF06055.15	ExoD	Family	2	179	180	186.2	3.7e-55	1	No_clan
AJACLIMF_00953	15	194	14	196	PF06055.15	ExoD	Family	2	178	180	185.4	6.9e-55	1	No_clan
AJACLIMF_00954	15	194	14	196	PF06055.15	ExoD	Family	2	178	180	184.9	9.2e-55	1	No_clan
AJACLIMF_00955	3	47	3	54	PF02416.19	TatA_B_E	Family	1	45	53	49.1	2.7e-13	1	No_clan
AJACLIMF_00956	18	162	18	163	PF00005.30	ABC_tran	Domain	1	136	137	119.6	1.5e-34	1	CL0023	predicted_active_site
AJACLIMF_00960	4	295	3	306	PF03320.16	FBPase_glpX	Family	2	295	308	398.8	1.3e-119	1	CL0171
AJACLIMF_00962	5	120	4	172	PF01926.26	MMR_HSR1	Family	2	97	114	83.2	1.5e-23	1	CL0023
AJACLIMF_00962	280	363	280	363	PF06071.16	YchF-GTPase_C	Domain	1	84	84	128.8	6.9e-38	1	CL0072
AJACLIMF_00964	14	250	12	250	PF13561.9	adh_short_C2	Domain	3	234	234	283.2	1.7e-84	1	CL0063	predicted_active_site
AJACLIMF_00966	6	65	1	70	PF13358.9	DDE_3	Domain	77	141	146	61.4	8.9e-17	1	CL0219
AJACLIMF_00967	104	156	100	158	PF13592.9	HTH_33	Domain	6	58	60	49.4	2.9e-13	1	CL0123
AJACLIMF_00969	17	127	9	136	PF04386.16	SspB	Family	6	123	160	93.7	1.1e-26	1	No_clan
AJACLIMF_00970	104	156	100	158	PF13592.9	HTH_33	Domain	6	58	60	49.4	2.9e-13	1	CL0123
AJACLIMF_00971	6	61	1	68	PF13358.9	DDE_3	Domain	77	138	146	61.3	9.5e-17	1	CL0219
AJACLIMF_00972	102	234	101	242	PF13358.9	DDE_3	Domain	2	138	146	124.2	3.7e-36	1	CL0219
AJACLIMF_00973	5	91	2	95	PF13358.9	DDE_3	Domain	51	141	146	75.6	3.5e-21	1	CL0219
AJACLIMF_00974	1	110	1	123	PF01710.19	HTH_Tnp_IS630	Domain	1	107	119	83	1.8e-23	1	CL0123
AJACLIMF_00975	47	99	43	101	PF13592.9	HTH_33	Domain	6	58	60	50.1	1.7e-13	1	CL0123
AJACLIMF_00976	6	65	1	70	PF13358.9	DDE_3	Domain	77	141	146	61.4	8.9e-17	1	CL0219
AJACLIMF_00978	1	114	1	115	PF01710.19	HTH_Tnp_IS630	Domain	1	110	119	83.9	9e-24	1	CL0123
AJACLIMF_00979	5	91	2	95	PF13358.9	DDE_3	Domain	51	141	146	75.5	3.8e-21	1	CL0219
AJACLIMF_00981	9	228	9	239	PF12784.10	PDDEXK_2	Domain	1	216	229	175.3	1.7e-51	1	CL0236
AJACLIMF_00983	24	98	24	98	PF13565.9	HTH_32	Domain	1	73	73	34.9	1.9e-08	1	CL0123
AJACLIMF_00984	9	73	8	73	PF13683.9	rve_3	Domain	2	67	67	59.1	2.8e-16	1	CL0219
AJACLIMF_00985	45	103	45	105	PF13408.9	Zn_ribbon_recom	Domain	1	55	58	40	4.4e-10	1	CL0167
AJACLIMF_00986	104	156	100	158	PF13592.9	HTH_33	Domain	6	58	60	49.4	2.8e-13	1	CL0123
AJACLIMF_00987	6	61	1	68	PF13358.9	DDE_3	Domain	77	138	146	61.3	9.5e-17	1	CL0219
AJACLIMF_00989	12	144	11	152	PF13358.9	DDE_3	Domain	2	138	146	126.2	9.3e-37	1	CL0219
AJACLIMF_00991	12	105	11	109	PF13358.9	DDE_3	Domain	2	95	146	75.6	3.6e-21	1	CL0219
AJACLIMF_00993	22	264	21	278	PF01040.21	UbiA	Family	2	245	251	192	1.1e-56	1	CL0613
AJACLIMF_00994	6	112	6	112	PF02033.21	RBFA	Family	1	105	105	64.2	1.3e-17	1	CL0494
AJACLIMF_00995	196	247	196	248	PF04760.18	IF2_N	Domain	1	51	52	28.6	9.8e-07	1	CL0123
AJACLIMF_00995	279	437	275	440	PF00009.30	GTP_EFTU	Domain	6	191	195	97	1.1e-27	1	CL0023
AJACLIMF_00995	554	662	548	663	PF11987.11	IF-2	Domain	7	115	116	121.1	2.5e-35	1	No_clan
AJACLIMF_00996	26	142	23	144	PF08529.14	NusA_N	Domain	4	118	120	57.7	1.6e-15	1	No_clan
AJACLIMF_00996	249	317	249	317	PF13184.9	KH_5	Domain	1	69	69	93.7	6.2e-27	1	CL0007
AJACLIMF_00996	392	425	386	430	PF14520.9	HHH_5	Domain	18	51	57	19.2	0.0015	1	CL0198
AJACLIMF_00997	6	90	1	91	PF01609.24	DDE_Tnp_1	Domain	133	213	214	41.6	1.1e-10	1	CL0219
AJACLIMF_00998	114	227	110	232	PF01609.24	DDE_Tnp_1	Domain	5	115	214	37.1	2.8e-09	1	CL0219
AJACLIMF_00999	2	109	1	111	PF00873.22	ACR_tran	Family	876	982	1021	66	1.6e-18	1	CL0322
AJACLIMF_01000	2	304	1	318	PF00873.22	ACR_tran	Family	478	786	1021	84.1	5.3e-24	1	CL0322
AJACLIMF_01001	6	468	4	470	PF00873.22	ACR_tran	Family	3	471	1021	308.2	1.1e-91	1	CL0322
AJACLIMF_01003	42	230	18	241	PF00120.27	Gln-synt_C	Domain	87	275	345	125.3	2.9e-36	1	CL0286
AJACLIMF_01004	25	85	23	86	PF11638.11	DnaA_N	Domain	3	63	64	64.9	4.6e-18	1	CL0494
AJACLIMF_01004	124	340	124	344	PF00308.21	Bac_DnaA	Domain	1	214	219	285.4	3.5e-85	1	CL0023
AJACLIMF_01004	370	438	370	438	PF08299.14	Bac_DnaA_C	Domain	1	69	69	97.8	2.9e-28	1	CL0123
AJACLIMF_01005	39	58	36	61	PF07549.17	Sec_GG	Motif	6	25	28	29.8	3e-07	1	No_clan
AJACLIMF_01005	111	283	99	286	PF02355.19	SecD_SecF	Family	12	184	189	185.3	7.8e-55	1	CL0322
AJACLIMF_01006	68	158	68	159	PF13975.9	gag-asp_proteas	Domain	1	91	92	79.3	2.6e-22	1	CL0129	predicted_active_site
AJACLIMF_01007	69	344	69	345	PF14849.9	YidC_periplas	Domain	1	282	283	227.8	2.6e-67	1	CL0103
AJACLIMF_01007	356	553	356	554	PF02096.23	60KD_IMP	Family	1	165	166	170.2	3.8e-50	1	CL0376
AJACLIMF_01008	3	138	1	139	PF00885.22	DMRL_synthase	Domain	3	140	141	120.9	3.8e-35	1	No_clan
AJACLIMF_01009	16	151	15	152	PF01029.21	NusB	Domain	2	133	134	88.5	4.7e-25	1	CL0633
AJACLIMF_01010	5	91	2	95	PF13358.9	DDE_3	Domain	51	141	146	74.7	6.8e-21	1	CL0219
AJACLIMF_01011	1	114	1	115	PF01710.19	HTH_Tnp_IS630	Domain	1	110	119	83.9	9e-24	1	CL0123
AJACLIMF_01014	20	152	17	152	PF00692.22	dUTPase	Domain	4	129	129	105.3	2e-30	1	CL0153
AJACLIMF_01016	6	65	1	70	PF13358.9	DDE_3	Domain	77	141	146	61.4	8.9e-17	1	CL0219
AJACLIMF_01017	104	156	100	158	PF13592.9	HTH_33	Domain	6	58	60	49.3	3.1e-13	1	CL0123
AJACLIMF_01018	4	67	1	72	PF02371.19	Transposase_20	Family	19	81	87	51.7	8.4e-14	1	CL0198
AJACLIMF_01019	1	114	1	115	PF01710.19	HTH_Tnp_IS630	Domain	1	110	119	82.5	2.6e-23	1	CL0123
AJACLIMF_01021	6	151	5	153	PF01548.20	DEDD_Tnp_IS110	Family	2	153	155	44.2	1.8e-11	1	No_clan
AJACLIMF_01022	64	151	62	159	PF02481.18	DNA_processg_A	Family	3	90	210	76.4	1.9e-21	1	CL0349
AJACLIMF_01023	34	55	33	56	PF00037.30	Fer4	Domain	2	23	24	31.5	1.1e-07	1	CL0344
AJACLIMF_01023	81	120	80	121	PF11953.11	DUF3470	Family	2	41	42	50.2	1.9e-13	1	No_clan
AJACLIMF_01025	1	114	1	115	PF01710.19	HTH_Tnp_IS630	Domain	1	110	119	83.9	9e-24	1	CL0123
AJACLIMF_01026	5	91	2	95	PF13358.9	DDE_3	Domain	51	141	146	75.5	3.9e-21	1	CL0219
AJACLIMF_01027	6	92	5	92	PF03485.19	Arg_tRNA_synt_N	Domain	2	85	85	75.8	3.3e-21	1	No_clan
AJACLIMF_01027	114	424	101	454	PF00750.22	tRNA-synt_1d	Family	14	313	349	64.6	8e-18	1	CL0039
AJACLIMF_01027	446	567	446	567	PF05746.18	DALR_1	Domain	1	119	119	86.2	1.9e-24	1	CL0258
AJACLIMF_01028	18	155	17	156	PF00005.30	ABC_tran	Domain	2	136	137	89.3	3.3e-25	1	CL0023	predicted_active_site
AJACLIMF_01031	1	110	1	122	PF01710.19	HTH_Tnp_IS630	Domain	1	107	119	83.2	1.5e-23	1	CL0123
AJACLIMF_01032	5	91	2	95	PF13358.9	DDE_3	Domain	51	141	146	75.6	3.6e-21	1	CL0219
AJACLIMF_01034	5	75	2	75	PF07508.16	Recombinase	Domain	50	103	103	30.1	5.5e-07	1	No_clan
AJACLIMF_01036	6	107	4	108	PF00239.24	Resolvase	Domain	3	100	146	82.5	3.4e-23	1	No_clan	predicted_active_site
AJACLIMF_01038	6	65	1	70	PF13358.9	DDE_3	Domain	77	141	146	61.4	8.9e-17	1	CL0219
AJACLIMF_01039	104	156	100	158	PF13592.9	HTH_33	Domain	6	58	60	49.2	3.2e-13	1	CL0123
AJACLIMF_01041	69	176	65	177	PF01609.24	DDE_Tnp_1	Domain	5	109	214	26.3	5.7e-06	1	CL0219
AJACLIMF_01042	104	156	100	158	PF13592.9	HTH_33	Domain	6	58	60	49.7	2.2e-13	1	CL0123
AJACLIMF_01043	6	65	1	70	PF13358.9	DDE_3	Domain	77	141	146	61.4	8.9e-17	1	CL0219
AJACLIMF_01046	10	205	10	205	PF03462.21	PCRF	Domain	1	192	192	220.4	1.9e-65	1	No_clan
AJACLIMF_01046	213	322	212	322	PF00472.23	RF-1	Family	2	116	116	138.5	9.4e-41	1	CL0337
AJACLIMF_01047	28	147	28	147	PF01926.26	MMR_HSR1	Family	1	114	114	77.8	7.2e-22	1	CL0023
AJACLIMF_01048	44	237	43	256	PF00696.31	AA_kinase	Family	2	183	241	75.2	6.1e-21	1	No_clan
AJACLIMF_01050	5	420	5	420	PF00709.24	Adenylsucc_synt	Domain	1	415	415	546.9	2.8e-164	1	CL0023
AJACLIMF_01051	1	78	1	91	PF01527.23	HTH_Tnp_1	Family	1	75	75	54.2	1.5e-14	1	CL0123
AJACLIMF_01052	1	77	1	77	PF00665.29	rve	Domain	26	102	102	57.6	1.3e-15	1	CL0219
AJACLIMF_01052	84	132	84	138	PF13333.9	rve_2	Family	1	44	52	37.2	2.7e-09	1	CL0219
AJACLIMF_01054	12	76	11	76	PF01176.22	eIF-1a	Domain	2	64	64	73.2	1.2e-20	1	CL0021
AJACLIMF_01055	9	190	8	192	PF02545.17	Maf	Domain	2	187	189	166.3	6.6e-49	1	CL0269	predicted_active_site
AJACLIMF_01057	73	471	68	473	PF01235.20	Na_Ala_symp	Family	7	385	393	210.7	4.5e-62	1	CL0062
AJACLIMF_01060	23	128	1	131	PF11412.11	DsbC	Domain	19	117	120	48.7	7.5e-13	1	CL0159
AJACLIMF_01061	24	529	22	531	PF00118.27	Cpn60_TCP1	Family	3	489	491	309.1	5.3e-92	1	No_clan
AJACLIMF_01062	6	95	5	95	PF00166.24	Cpn10	Domain	2	93	93	100.9	3.2e-29	1	CL0296
AJACLIMF_01063	12	78	6	103	PF01571.24	GCV_T	Domain	51	118	255	33.8	2.2e-08	1	CL0289
AJACLIMF_01065	13	42	8	44	PF13637.9	Ank_4	Repeat	11	41	55	25.5	1.6e-05	1	CL0465
AJACLIMF_01066	10	284	9	284	PF00268.24	Ribonuc_red_sm	Domain	4	280	280	262.1	6.5e-78	1	CL0044
AJACLIMF_01067	15	83	12	84	PF04355.16	SmpA_OmlA	Family	7	70	71	45.2	6.5e-12	1	CL0320
AJACLIMF_01068	101	233	100	241	PF13358.9	DDE_3	Domain	2	138	146	124.2	3.7e-36	1	CL0219
AJACLIMF_01070	1	74	1	75	PF11967.11	RecO_N	Domain	1	79	80	42.2	6.6e-11	1	CL0021
AJACLIMF_01070	81	227	80	229	PF02565.18	RecO_C	Family	2	154	157	59.7	3.1e-16	1	CL0167
AJACLIMF_01071	5	116	5	117	PF00072.27	Response_reg	Domain	1	111	112	105.7	1.6e-30	1	CL0304
AJACLIMF_01071	159	271	159	271	PF00072.27	Response_reg	Domain	1	112	112	69.7	2.4e-19	1	CL0304
AJACLIMF_01071	296	454	294	454	PF00990.24	GGDEF	Domain	3	161	161	165	1.2e-48	1	CL0276
AJACLIMF_01073	80	1551	72	1553	PF05088.15	Bac_GDH	Family	11	1528	1530	1656.9	0	1	CL0063
AJACLIMF_01074	17	68	17	69	PF02861.23	Clp_N	Family	1	52	53	35.8	7e-09	1	No_clan
AJACLIMF_01074	98	146	97	147	PF02861.23	Clp_N	Family	4	52	53	33.3	4.2e-08	1	No_clan
AJACLIMF_01074	205	337	204	342	PF00004.32	AAA	Domain	2	126	132	51.3	1.7e-13	1	CL0023
AJACLIMF_01074	345	446	344	447	PF17871.4	AAA_lid_9	Domain	2	103	104	125.5	7.6e-37	1	CL0671
AJACLIMF_01074	595	755	595	755	PF07724.17	AAA_2	Domain	1	171	171	178.8	1.1e-52	1	CL0023
AJACLIMF_01074	761	840	761	841	PF10431.12	ClpB_D2-small	Domain	1	80	81	84.2	5.1e-24	1	CL0671
AJACLIMF_01076	69	121	65	123	PF13592.9	HTH_33	Domain	6	58	60	49.9	1.9e-13	1	CL0123
AJACLIMF_01077	6	65	1	70	PF13358.9	DDE_3	Domain	77	141	146	61.4	8.9e-17	1	CL0219
AJACLIMF_01079	5	91	2	95	PF13358.9	DDE_3	Domain	51	141	146	75.6	3.5e-21	1	CL0219
AJACLIMF_01080	1	110	1	122	PF01710.19	HTH_Tnp_IS630	Domain	1	107	119	83.2	1.5e-23	1	CL0123
AJACLIMF_01081	9	69	4	71	PF12796.10	Ank_2	Repeat	27	81	83	39.7	6.1e-10	1	CL0465
AJACLIMF_01081	76	126	74	127	PF13637.9	Ank_4	Repeat	3	54	55	43.3	4.2e-11	1	CL0465
AJACLIMF_01082	680	940	679	953	PF12705.10	PDDEXK_1	Domain	2	232	255	68.9	6.6e-19	1	CL0236	predicted_active_site
AJACLIMF_01083	218	259	214	260	PF18072.4	FGAR-AT_linker	Domain	8	49	50	58.8	6.1e-16	1	No_clan	predicted_active_site
AJACLIMF_01083	308	425	296	425	PF00586.27	AIRS	Domain	4	107	107	48.4	1.1e-12	1	No_clan	predicted_active_site
AJACLIMF_01083	441	588	440	591	PF02769.25	AIRS_C	Domain	2	153	156	79.9	2.3e-22	1	No_clan
AJACLIMF_01083	747	825	721	850	PF00586.27	AIRS	Domain	17	95	107	18.8	0.0017	1	No_clan
AJACLIMF_01083	864	1010	863	1013	PF02769.25	AIRS_C	Domain	2	153	156	40.6	3e-10	1	No_clan
AJACLIMF_01086	5	67	5	67	PF00226.34	DnaJ	Domain	1	63	63	100.7	3.9e-29	1	CL0392
AJACLIMF_01086	120	332	120	333	PF01556.21	DnaJ_C	Domain	1	147	149	134	4.8e-39	1	No_clan
AJACLIMF_01086	147	207	147	207	PF00684.22	DnaJ_CXXCXGXG	Domain	1	66	66	47.6	1.6e-12	1	No_clan
AJACLIMF_01087	33	176	27	197	PF00753.30	Lactamase_B	Domain	7	152	197	45.2	1.1e-11	1	CL0381
AJACLIMF_01087	364	419	363	425	PF07521.15	RMMBL	Motif	2	58	63	39.4	5.1e-10	1	CL0398	predicted_active_site
AJACLIMF_01087	461	555	461	555	PF17770.4	RNase_J_C	Domain	1	102	102	34.6	3.2e-08	1	No_clan
AJACLIMF_01088	24	111	23	114	PF04052.16	TolB_N	Domain	2	103	106	22.4	0.00011	1	CL0342
AJACLIMF_01088	182	213	180	214	PF07676.15	PD40	Repeat	4	36	38	17.6	0.0029	1	CL0186
AJACLIMF_01088	234	248	226	258	PF07676.15	PD40	Repeat	12	26	38	14.8	0.022	1	CL0186
AJACLIMF_01088	268	303	267	303	PF07676.15	PD40	Repeat	2	38	38	28.6	1e-06	1	CL0186
AJACLIMF_01088	313	347	313	347	PF07676.15	PD40	Repeat	1	36	38	17.1	0.0044	1	CL0186
AJACLIMF_01089	40	111	40	111	PF02686.18	Glu-tRNAGln	Family	1	62	62	32	1.2e-07	1	No_clan
AJACLIMF_01090	1	120	1	120	PF13793.9	Pribosyltran_N	Domain	1	116	116	136.8	3.2e-40	1	CL0533
AJACLIMF_01090	205	295	181	300	PF14572.9	Pribosyl_synth	Domain	74	166	184	65.3	7e-18	1	CL0533
AJACLIMF_01091	7	299	5	327	PF00456.24	Transketolase_N	Domain	3	306	334	412.7	1e-123	1	CL0254
AJACLIMF_01091	336	505	334	506	PF02779.27	Transket_pyr	Domain	4	176	178	155.4	1.3e-45	1	CL0254	predicted_active_site
AJACLIMF_01091	533	634	525	636	PF02780.23	Transketolase_C	Domain	11	122	124	41.9	8.9e-11	1	CL0591
AJACLIMF_01092	7	92	4	92	PF00163.22	Ribosomal_S4	Family	5	93	93	68.9	5.1e-19	1	CL0492
AJACLIMF_01092	94	140	93	140	PF01479.28	S4	Domain	2	48	48	57.1	1.2e-15	1	CL0492
AJACLIMF_01094	1	63	1	64	PF04384.16	Fe-S_assembly	Family	1	63	64	96	1.6e-27	1	No_clan
AJACLIMF_01095	10	103	9	103	PF05258.15	DciA	Family	2	89	89	53.8	2e-14	1	CL0424
AJACLIMF_01096	12	69	12	71	PF00830.22	Ribosomal_L28	Family	1	58	60	72.5	2.6e-20	1	No_clan
AJACLIMF_01097	5	39	2	39	PF16881.8	LIAS_N	Family	74	108	108	30.4	4.5e-07	1	No_clan
AJACLIMF_01097	57	215	54	217	PF04055.24	Radical_SAM	Domain	4	165	167	37.7	2.8e-09	1	CL0036
AJACLIMF_01098	69	121	65	123	PF13592.9	HTH_33	Domain	6	58	60	50.5	1.3e-13	1	CL0123
AJACLIMF_01099	6	64	1	68	PF13358.9	DDE_3	Domain	77	140	146	60.5	1.6e-16	1	CL0219
AJACLIMF_01100	5	91	2	95	PF13358.9	DDE_3	Domain	51	141	146	74.9	5.8e-21	1	CL0219
AJACLIMF_01101	1	114	1	115	PF01710.19	HTH_Tnp_IS630	Domain	1	110	119	83.8	9.8e-24	1	CL0123
AJACLIMF_01103	18	285	16	286	PF00664.26	ABC_membrane	Family	4	273	274	123.8	1.1e-35	1	CL0241
AJACLIMF_01103	347	496	347	496	PF00005.30	ABC_tran	Domain	1	137	137	120.2	9.9e-35	1	CL0023	predicted_active_site
AJACLIMF_01104	3	232	1	232	PF01209.21	Ubie_methyltran	Family	5	233	233	285.2	3.4e-85	1	CL0063
AJACLIMF_01105	15	354	14	355	PF07690.19	MFS_1	Family	2	352	353	125.9	1.8e-36	1	CL0015
AJACLIMF_01106	11	67	3	71	PF12796.10	Ank_2	Repeat	28	79	83	27.5	3.9e-06	1	CL0465
AJACLIMF_01106	149	242	149	243	PF12796.10	Ank_2	Repeat	1	82	83	65.8	4.4e-18	1	CL0465
AJACLIMF_01106	247	312	240	312	PF12796.10	Ank_2	Repeat	26	83	83	49.3	6e-13	1	CL0465
AJACLIMF_01107	9	93	2	93	PF12796.10	Ank_2	Repeat	19	83	83	44.3	2.2e-11	1	CL0465
AJACLIMF_01109	5	91	2	95	PF13358.9	DDE_3	Domain	51	141	146	75.2	4.7e-21	1	CL0219
AJACLIMF_01111	2	30	1	34	PF01710.19	HTH_Tnp_IS630	Domain	15	43	119	21.3	0.00023	1	CL0123
AJACLIMF_01112	114	179	113	179	PF13683.9	rve_3	Domain	2	67	67	57.9	6.9e-16	1	CL0219
AJACLIMF_01113	19	55	15	55	PF13276.9	HTH_21	Domain	5	42	60	34.7	1.6e-08	1	CL0123
AJACLIMF_01114	1	78	1	93	PF01527.23	HTH_Tnp_1	Family	1	74	75	31.4	1.8e-07	1	CL0123
AJACLIMF_01116	5	179	3	180	PF02779.27	Transket_pyr	Domain	4	177	178	160.8	2.9e-47	1	CL0254	predicted_active_site
AJACLIMF_01116	198	320	198	320	PF02780.23	Transketolase_C	Domain	1	124	124	136.9	3.4e-40	1	CL0591
AJACLIMF_01117	61	131	31	136	PF12796.10	Ank_2	Repeat	23	79	83	43.5	3.9e-11	1	CL0465
AJACLIMF_01118	128	235	128	236	PF17760.4	UvrA_inter	Domain	1	108	109	117.3	3e-34	1	No_clan
AJACLIMF_01118	296	370	296	385	PF17755.4	UvrA_DNA-bind	Domain	1	69	110	51	1.7e-13	1	No_clan
AJACLIMF_01118	613	849	613	850	PF00005.30	ABC_tran	Domain	1	136	137	28.9	1.5e-06	1	CL0023	predicted_active_site
AJACLIMF_01120	12	144	11	152	PF13358.9	DDE_3	Domain	2	138	146	126.3	8.7e-37	1	CL0219
AJACLIMF_01122	1	78	1	92	PF01527.23	HTH_Tnp_1	Family	1	74	75	31.7	1.5e-07	1	CL0123
AJACLIMF_01123	19	55	15	55	PF13276.9	HTH_21	Domain	5	42	60	34.7	1.6e-08	1	CL0123
AJACLIMF_01124	117	182	116	182	PF13683.9	rve_3	Domain	2	67	67	57.8	7.1e-16	1	CL0219
AJACLIMF_01126	26	229	25	231	PF10502.12	Peptidase_S26	Domain	2	168	170	174.7	1.6e-51	1	CL0299	predicted_active_site
AJACLIMF_01127	15	249	15	255	PF00012.23	HSP70	Family	1	246	599	241.1	2.1e-71	1	CL0108
AJACLIMF_01127	310	620	304	628	PF00012.23	HSP70	Family	263	570	599	258	1.6e-76	1	CL0108
AJACLIMF_01128	75	142	75	144	PF07743.16	HSCB_C	Domain	1	73	75	41.8	1.2e-10	1	No_clan
AJACLIMF_01129	14	124	12	124	PF01521.23	Fe-S_biosyn	Family	3	111	111	49.9	3.3e-13	1	No_clan
AJACLIMF_01130	3	126	2	127	PF01592.19	NifU_N	Family	2	127	129	190.8	9.3e-57	1	CL0233
AJACLIMF_01131	18	65	18	89	PF02881.22	SRP54_N	Domain	1	56	75	25	1.8e-05	1	No_clan
AJACLIMF_01131	100	300	100	301	PF00448.25	SRP54	Domain	1	195	196	238.6	4.9e-71	1	CL0023
AJACLIMF_01134	6	65	1	70	PF13358.9	DDE_3	Domain	77	141	146	61.4	8.9e-17	1	CL0219
AJACLIMF_01135	104	156	100	158	PF13592.9	HTH_33	Domain	6	58	60	49.4	2.9e-13	1	CL0123
AJACLIMF_01136	5	32	5	32	PF18073.4	Rubredoxin_2	Domain	1	28	28	38.6	6.4e-10	1	CL0167
AJACLIMF_01136	61	215	50	215	PF13481.9	AAA_25	Domain	13	194	194	51.8	7.8e-14	1	CL0023
AJACLIMF_01136	339	421	314	422	PF13541.9	ChlI	Domain	37	120	121	28.8	1e-06	1	CL0329
AJACLIMF_01137	25	346	8	411	PF07690.19	MFS_1	Family	15	310	353	71.3	7.3e-20	1	CL0015
AJACLIMF_01138	3	116	2	116	PF01751.25	Toprim	Family	2	104	104	94.3	4.8e-27	1	CL0413
AJACLIMF_01138	130	551	130	553	PF01131.23	Topoisom_bac	Family	1	409	412	422	2.9e-126	1	No_clan	predicted_active_site
AJACLIMF_01138	598	633	597	636	PF01396.22	zf-C4_Topoisom	Domain	2	36	39	38.2	9.6e-10	1	CL0167
AJACLIMF_01138	651	703	649	707	PF13368.9	Toprim_C_rpt	Domain	3	50	56	34.6	1.6e-08	1	No_clan
AJACLIMF_01138	708	758	708	763	PF13368.9	Toprim_C_rpt	Domain	1	50	56	46	4.3e-12	1	No_clan
AJACLIMF_01138	769	816	768	816	PF13368.9	Toprim_C_rpt	Domain	3	50	56	50	2.4e-13	1	No_clan
AJACLIMF_01139	1	114	1	115	PF01710.19	HTH_Tnp_IS630	Domain	1	110	119	83.8	9.8e-24	1	CL0123
AJACLIMF_01140	5	91	2	95	PF13358.9	DDE_3	Domain	51	141	146	75.6	3.6e-21	1	CL0219
AJACLIMF_01142	12	144	11	152	PF13358.9	DDE_3	Domain	2	138	146	126.2	9.3e-37	1	CL0219
AJACLIMF_01144	5	453	2	454	PF00580.24	UvrD-helicase	Domain	8	314	315	191.9	2.1e-56	1	CL0023
AJACLIMF_01144	656	838	651	842	PF13361.9	UvrD_C	Domain	197	343	348	61.1	1.4e-16	1	CL0023
AJACLIMF_01145	93	145	92	148	PF00288.29	GHMP_kinases_N	Family	2	63	66	25.8	1e-05	1	CL0329	predicted_active_site
AJACLIMF_01145	205	277	201	278	PF08544.16	GHMP_kinases_C	Family	6	84	85	32.4	1e-07	1	CL0677
AJACLIMF_01146	11	113	11	113	PF04430.17	DUF498	Domain	1	110	110	64.9	6.1e-18	1	No_clan
AJACLIMF_01147	8	260	6	262	PF00950.20	ABC-3	Family	3	256	258	192.2	1.2e-56	1	CL0142
AJACLIMF_01150	1	110	1	122	PF01710.19	HTH_Tnp_IS630	Domain	1	107	119	81.4	5.6e-23	1	CL0123
AJACLIMF_01151	5	91	2	95	PF13358.9	DDE_3	Domain	51	141	146	73.7	1.4e-20	1	CL0219
AJACLIMF_01152	2	300	1	306	PF00749.24	tRNA-synt_1c	Domain	3	308	314	266	3.7e-79	1	CL0039
AJACLIMF_01152	367	436	299	437	PF19269.2	Anticodon_2	Domain	73	140	142	42.5	9e-11	1	No_clan
AJACLIMF_01153	5	196	5	198	PF00009.30	GTP_EFTU	Domain	1	193	195	195.5	6.8e-58	1	CL0023
AJACLIMF_01153	221	291	221	292	PF03144.28	GTP_EFTU_D2	Domain	1	73	74	39.5	6e-10	1	CL0575
AJACLIMF_01153	399	482	398	486	PF00679.27	EFG_C	Domain	2	85	89	73	1.7e-20	1	CL0437
AJACLIMF_01154	24	145	24	146	PF01743.23	PolyA_pol	Domain	1	125	126	111	5.5e-32	1	CL0260
AJACLIMF_01154	177	231	176	235	PF12627.10	PolyA_pol_RNAbd	Domain	4	58	64	38.7	6.8e-10	1	No_clan
AJACLIMF_01156	5	91	2	95	PF13358.9	DDE_3	Domain	51	141	146	74.9	5.8e-21	1	CL0219
AJACLIMF_01157	1	113	1	116	PF01710.19	HTH_Tnp_IS630	Domain	1	109	119	79.6	2e-22	1	CL0123
AJACLIMF_01158	12	144	11	152	PF13358.9	DDE_3	Domain	2	138	146	126.2	9.3e-37	1	CL0219
AJACLIMF_01159	4	122	3	125	PF01710.19	HTH_Tnp_IS630	Domain	2	113	119	43.9	2.4e-11	1	CL0123
AJACLIMF_01160	104	156	100	158	PF13592.9	HTH_33	Domain	6	58	60	49.7	2.2e-13	1	CL0123
AJACLIMF_01161	1	30	1	35	PF13358.9	DDE_3	Domain	112	141	146	31.6	1.3e-07	1	CL0219
AJACLIMF_01162	5	39	4	42	PF16078.8	2-oxogl_dehyd_N	Family	2	36	41	33.6	2.2e-08	1	No_clan
AJACLIMF_01162	159	467	152	472	PF00676.23	E1_dh	Family	9	295	300	172	1.5e-50	1	CL0254
AJACLIMF_01162	540	735	539	735	PF02779.27	Transket_pyr	Domain	2	178	178	229.3	2.6e-68	1	CL0254	predicted_active_site
AJACLIMF_01162	739	882	738	884	PF16870.8	OxoGdeHyase_C	Family	2	150	152	158.6	9.8e-47	1	CL0591
AJACLIMF_01164	6	65	1	70	PF13358.9	DDE_3	Domain	77	141	146	61.4	8.9e-17	1	CL0219
AJACLIMF_01165	104	156	100	158	PF13592.9	HTH_33	Domain	6	58	60	49.2	3.2e-13	1	CL0123
AJACLIMF_01166	10	239	9	241	PF12784.10	PDDEXK_2	Domain	2	227	229	175.8	1.2e-51	1	CL0236
AJACLIMF_01167	1	115	1	125	PF01710.19	HTH_Tnp_IS630	Domain	1	111	119	80.1	1.4e-22	1	CL0123
AJACLIMF_01167	131	267	130	271	PF13358.9	DDE_3	Domain	2	141	146	94.5	5.4e-27	1	CL0219
AJACLIMF_01167	294	393	293	433	PF15658.9	Latrotoxin_C	Family	2	102	137	32.7	6e-08	1	No_clan
AJACLIMF_01168	19	73	15	73	PF13276.9	HTH_21	Domain	5	60	60	54.3	1.2e-14	1	CL0123
AJACLIMF_01168	180	245	179	245	PF13683.9	rve_3	Domain	2	67	67	57.1	1.3e-15	1	CL0219
AJACLIMF_01170	3	70	1	79	PF13610.9	DDE_Tnp_IS240	Domain	5	83	139	48.9	8.2e-13	1	CL0219
AJACLIMF_01171	5	125	1	145	PF00133.25	tRNA-synt_1	Family	23	162	602	40	1.7e-10	1	CL0039
AJACLIMF_01171	138	362	136	363	PF09334.14	tRNA-synt_1g	Family	161	390	391	230.4	3.2e-68	1	CL0039
AJACLIMF_01171	392	480	375	508	PF19303.2	Anticodon_3	Domain	19	107	152	38.9	7.9e-10	1	CL0258
AJACLIMF_01173	5	91	2	95	PF13358.9	DDE_3	Domain	51	141	146	74.7	6.8e-21	1	CL0219
AJACLIMF_01174	1	110	1	123	PF01710.19	HTH_Tnp_IS630	Domain	1	107	119	83	1.8e-23	1	CL0123
AJACLIMF_01176	17	129	10	137	PF13358.9	DDE_3	Domain	22	138	146	101.4	4.1e-29	1	CL0219
AJACLIMF_01178	129	392	80	466	PF03060.18	NMO	Domain	116	286	331	38.8	7.4e-10	1	CL0036
AJACLIMF_01179	1	176	1	179	PF01121.23	CoaE	Domain	1	177	180	110	1.1e-31	1	CL0023
AJACLIMF_01180	3	174	1	174	PF01612.23	DNA_pol_A_exo1	Domain	4	176	176	120.9	5e-35	1	CL0219
AJACLIMF_01181	66	434	66	434	PF01979.23	Amidohydro_1	Domain	1	348	348	106.3	2.1e-30	1	CL0034	predicted_active_site
AJACLIMF_01183	18	40	18	52	PF00023.33	Ank	Repeat	1	23	33	20.7	0.00044	1	CL0465
AJACLIMF_01184	4	124	3	130	PF01710.19	HTH_Tnp_IS630	Domain	2	113	119	42.9	4.6e-11	1	CL0123
AJACLIMF_01184	137	269	136	277	PF13358.9	DDE_3	Domain	2	138	146	123.7	5.3e-36	1	CL0219
AJACLIMF_01185	1	78	1	92	PF01527.23	HTH_Tnp_1	Family	1	74	75	31.7	1.5e-07	1	CL0123
AJACLIMF_01186	6	125	4	144	PF03547.21	Mem_trans	Family	3	130	387	31.8	5.4e-08	1	CL0064
AJACLIMF_01186	151	299	145	299	PF03547.21	Mem_trans	Family	239	387	387	28.3	6.1e-07	1	CL0064
AJACLIMF_01188	9	109	2	111	PF13523.9	Acetyltransf_8	Domain	41	139	145	46.7	2.7e-12	1	CL0257
AJACLIMF_01189	1	115	1	122	PF07690.19	MFS_1	Family	64	179	353	65.8	3.5e-18	1	CL0015
AJACLIMF_01191	10	108	9	108	PF01225.28	Mur_ligase	Domain	2	94	94	91.3	4.1e-26	1	CL0063
AJACLIMF_01191	112	254	112	269	PF08245.15	Mur_ligase_M	Domain	1	173	200	67.5	1.6e-18	1	CL0023
AJACLIMF_01193	3	70	1	79	PF13610.9	DDE_Tnp_IS240	Domain	5	83	139	48.9	8.2e-13	1	CL0219
AJACLIMF_01194	40	129	39	129	PF03330.21	DPBB_1	Domain	2	83	83	84	7.3e-24	1	CL0199
AJACLIMF_01196	1	30	1	35	PF13358.9	DDE_3	Domain	112	141	146	31.6	1.3e-07	1	CL0219
AJACLIMF_01197	104	156	100	158	PF13592.9	HTH_33	Domain	6	58	60	49.4	2.9e-13	1	CL0123
AJACLIMF_01198	3	174	1	176	PF05136.16	Phage_portal_2	Family	20	206	362	182.1	1.9e-53	1	No_clan
AJACLIMF_01199	13	86	5	86	PF05016.18	ParE_toxin	Domain	8	90	90	24.1	4.5e-05	1	CL0136
AJACLIMF_01201	4	57	1	64	PF02831.18	gpW	Family	4	57	67	27.4	2.5e-06	1	No_clan
AJACLIMF_01202	54	136	53	137	PF02371.19	Transposase_20	Family	2	86	87	58.9	4.7e-16	1	CL0198
AJACLIMF_01204	4	67	1	72	PF02371.19	Transposase_20	Family	19	81	87	51.7	8.4e-14	1	CL0198
AJACLIMF_01205	6	151	5	153	PF01548.20	DEDD_Tnp_IS110	Family	2	153	155	44.4	1.6e-11	1	No_clan
AJACLIMF_01206	9	122	9	129	PF01548.20	DEDD_Tnp_IS110	Family	1	118	155	57.8	1.2e-15	1	No_clan
AJACLIMF_01207	49	116	49	116	PF08478.13	POTRA_1	Domain	1	69	69	52.8	4e-14	1	CL0191
AJACLIMF_01207	120	231	120	231	PF03799.18	FtsQ_DivIB_C	Domain	1	114	114	46	8.5e-12	1	No_clan
AJACLIMF_01208	5	84	4	86	PF01820.24	Dala_Dala_lig_N	Family	2	106	108	64.3	1.3e-17	1	CL0483
AJACLIMF_01208	124	296	105	297	PF07478.16	Dala_Dala_lig_C	Family	30	203	204	136.7	7.6e-40	1	CL0179
AJACLIMF_01209	1	78	1	93	PF01527.23	HTH_Tnp_1	Family	1	74	75	31.4	1.8e-07	1	CL0123
AJACLIMF_01210	19	73	15	73	PF13276.9	HTH_21	Domain	5	60	60	57.4	1.3e-15	1	CL0123
AJACLIMF_01211	88	153	87	153	PF13683.9	rve_3	Domain	2	67	67	58.3	5e-16	1	CL0219
AJACLIMF_01213	6	65	1	70	PF13358.9	DDE_3	Domain	77	141	146	61.4	8.9e-17	1	CL0219
AJACLIMF_01214	104	156	100	158	PF13592.9	HTH_33	Domain	6	58	60	43.6	1.8e-11	1	CL0123
AJACLIMF_01215	2	105	1	151	PF13491.9	FtsK_4TM	Domain	18	133	171	52.5	5.1e-14	1	No_clan
AJACLIMF_01215	196	297	196	297	PF17854.4	FtsK_alpha	Domain	1	101	101	81.5	4.4e-23	1	No_clan
AJACLIMF_01215	305	524	304	524	PF01580.21	FtsK_SpoIIIE	Domain	2	243	243	217.2	2.4e-64	1	CL0023	predicted_active_site
AJACLIMF_01215	626	686	625	687	PF09397.13	FtsK_gamma	Domain	2	62	63	87.2	4.6e-25	1	CL0123
AJACLIMF_01216	10	85	9	87	PF02325.20	YGGT	Family	2	67	69	51.5	1.1e-13	1	No_clan
AJACLIMF_01217	3	70	1	79	PF13610.9	DDE_Tnp_IS240	Domain	5	83	139	48.9	8.2e-13	1	CL0219
AJACLIMF_01219	35	185	31	185	PF06271.15	RDD	Family	5	138	138	76.9	2e-21	1	No_clan
AJACLIMF_01221	17	118	16	118	PF00772.24	DnaB	Domain	2	103	103	79.2	2.2e-22	1	No_clan
AJACLIMF_01221	194	472	194	473	PF03796.18	DnaB_C	Domain	1	253	254	327.3	6e-98	1	CL0023
AJACLIMF_01222	147	445	147	446	PF00361.23	Proton_antipo_M	Family	1	292	293	184	3.9e-54	1	CL0425
AJACLIMF_01223	20	217	17	219	PF04335.16	VirB8	Domain	4	208	212	31.5	1.7e-07	1	CL0051
AJACLIMF_01226	58	143	46	144	PF13177.9	DNA_pol3_delta2	Domain	73	160	161	77.5	1.3e-21	1	CL0023
AJACLIMF_01227	8	182	7	182	PF01300.21	Sua5_yciO_yrdC	Family	2	179	179	164.7	1.6e-48	1	No_clan
AJACLIMF_01229	39	278	39	278	PF01715.20	IPPT	Domain	1	242	242	207.4	3.1e-61	1	CL0023
AJACLIMF_01231	142	341	142	342	PF08245.15	Mur_ligase_M	Domain	1	199	200	165.5	1.5e-48	1	CL0023
AJACLIMF_01231	361	440	360	442	PF02875.24	Mur_ligase_C	Domain	2	89	91	72.4	2.9e-20	1	No_clan
AJACLIMF_01232	5	391	4	392	PF01053.23	Cys_Met_Meta_PP	Domain	2	381	382	326.6	1.6e-97	1	CL0061
AJACLIMF_01233	22	94	17	94	PF01722.21	BolA	Family	6	78	78	69.4	2.7e-19	1	No_clan
AJACLIMF_01234	4	601	4	601	PF00012.23	HSP70	Family	1	599	599	891.8	1.9e-268	1	CL0108
AJACLIMF_01235	170	439	170	439	PF10150.12	RNase_E_G	Family	1	270	270	271.4	8.8e-81	1	No_clan
AJACLIMF_01236	10	64	8	64	PF00471.23	Ribosomal_L33	Family	3	47	47	47.4	2.2e-12	1	CL0167
AJACLIMF_01238	8	237	5	237	PF01297.20	ZnuA	Family	33	247	247	123.9	8.5e-36	1	CL0043
AJACLIMF_01239	39	171	39	172	PF00005.30	ABC_tran	Domain	1	136	137	74.7	1.1e-20	1	CL0023	predicted_active_site
AJACLIMF_01240	78	317	75	317	PF03109.19	ABC1	Domain	4	244	244	253.2	2e-75	1	CL0016	predicted_active_site
AJACLIMF_01242	6	65	1	70	PF13358.9	DDE_3	Domain	77	141	146	61.4	8.9e-17	1	CL0219
AJACLIMF_01244	5	91	2	95	PF13358.9	DDE_3	Domain	51	141	146	75.6	3.5e-21	1	CL0219
AJACLIMF_01245	2	30	1	34	PF01710.19	HTH_Tnp_IS630	Domain	15	43	119	21.3	0.00023	1	CL0123
AJACLIMF_01246	56	127	38	129	PF12796.10	Ank_2	Repeat	16	81	83	47.6	2e-12	1	CL0465
AJACLIMF_01246	128	197	123	197	PF12796.10	Ank_2	Repeat	23	83	83	56.1	4.4e-15	1	CL0465
AJACLIMF_01246	658	814	658	815	PF11713.11	Peptidase_C80	Domain	1	153	154	132.4	1.7e-38	1	CL0093	predicted_active_site
AJACLIMF_01246	858	1065	858	1068	PF12920.10	TcdA_TcdB_pore	Family	1	208	655	152.3	1.8e-44	1	No_clan
AJACLIMF_01247	11	130	10	130	PF01797.19	Y1_Tnp	Family	2	122	122	120.7	3.9e-35	1	CL0481
AJACLIMF_01249	15	66	14	68	PF01381.25	HTH_3	Domain	2	53	55	50.5	1.7e-13	1	CL0123
AJACLIMF_01250	9	109	9	113	PF12784.10	PDDEXK_2	Domain	1	100	229	116.2	1.9e-33	1	CL0236
AJACLIMF_01251	69	179	65	194	PF01609.24	DDE_Tnp_1	Domain	5	112	214	33.7	3.1e-08	1	CL0219
AJACLIMF_01252	1	114	1	115	PF01710.19	HTH_Tnp_IS630	Domain	1	110	119	83.8	9.8e-24	1	CL0123
AJACLIMF_01253	5	91	2	95	PF13358.9	DDE_3	Domain	51	141	146	74.6	7.6e-21	1	CL0219
AJACLIMF_01255	553	576	551	579	PF17660.4	BTRD1	Domain	15	38	50	16.6	0.0058	1	No_clan
AJACLIMF_01255	2332	2468	2331	2469	PF15658.9	Latrotoxin_C	Family	2	136	137	50.4	2e-13	1	No_clan
AJACLIMF_01256	69	179	65	194	PF01609.24	DDE_Tnp_1	Domain	5	112	214	33.7	3.1e-08	1	CL0219
AJACLIMF_01257	1	42	1	46	PF01710.19	HTH_Tnp_IS630	Domain	1	42	119	41.1	1.7e-10	1	CL0123
AJACLIMF_01258	52	188	51	192	PF13358.9	DDE_3	Domain	2	141	146	96.9	9.7e-28	1	CL0219
AJACLIMF_01260	4	122	3	130	PF01710.19	HTH_Tnp_IS630	Domain	2	111	119	47.9	1.3e-12	1	CL0123
AJACLIMF_01260	138	270	137	278	PF13358.9	DDE_3	Domain	2	138	146	123.7	5.3e-36	1	CL0219
AJACLIMF_01261	4	158	4	158	PF01018.25	GTP1_OBG	Domain	1	155	155	201.6	5.9e-60	1	No_clan
AJACLIMF_01261	161	280	161	280	PF01926.26	MMR_HSR1	Family	1	114	114	76.6	1.7e-21	1	CL0023
AJACLIMF_01262	5	135	5	135	PF03952.19	Enolase_N	Domain	1	131	131	192.3	3.7e-57	1	CL0227
AJACLIMF_01262	141	416	139	421	PF00113.25	Enolase_C	Domain	3	288	296	421.2	2.3e-126	1	CL0256	predicted_active_site
AJACLIMF_01264	19	75	19	75	PF13408.9	Zn_ribbon_recom	Domain	1	58	58	50.7	2.1e-13	1	CL0167
AJACLIMF_01264	183	263	183	268	PF02875.24	Mur_ligase_C	Domain	1	85	91	49.5	4e-13	1	No_clan
AJACLIMF_01265	11	150	2	150	PF02104.18	SURF1	Family	44	195	195	56.6	4.3e-15	1	No_clan
AJACLIMF_01266	7	148	6	148	PF00210.27	Ferritin	Domain	2	142	142	104.9	3.7e-30	1	CL0044
AJACLIMF_01267	5	147	4	149	PF06271.15	RDD	Family	2	136	138	60	3.2e-16	1	No_clan
AJACLIMF_01268	8	177	8	182	PF13419.9	HAD_2	Family	1	173	178	116.8	1.2e-33	1	CL0137	predicted_active_site
AJACLIMF_01270	14	95	11	96	PF02371.19	Transposase_20	Family	5	86	87	39	7.9e-10	1	CL0198
AJACLIMF_01272	16	110	16	115	PF01548.20	DEDD_Tnp_IS110	Family	1	102	155	53.6	2.4e-14	1	No_clan
AJACLIMF_01273	123	207	123	217	PF12796.10	Ank_2	Repeat	1	73	83	60.1	2.6e-16	1	CL0465
AJACLIMF_01274	13	343	13	343	PF00206.23	Lyase_1	Domain	1	312	312	392.1	2.1e-117	1	No_clan	predicted_active_site
AJACLIMF_01274	409	461	409	462	PF10415.12	FumaraseC_C	Domain	1	53	54	78.8	3.2e-22	1	No_clan
AJACLIMF_01276	5	91	2	95	PF13358.9	DDE_3	Domain	51	141	146	74.9	5.8e-21	1	CL0219
AJACLIMF_01277	1	110	1	122	PF01710.19	HTH_Tnp_IS630	Domain	1	107	119	83.2	1.5e-23	1	CL0123
AJACLIMF_01278	6	72	3	81	PF13610.9	DDE_Tnp_IS240	Domain	6	83	139	48.1	1.4e-12	1	CL0219
AJACLIMF_01279	6	138	4	139	PF00578.24	AhpC-TSA	Domain	3	123	124	102.9	1.1e-29	1	CL0172	predicted_active_site
AJACLIMF_01279	159	193	159	194	PF10417.12	1-cysPrx_C	Domain	1	39	40	43.6	2.1e-11	1	No_clan
AJACLIMF_01280	9	302	8	302	PF07992.17	Pyr_redox_2	Domain	2	295	295	152.2	2e-44	1	CL0063	predicted_active_site
AJACLIMF_01282	12	144	11	152	PF13358.9	DDE_3	Domain	2	138	146	126.2	9.3e-37	1	CL0219
AJACLIMF_01283	19	73	15	73	PF13276.9	HTH_21	Domain	5	60	60	54.3	1.2e-14	1	CL0123
AJACLIMF_01283	180	245	179	245	PF13683.9	rve_3	Domain	2	67	67	57.1	1.3e-15	1	CL0219
AJACLIMF_01284	1	110	1	122	PF01710.19	HTH_Tnp_IS630	Domain	1	107	119	83.3	1.4e-23	1	CL0123
AJACLIMF_01285	5	91	2	95	PF13358.9	DDE_3	Domain	51	141	146	75.5	3.9e-21	1	CL0219
AJACLIMF_01286	121	175	117	175	PF13276.9	HTH_21	Domain	5	60	60	53.5	2.1e-14	1	CL0123
AJACLIMF_01286	282	347	281	347	PF13683.9	rve_3	Domain	2	67	67	56.2	2.2e-15	1	CL0219
AJACLIMF_01287	92	314	91	315	PF00587.28	tRNA-synt_2b	Domain	2	178	179	129.3	1.6e-37	1	CL0040
AJACLIMF_01287	331	418	328	419	PF03129.23	HGTP_anticodon	Domain	1	93	94	65.7	3.4e-18	1	CL0458
AJACLIMF_01288	4	119	4	119	PF01648.23	ACPS	Domain	1	114	114	80.7	9.2e-23	1	CL0670
AJACLIMF_01290	5	95	2	121	PF06199.14	Phage_tail_2	Family	10	103	135	31.1	2.2e-07	1	CL0569
AJACLIMF_01293	23	69	22	110	PF05135.16	Phage_connect_1	Domain	2	42	98	40.8	2.8e-10	1	CL0643
AJACLIMF_01295	204	268	203	268	PF13683.9	rve_3	Domain	2	67	67	56.6	1.7e-15	1	CL0219
AJACLIMF_01296	6	65	1	70	PF13358.9	DDE_3	Domain	77	141	146	61.2	1e-16	1	CL0219
AJACLIMF_01298	104	156	100	158	PF13592.9	HTH_33	Domain	6	58	60	49.7	2.2e-13	1	CL0123
AJACLIMF_01301	117	182	116	182	PF13683.9	rve_3	Domain	2	67	67	57.8	7.1e-16	1	CL0219
AJACLIMF_01302	19	62	15	62	PF13276.9	HTH_21	Domain	5	49	60	49.5	3.8e-13	1	CL0123
AJACLIMF_01303	1	78	1	92	PF01527.23	HTH_Tnp_1	Family	1	74	75	31.7	1.5e-07	1	CL0123
AJACLIMF_01304	163	244	161	245	PF02371.19	Transposase_20	Family	5	86	87	37.1	3.2e-09	1	CL0198
AJACLIMF_01307	17	47	13	47	PF00132.27	Hexapep	Repeat	6	36	36	27.7	1.7e-06	1	CL0536
AJACLIMF_01308	20	88	20	90	PF03840.17	SecG	Family	1	69	71	51.6	8.9e-14	1	No_clan
AJACLIMF_01309	5	267	5	267	PF06418.17	CTP_synth_N	Domain	1	266	266	397.6	2.5e-119	1	CL0023
AJACLIMF_01309	303	529	301	529	PF00117.31	GATase	Domain	3	191	191	177.8	2.1e-52	1	CL0014	predicted_active_site
AJACLIMF_01311	4	140	1	140	PF14437.9	MafB19-deam	Family	4	138	138	91.2	5.2e-26	1	CL0109	predicted_active_site
AJACLIMF_01314	104	156	100	158	PF13592.9	HTH_33	Domain	6	58	60	49.4	2.8e-13	1	CL0123
AJACLIMF_01315	6	65	1	70	PF13358.9	DDE_3	Domain	77	141	146	61.4	8.9e-17	1	CL0219
AJACLIMF_01317	19	55	15	55	PF13276.9	HTH_21	Domain	5	42	60	34.7	1.6e-08	1	CL0123
AJACLIMF_01318	5	73	4	81	PF00665.29	rve	Domain	3	76	102	39.5	5.9e-10	1	CL0219
AJACLIMF_01319	3	61	1	61	PF13683.9	rve_3	Domain	9	67	67	55.3	4.3e-15	1	CL0219
AJACLIMF_01322	6	65	1	70	PF13358.9	DDE_3	Domain	77	141	146	61.4	8.9e-17	1	CL0219
AJACLIMF_01323	104	156	100	158	PF13592.9	HTH_33	Domain	6	58	60	49.2	3.2e-13	1	CL0123
AJACLIMF_01325	4	130	4	130	PF02670.19	DXP_reductoisom	Family	1	129	129	115.7	2.4e-33	1	CL0063
AJACLIMF_01325	144	226	144	226	PF08436.15	DXP_redisom_C	Domain	1	84	84	135.4	6.3e-40	1	CL0139
AJACLIMF_01325	258	375	258	377	PF13288.9	DXPR_C	Domain	1	113	115	110.2	7.1e-32	1	CL0063
AJACLIMF_01326	5	91	2	95	PF13358.9	DDE_3	Domain	51	141	146	74	1.1e-20	1	CL0219
AJACLIMF_01327	1	114	1	115	PF01710.19	HTH_Tnp_IS630	Domain	1	110	119	83.8	9.8e-24	1	CL0123
AJACLIMF_01328	6	151	5	153	PF01548.20	DEDD_Tnp_IS110	Family	2	153	155	43.1	4e-11	1	No_clan
AJACLIMF_01328	214	292	214	299	PF02371.19	Transposase_20	Family	1	79	87	71.4	6.2e-20	1	CL0198
AJACLIMF_01330	6	65	1	70	PF13358.9	DDE_3	Domain	77	141	146	61.4	8.9e-17	1	CL0219
AJACLIMF_01331	104	156	100	158	PF13592.9	HTH_33	Domain	6	58	60	44.1	1.2e-11	1	CL0123
AJACLIMF_01332	104	156	100	158	PF13592.9	HTH_33	Domain	6	58	60	49.4	2.9e-13	1	CL0123
AJACLIMF_01333	6	65	1	70	PF13358.9	DDE_3	Domain	77	141	146	61.4	8.9e-17	1	CL0219
AJACLIMF_01334	18	606	14	610	PF00133.25	tRNA-synt_1	Family	5	598	602	388.6	4.6e-116	1	CL0039
AJACLIMF_01334	651	794	651	801	PF08264.16	Anticodon_1	Domain	1	145	152	124.8	3e-36	1	CL0258
AJACLIMF_01336	69	182	65	187	PF01609.24	DDE_Tnp_1	Domain	5	115	214	37.9	1.6e-09	1	CL0219
AJACLIMF_01338	4	63	1	66	PF02899.20	Phage_int_SAM_1	Domain	26	79	83	24.5	2.6e-05	1	CL0469
AJACLIMF_01338	115	258	88	259	PF00589.25	Phage_integrase	Family	22	171	172	112.2	2.5e-32	1	CL0382
AJACLIMF_01339	4	324	4	324	PF07992.17	Pyr_redox_2	Domain	1	295	295	220.3	3.5e-65	1	CL0063	predicted_active_site
AJACLIMF_01339	343	451	343	452	PF02852.25	Pyr_redox_dim	Domain	1	109	110	105.7	1.6e-30	1	CL0608	predicted_active_site
AJACLIMF_01340	81	243	63	255	PF13360.9	PQQ_2	Repeat	31	202	237	91.5	6.5e-26	1	CL0186
AJACLIMF_01341	12	410	9	413	PF00115.23	COX1	Family	4	429	432	51.7	6.8e-14	1	CL0714
AJACLIMF_01342	104	156	100	158	PF13592.9	HTH_33	Domain	6	58	60	44.1	1.2e-11	1	CL0123
AJACLIMF_01344	6	65	1	70	PF13358.9	DDE_3	Domain	77	141	146	61.4	8.9e-17	1	CL0219
AJACLIMF_01345	10	68	3	72	PF13358.9	DDE_3	Domain	80	141	146	66.1	3e-18	1	CL0219
AJACLIMF_01348	9	73	8	73	PF13683.9	rve_3	Domain	2	67	67	59.1	2.8e-16	1	CL0219
AJACLIMF_01349	24	98	24	98	PF13565.9	HTH_32	Domain	1	73	73	35.5	1.2e-08	1	CL0123
AJACLIMF_01350	1	106	1	106	PF05136.16	Phage_portal_2	Family	245	362	362	112.1	3.4e-32	1	No_clan
AJACLIMF_01351	26	220	25	220	PF05136.16	Phage_portal_2	Family	2	211	362	215.4	1.4e-63	1	No_clan
AJACLIMF_01353	29	87	26	90	PF02831.18	gpW	Family	4	62	67	26.1	6.5e-06	1	No_clan
AJACLIMF_01354	2	136	1	136	PF20454.1	GpA_nuclease	Domain	79	214	294	132.3	2.2e-38	1	CL0023
AJACLIMF_01355	24	98	24	98	PF13565.9	HTH_32	Domain	1	73	73	35.5	1.2e-08	1	CL0123
AJACLIMF_01356	2	26	1	26	PF13683.9	rve_3	Domain	43	67	67	32.5	6e-08	1	CL0219
AJACLIMF_01360	170	224	170	224	PF13857.9	Ank_5	Repeat	1	56	56	36.4	4.8e-09	1	CL0465
AJACLIMF_01362	23	93	4	93	PF12796.10	Ank_2	Repeat	22	83	83	56.6	3.1e-15	1	CL0465
AJACLIMF_01362	94	137	93	137	PF13857.9	Ank_5	Repeat	13	56	56	27.7	2.5e-06	1	CL0465
AJACLIMF_01362	355	429	321	436	PF15658.9	Latrotoxin_C	Family	30	103	137	29.6	5.3e-07	1	No_clan
AJACLIMF_01363	1	114	1	115	PF01710.19	HTH_Tnp_IS630	Domain	1	110	119	81.7	4.5e-23	1	CL0123
AJACLIMF_01365	6	65	1	70	PF13358.9	DDE_3	Domain	77	141	146	61.4	8.9e-17	1	CL0219
AJACLIMF_01366	69	121	65	123	PF13592.9	HTH_33	Domain	6	58	60	44.1	1.2e-11	1	CL0123
AJACLIMF_01367	9	67	3	71	PF13358.9	DDE_3	Domain	80	141	146	66.2	2.8e-18	1	CL0219
AJACLIMF_01368	438	518	424	519	PF12796.10	Ank_2	Repeat	10	82	83	41.1	2.2e-10	1	CL0465
AJACLIMF_01371	2	97	1	97	PF00856.31	SET	Family	3	169	169	35.6	1.2e-08	1	No_clan
AJACLIMF_01371	560	576	558	576	PF13516.9	LRR_6	Repeat	7	23	24	9.4	1.3	1	CL0022
AJACLIMF_01371	705	724	703	725	PF13516.9	LRR_6	Repeat	4	23	24	12	0.19	1	CL0022
AJACLIMF_01372	40	53	38	53	PF13516.9	LRR_6	Repeat	5	18	24	9.3	1.4	1	CL0022
AJACLIMF_01372	69	91	69	92	PF13516.9	LRR_6	Repeat	1	23	24	13.5	0.065	1	CL0022
AJACLIMF_01375	57	235	19	236	PF01609.24	DDE_Tnp_1	Domain	49	213	214	60.1	2.4e-16	1	CL0219
AJACLIMF_01376	9	228	9	236	PF12784.10	PDDEXK_2	Domain	1	216	229	170.1	6.3e-50	1	CL0236
AJACLIMF_01377	6	65	1	70	PF13358.9	DDE_3	Domain	77	141	146	61.4	8.9e-17	1	CL0219
AJACLIMF_01378	1	25	1	27	PF13592.9	HTH_33	Domain	34	58	60	26.8	3.2e-06	1	CL0123
AJACLIMF_01380	26	104	7	109	PF13358.9	DDE_3	Domain	57	141	146	66.1	3e-18	1	CL0219
AJACLIMF_01381	10	68	3	72	PF13358.9	DDE_3	Domain	80	141	146	66.2	2.8e-18	1	CL0219
AJACLIMF_01382	4	124	3	130	PF01710.19	HTH_Tnp_IS630	Domain	2	113	119	48.2	1e-12	1	CL0123
AJACLIMF_01382	137	269	136	277	PF13358.9	DDE_3	Domain	2	138	146	123.7	5.3e-36	1	CL0219
AJACLIMF_01384	9	150	3	150	PF01609.24	DDE_Tnp_1	Domain	52	181	214	44.6	1.4e-11	1	CL0219
AJACLIMF_01387	104	217	98	217	PF04002.18	RadC	Family	7	122	122	111.8	2e-32	1	CL0366
AJACLIMF_01389	4	124	3	126	PF01710.19	HTH_Tnp_IS630	Domain	2	114	119	55.3	6.9e-15	1	CL0123
AJACLIMF_01390	12	144	11	152	PF13358.9	DDE_3	Domain	2	138	146	126.2	9.3e-37	1	CL0219
AJACLIMF_01391	8	106	2	109	PF08676.14	MutL_C	Domain	47	142	146	66.3	2.6e-18	1	No_clan
AJACLIMF_01392	2	42	1	43	PF01119.22	DNA_mis_repair	Family	78	118	119	49.2	4.1e-13	1	CL0329
AJACLIMF_01395	3	133	1	134	PF00075.27	RNase_H	Domain	14	142	143	141.7	1.9e-41	1	CL0219
AJACLIMF_01396	9	229	9	241	PF12784.10	PDDEXK_2	Domain	1	217	229	166.8	6.7e-49	1	CL0236
AJACLIMF_01399	6	65	1	70	PF13358.9	DDE_3	Domain	77	141	146	61.4	8.9e-17	1	CL0219
AJACLIMF_01401	148	327	132	329	PF01578.23	Cytochrom_C_asm	Family	30	212	214	127.4	7.2e-37	1	CL0328
AJACLIMF_01401	401	698	394	700	PF16327.8	CcmF_C	Family	25	320	323	233.6	3.8e-69	1	No_clan
AJACLIMF_01402	43	117	25	117	PF12796.10	Ank_2	Repeat	18	83	83	48.6	1e-12	1	CL0465
AJACLIMF_01402	124	214	124	216	PF12796.10	Ank_2	Repeat	1	81	83	66.7	2.2e-18	1	CL0465
AJACLIMF_01402	220	274	219	274	PF13637.9	Ank_4	Repeat	2	55	55	30.1	5.6e-07	1	CL0465
AJACLIMF_01402	426	504	418	511	PF12796.10	Ank_2	Repeat	4	73	83	44.9	1.5e-11	1	CL0465
AJACLIMF_01403	9	125	9	126	PF01624.23	MutS_I	Domain	1	112	113	140	3.8e-41	1	No_clan
AJACLIMF_01403	134	260	134	262	PF05188.20	MutS_II	Domain	1	135	137	73.9	1.6e-20	1	No_clan
AJACLIMF_01403	278	602	278	602	PF05192.21	MutS_III	Domain	1	191	191	114.7	6.6e-33	1	No_clan
AJACLIMF_01403	473	561	472	562	PF05190.21	MutS_IV	Domain	2	91	92	63.4	2e-17	1	No_clan
AJACLIMF_01403	649	835	648	835	PF00488.24	MutS_V	Domain	2	188	188	276.7	1.1e-82	1	CL0023
AJACLIMF_01404	96	186	93	188	PF12796.10	Ank_2	Repeat	4	81	83	31.3	2.5e-07	1	CL0465
AJACLIMF_01404	255	280	252	280	PF13606.9	Ank_3	Repeat	5	31	31	17.3	0.005	1	CL0465
AJACLIMF_01405	21	103	21	113	PF01336.28	tRNA_anti-codon	Domain	1	75	76	55.1	6e-15	1	CL0021
AJACLIMF_01405	134	572	133	573	PF00152.23	tRNA-synt_2	Domain	2	313	314	318	6.4e-95	1	CL0040
AJACLIMF_01405	325	418	325	420	PF02938.17	GAD	Domain	1	93	95	58.7	5.7e-16	1	CL0250
AJACLIMF_01406	53	376	9	377	PF07690.19	MFS_1	Family	41	352	353	89.3	2.5e-25	1	CL0015
AJACLIMF_01407	111	259	110	259	PF00849.25	PseudoU_synth_2	Family	2	160	160	123	1.3e-35	1	CL0649	predicted_active_site
AJACLIMF_01411	5	91	2	95	PF13358.9	DDE_3	Domain	51	141	146	75	5.4e-21	1	CL0219
AJACLIMF_01412	1	110	1	122	PF01710.19	HTH_Tnp_IS630	Domain	1	107	119	83.3	1.4e-23	1	CL0123
AJACLIMF_01413	9	183	3	183	PF01609.24	DDE_Tnp_1	Domain	52	214	214	60.9	1.4e-16	1	CL0219
AJACLIMF_01414	24	244	17	247	PF00768.23	Peptidase_S11	Domain	9	236	239	216.7	3.4e-64	1	CL0013	predicted_active_site
AJACLIMF_01414	266	356	266	356	PF07943.16	PBP5_C	Domain	1	91	91	73.7	1.1e-20	1	No_clan
AJACLIMF_01415	137	422	136	423	PF02646.19	RmuC	Family	2	291	292	291.4	6.8e-87	1	CL0236
AJACLIMF_01416	13	358	6	365	PF13609.9	Porin_4	Domain	8	303	312	40	4.3e-10	1	CL0193
AJACLIMF_01418	5	91	2	95	PF13358.9	DDE_3	Domain	51	141	146	74.8	6.6e-21	1	CL0219
AJACLIMF_01419	1	110	1	122	PF01710.19	HTH_Tnp_IS630	Domain	1	107	119	83.3	1.4e-23	1	CL0123
AJACLIMF_01420	42	129	34	130	PF04263.19	TPK_catalytic	Domain	10	112	121	61.2	1e-16	1	No_clan
AJACLIMF_01421	7	63	5	65	PF04193.17	PQ-loop	Repeat	3	59	61	31	1.7e-07	1	CL0141
AJACLIMF_01422	66	232	63	240	PF01145.28	Band_7	Family	4	172	180	78.3	7.3e-22	1	CL0433
AJACLIMF_01423	210	306	209	306	PF01551.25	Peptidase_M23	Family	2	96	96	114.3	2.4e-33	1	CL0105	predicted_active_site
AJACLIMF_01424	5	239	5	240	PF01709.23	Transcrip_reg	Family	1	238	239	272.6	2.7e-81	1	No_clan
AJACLIMF_01425	26	219	24	222	PF13525.9	YfiO	Repeat	3	200	203	121.4	4.5e-35	1	CL0020
AJACLIMF_01429	5	166	4	166	PF01066.24	CDP-OH_P_transf	Family	2	150	150	128.9	2.4e-37	1	No_clan	predicted_active_site
AJACLIMF_01430	25	155	23	156	PF00390.22	malic	Domain	3	181	182	91.2	7.2e-26	1	CL0603
AJACLIMF_01430	170	360	168	367	PF03949.18	Malic_M	Domain	3	228	258	78.1	6.8e-22	1	CL0063
AJACLIMF_01431	24	70	4	72	PF01722.21	BolA	Family	26	73	78	46.9	2.9e-12	1	No_clan
AJACLIMF_01432	16	80	16	80	PF00462.27	Glutaredoxin	Domain	1	60	60	68.4	5.2e-19	1	CL0172
AJACLIMF_01433	17	79	14	95	PF13437.9	HlyD_3	Family	32	97	106	32	1.7e-07	1	CL0105
AJACLIMF_01434	6	65	1	70	PF13358.9	DDE_3	Domain	77	141	146	61.4	8.9e-17	1	CL0219
AJACLIMF_01435	104	156	100	158	PF13592.9	HTH_33	Domain	6	58	60	49.2	3.2e-13	1	CL0123
AJACLIMF_01438	74	303	73	312	PF01326.22	PPDK_N	Family	74	218	328	110.1	1.4e-31	1	CL0179
AJACLIMF_01438	310	375	303	377	PF01326.22	PPDK_N	Family	259	326	328	39.4	4.7e-10	1	CL0179
AJACLIMF_01438	439	520	436	520	PF00391.26	PEP-utilizers	Domain	4	73	73	86.2	9.7e-25	1	CL0364	predicted_active_site
AJACLIMF_01438	534	880	532	882	PF02896.21	PEP-utilizers_C	Domain	3	292	294	303.4	1.5e-90	1	CL0151	predicted_active_site
AJACLIMF_01439	13	242	13	243	PF13561.9	adh_short_C2	Domain	1	233	234	212.6	6.5e-63	1	CL0063	predicted_active_site
AJACLIMF_01440	10	93	1	94	PF04956.16	TrbC	Family	14	98	99	57	1.9e-15	1	CL0690
AJACLIMF_01441	24	213	23	215	PF01435.21	Peptidase_M48	Domain	3	185	187	85.9	3.2e-24	1	CL0126	predicted_active_site
AJACLIMF_01442	19	209	18	209	PF00926.22	DHBP_synthase	Family	2	191	191	244.9	4.7e-73	1	No_clan
AJACLIMF_01443	10	78	9	78	PF03449.18	GreA_GreB_N	Domain	2	71	71	94.3	3.9e-27	1	No_clan
AJACLIMF_01443	86	162	84	163	PF01272.22	GreA_GreB	Domain	3	76	77	86.5	9.3e-25	1	CL0487
AJACLIMF_01444	29	94	27	94	PF02874.26	ATP-synt_ab_N	Domain	4	69	69	38.1	1.8e-09	1	CL0275
AJACLIMF_01444	151	374	151	374	PF00006.28	ATP-synt_ab	Domain	1	214	214	244.7	8.5e-73	1	CL0023
AJACLIMF_01444	381	506	381	506	PF00306.30	ATP-synt_ab_C	Domain	1	126	126	125.8	1.4e-36	1	No_clan
AJACLIMF_01445	8	167	6	170	PF00213.21	OSCP	Family	3	168	172	103.2	1.7e-29	1	CL0255
AJACLIMF_01446	13	97	13	100	PF02021.20	UPF0102	Family	1	76	79	48.3	9.7e-13	1	CL0236
AJACLIMF_01447	20	118	20	118	PF01196.22	Ribosomal_L17	Family	1	97	97	117.1	5.5e-34	1	No_clan
AJACLIMF_01448	38	241	38	241	PF01193.27	RNA_pol_L	Domain	1	74	74	68.3	3.9e-19	1	CL0509
AJACLIMF_01448	71	163	67	172	PF01000.29	RNA_pol_A_bac	Domain	13	109	112	66.3	3.1e-18	1	No_clan
AJACLIMF_01448	270	326	265	327	PF03118.18	RNA_pol_A_CTD	Domain	10	66	67	83.1	9.5e-24	1	CL0198
AJACLIMF_01449	17	127	17	127	PF00411.22	Ribosomal_S11	Family	1	110	110	127.6	2.8e-37	1	CL0267
AJACLIMF_01450	3	109	3	109	PF00416.25	Ribosomal_S13	Family	1	128	128	113.5	9.2e-33	1	CL0303
AJACLIMF_01451	5	186	5	189	PF00406.25	ADK	Domain	1	148	151	132.6	1.3e-38	1	CL0023
AJACLIMF_01452	77	415	77	415	PF00344.23	SecY	Family	1	308	308	305.6	4.2e-91	1	CL0376
AJACLIMF_01453	31	153	31	153	PF00828.22	Ribosomal_L27A	Family	1	118	118	100.6	9.2e-29	1	CL0588
AJACLIMF_01454	13	75	12	76	PF00333.23	Ribosomal_S5	Domain	2	64	65	87.7	4.2e-25	1	CL0196
AJACLIMF_01454	89	159	89	159	PF03719.18	Ribosomal_S5_C	Domain	1	71	71	76.8	7.3e-22	1	CL0329
AJACLIMF_01455	11	123	7	123	PF00861.25	Ribosomal_L18p	Family	7	116	116	102.6	1.7e-29	1	CL0267
AJACLIMF_01456	94	165	93	166	PF00347.26	Ribosomal_L6	Domain	2	73	76	49.3	6.4e-13	1	No_clan
AJACLIMF_01457	30	156	30	156	PF00410.22	Ribosomal_S8	Domain	1	126	126	147.6	1.8e-43	1	No_clan
AJACLIMF_01458	49	101	48	101	PF00253.24	Ribosomal_S14	Family	2	54	54	86.1	1e-24	1	No_clan
AJACLIMF_01459	22	78	22	78	PF00281.22	Ribosomal_L5	Domain	1	57	57	82.2	2.7e-23	1	CL0652
AJACLIMF_01459	83	175	82	175	PF00673.24	Ribosomal_L5_C	Domain	2	94	94	123.6	3e-36	1	No_clan
AJACLIMF_01460	42	103	42	103	PF17136.7	ribosomal_L24	Family	1	65	65	80.7	8.3e-23	1	No_clan
AJACLIMF_01461	1	119	1	119	PF00238.22	Ribosomal_L14	Domain	1	122	122	147.1	2.4e-43	1	No_clan
AJACLIMF_01462	8	74	8	75	PF00366.23	Ribosomal_S17	Domain	1	67	68	81.3	4.2e-23	1	CL0021
AJACLIMF_01463	10	60	5	60	PF00831.26	Ribosomal_L29	Family	7	57	57	51.6	7.4e-14	1	CL0346
AJACLIMF_01464	4	133	4	133	PF00252.21	Ribosomal_L16	Domain	1	132	132	147.8	1.8e-43	1	No_clan
AJACLIMF_01465	39	110	39	111	PF07650.20	KH_2	Domain	2	77	78	53.9	1.3e-14	1	CL0007
AJACLIMF_01465	120	202	120	202	PF00189.23	Ribosomal_S3_C	Domain	1	83	83	124.2	2.4e-36	1	No_clan
AJACLIMF_01466	12	113	10	113	PF00237.22	Ribosomal_L22	Domain	3	103	103	96.3	1.2e-27	1	No_clan
AJACLIMF_01467	3	85	3	85	PF00203.24	Ribosomal_S19	Domain	1	81	81	97.1	4.3e-28	1	No_clan
AJACLIMF_01468	42	117	42	118	PF00181.26	Ribosomal_L2	Domain	1	76	77	104.3	2.7e-30	1	CL0021
AJACLIMF_01468	126	250	125	250	PF03947.21	Ribosomal_L2_C	Domain	2	126	126	189.3	2.7e-56	1	CL0107
AJACLIMF_01469	6	92	6	92	PF00276.23	Ribosomal_L23	Family	1	86	86	80.4	1e-22	1	No_clan
AJACLIMF_01470	16	201	16	202	PF00573.25	Ribosomal_L4	Family	1	191	192	182.5	7.1e-54	1	No_clan
AJACLIMF_01471	104	187	94	193	PF00297.25	Ribosomal_L3	Family	210	290	369	47.7	1.1e-12	1	CL0575
AJACLIMF_01472	13	106	12	106	PF00338.25	Ribosomal_S10	Domain	2	98	98	86.7	1e-24	1	No_clan
AJACLIMF_01473	10	196	10	198	PF00009.30	GTP_EFTU	Domain	1	193	195	178.9	8.4e-53	1	CL0023
AJACLIMF_01473	221	289	221	290	PF03144.28	GTP_EFTU_D2	Domain	1	73	74	57	2e-15	1	CL0575
AJACLIMF_01473	294	388	294	389	PF03143.20	GTP_EFTU_D3	Domain	1	107	108	126.2	6.7e-37	1	No_clan
AJACLIMF_01476	6	130	6	130	PF00988.25	CPSase_sm_chain	Domain	1	125	125	155.6	5.8e-46	1	CL0364
AJACLIMF_01476	175	353	174	354	PF00117.31	GATase	Domain	2	190	191	152.4	1.3e-44	1	CL0014	predicted_active_site
AJACLIMF_01477	4	185	4	188	PF00106.28	adh_short	Domain	1	190	195	112.9	1.4e-32	1	CL0063	predicted_active_site
AJACLIMF_01479	3	201	3	213	PF00923.22	TAL_FSA	Domain	1	240	287	176.5	8e-52	1	CL0036	predicted_active_site
AJACLIMF_01480	1	114	1	115	PF01710.19	HTH_Tnp_IS630	Domain	1	110	119	83.9	9e-24	1	CL0123
AJACLIMF_01481	5	91	2	95	PF13358.9	DDE_3	Domain	51	141	146	75.3	4.4e-21	1	CL0219
AJACLIMF_01483	4	82	4	83	PF02823.19	ATP-synt_DE_N	Domain	1	79	80	61.4	6.3e-17	1	No_clan
AJACLIMF_01484	12	74	7	74	PF02874.26	ATP-synt_ab_N	Domain	7	69	69	56.6	2.9e-15	1	CL0275
AJACLIMF_01484	132	352	132	352	PF00006.28	ATP-synt_ab	Domain	1	214	214	210.2	3.1e-62	1	CL0023
AJACLIMF_01485	153	360	153	361	PF00528.25	BPD_transp_1	Family	1	177	185	71.9	6.1e-20	1	CL0404
AJACLIMF_01486	1	43	1	44	PF00468.20	Ribosomal_L34	Family	1	43	44	67.2	9.9e-19	1	No_clan
AJACLIMF_01491	174	297	163	335	PF13489.9	Methyltransf_23	Domain	11	124	165	51.6	1e-13	1	CL0063
AJACLIMF_01492	13	78	12	78	PF00317.24	Ribonuc_red_lgN	Domain	2	83	83	50.8	1.3e-13	1	No_clan
AJACLIMF_01492	82	400	81	410	PF02867.18	Ribonuc_red_lgC	Family	2	344	527	256.9	3.7e-76	1	CL0339
AJACLIMF_01492	411	556	408	557	PF02867.18	Ribonuc_red_lgC	Family	385	526	527	119	2.2e-34	1	CL0339
AJACLIMF_01493	18	149	17	150	PF03652.18	RuvX	Family	2	133	134	113.4	1.1e-32	1	CL0580
AJACLIMF_01494	4	152	4	152	PF02075.20	RuvC	Domain	1	148	148	133.1	7.5e-39	1	CL0219
AJACLIMF_01495	6	273	6	274	PF00510.21	COX3	Family	1	257	258	263.7	2.4e-78	1	No_clan
AJACLIMF_01496	4	94	2	95	PF03070.19	TENA_THI-4	Family	117	209	210	46.4	4.3e-12	1	CL0230	predicted_active_site
AJACLIMF_01497	88	153	87	153	PF13683.9	rve_3	Domain	2	67	67	58.3	5e-16	1	CL0219
AJACLIMF_01498	19	73	15	73	PF13276.9	HTH_21	Domain	5	60	60	57.4	1.3e-15	1	CL0123
AJACLIMF_01500	15	99	12	117	PF03070.19	TENA_THI-4	Family	8	92	210	43.9	2.5e-11	1	CL0230
AJACLIMF_01501	20	193	15	199	PF03070.19	TENA_THI-4	Family	7	183	210	83.3	2.2e-23	1	CL0230
AJACLIMF_01502	8	102	5	103	PF00438.23	S-AdoMet_synt_N	Domain	4	98	99	115.7	1.2e-33	1	No_clan
AJACLIMF_01502	110	223	110	223	PF02772.19	S-AdoMet_synt_M	Domain	1	120	120	108.8	2e-31	1	No_clan
AJACLIMF_01502	225	366	225	367	PF02773.19	S-AdoMet_synt_C	Domain	1	137	138	211.8	3.4e-63	1	No_clan
AJACLIMF_01504	2	77	2	79	PF01016.22	Ribosomal_L27	Family	1	77	79	115.5	9e-34	1	No_clan
AJACLIMF_01505	1	96	1	96	PF00829.24	Ribosomal_L21p	Family	1	100	100	117	3.9e-34	1	No_clan
AJACLIMF_01508	72	178	62	178	PF01617.20	Surface_Ag_2	Family	140	250	250	23.1	4.5e-05	1	CL0193
AJACLIMF_01509	9	132	8	192	PF12804.10	NTP_transf_3	Domain	2	124	160	59.5	5.2e-16	1	CL0110
AJACLIMF_01509	357	389	356	391	PF14602.9	Hexapep_2	Repeat	2	32	34	33.2	3.3e-08	1	CL0536
AJACLIMF_01510	25	92	24	93	PF02912.21	Phe_tRNA-synt_N	Domain	2	68	69	50.3	1.9e-13	1	CL0298
AJACLIMF_01510	98	338	97	339	PF01409.23	tRNA-synt_2d	Domain	2	245	246	344.4	3.6e-103	1	CL0040
AJACLIMF_01512	1	114	1	115	PF01710.19	HTH_Tnp_IS630	Domain	1	110	119	83.9	9e-24	1	CL0123
AJACLIMF_01513	5	91	2	95	PF13358.9	DDE_3	Domain	51	141	146	75.6	3.5e-21	1	CL0219
AJACLIMF_01515	6	65	1	70	PF13358.9	DDE_3	Domain	77	141	146	61.4	8.9e-17	1	CL0219
AJACLIMF_01516	1	25	1	27	PF13592.9	HTH_33	Domain	34	58	60	26.8	3.3e-06	1	CL0123
AJACLIMF_01517	104	156	100	158	PF13592.9	HTH_33	Domain	6	58	60	49.3	3.1e-13	1	CL0123
AJACLIMF_01518	6	65	1	70	PF13358.9	DDE_3	Domain	77	141	146	61.4	8.9e-17	1	CL0219
AJACLIMF_01520	4	85	3	86	PF00677.20	Lum_binding	Domain	2	86	87	71.7	4e-20	1	CL0076
AJACLIMF_01520	99	183	99	183	PF00677.20	Lum_binding	Domain	1	87	87	76.3	1.5e-21	1	CL0076
AJACLIMF_01521	3	154	3	161	PF02674.19	Colicin_V	Family	1	137	144	80.8	9.9e-23	1	CL0292
AJACLIMF_01522	6	127	3	131	PF02878.19	PGM_PMM_I	Domain	4	134	138	92.6	1.9e-26	1	No_clan	predicted_active_site
AJACLIMF_01522	141	239	140	239	PF02879.19	PGM_PMM_II	Domain	2	103	103	52.9	5.1e-14	1	No_clan
AJACLIMF_01522	245	353	243	353	PF02880.19	PGM_PMM_III	Domain	3	114	114	78.1	6e-22	1	No_clan	predicted_active_site
AJACLIMF_01522	357	424	357	431	PF00408.23	PGM_PMM_IV	Repeat	1	63	74	28.2	1.7e-06	1	No_clan
AJACLIMF_01524	1	114	1	115	PF01710.19	HTH_Tnp_IS630	Domain	1	110	119	83.9	9e-24	1	CL0123
AJACLIMF_01526	6	65	1	70	PF13358.9	DDE_3	Domain	77	141	146	61.4	8.9e-17	1	CL0219
AJACLIMF_01529	10	67	3	71	PF13358.9	DDE_3	Domain	81	141	146	65.4	5e-18	1	CL0219
AJACLIMF_01531	88	153	87	153	PF13683.9	rve_3	Domain	2	67	67	58.3	5e-16	1	CL0219
AJACLIMF_01532	19	63	15	64	PF13276.9	HTH_21	Domain	5	50	60	50.7	1.6e-13	1	CL0123
AJACLIMF_01537	26	174	17	176	PF17191.7	RecG_wedge	Domain	14	160	162	32.8	5.1e-08	1	CL0021
AJACLIMF_01537	267	425	265	429	PF00270.32	DEAD	Domain	3	172	176	56.5	3.1e-15	1	CL0023
AJACLIMF_01537	460	578	457	578	PF00271.34	Helicase_C	Domain	4	111	111	68.3	7.2e-19	1	CL0023
AJACLIMF_01537	605	658	604	667	PF19833.2	RecG_dom3_C	Domain	2	56	87	35.9	6.4e-09	1	No_clan
AJACLIMF_01538	1	41	1	41	PF00444.21	Ribosomal_L36	Domain	1	38	38	52.8	3.6e-14	1	No_clan
AJACLIMF_01539	8	266	8	266	PF03618.17	Kinase-PPPase	Family	1	255	255	288.7	4.9e-86	1	CL0023
AJACLIMF_01540	5	179	1	179	PF01578.23	Cytochrom_C_asm	Family	27	214	214	96.3	2.3e-27	1	CL0328
AJACLIMF_01543	303	445	302	447	PF00263.24	Secretin	Family	2	129	168	71	9.6e-20	1	No_clan
AJACLIMF_01544	6	192	5	195	PF00117.31	GATase	Domain	2	188	191	119.7	1.4e-34	1	CL0014	predicted_active_site
AJACLIMF_01544	212	247	202	273	PF02540.20	NAD_synthase	Domain	11	45	242	23.5	2.7e-05	1	CL0039
AJACLIMF_01544	420	519	419	519	PF00958.25	GMP_synt_C	Domain	2	92	92	134.3	1.3e-39	1	No_clan
AJACLIMF_01545	4	86	4	95	PF12796.10	Ank_2	Repeat	1	76	83	55.2	8.5e-15	1	CL0465
AJACLIMF_01547	11	198	9	199	PF03741.19	TerC	Family	3	178	179	141.4	2.7e-41	1	CL0292
AJACLIMF_01548	101	184	101	187	PF17408.5	MCD_N	Domain	1	81	85	73.8	1e-20	1	No_clan
AJACLIMF_01548	192	429	191	429	PF05292.14	MCD	Domain	2	259	259	335.6	2.3e-100	1	CL0257	predicted_active_site
AJACLIMF_01550	19	73	15	73	PF13276.9	HTH_21	Domain	5	60	60	54.3	1.2e-14	1	CL0123
AJACLIMF_01550	180	245	179	245	PF13683.9	rve_3	Domain	2	67	67	57.1	1.3e-15	1	CL0219
AJACLIMF_01551	1	78	1	92	PF01527.23	HTH_Tnp_1	Family	1	74	75	31.7	1.5e-07	1	CL0123
AJACLIMF_01554	18	228	15	229	PF02602.18	HEM4	Family	5	231	232	113	1.4e-32	1	No_clan
AJACLIMF_01555	5	229	5	251	PF03372.26	Exo_endo_phos	Domain	1	211	237	64.8	9e-18	1	CL0530	predicted_active_site
AJACLIMF_01558	12	144	11	152	PF13358.9	DDE_3	Domain	2	138	146	126.2	9.3e-37	1	CL0219
AJACLIMF_01560	1	110	1	122	PF01710.19	HTH_Tnp_IS630	Domain	1	107	119	83.3	1.4e-23	1	CL0123
AJACLIMF_01561	5	91	2	95	PF13358.9	DDE_3	Domain	51	141	146	74.7	6.8e-21	1	CL0219
AJACLIMF_01562	6	166	5	166	PF02739.19	5_3_exonuc_N	Domain	2	159	159	162.6	7e-48	1	CL0280
AJACLIMF_01562	167	262	167	263	PF01367.23	5_3_exonuc	Domain	1	96	97	95	3.5e-27	1	CL0464
AJACLIMF_01562	470	840	469	841	PF00476.23	DNA_pol_A	Family	2	376	377	473.3	5.6e-142	1	No_clan
AJACLIMF_01563	26	470	25	470	PF01425.24	Amidase	Family	2	446	446	473.9	6.2e-142	1	No_clan	predicted_active_site
AJACLIMF_01564	32	172	31	176	PF02518.29	HATPase_c	Domain	2	108	112	83.1	2.1e-23	1	CL0025	predicted_active_site
AJACLIMF_01564	229	399	229	400	PF00204.28	DNA_gyraseB	Domain	1	173	174	185.5	6.3e-55	1	CL0329
AJACLIMF_01564	428	538	428	541	PF01751.25	Toprim	Family	1	101	104	64.7	7.9e-18	1	CL0413
AJACLIMF_01564	718	779	717	779	PF00986.24	DNA_gyraseB_C	Family	2	63	63	97.6	3.7e-28	1	No_clan
AJACLIMF_01566	73	145	66	145	PF12796.10	Ank_2	Repeat	24	83	83	40.6	3.2e-10	1	CL0465
AJACLIMF_01567	64	157	51	157	PF00078.30	RVT_1	Domain	137	222	222	57.4	1.5e-15	1	CL0027
AJACLIMF_01567	183	258	182	261	PF08388.14	GIIM	Family	2	78	80	53.1	2.6e-14	1	CL0359
AJACLIMF_01569	34	166	33	174	PF13358.9	DDE_3	Domain	2	138	146	125.5	1.4e-36	1	CL0219
AJACLIMF_01570	4	33	2	38	PF04218.16	CENP-B_N	Domain	19	48	53	22.5	7.3e-05	1	CL0123
AJACLIMF_01571	6	61	1	68	PF13358.9	DDE_3	Domain	77	138	146	61.3	9.5e-17	1	CL0219
AJACLIMF_01572	69	121	65	123	PF13592.9	HTH_33	Domain	6	58	60	44.8	7.6e-12	1	CL0123
AJACLIMF_01574	19	62	15	62	PF13276.9	HTH_21	Domain	5	49	60	49.5	3.8e-13	1	CL0123
AJACLIMF_01575	88	153	87	153	PF13683.9	rve_3	Domain	2	67	67	58.3	5e-16	1	CL0219
AJACLIMF_01578	4	82	2	88	PF00919.23	UPF0004	Family	4	91	98	50.9	1.4e-13	1	CL0304
AJACLIMF_01578	128	301	128	301	PF04055.24	Radical_SAM	Domain	1	167	167	87.6	1.2e-24	1	CL0036
AJACLIMF_01579	207	296	198	300	PF01617.20	Surface_Ag_2	Family	139	218	250	33.8	2.5e-08	1	CL0193
AJACLIMF_01580	6	65	1	70	PF13358.9	DDE_3	Domain	77	141	146	61.4	8.9e-17	1	CL0219
AJACLIMF_01581	121	156	117	158	PF13276.9	HTH_21	Domain	5	41	60	30.4	3.6e-07	1	CL0123
AJACLIMF_01582	88	153	87	153	PF13683.9	rve_3	Domain	2	67	67	58.3	5e-16	1	CL0219
AJACLIMF_01583	26	101	13	103	PF01243.23	Putative_PNPOx	Domain	10	86	88	84.9	3.7e-24	1	CL0336
AJACLIMF_01583	156	197	156	197	PF10590.12	PNP_phzG_C	Domain	1	43	43	51.5	7.6e-14	1	No_clan
AJACLIMF_01584	1	115	1	116	PF01149.27	Fapy_DNA_glyco	Domain	1	118	119	107.6	6.3e-31	1	No_clan	predicted_active_site
AJACLIMF_01584	131	221	131	223	PF06831.17	H2TH	Domain	1	91	93	91.4	2.9e-26	1	CL0303
AJACLIMF_01584	244	270	243	271	PF06827.17	zf-FPG_IleRS	Domain	2	28	30	29.8	4.2e-07	1	CL0167	predicted_active_site
AJACLIMF_01588	4	122	3	125	PF01710.19	HTH_Tnp_IS630	Domain	2	113	119	38.7	9.6e-10	1	CL0123
AJACLIMF_01589	12	144	11	152	PF13358.9	DDE_3	Domain	2	138	146	126.2	9.3e-37	1	CL0219
AJACLIMF_01590	5	75	2	75	PF07508.16	Recombinase	Domain	50	103	103	26.1	9.3e-06	1	No_clan
AJACLIMF_01590	89	151	89	151	PF13408.9	Zn_ribbon_recom	Domain	1	58	58	42.9	5.6e-11	1	CL0167
AJACLIMF_01591	35	72	35	79	PF07508.16	Recombinase	Domain	1	37	103	21.3	0.0003	1	No_clan
AJACLIMF_01592	6	107	4	108	PF00239.24	Resolvase	Domain	3	100	146	82.5	3.4e-23	1	No_clan	predicted_active_site
AJACLIMF_01593	5	91	2	95	PF13358.9	DDE_3	Domain	51	141	146	75.6	3.5e-21	1	CL0219
AJACLIMF_01594	1	114	1	115	PF01710.19	HTH_Tnp_IS630	Domain	1	110	119	83.9	9e-24	1	CL0123
AJACLIMF_01596	2	68	1	74	PF05299.15	Peptidase_M61	Family	6	78	118	26.7	6.1e-06	1	CL0126
AJACLIMF_01597	1	110	1	123	PF01710.19	HTH_Tnp_IS630	Domain	1	107	119	83.1	1.6e-23	1	CL0123
AJACLIMF_01598	5	91	2	94	PF13358.9	DDE_3	Domain	51	141	146	76.1	2.5e-21	1	CL0219
AJACLIMF_01599	104	156	100	158	PF13592.9	HTH_33	Domain	6	58	60	49.4	2.8e-13	1	CL0123
AJACLIMF_01600	6	65	1	70	PF13358.9	DDE_3	Domain	77	141	146	61.4	8.9e-17	1	CL0219
AJACLIMF_01601	28	506	28	506	PF01039.25	Carboxyl_trans	Family	1	494	494	622.3	6e-187	1	CL0127
AJACLIMF_01604	3	117	3	117	PF01926.26	MMR_HSR1	Family	1	114	114	84.9	4.4e-24	1	CL0023
AJACLIMF_01604	177	295	177	295	PF01926.26	MMR_HSR1	Family	1	114	114	80.3	1.2e-22	1	CL0023
AJACLIMF_01604	353	433	353	433	PF14714.9	KH_dom-like	Domain	1	81	81	93.7	6.7e-27	1	No_clan
AJACLIMF_01607	1	114	1	115	PF01710.19	HTH_Tnp_IS630	Domain	1	110	119	83.9	9e-24	1	CL0123
AJACLIMF_01608	5	91	2	95	PF13358.9	DDE_3	Domain	51	141	146	75.5	3.9e-21	1	CL0219
AJACLIMF_01609	9	145	5	148	PF02600.19	DsbB	Family	6	144	148	87.6	1.2e-24	1	No_clan
AJACLIMF_01610	4	322	4	322	PF07992.17	Pyr_redox_2	Domain	1	295	295	226.6	4.2e-67	1	CL0063	predicted_active_site
AJACLIMF_01610	342	450	342	451	PF02852.25	Pyr_redox_dim	Domain	1	109	110	109.2	1.3e-31	1	CL0608	predicted_active_site
AJACLIMF_01612	104	156	100	158	PF13592.9	HTH_33	Domain	6	58	60	49.4	2.8e-13	1	CL0123
AJACLIMF_01613	6	65	1	70	PF13358.9	DDE_3	Domain	77	141	146	61.4	8.9e-17	1	CL0219
AJACLIMF_01614	3	127	3	129	PF03033.23	Glyco_transf_28	Family	1	137	139	75.6	4e-21	1	CL0113
AJACLIMF_01614	165	322	164	336	PF04101.19	Glyco_tran_28_C	Domain	2	158	167	117.1	8.2e-34	1	CL0113
AJACLIMF_01615	1	111	1	111	PF02951.17	GSH-S_N	Domain	1	119	119	106.9	7.2e-31	1	CL0483
AJACLIMF_01615	115	285	115	287	PF02955.19	GSH-S_ATP	Domain	1	173	175	190.1	2.4e-56	1	CL0179
AJACLIMF_01616	5	134	5	135	PF00578.24	AhpC-TSA	Domain	1	123	124	126.5	5.9e-37	1	CL0172	predicted_active_site
AJACLIMF_01617	6	346	6	355	PF02463.22	SMC_N	Domain	1	204	220	61.1	1.1e-16	1	CL0023
AJACLIMF_01618	3	230	3	231	PF00696.31	AA_kinase	Family	1	240	241	145	3e-42	1	No_clan
AJACLIMF_01618	317	379	316	380	PF13840.9	ACT_7	Domain	2	64	65	33.6	2.7e-08	1	CL0070
AJACLIMF_01619	5	91	2	95	PF13358.9	DDE_3	Domain	51	141	146	75.1	5.2e-21	1	CL0219
AJACLIMF_01620	1	114	1	115	PF01710.19	HTH_Tnp_IS630	Domain	1	110	119	83.8	9.8e-24	1	CL0123
AJACLIMF_01621	12	377	11	378	PF00999.24	Na_H_Exchanger	Family	3	380	381	206.8	4.9e-61	1	CL0064
AJACLIMF_01621	410	523	410	525	PF02254.21	TrkA_N	Domain	1	114	116	71.3	8.5e-20	1	CL0063
AJACLIMF_01622	15	136	12	151	PF00578.24	AhpC-TSA	Domain	5	123	124	56.5	2.6e-15	1	CL0172
AJACLIMF_01623	5	189	5	191	PF02223.20	Thymidylate_kin	Domain	1	183	185	168.7	1.2e-49	1	CL0023
AJACLIMF_01627	19	130	18	131	PF13737.9	DDE_Tnp_1_5	Domain	2	111	112	59.1	4.9e-16	1	CL0219
AJACLIMF_01628	10	101	1	106	PF01609.24	DDE_Tnp_1	Domain	76	190	214	27.9	1.8e-06	1	CL0219
AJACLIMF_01629	3	55	3	55	PF01165.23	Ribosomal_S21	Family	1	55	55	35.9	5e-09	1	No_clan
AJACLIMF_01630	2	200	2	200	PF08442.13	ATP-grasp_2	Domain	1	202	202	248.1	6e-74	1	CL0179
AJACLIMF_01630	259	378	259	379	PF00549.22	Ligase_CoA	Domain	1	152	153	92.5	2.5e-26	1	CL0506
AJACLIMF_01631	6	99	6	99	PF02629.22	CoA_binding	Domain	1	96	96	105.4	2.1e-30	1	CL0063
AJACLIMF_01631	151	268	151	273	PF00549.22	Ligase_CoA	Domain	1	148	153	62.4	4.5e-17	1	CL0506	predicted_active_site
AJACLIMF_01632	11	121	11	124	PF01678.22	DAP_epimerase	Domain	1	118	121	62.6	4.2e-17	1	CL0288	predicted_active_site
AJACLIMF_01632	151	258	150	263	PF01678.22	DAP_epimerase	Domain	2	115	121	84.6	6.5e-24	1	CL0288	predicted_active_site
AJACLIMF_01634	19	54	15	72	PF13276.9	HTH_21	Domain	5	41	60	32.6	7.1e-08	1	CL0123
AJACLIMF_01635	88	153	87	153	PF13683.9	rve_3	Domain	2	67	67	58.3	5e-16	1	CL0219
AJACLIMF_01637	118	183	117	183	PF13683.9	rve_3	Domain	2	67	67	57.8	7.2e-16	1	CL0219
AJACLIMF_01638	19	54	15	57	PF13276.9	HTH_21	Domain	5	41	60	33.3	4.3e-08	1	CL0123
AJACLIMF_01640	69	121	65	123	PF13592.9	HTH_33	Domain	6	58	60	44.8	7.6e-12	1	CL0123
AJACLIMF_01642	6	65	1	70	PF13358.9	DDE_3	Domain	77	141	146	61.4	8.9e-17	1	CL0219
AJACLIMF_01643	21	159	21	159	PF00005.30	ABC_tran	Domain	1	137	137	115.8	2.2e-33	1	CL0023	predicted_active_site
AJACLIMF_01644	48	258	47	258	PF02405.19	MlaE	Family	2	212	212	244.9	7.3e-73	1	No_clan
AJACLIMF_01645	2	54	2	56	PF01783.26	Ribosomal_L32p	Family	1	54	56	69.9	1.7e-19	1	CL0167
AJACLIMF_01646	10	335	9	336	PF02504.18	FA_synthesis	Family	2	323	324	326.6	1.6e-97	1	CL0270
AJACLIMF_01647	107	186	107	186	PF08545.13	ACP_syn_III	Domain	1	80	80	106.9	3.8e-31	1	CL0046	predicted_active_site
AJACLIMF_01647	231	318	229	318	PF08541.13	ACP_syn_III_C	Domain	3	90	90	118.1	1.5e-34	1	CL0046	predicted_active_site
AJACLIMF_01649	5	214	5	214	PF01370.24	Epimerase	Family	1	241	241	57	2e-15	1	CL0063	predicted_active_site
AJACLIMF_01650	28	94	26	100	PF01225.28	Mur_ligase	Domain	4	91	94	32.5	8.8e-08	1	CL0063
AJACLIMF_01650	109	296	109	296	PF08245.15	Mur_ligase_M	Domain	1	200	200	145.2	2.6e-42	1	CL0023
AJACLIMF_01650	329	385	316	401	PF02875.24	Mur_ligase_C	Domain	11	67	91	41.3	1.6e-10	1	No_clan
AJACLIMF_01653	25	115	17	116	PF01230.26	HIT	Domain	9	97	98	75.3	5.4e-21	1	CL0265	predicted_active_site
AJACLIMF_01654	22	116	18	116	PF00507.22	Oxidored_q4	Family	5	99	99	125.9	6e-37	1	No_clan
AJACLIMF_01655	48	155	47	157	PF01058.25	Oxidored_q6	Family	3	127	129	77.4	9.6e-22	1	No_clan
AJACLIMF_01656	31	147	26	148	PF00329.22	Complex1_30kDa	Family	6	120	121	126.9	6.9e-37	1	No_clan
AJACLIMF_01657	7	145	6	145	PF00056.26	Ldh_1_N	Domain	2	141	141	135.4	1.5e-39	1	CL0063
AJACLIMF_01657	150	309	148	312	PF02866.21	Ldh_1_C	Domain	3	158	167	100.9	7.9e-29	1	CL0341	predicted_active_site
AJACLIMF_01658	3	254	3	254	PF01026.24	TatD_DNase	Domain	1	255	255	251.4	9.6e-75	1	CL0034
AJACLIMF_01659	8	145	7	151	PF00293.31	NUDIX	Domain	2	129	131	85.9	2.6e-24	1	CL0261	predicted_active_site
AJACLIMF_01660	3	135	3	147	PF13238.9	AAA_18	Domain	1	119	129	29.8	8.1e-07	1	CL0023
AJACLIMF_01661	11	104	10	104	PF02410.18	RsfS	Family	2	100	100	102	2.1e-29	1	CL0260
AJACLIMF_01663	35	327	31	328	PF00579.28	tRNA-synt_1b	Family	5	292	293	242.4	6.5e-72	1	CL0039
AJACLIMF_01664	1	115	1	127	PF01710.19	HTH_Tnp_IS630	Domain	1	111	119	80.7	9.3e-23	1	CL0123
AJACLIMF_01664	131	267	130	271	PF13358.9	DDE_3	Domain	2	141	146	96.1	1.7e-27	1	CL0219
AJACLIMF_01666	14	75	11	76	PF01883.22	FeS_assembly_P	Domain	4	73	75	30.1	4.5e-07	1	CL0232
AJACLIMF_01666	95	331	94	333	PF10609.12	ParA	Family	2	244	246	303.3	1.3e-90	1	CL0023
AJACLIMF_01667	1	114	1	115	PF01710.19	HTH_Tnp_IS630	Domain	1	110	119	83.8	9.8e-24	1	CL0123
AJACLIMF_01668	5	91	2	95	PF13358.9	DDE_3	Domain	51	141	146	75.6	3.6e-21	1	CL0219
AJACLIMF_01670	11	97	10	99	PF02245.19	Pur_DNA_glyco	Domain	2	92	183	125.7	1.3e-36	1	No_clan
AJACLIMF_01673	79	245	77	247	PF00953.24	Glycos_transf_4	Family	3	158	160	128.3	2.8e-37	1	No_clan
AJACLIMF_01674	17	192	17	194	PF01351.21	RNase_HII	Family	1	196	198	137.5	5.2e-40	1	CL0219
AJACLIMF_01675	30	253	30	253	PF03524.18	CagX	Family	1	206	206	197	3.2e-58	1	CL0159
AJACLIMF_01676	69	182	65	187	PF01609.24	DDE_Tnp_1	Domain	5	115	214	37.9	1.6e-09	1	CL0219
AJACLIMF_01677	5	90	1	91	PF01609.24	DDE_Tnp_1	Domain	132	213	214	43.6	2.9e-11	1	CL0219
AJACLIMF_01680	1	115	1	133	PF01710.19	HTH_Tnp_IS630	Domain	1	111	119	82	3.6e-23	1	CL0123
AJACLIMF_01680	131	266	130	270	PF13358.9	DDE_3	Domain	2	140	146	95.9	2e-27	1	CL0219
AJACLIMF_01681	104	156	100	158	PF13592.9	HTH_33	Domain	6	58	60	49.7	2.2e-13	1	CL0123
AJACLIMF_01682	6	61	1	68	PF13358.9	DDE_3	Domain	77	138	146	61.3	9.5e-17	1	CL0219
AJACLIMF_01683	4	33	2	38	PF04218.16	CENP-B_N	Domain	19	48	53	23.1	4.5e-05	1	CL0123
AJACLIMF_01684	53	185	52	193	PF13358.9	DDE_3	Domain	2	138	146	125.1	2e-36	1	CL0219
AJACLIMF_01686	10	68	3	72	PF13358.9	DDE_3	Domain	80	141	146	66.7	2e-18	1	CL0219
AJACLIMF_01687	58	162	38	162	PF00586.27	AIRS	Domain	5	107	107	70.5	1.4e-19	1	No_clan
AJACLIMF_01687	175	333	175	336	PF02769.25	AIRS_C	Domain	1	147	156	99.8	1.8e-28	1	No_clan
AJACLIMF_01688	104	156	100	158	PF13592.9	HTH_33	Domain	6	58	60	49.7	2.2e-13	1	CL0123
AJACLIMF_01689	6	65	1	70	PF13358.9	DDE_3	Domain	77	141	146	61.4	8.9e-17	1	CL0219
AJACLIMF_01690	6	151	5	153	PF01548.20	DEDD_Tnp_IS110	Family	2	153	155	42.7	5.3e-11	1	No_clan
AJACLIMF_01690	214	295	214	300	PF02371.19	Transposase_20	Family	1	81	87	71.2	7.2e-20	1	CL0198
AJACLIMF_01692	43	213	41	214	PF02666.18	PS_Dcarbxylase	Family	4	199	200	118.6	2.7e-34	1	No_clan	predicted_active_site
AJACLIMF_01693	16	163	15	245	PF01066.24	CDP-OH_P_transf	Family	2	136	150	75.1	8.6e-21	1	No_clan	predicted_active_site
AJACLIMF_01693	209	242	206	242	PF08009.14	CDP-OH_P_tran_2	Domain	4	37	37	30.5	2.6e-07	1	No_clan
AJACLIMF_01695	6	65	1	70	PF13358.9	DDE_3	Domain	77	141	146	61.4	8.9e-17	1	CL0219
AJACLIMF_01696	104	156	100	158	PF13592.9	HTH_33	Domain	6	58	60	49.7	2.2e-13	1	CL0123
AJACLIMF_01698	61	443	55	445	PF01235.20	Na_Ala_symp	Family	8	382	393	316.9	2.5e-94	1	CL0062
AJACLIMF_01699	90	486	83	488	PF01235.20	Na_Ala_symp	Family	7	388	393	329.8	3e-98	1	CL0062
AJACLIMF_01700	10	183	10	183	PF02660.18	G3P_acyltransf	Family	1	163	163	163	6.4e-48	1	No_clan
AJACLIMF_01702	17	208	17	208	PF01545.24	Cation_efflux	Family	1	199	199	150.6	4.8e-44	1	No_clan
AJACLIMF_01704	44	265	7	265	PF01752.20	Peptidase_M9	Family	55	289	289	51.4	1e-13	1	CL0126
AJACLIMF_01705	66	148	66	158	PF12796.10	Ank_2	Repeat	1	73	83	62	6.4e-17	1	CL0465
AJACLIMF_01706	4	163	4	163	PF02811.22	PHP	Family	1	172	172	93.7	1.8e-26	1	CL0034
AJACLIMF_01706	281	542	280	542	PF07733.15	DNA_pol3_alpha	Domain	2	260	260	322.4	2.4e-96	1	CL0260
AJACLIMF_01706	545	707	545	707	PF17657.4	DNA_pol3_finger	Domain	1	166	166	209.8	1.7e-62	1	No_clan
AJACLIMF_01706	780	866	780	866	PF14579.9	HHH_6	Domain	1	90	90	76.6	1.5e-21	1	CL0198
AJACLIMF_01707	171	243	160	243	PF01250.20	Ribosomal_S6	Domain	16	90	90	48.5	8.6e-13	1	No_clan
AJACLIMF_01708	33	83	33	84	PF01084.23	Ribosomal_S18	Family	1	51	52	81.4	3.9e-23	1	CL0123
AJACLIMF_01709	1	44	1	47	PF01281.22	Ribosomal_L9_N	Domain	1	44	47	71.5	3.3e-20	1	No_clan
AJACLIMF_01709	64	146	63	147	PF03948.17	Ribosomal_L9_C	Domain	2	86	87	64.9	7.3e-18	1	No_clan
AJACLIMF_01712	34	166	33	174	PF13358.9	DDE_3	Domain	2	138	146	125.5	1.4e-36	1	CL0219
AJACLIMF_01715	5	91	2	95	PF13358.9	DDE_3	Domain	51	141	146	75.1	5.3e-21	1	CL0219
AJACLIMF_01716	1	114	1	115	PF01710.19	HTH_Tnp_IS630	Domain	1	110	119	83.9	9e-24	1	CL0123
AJACLIMF_01717	20	142	20	142	PF02016.18	Peptidase_S66	Domain	1	119	119	109.3	1.3e-31	1	CL0014	predicted_active_site
AJACLIMF_01717	193	300	192	303	PF17676.4	Peptidase_S66C	Domain	2	120	123	85	6.1e-24	1	CL0364	predicted_active_site
AJACLIMF_01719	1	329	1	331	PF04860.15	Phage_portal	Family	9	314	316	275.6	5.3e-82	1	No_clan
AJACLIMF_01721	19	72	15	73	PF13276.9	HTH_21	Domain	5	59	60	56.6	2.2e-15	1	CL0123
AJACLIMF_01722	88	153	87	153	PF13683.9	rve_3	Domain	2	67	67	58.3	5e-16	1	CL0219
AJACLIMF_01725	5	91	2	95	PF13358.9	DDE_3	Domain	51	141	146	75.6	3.7e-21	1	CL0219
AJACLIMF_01726	1	110	1	122	PF01710.19	HTH_Tnp_IS630	Domain	1	107	119	80.5	1.1e-22	1	CL0123
AJACLIMF_01727	35	119	34	119	PF02371.19	Transposase_20	Family	3	87	87	76.4	1.6e-21	1	CL0198
AJACLIMF_01729	12	172	11	172	PF03232.16	COQ7	Domain	2	168	168	206.8	1.8e-61	1	CL0044
AJACLIMF_01730	91	242	90	242	PF03167.22	UDG	Domain	2	155	155	138.4	2.1e-40	1	No_clan
AJACLIMF_01731	5	162	3	164	PF01327.24	Pep_deformylase	Domain	3	157	159	168.3	1e-49	1	No_clan
AJACLIMF_01732	92	165	89	165	PF02491.23	SHS2_FTSA	Domain	4	79	79	45.5	8e-12	1	CL0319
AJACLIMF_01732	211	376	211	376	PF14450.9	FtsA	Domain	1	99	99	72.5	3.3e-20	1	CL0108
AJACLIMF_01733	19	85	18	93	PF13737.9	DDE_Tnp_1_5	Domain	2	70	112	40.2	3.6e-10	1	CL0219
AJACLIMF_01736	14	80	8	80	PF01609.24	DDE_Tnp_1	Domain	148	214	214	36.3	4.9e-09	1	CL0219
AJACLIMF_01737	19	73	15	73	PF13276.9	HTH_21	Domain	5	60	60	54.3	1.2e-14	1	CL0123
AJACLIMF_01737	180	245	179	245	PF13683.9	rve_3	Domain	2	67	67	57.1	1.3e-15	1	CL0219
AJACLIMF_01738	104	156	100	158	PF13592.9	HTH_33	Domain	6	58	60	44.1	1.2e-11	1	CL0123
AJACLIMF_01739	4	41	2	46	PF13358.9	DDE_3	Domain	104	141	146	42.8	4.6e-11	1	CL0219
AJACLIMF_01742	91	166	84	166	PF01812.23	5-FTHF_cyc-lig	Family	109	187	187	69.8	2.9e-19	1	CL0246
AJACLIMF_01744	22	134	3	135	PF13624.9	SurA_N_3	Domain	39	161	162	41.2	1.5e-10	1	CL0262
AJACLIMF_01746	15	167	15	168	PF00719.22	Pyrophosphatase	Domain	1	156	160	171.3	1.4e-50	1	No_clan	predicted_active_site
AJACLIMF_01748	41	239	40	240	PF03054.19	tRNA_Me_trans	Domain	2	201	202	240.9	1.1e-71	1	CL0039
AJACLIMF_01748	252	307	243	308	PF20259.1	tRNA_Me_trans_M	Domain	10	65	66	70.6	6.5e-20	1	CL0350
AJACLIMF_01748	315	389	314	389	PF20258.1	tRNA_Me_trans_C	Domain	2	77	77	55.2	7.5e-15	1	No_clan
AJACLIMF_01749	20	345	19	349	PF06723.16	MreB_Mbl	Family	2	323	327	473.6	2.6e-142	1	CL0108
AJACLIMF_01750	28	468	7	468	PF02074.18	Peptidase_M32	Family	29	490	490	197.1	5.2e-58	1	CL0126
AJACLIMF_01751	45	139	45	141	PF00691.23	OmpA	Family	1	97	99	60.7	1.4e-16	1	No_clan
AJACLIMF_01752	20	201	20	202	PF01171.23	ATP_bind_3	Family	1	183	184	183.6	3.1e-54	1	CL0039
AJACLIMF_01753	8	73	8	95	PF06480.18	FtsH_ext	Family	1	78	109	37.2	3.4e-09	1	No_clan
AJACLIMF_01753	191	322	190	323	PF00004.32	AAA	Domain	2	131	132	151.8	1.4e-44	1	CL0023
AJACLIMF_01753	345	388	345	389	PF17862.4	AAA_lid_3	Domain	1	44	45	53.5	1.7e-14	1	CL0671
AJACLIMF_01753	404	587	403	587	PF01434.21	Peptidase_M41	Domain	2	191	191	222.2	5.4e-66	1	CL0126	predicted_active_site
AJACLIMF_01754	104	156	100	158	PF13592.9	HTH_33	Domain	6	58	60	49.7	2.2e-13	1	CL0123
AJACLIMF_01756	6	65	1	70	PF13358.9	DDE_3	Domain	77	141	146	61.4	8.9e-17	1	CL0219
AJACLIMF_01758	64	373	64	373	PF01546.31	Peptidase_M20	Family	1	207	207	140.2	7.9e-41	1	CL0035	predicted_active_site
AJACLIMF_01758	177	283	177	285	PF07687.17	M20_dimer	Domain	1	107	109	75.8	2.5e-21	1	No_clan
AJACLIMF_01759	6	65	1	70	PF13358.9	DDE_3	Domain	77	141	146	61.4	8.9e-17	1	CL0219
AJACLIMF_01760	47	99	43	101	PF13592.9	HTH_33	Domain	6	58	60	44.6	9.1e-12	1	CL0123
AJACLIMF_01761	1	115	1	123	PF01710.19	HTH_Tnp_IS630	Domain	1	111	119	85.3	3.5e-24	1	CL0123
AJACLIMF_01762	5	91	2	95	PF13358.9	DDE_3	Domain	51	141	146	74.2	1e-20	1	CL0219
AJACLIMF_01766	19	85	18	93	PF13737.9	DDE_Tnp_1_5	Domain	2	70	112	40.2	3.6e-10	1	CL0219
AJACLIMF_01769	16	244	15	244	PF00557.27	Peptidase_M24	Domain	2	209	209	179.6	6.9e-53	1	No_clan
AJACLIMF_01770	12	205	7	213	PF00083.27	Sugar_tr	Family	6	198	452	95.1	4.7e-27	1	CL0015
AJACLIMF_01770	211	397	203	402	PF00083.27	Sugar_tr	Family	238	433	452	26	4.2e-06	1	CL0015
AJACLIMF_01771	2	292	1	293	PF01795.22	Methyltransf_5	Family	3	308	309	321.6	6.7e-96	1	CL0063
AJACLIMF_01772	5	91	2	95	PF13358.9	DDE_3	Domain	51	141	146	75.3	4.6e-21	1	CL0219
AJACLIMF_01773	1	110	1	122	PF01710.19	HTH_Tnp_IS630	Domain	1	107	119	83.3	1.4e-23	1	CL0123
AJACLIMF_01774	10	98	8	99	PF04800.15	NDUS4	Family	3	92	96	99	1.5e-28	1	No_clan
AJACLIMF_01775	9	96	9	96	PF01386.22	Ribosomal_L25p	Domain	1	81	81	81.3	5.9e-23	1	No_clan
AJACLIMF_01775	104	190	104	191	PF14693.9	Ribosomal_TL5_C	Domain	1	84	85	97.1	6.1e-28	1	No_clan
AJACLIMF_01776	3	176	3	183	PF01195.22	Pept_tRNA_hydro	Domain	1	177	183	192.5	5.9e-57	1	No_clan
AJACLIMF_01777	14	275	14	275	PF00154.24	RecA	Family	1	262	262	462.5	4.1e-139	1	CL0023
AJACLIMF_01778	7	104	5	105	PF01416.23	PseudoU_synth_1	Domain	3	107	108	28.5	1.8e-06	1	CL0649	predicted_active_site
AJACLIMF_01778	144	245	144	245	PF01416.23	PseudoU_synth_1	Domain	1	107	108	94.9	4.1e-27	1	CL0649
AJACLIMF_01779	16	133	15	134	PF00712.22	DNA_pol3_beta	Domain	2	120	121	98.1	3.9e-28	1	CL0060
AJACLIMF_01779	146	257	143	257	PF02767.19	DNA_pol3_beta_2	Domain	4	116	116	103.4	8.9e-30	1	CL0060
AJACLIMF_01779	260	378	259	378	PF02768.18	DNA_pol3_beta_3	Domain	2	121	121	95	3e-27	1	CL0060
AJACLIMF_01780	38	158	31	159	PF06776.15	IalB	Family	8	131	132	27.3	3.6e-06	1	CL0159
AJACLIMF_01781	18	44	16	47	PF00140.23	Sigma70_r1_2	Family	5	31	34	26.3	5.9e-06	1	No_clan
AJACLIMF_01781	53	121	53	123	PF04542.17	Sigma70_r2	Domain	1	69	71	57.6	8.6e-16	1	CL0123
AJACLIMF_01781	233	284	233	284	PF04545.19	Sigma70_r4	Domain	1	50	50	43.9	1.4e-11	1	CL0123
AJACLIMF_01782	68	99	64	109	PF01617.20	Surface_Ag_2	Family	66	97	250	31.6	1.2e-07	1	CL0193
AJACLIMF_01782	109	222	103	222	PF01617.20	Surface_Ag_2	Family	132	250	250	115.6	2.7e-33	1	CL0193
AJACLIMF_01783	7	100	7	100	PF02575.19	YbaB_DNA_bd	Family	1	90	90	76.7	1.4e-21	1	CL0717
AJACLIMF_01784	18	175	17	176	PF13177.9	DNA_pol3_delta2	Domain	2	160	161	127.6	4.8e-37	1	CL0023
AJACLIMF_01784	230	365	230	366	PF12169.11	DNA_pol3_gamma3	Family	1	142	143	104.5	4.3e-30	1	CL0604
AJACLIMF_01784	424	523	423	523	PF12362.11	DUF3646	Family	3	114	114	37.7	2.2e-09	1	No_clan
AJACLIMF_01785	8	106	3	107	PF01609.24	DDE_Tnp_1	Domain	66	188	214	30.3	3.2e-07	1	CL0219
AJACLIMF_01786	15	117	14	118	PF13737.9	DDE_Tnp_1_5	Domain	2	107	112	47.3	2.2e-12	1	CL0219
AJACLIMF_01791	6	65	1	70	PF13358.9	DDE_3	Domain	77	141	146	61.4	8.9e-17	1	CL0219
AJACLIMF_01792	14	40	13	42	PF13606.9	Ank_3	Repeat	2	28	31	19.5	0.001	1	CL0465
AJACLIMF_01793	17	129	10	137	PF13358.9	DDE_3	Domain	22	138	146	101.4	4.1e-29	1	CL0219
AJACLIMF_01794	4	124	3	126	PF01710.19	HTH_Tnp_IS630	Domain	2	114	119	55.8	4.7e-15	1	CL0123
AJACLIMF_01795	39	76	37	76	PF02132.18	RecR	Family	3	40	40	45.3	4.9e-12	1	No_clan
AJACLIMF_01795	80	169	78	169	PF13662.9	Toprim_4	Domain	3	89	89	72.6	3e-20	1	CL0413
AJACLIMF_01796	33	254	33	263	PF07693.17	KAP_NTPase	Domain	1	228	326	48.7	6.9e-13	1	CL0023
AJACLIMF_01797	39	162	32	188	PF13589.9	HATPase_c_3	Domain	7	104	137	44.8	1.2e-11	1	CL0025
AJACLIMF_01797	224	634	219	637	PF00183.21	HSP90	Family	76	487	518	380.6	1.7e-113	1	No_clan
AJACLIMF_01798	563	635	561	635	PF12796.10	Ank_2	Repeat	21	83	83	40.8	2.7e-10	1	CL0465
AJACLIMF_01799	283	379	283	380	PF12796.10	Ank_2	Repeat	1	82	83	67.2	1.5e-18	1	CL0465
AJACLIMF_01800	26	49	26	54	PF00023.33	Ank	Repeat	1	26	33	27.4	3.4e-06	1	CL0465
AJACLIMF_01802	6	65	1	70	PF13358.9	DDE_3	Domain	77	141	146	61.4	8.9e-17	1	CL0219
AJACLIMF_01804	104	156	100	158	PF13592.9	HTH_33	Domain	6	58	60	49.7	2.2e-13	1	CL0123
AJACLIMF_01805	45	385	44	385	PF00155.24	Aminotran_1_2	Domain	2	363	363	240.5	3.4e-71	1	CL0061	predicted_active_site
AJACLIMF_01806	88	153	87	153	PF13683.9	rve_3	Domain	2	67	67	58.3	5e-16	1	CL0219
AJACLIMF_01807	19	73	15	73	PF13276.9	HTH_21	Domain	5	60	60	57.4	1.3e-15	1	CL0123
AJACLIMF_01810	40	191	36	193	PF13567.9	DUF4131	Domain	5	165	167	41	1.6e-10	1	No_clan
AJACLIMF_01810	232	506	232	508	PF03772.19	Competence	Family	1	269	271	212.3	8.6e-63	1	No_clan
AJACLIMF_01812	10	101	1	106	PF01609.24	DDE_Tnp_1	Domain	76	190	214	27.9	1.8e-06	1	CL0219
AJACLIMF_01813	19	130	18	131	PF13737.9	DDE_Tnp_1_5	Domain	2	111	112	57.8	1.2e-15	1	CL0219
AJACLIMF_01816	120	228	119	228	PF19290.2	PmbA_TldD_M	Domain	2	113	113	46.1	7.1e-12	1	No_clan
AJACLIMF_01816	236	469	235	469	PF19289.2	PmbA_TldD_C	Domain	2	220	220	196.2	4.3e-58	1	No_clan
AJACLIMF_01819	37	71	18	74	PF00226.34	DnaJ	Domain	14	48	63	35	1.2e-08	1	CL0392
AJACLIMF_01820	45	201	16	201	PF08245.15	Mur_ligase_M	Domain	33	200	200	28.5	1.4e-06	1	CL0023
AJACLIMF_01822	43	189	30	190	PF05494.15	MlaC	Family	18	165	166	97.5	7.3e-28	1	CL0051
AJACLIMF_01823	15	141	13	141	PF03364.23	Polyketide_cyc	Family	5	130	130	66.7	2.5e-18	1	CL0209
AJACLIMF_01824	58	212	55	235	PF13462.9	Thioredoxin_4	Domain	5	150	165	120.7	7.4e-35	1	CL0172
AJACLIMF_01825	30	83	2	91	PF10877.11	DUF2671	Family	29	82	88	27.3	2.7e-06	1	No_clan
AJACLIMF_01826	26	213	8	214	PF01596.20	Methyltransf_3	Domain	17	203	204	137	5.3e-40	1	CL0063
AJACLIMF_01827	3	74	3	86	PF13417.9	GST_N_3	Domain	1	72	75	73.2	1.7e-20	1	CL0172	predicted_active_site
AJACLIMF_01827	127	170	103	179	PF14497.9	GST_C_3	Domain	26	71	104	21.9	0.00015	1	CL0497
AJACLIMF_01828	15	81	14	86	PF13737.9	DDE_Tnp_1_5	Domain	2	70	112	40.5	2.9e-10	1	CL0219
AJACLIMF_01830	1	115	1	124	PF01710.19	HTH_Tnp_IS630	Domain	1	111	119	87.5	6.9e-25	1	CL0123
AJACLIMF_01831	5	91	2	95	PF13358.9	DDE_3	Domain	51	141	146	75.6	3.5e-21	1	CL0219
AJACLIMF_01832	53	184	52	191	PF13358.9	DDE_3	Domain	2	135	146	121.3	2.9e-35	1	CL0219
AJACLIMF_01833	4	47	3	91	PF01710.19	HTH_Tnp_IS630	Domain	2	45	119	32.4	8.3e-08	1	CL0123
AJACLIMF_01839	20	88	20	89	PF05491.16	RuvB_C	Domain	1	71	72	81.5	3.4e-23	1	CL0123
AJACLIMF_01840	19	174	19	177	PF05496.15	RuvB_N	Domain	1	156	159	260.3	5.5e-78	1	CL0023
AJACLIMF_01841	1	63	1	63	PF01330.24	RuvA_N	Domain	1	60	60	50.6	1.8e-13	1	CL0021
AJACLIMF_01841	74	128	73	129	PF14520.9	HHH_5	Domain	2	55	57	31.7	1.8e-07	1	CL0198
AJACLIMF_01841	145	189	144	190	PF07499.16	RuvA_C	Domain	2	45	47	40.7	2.6e-10	1	CL0214
AJACLIMF_01844	19	123	17	144	PF12146.11	Hydrolase_4	Family	3	110	239	40.6	1.8e-10	1	CL0028	predicted_active_site
AJACLIMF_01845	1	212	1	214	PF13361.9	UvrD_C	Domain	119	346	348	125.9	2.7e-36	1	CL0023
AJACLIMF_01846	8	270	8	270	PF00580.24	UvrD-helicase	Domain	1	315	315	243.7	3.5e-72	1	CL0023
AJACLIMF_01849	15	157	15	157	PF00499.23	Oxidored_q3	Family	1	144	144	127	4.6e-37	1	No_clan
AJACLIMF_01850	8	97	7	101	PF00420.27	Oxidored_q2	Family	2	103	105	79.5	1.3e-22	1	No_clan
AJACLIMF_01851	64	108	59	108	PF00662.23	Proton_antipo_N	Family	7	51	51	72.3	2.4e-20	1	No_clan
AJACLIMF_01852	14	162	8	164	PF00361.23	Proton_antipo_M	Family	116	267	293	160.9	4.2e-47	1	CL0425
AJACLIMF_01853	1	160	1	163	PF06455.14	NADH5_C	Family	29	179	181	30.7	2.3e-07	1	No_clan
AJACLIMF_01855	1	273	1	274	PF00361.23	Proton_antipo_M	Family	18	292	293	231.4	1.4e-68	1	CL0425
AJACLIMF_01856	114	187	114	197	PF00361.23	Proton_antipo_M	Family	1	74	293	65.4	5.2e-18	1	CL0425
AJACLIMF_01857	6	213	1	213	PF00361.23	Proton_antipo_M	Family	85	293	293	171.3	2.9e-50	1	CL0425
AJACLIMF_01858	24	88	11	126	PF03099.22	BPL_LplA_LipB	Domain	16	83	133	28.4	1.4e-06	1	CL0040
AJACLIMF_01859	10	54	8	55	PF02237.20	BPL_C	Domain	3	47	48	31.1	1.8e-07	1	CL0206
AJACLIMF_01861	4	127	3	127	PF03100.18	CcmE	Family	2	128	128	122.2	1.3e-35	1	CL0021
AJACLIMF_01863	2	83	1	95	PF01710.19	HTH_Tnp_IS630	Domain	29	107	119	56.8	2.4e-15	1	CL0123
AJACLIMF_01865	6	65	1	70	PF13358.9	DDE_3	Domain	77	141	146	61.4	8.4e-17	1	CL0219
AJACLIMF_01866	1	25	1	27	PF13592.9	HTH_33	Domain	34	58	60	26.7	3.4e-06	1	CL0123
AJACLIMF_01868	9	67	3	71	PF13358.9	DDE_3	Domain	80	141	146	66.4	2.6e-18	1	CL0219
AJACLIMF_01870	6	65	1	70	PF13358.9	DDE_3	Domain	77	141	146	61.7	6.8e-17	1	CL0219
AJACLIMF_01872	4	39	3	50	PF01710.19	HTH_Tnp_IS630	Domain	2	37	119	25	1.7e-05	1	CL0123
AJACLIMF_01874	15	102	2	104	PF00285.24	Citrate_synt	Domain	120	205	359	91.2	7.2e-26	1	No_clan
AJACLIMF_01876	2	40	2	43	PF01649.21	Ribosomal_S20p	Family	1	39	82	34.8	2e-08	1	No_clan
