# Supplementary material for: Complete De Novo Assembly of Wolbachia Endosymbiont of Frankliniella intonsa
Source: Int J Mol Sci. 2023 Aug 26;24(17):13245. doi: 10.3390/ijms241713245 (PMC10487741; doi:10.3390/ijms241713245)
Supplement: Supplementary file 1 [file ijms-24-13245-s001.zip › ijms-2546802-supplementary/Supplementary_Material/Table S3.xlsx]

## Sheet: Sheet1
Table S3A: Insertion Sequence (IS) elements in wFI genome
ORF Name	ISfinder First hit	Replicon First hit	Identified IS Family	ORF Left End	ORF Right End	ORF Size (bp)	ORF Size (aa)	Strand
wFI_0000_00005	85.58% ISWpi17_aa2	85.58% wFI_0000_01287	IS3 ssgr IS150	1835	1443	393	130	-
wFI_0000_00006	100% ISWpi17_aa1	100% wFI_0000_01719	IS3 ssgr IS150	2251	2039	213	70	-
wFI_0000_00029	59.45% IS102_aa1	100% wFI_0000_01765	IS5 ssgr IS903	16551	16829	279	92	+
wFI_0000_00031	58.65% ISMae21_aa1	100% wFI_0000_01772	IS630	17678	18055	378	125	+
wFI_0000_00032	63.72% ISOt3_aa2	100% wFI_0000_01663	IS630	18204	18551	348	115	+
wFI_0000_00033	93.56% ISWpi11_aa3	100% wFI_0000_01069	IS630	19182	18577	606	201	-
wFI_0000_00034	98.93% ISWpi17_aa1	100% wFI_0000_01550	IS3 ssgr IS150	19968	19684	285	94	-
wFI_0000_00056	51.40% IS630-Spn1_aa1	100% wFI_0000_01666	IS630	37590	37937	348	115	+
wFI_0000_00058	96.84% ISWpi10_aa2	100% wFI_0000_00845	IS630	38557	38264	294	97	-
wFI_0000_00059	98.07% ISWpi10_aa3	100% wFI_0000_00987	IS630	39161	38679	483	160	-
wFI_0000_00060	61.45% ISOt3_aa2	99.24% wFI_0000_00323	IS630	39184	39657	474	157	+
wFI_0000_00061	98.25% ISWpi10_aa1	100% wFI_0000_01333	IS630	39940	40458	519	172	+
wFI_0000_00062	96.84% ISWpi10_aa2	100% wFI_0000_00845	IS630	40651	40944	294	97	+
wFI_0000_00063	67.96% ISWpi11_aa2	96% wFI_0000_01168	IS630	41261	40938	324	107	-
wFI_0000_00064	92.85% ISWpi11_aa1	100% wFI_0000_01793	IS630	41638	41258	381	126	-
wFI_0000_00069	48.70% ISMno24_aa2	54.62% wFI_0000_01339	IS91	45336	44350	987	328	-
wFI_0000_00074	58.65% ISMae21_aa1	100% wFI_0000_01278	IS630	47117	47494	378	125	+
wFI_0000_00075	63.72% ISOt3_aa2	98.33% wFI_0000_01663	IS630	47644	48045	402	133	+
wFI_0000_00097	63.72% ISOt3_aa2	100% wFI_0000_01663	IS630	65698	65294	405	134	-
wFI_0000_00098	58.65% ISMae21_aa1	100% wFI_0000_01772	IS630	66225	65848	378	125	-
wFI_0000_00110	100% ISWosp7_aa1	100% wFI_0000_01196	IS4 ssgr IS231	77111	77386	276	91	+
wFI_0000_00111	96.84% ISWpi10_aa2	100% wFI_0000_00845	IS630	77587	77294	294	97	-
wFI_0000_00112	90.33% ISWpi10_aa3	99.51% wFI_0000_01516	IS630	78295	77675	621	206	-
wFI_0000_00123	63.72% ISOt3_aa2	98.29% wFI_0000_01168	IS630	86690	86334	357	118	-
wFI_0000_00124	51.40% IS630-Spn1_aa1	100% wFI_0000_01715	IS630	87219	86872	348	115	-
wFI_0000_00141	51.40% IS630-Spn1_aa1	100% wFI_0000_01715	IS630	105439	105786	348	115	+
wFI_0000_00142	63.72% ISOt3_aa2	100% wFI_0000_01663	IS630	105968	106426	459	152	+
wFI_0000_00153	95.78% ISWpi10_aa2	100% wFI_0000_01316	IS630	117433	117140	294	97	-
wFI_0000_00154	98.25% ISWpi10_aa1	100% wFI_0000_01333	IS630	118146	117550	597	198	-
wFI_0000_00162	59.24% ISWpi11_aa3	98.65% wFI_0000_01168	IS630	123777	124670	894	297	+
wFI_0000_00167	51.40% IS630-Spn1_aa1	100% wFI_0000_01715	IS630	127214	127561	348	115	+
wFI_0000_00168	63.72% ISOt3_aa2	100% wFI_0000_01663	IS630	127743	128090	348	115	+
wFI_0000_00169	82.45% ISWpi11_aa1	100% wFI_0000_01558	IS630	128240	128527	288	95	+
wFI_0000_00170	96.25% ISWpi11_aa2	100% wFI_0000_00973	IS630	128524	129006	483	160	+
wFI_0000_00186	58.65% ISMae21_aa1	100% wFI_0000_01772	IS630	145323	145700	378	125	+
wFI_0000_00187	63.72% ISOt3_aa2	98.29% wFI_0000_01168	IS630	145850	146206	357	118	+
wFI_0000_00189	63.72% ISOt3_aa2	74.21% wFI_0000_01168	IS630	150797	150207	591	196	-
wFI_0000_00190	58.65% ISMae21_aa1	100% wFI_0000_01278	IS630	151324	150947	378	125	-
wFI_0000_00192	94.21% ISWpi17_aa2	99.17% wFI_0000_01287	IS3 ssgr IS150	153164	152667	498	165	-
wFI_0000_00197	51.40% IS630-Spn1_aa1	100% wFI_0000_01666	IS630	155926	156273	348	115	+
wFI_0000_00198	63.72% ISOt3_aa2	100% wFI_0000_01663	IS630	156455	156805	351	116	+
wFI_0000_00209	98.07% ISWpi18_aa1	100% wFI_0000_00696	IS4 ssgr IS4	165661	165182	480	159	-
wFI_0000_00210	58.65% ISMae21_aa1	100% wFI_0000_01278	IS630	165700	166077	378	125	+
wFI_0000_00211	63.72% ISOt3_aa2	100% wFI_0000_00494	IS630	166227	166598	372	123	+
wFI_0000_00212	96.84% ISWpi10_aa2	100% wFI_0000_00845	IS630	166926	166633	294	97	-
wFI_0000_00213	96.27% ISWpi17_aa2	100% wFI_0000_01287	IS3 ssgr IS150	167545	167060	486	161	-
wFI_0000_00215	100% ISWpi17_aa1	100% wFI_0000_01719	IS3 ssgr IS150	168120	167866	255	84	-
wFI_0000_00221	96.84% ISWpi10_aa2	100% wFI_0000_00845	IS630	173580	173287	294	97	-
wFI_0000_00222	88.19% ISWpi10_aa3	98.19% wFI_0000_01611	IS630	174205	173702	504	167	-
wFI_0000_00224	96.04% ISWpi17_aa2	100% wFI_0000_01287	IS3 ssgr IS150	176839	176078	762	253	-
wFI_0000_00225	100% ISWpi17_aa1	100% wFI_0000_01638	IS3 ssgr IS150	177204	176908	297	98	-
wFI_0000_00226	97.77% ISWpi10_aa1	98.15% wFI_0000_00154	IS630	177302	177793	492	163	+
wFI_0000_00227	96.84% ISWpi10_aa2	100% wFI_0000_00845	IS630	177910	178203	294	97	+
wFI_0000_00234	63.72% ISOt3_aa2	99.14% wFI_0000_01168	IS630	182607	182242	366	121	-
wFI_0000_00235	51.40% IS630-Spn1_aa1	100% wFI_0000_01715	IS630	183136	182789	348	115	-
wFI_0000_00245	63.72% ISOt3_aa2	100% wFI_0000_00162	IS630	194051	193692	360	119	-
wFI_0000_00248	93.91% ISWpi10_aa1	97.39% wFI_0000_01315	IS630	194674	195021	348	115	+
wFI_0000_00249	96.84% ISWpi10_aa2	100% wFI_0000_00845	IS630	195215	195508	294	97	+
wFI_0000_00254	95% ISWpi13_aa1	100% wFI_0000_01739	IS110	198316	198549	234	77	+
wFI_0000_00255	96.84% ISWpi10_aa2	100% wFI_0000_00845	IS630	198802	198509	294	97	-
wFI_0000_00256	89.59% ISWpi10_aa3	100% wFI_0000_00647	IS630	199408	198890	519	172	-
wFI_0000_00257	64% ISOt3_aa2	98.94% wFI_0000_01663	IS630	199615	199923	309	102	+
wFI_0000_00263	96.84% ISWpi10_aa2	100% wFI_0000_00845	IS630	204349	204056	294	97	-
wFI_0000_00264	86.41% ISWpi10_aa3	98.15% wFI_0000_00154	IS630	204954	204466	489	162	-
wFI_0000_00265	100% ISWpi17_aa1	100% wFI_0000_01638	IS3 ssgr IS150	205051	205347	297	98	+
wFI_0000_00267	93.71% ISWpi17_aa2	100% wFI_0000_01302	IS3 ssgr IS150	205597	206169	573	190	+
wFI_0000_00278	95% ISWpi13_aa1	100% wFI_0000_01739	IS110	217071	217304	234	77	+
wFI_0000_00279	96.84% ISWpi10_aa2	100% wFI_0000_00845	IS630	217557	217264	294	97	-
wFI_0000_00287	89.55% ISWpi13_aa1	97.05% wFI_0000_01305	IS110	225212	224991	222	73	-
wFI_0000_00289	96.84% ISWpi10_aa2	100% wFI_0000_00845	IS630	225651	225358	294	97	-
wFI_0000_00290	79.22% ISWpi10_aa3	100% wFI_0000_00647	IS630	225969	225739	231	76	-
wFI_0000_00291	98.29% ISWpi10_aa1	100% wFI_0000_00375	IS630	226361	226008	354	117	-
wFI_0000_00309	94.05% ISWpi11_aa3	100% wFI_0000_01185	IS630	241723	240866	858	285	-
wFI_0000_00313	96.84% ISWpi10_aa2	100% wFI_0000_00845	IS630	245594	245301	294	97	-
wFI_0000_00314	91.34% ISWpi10_aa3	100% wFI_0000_00647	IS630	246305	245682	624	207	-
wFI_0000_00315	61.45% ISOt3_aa2	100% wFI_0000_00060	IS630	246335	246706	372	123	+
wFI_0000_00316	97.02% ISWpi18_aa1	100% wFI_0000_00870	IS4 ssgr IS4	246881	247504	624	207	+
wFI_0000_00323	61.45% ISOt3_aa2	99.24% wFI_0000_00060	IS630	252465	252007	459	152	-
wFI_0000_00324	96.34% ISWpi10_aa1	98.78% wFI_0000_00226	IS630	252562	252810	249	82	+
wFI_0000_00325	68.18% ISWpi10_aa3	96.96% wFI_0000_00264	IS630	252849	253049	201	66	+
wFI_0000_00326	96.84% ISWpi10_aa2	100% wFI_0000_00845	IS630	253166	253459	294	97	+
wFI_0000_00341	52.41% IS102_aa1	97.45% wFI_0000_01785	IS5 ssgr IS903	263505	263873	369	122	+
wFI_0000_00343	63.72% ISOt3_aa2	100% wFI_0000_01663	IS630	264746	264393	354	117	-
wFI_0000_00344	58.65% ISMae21_aa1	100% wFI_0000_01772	IS630	265273	264896	378	125	-
wFI_0000_00345	96.61% ISWpi11_aa2	100% wFI_0000_01069	IS630	266046	265498	549	182	-
wFI_0000_00348	96.85% ISWpi17_aa2	100% wFI_0000_01287	IS3 ssgr IS150	266723	267298	576	191	+
wFI_0000_00356	98.29% ISWpi10_aa1	100% wFI_0000_00375	IS630	274990	275343	354	117	+
wFI_0000_00357	0% newcandidate	not_found	New_Family	275507	275611	105	35	+
wFI_0000_00358	96.84% ISWpi10_aa2	100% wFI_0000_00845	IS630	275699	275992	294	97	+
wFI_0000_00360	95.62% ISWpi11_aa2	100% wFI_0000_00918	IS630	276822	276340	483	160	-
wFI_0000_00361	82.45% ISWpi11_aa1	100% wFI_0000_01282	IS630	277091	276819	273	90	-
wFI_0000_00369	98.90% ISWpi18_aa1	100% wFI_0000_01386	IS4 ssgr IS4	283899	284174	276	91	+
wFI_0000_00370	58.65% ISMae21_aa1	100% wFI_0000_01772	IS630	284450	284827	378	125	+
wFI_0000_00371	63.72% ISOt3_aa2	100% wFI_0000_01663	IS630	284976	285323	348	115	+
wFI_0000_00372	95.16% ISWpi11_aa2	100% wFI_0000_00434	IS630	285830	285420	411	136	-
wFI_0000_00373	82.45% ISWpi11_aa1	100% wFI_0000_01282	IS630	286099	285827	273	90	-
wFI_0000_00374	96.77% ISWpi10_aa2	100% wFI_0000_01681	IS630	286454	286239	216	71	-
wFI_0000_00375	91.34% ISWpi10_aa3	99.51% wFI_0000_00647	IS630	287165	286542	624	207	-
wFI_0000_00376	63.72% ISOt3_aa2	100% wFI_0000_01168	IS630	287532	287185	348	115	-
wFI_0000_00377	51.40% IS630-Spn1_aa1	100% wFI_0000_01666	IS630	288061	287714	348	115	-
wFI_0000_00379	46.78% ISAra1_aa1	100% wFI_0000_01812	IS5 ssgr IS903	289184	288636	549	182	-
wFI_0000_00384	94.69% ISWpi16_aa1	No hit	IS982	291544	291882	339	112	+
wFI_0000_00385	98.87% ISWpi18_aa1	100% wFI_0000_01386	IS4 ssgr IS4	292117	292455	339	112	+
wFI_0000_00388	63.72% ISOt3_aa2	100% wFI_0000_01663	IS630	293195	293542	348	115	+
wFI_0000_00389	95.16% ISWpi11_aa2	100% wFI_0000_00434	IS630	294049	293639	411	136	-
wFI_0000_00390	94.73% ISWpi11_aa1	98.83% wFI_0000_00927	IS630	294427	294167	261	86	-
wFI_0000_00391	95.12% ISWpi17_aa2	100% wFI_0000_01736	IS3 ssgr IS150	294613	294864	252	83	+
wFI_0000_00392	96.59% ISWpi17_aa2	99.46% wFI_0000_01113	IS3 ssgr IS150	294809	295375	567	188	+
wFI_0000_00393	99.00% ISWpi18_aa1	100% wFI_0000_00870	IS4 ssgr IS4	295508	295822	315	104	+
wFI_0000_00405	96.61% ISWpi11_aa2	100% wFI_0000_01069	IS630	305047	304499	549	182	-
wFI_0000_00406	96.05% ISWpi11_aa1	100% wFI_0000_00927	IS630	305358	305098	261	86	-
wFI_0000_00411	96.84% ISWpi10_aa2	98.96% wFI_0000_00845	IS630	309978	309685	294	97	-
wFI_0000_00412	0% newcandidate	not_found	New_Family	310170	310066	105	35	-
wFI_0000_00413	98.29% ISWpi10_aa1	100% wFI_0000_00375	IS630	310687	310334	354	117	-
wFI_0000_00419	96.84% ISWpi10_aa2	100% wFI_0000_00845	IS630	316475	316182	294	97	-
wFI_0000_00420	76.31% ISWpi10_aa3	100% wFI_0000_00112	IS630	316790	316563	228	75	-
wFI_0000_00421	98.29% ISWpi10_aa1	100% wFI_0000_00375	IS630	317182	316829	354	117	-
wFI_0000_00422	97.76% ISWosp7_aa1	98.46% wFI_0000_00551	IS4 ssgr IS231	318258	317227	1032	343	-
wFI_0000_00423	90.82% ISWpi10_aa3	100% wFI_0000_01516	IS630	318288	318908	621	206	+
wFI_0000_00424	96.84% ISWpi10_aa2	100% wFI_0000_00845	IS630	318996	319289	294	97	+
wFI_0000_00425	51.40% IS630-Spn1_aa1	100% wFI_0000_01715	IS630	319511	319858	348	115	+
wFI_0000_00426	64.35% ISOt3_aa2	89.85% wFI_0000_00877	IS630	320040	320501	462	153	+
wFI_0000_00433	96.05% ISWpi11_aa1	100% wFI_0000_00927	IS630	326279	326539	261	86	+
wFI_0000_00434	95.16% ISWpi11_aa2	100% wFI_0000_00389	IS630	326657	327067	411	136	+
wFI_0000_00436	63.72% ISOt3_aa2	100% wFI_0000_01663	IS630	327918	328262	345	114	+
wFI_0000_00437	94.91% ISWpi18_aa1	98.30% wFI_0000_00592	IS4 ssgr IS4	328282	328461	180	59	+
wFI_0000_00438	63.72% ISOt3_aa2	100% wFI_0000_01663	IS630	328798	328445	354	117	-
wFI_0000_00439	58.65% ISMae21_aa1	100% wFI_0000_01772	IS630	329325	328948	378	125	-
wFI_0000_00450	98.25% ISWpi10_aa1	100% wFI_0000_01333	IS630	335668	336264	597	198	+
wFI_0000_00451	96.84% ISWpi10_aa2	100% wFI_0000_00845	IS630	336381	336674	294	97	+
wFI_0000_00452	65.27% ISRde1_aa1	100% wFI_0000_01052	IS3 ssgr IS51	337430	337170	261	86	-
wFI_0000_00453	95.16% ISWpi18_aa1	94.44% wFI_0000_01740	IS4 ssgr IS4	337745	337966	222	73	+
wFI_0000_00454	98.23% ISWosp7_aa1	100% wFI_0000_00551	IS4 ssgr IS231	338375	339568	1194	397	+
wFI_0000_00455	96.52% ISWpi13_aa1	100% wFI_0000_01273	IS110	339643	339990	348	115	+
wFI_0000_00456	92.66% ISWpi13_aa1	100% wFI_0000_01305	IS110	340027	340356	330	109	+
wFI_0000_00457	88.62% ISWpi13_aa1	100% wFI_0000_01305	IS110	340473	340979	507	168	+
wFI_0000_00458	64.28% ISOt3_aa2	100% wFI_0000_01412	IS630	341419	341021	399	132	-
wFI_0000_00459	58.65% ISMae21_aa1	100% wFI_0000_01278	IS630	341946	341569	378	125	-
wFI_0000_00460	97.22% ISWosp7_aa1	100% wFI_0000_01257	IS4 ssgr IS231	342529	341936	594	197	-
wFI_0000_00461	0% newcandidate	not_found	New_Family	343095	342754	342	114	-
wFI_0000_00463	96.52% ISW1_aa1	100% wFI_0000_01248	IS200/IS605 ssgr IS200	344587	344153	435	144	-
wFI_0000_00466	97.64% ISWpi18_aa1	100% wFI_0000_00209	IS4 ssgr IS4	348630	348355	276	91	-
wFI_0000_00467	51.40% IS630-Spn1_aa1	100% wFI_0000_01715	IS630	348669	349016	348	115	+
wFI_0000_00468	64.28% ISOt3_aa2	99.13% wFI_0000_01168	IS630	349198	349716	519	172	+
wFI_0000_00472	97.59% ISWpi10_aa3	98.07% wFI_0000_01040	IS630	352709	353335	627	208	+
wFI_0000_00473	96.84% ISWpi10_aa2	100% wFI_0000_00845	IS630	353423	353716	294	97	+
wFI_0000_00484	96.84% ISWpi10_aa2	100% wFI_0000_00845	IS630	365139	364846	294	97	-
wFI_0000_00485	0% newcandidate	not_found	New_Family	365331	365227	105	35	-
wFI_0000_00486	97.67% ISWpi10_aa1	100% wFI_0000_00867	IS630	365849	365331	519	172	-
wFI_0000_00487	89.55% ISWpi13_aa1	100% wFI_0000_01305	IS110	366060	367013	954	317	+
wFI_0000_00493	58.65% ISMae21_aa1	100% wFI_0000_01175	IS630	370506	370910	405	134	+
wFI_0000_00494	63.72% ISOt3_aa2	100% wFI_0000_00211	IS630	371032	371403	372	123	+
wFI_0000_00496	96.84% ISWpi10_aa2	100% wFI_0000_00845	IS630	371762	371469	294	97	-
wFI_0000_00497	97.08% ISWpi10_aa1	99.37% wFI_0000_01077	IS630	372369	371884	486	161	-
wFI_0000_00498	97.40% ISWpi10_aa3	98.70% wFI_0000_00472	IS630	372599	372832	234	77	+
wFI_0000_00499	86.31% ISWpi10_aa2	88.42% wFI_0000_00845	IS630	372920	373207	288	95	+
wFI_0000_00501	58.65% ISMae21_aa1	100% wFI_0000_01772	IS630	374003	373626	378	125	-
wFI_0000_00514	96.52% ISWpi13_aa1	100% wFI_0000_01273	IS110	397293	397640	348	115	+
wFI_0000_00515	89.55% ISWpi13_aa1	100% wFI_0000_01305	IS110	397677	398630	954	317	+
wFI_0000_00546	98.25% ISWpi10_aa1	100% wFI_0000_01333	IS630	433257	433853	597	198	+
wFI_0000_00547	96.77% ISWpi10_aa2	100% wFI_0000_01681	IS630	433970	434185	216	71	+
wFI_0000_00549	93.56% ISWpi11_aa3	100% wFI_0000_01069	IS630	434463	435068	606	201	+
wFI_0000_00551	98.22% ISWosp7_aa1	100% wFI_0000_00454	IS4 ssgr IS231	436403	435168	1236	411	-
wFI_0000_00557	51.40% IS630-Spn1_aa1	100% wFI_0000_01715	IS630	439646	439993	348	115	+
wFI_0000_00558	63.72% ISOt3_aa2	100% wFI_0000_01663	IS630	440175	440525	351	116	+
wFI_0000_00564	57.14% ISMae21_aa1	100% wFI_0000_01168	IS630	446560	446856	297	98	+
wFI_0000_00568	0% newcandidate	not_found	New_Family	452718	451810	909	303	-
wFI_0000_00569	63.72% ISOt3_aa2	100% wFI_0000_01663	IS630	453342	452983	360	119	-
wFI_0000_00570	58.65% ISMae21_aa1	100% wFI_0000_01278	IS630	453869	453492	378	125	-
wFI_0000_00572	96.61% ISWpi11_aa2	100% wFI_0000_01069	IS630	454676	454128	549	182	-
wFI_0000_00573	96.05% ISWpi11_aa1	100% wFI_0000_00927	IS630	454985	454725	261	86	-
wFI_0000_00579	63.75% ISOt3_aa2	100% wFI_0000_01168	IS630	460373	459801	573	190	-
wFI_0000_00581	95.62% ISWpi11_aa2	100% wFI_0000_00918	IS630	461002	460520	483	160	-
wFI_0000_00583	80.89% ISCca8_aa1	No hit	IS6	461415	461711	297	98	+
wFI_0000_00584	66.85% ISMtsp15_aa1	99.43% wFI_0000_01296	IS481	462303	461752	552	183	-
wFI_0000_00588	51.40% IS630-Spn1_aa1	100% wFI_0000_01715	IS630	465765	466112	348	115	+
wFI_0000_00589	63.72% ISOt3_aa2	99.14% wFI_0000_01663	IS630	466294	466680	387	128	+
wFI_0000_00590	59.04% ISMae21_aa1	100% wFI_0000_01829	IS630	467037	466657	381	126	-
wFI_0000_00591	98.90% ISWpi18_aa1	100% wFI_0000_01386	IS4 ssgr IS4	467260	467535	276	91	+
wFI_0000_00592	95.69% ISWpi18_aa1	100% wFI_0000_00870	IS4 ssgr IS4	467710	468399	690	229	+
wFI_0000_00607	63.72% ISOt3_aa2	97.45% wFI_0000_01663	IS630	480926	480513	414	137	-
wFI_0000_00608	58.65% ISMae21_aa1	100% wFI_0000_01278	IS630	481453	481076	378	125	-
wFI_0000_00619	96.61% ISWpi11_aa2	100% wFI_0000_01069	IS630	489323	488775	549	182	-
wFI_0000_00620	91.30% ISWpi11_aa1	95.83% wFI_0000_01261	IS630	489540	489277	264	87	-
wFI_0000_00623	58.25% ISMae21_aa1	99.2% wFI_0000_01278	IS630	490323	490700	378	125	+
wFI_0000_00624	64.28% ISOt3_aa2	100% wFI_0000_00877	IS630	490850	491299	450	149	+
wFI_0000_00625	89.62% ISWpi10_aa3	97.10% wFI_0000_00647	IS630	491351	491974	624	207	+
wFI_0000_00626	96.84% ISWpi10_aa2	100% wFI_0000_00845	IS630	492062	492355	294	97	+
wFI_0000_00647	91.34% ISWpi10_aa3	100% wFI_0000_00314	IS630	513479	514102	624	207	+
wFI_0000_00648	96.84% ISWpi10_aa2	100% wFI_0000_00845	IS630	514190	514483	294	97	+
wFI_0000_00654	58.65% ISMae21_aa1	100% wFI_0000_01596	IS630	519072	519476	405	134	+
wFI_0000_00655	63.72% ISOt3_aa2	100% wFI_0000_01663	IS630	519598	520008	411	136	+
wFI_0000_00660	63.72% ISOt3_aa2	100% wFI_0000_01663	IS630	524932	524540	393	130	-
wFI_0000_00661	58.65% ISMae21_aa1	100% wFI_0000_01772	IS630	525459	525082	378	125	-
wFI_0000_00664	75.22% ISCARN82_aa2	75.51% wFI_0000_00706	IS5 ssgr IS1031	527342	526968	375	124	-
wFI_0000_00672	97.67% ISWpi10_aa1	100% wFI_0000_00867	IS630	533198	533794	597	198	+
wFI_0000_00673	96.84% ISWpi10_aa2	100% wFI_0000_00845	IS630	533911	534204	294	97	+
wFI_0000_00674	62.29% ISThsp4_aa2	No hit	IS3 ssgr IS3	534179	534493	315	104	+
wFI_0000_00675	73.18% ISStau1_aa2	100% wFI_0000_01053	IS3 ssgr IS3	534438	534860	423	140	+
wFI_0000_00676	97.89% ISWosp7_aa1	100% wFI_0000_00454	IS4 ssgr IS231	535189	535761	573	190	+
wFI_0000_00677	96.25% ISWpi11_aa2	100% wFI_0000_00973	IS630	536269	535787	483	160	-
wFI_0000_00678	82.45% ISWpi11_aa1	100% wFI_0000_01282	IS630	536538	536266	273	90	-
wFI_0000_00679	98.55% ISWosp7_aa1	100% wFI_0000_00454	IS4 ssgr IS231	536697	537335	639	212	+
wFI_0000_00692	98.90% ISWpi18_aa1	100% wFI_0000_01386	IS4 ssgr IS4	548231	548506	276	91	+
wFI_0000_00693	95.68% ISWpi18_aa1	100% wFI_0000_00592	IS4 ssgr IS4	548681	549136	456	151	+
wFI_0000_00694	96.25% ISWpi11_aa2	100% wFI_0000_00973	IS630	549613	549131	483	160	-
wFI_0000_00695	82.45% ISWpi11_aa1	100% wFI_0000_01282	IS630	549882	549610	273	90	-
wFI_0000_00696	99.25% ISWpi18_aa1	100% wFI_0000_00209	IS4 ssgr IS4	550057	550461	405	134	+
wFI_0000_00706	59.21% ISNieu4_aa1	75.51% wFI_0000_00664	IS5 ssgr IS1031	560785	560477	309	102	-
wFI_0000_00707	97.86% ISWosp7_aa1	100% wFI_0000_00454	IS4 ssgr IS231	561269	561832	564	187	+
wFI_0000_00708	97.36% ISWosp7_aa1	100% wFI_0000_00454	IS4 ssgr IS231	562115	562459	345	114	+
wFI_0000_00740	65.15% ISMtsp15_aa1	92.48% wFI_0000_00584	IS481	598051	598470	420	139	+
wFI_0000_00743	63.72% ISOt3_aa2	100% wFI_0000_01168	IS630	599523	599170	354	117	-
wFI_0000_00744	58.65% ISMae21_aa1	100% wFI_0000_01772	IS630	600050	599673	378	125	-
wFI_0000_00745	96.84% ISWpi10_aa2	100% wFI_0000_00845	IS630	600596	600303	294	97	-
wFI_0000_00746	0% newcandidate	not_found	New_Family	600788	600684	105	35	-
wFI_0000_00747	98.25% ISWpi10_aa1	100% wFI_0000_01333	IS630	601306	600788	519	172	-
wFI_0000_00748	54.73% IS102_aa1	100% wFI_0000_01765	IS5 ssgr IS903	601673	601371	303	100	-
wFI_0000_00757	96.84% ISWpi10_aa2	100% wFI_0000_00845	IS630	608978	608685	294	97	-
wFI_0000_00758	0% newcandidate	not_found	New_Family	609170	609066	105	35	-
wFI_0000_00759	97.67% ISWpi10_aa1	100% wFI_0000_00867	IS630	609688	609170	519	172	-
wFI_0000_00760	98.88% ISWpi17_aa1	100% wFI_0000_01210	IS3 ssgr IS150	609999	610292	294	97	+
wFI_0000_00761	96.04% ISWpi17_aa2	100% wFI_0000_01287	IS3 ssgr IS150	610348	611109	762	253	+
wFI_0000_00762	65.57% ISWpi11_aa2	65.57% wFI_0000_01792	IS630	611662	611417	246	81	-
wFI_0000_00763	63.72% ISOt3_aa2	100% wFI_0000_01663	IS630	612167	611820	348	115	-
wFI_0000_00764	58.65% ISMae21_aa1	100% wFI_0000_01772	IS630	612694	612317	378	125	-
wFI_0000_00766	92.99% ISWpi11_aa3	99.19% wFI_0000_01069	IS630	614965	615729	765	254	+
wFI_0000_00774	88.62% ISWpi13_aa1	100% wFI_0000_01305	IS110	621289	620783	507	168	-
wFI_0000_00775	92.66% ISWpi13_aa1	100% wFI_0000_01305	IS110	621735	621406	330	109	-
wFI_0000_00776	64.35% ISOt3_aa2	98.31% wFI_0000_01663	IS630	622272	621772	501	166	-
wFI_0000_00779	96.25% ISWpi11_aa2	100% wFI_0000_00973	IS630	623539	623057	483	160	-
wFI_0000_00780	96.05% ISWpi11_aa1	100% wFI_0000_00927	IS630	623917	623657	261	86	-
wFI_0000_00781	96.77% ISWpi10_aa2	100% wFI_0000_01681	IS630	624162	623947	216	71	-
wFI_0000_00782	97.09% ISWpi10_aa1	98.98% wFI_0000_00154	IS630	624875	624279	597	198	-
wFI_0000_00785	51.40% IS630-Spn1_aa1	100% wFI_0000_01715	IS630	626164	626511	348	115	+
wFI_0000_00786	63.72% ISOt3_aa2	100% wFI_0000_01663	IS630	626692	627057	366	121	+
wFI_0000_00795	98.01% ISWosp7_aa1	99.35% wFI_0000_00454	IS4 ssgr IS231	634157	635218	1062	353	+
wFI_0000_00796	63.72% ISOt3_aa2	100% wFI_0000_01168	IS630	635555	635145	411	136	-
wFI_0000_00797	51.40% IS630-Spn1_aa1	100% wFI_0000_01666	IS630	636084	635737	348	115	-
wFI_0000_00801	98.29% ISWpi10_aa1	100% wFI_0000_00375	IS630	638128	638481	354	117	+
wFI_0000_00802	71.66% ISWpi10_aa3	100% wFI_0000_00222	IS630	638520	638714	195	64	+
wFI_0000_00803	95.78% ISWpi10_aa2	100% wFI_0000_01316	IS630	638836	639129	294	97	+
wFI_0000_00811	90.86% ISWpi10_aa3	99.51% wFI_0000_00647	IS630	646999	647622	624	207	+
wFI_0000_00812	96.84% ISWpi10_aa2	100% wFI_0000_00845	IS630	647710	648003	294	97	+
wFI_0000_00816	97.33% ISWosp7_aa1	99.11% wFI_0000_00795	IS4 ssgr IS231	649780	650508	729	242	+
wFI_0000_00817	59.62% ISWpi11_aa3	99.65% wFI_0000_01168	IS630	650498	651493	996	331	+
wFI_0000_00820	98.25% ISWpi10_aa1	100% wFI_0000_01333	IS630	654001	654597	597	198	+
wFI_0000_00821	96.84% ISWpi10_aa2	100% wFI_0000_00845	IS630	654714	655007	294	97	+
wFI_0000_00822	94.64% ISWosp7_aa1	98.30% wFI_0000_01676	IS4 ssgr IS231	655007	655192	186	61	+
wFI_0000_00832	50.15% IS641_aa1	100% wFI_0000_01376	IS4 ssgr IS4Sa	665669	666826	1158	385	+
wFI_0000_00833	0% newcandidate	not_found	New_Family	667827	666907	921	307	-
wFI_0000_00837	98.88% ISWpi17_aa1	100% wFI_0000_01210	IS3 ssgr IS150	669620	669919	300	99	+
wFI_0000_00839	96.27% ISWpi17_aa2	100% wFI_0000_01287	IS3 ssgr IS150	670241	670726	486	161	+
wFI_0000_00840	92.24% ISWpi12_aa1	100% wFI_0000_01207	IS110	670922	671326	405	134	+
wFI_0000_00841	66.11% ISMpo4_aa1	100% wFI_0000_01206	IS110 ssgr IS1111	671426	672076	651	216	+
wFI_0000_00842	71.81% ISMpo4_aa1	100% wFI_0000_01689	IS110 ssgr IS1111	672109	672444	336	111	+
wFI_0000_00843	92.30% ISWpi12_aa1	100% wFI_0000_01203	IS110	672774	673235	462	153	+
wFI_0000_00844	98.25% ISWpi10_aa1	100% wFI_0000_01333	IS630	673287	673805	519	172	+
wFI_0000_00845	97.05% ISWpi10_aa2	100% wFI_0000_01381	IS630	673978	674292	315	104	+
wFI_0000_00847	63.72% ISOt3_aa2	96.66% wFI_0000_01168	IS630	675073	675435	363	120	+
wFI_0000_00852	96.84% ISWpi10_aa2	100% wFI_0000_00845	IS630	678544	678251	294	97	-
wFI_0000_00853	98.25% ISWpi10_aa1	100% wFI_0000_01333	IS630	679257	678661	597	198	-
wFI_0000_00855	98.52% ISWosp7_aa1	100% wFI_0000_00454	IS4 ssgr IS231	680440	679826	615	204	-
wFI_0000_00856	97.32% ISWosp7_aa1	99.46% wFI_0000_00454	IS4 ssgr IS231	681018	680455	564	187	-
wFI_0000_00858	96.27% ISWpi17_aa2	100% wFI_0000_01287	IS3 ssgr IS150	682057	681572	486	161	-
wFI_0000_00859	93.54% ISWpi17_aa2	100% wFI_0000_01736	IS3 ssgr IS150	682330	682142	189	62	-
wFI_0000_00860	100% ISWpi17_aa1	100% wFI_0000_01807	IS3 ssgr IS150	682637	682398	240	79	-
wFI_0000_00865	51.40% IS630-Spn1_aa1	100% wFI_0000_01715	IS630	687016	687363	348	115	+
wFI_0000_00866	63.72% ISOt3_aa2	100% wFI_0000_01168	IS630	687545	687892	348	115	+
wFI_0000_00867	97.67% ISWpi10_aa1	100% wFI_0000_00672	IS630	687912	688508	597	198	+
wFI_0000_00868	96.84% ISWpi10_aa2	100% wFI_0000_00845	IS630	688625	688918	294	97	+
wFI_0000_00869	98.90% ISWpi18_aa1	100% wFI_0000_01386	IS4 ssgr IS4	689583	689858	276	91	+
wFI_0000_00870	97.02% ISWpi18_aa1	100% wFI_0000_00316	IS4 ssgr IS4	690033	690656	624	207	+
wFI_0000_00876	58.65% ISMae21_aa1	100% wFI_0000_01596	IS630	697231	697635	405	134	+
wFI_0000_00877	63.46% ISOt3_aa2	100% wFI_0000_00624	IS630	697757	698206	450	149	+
wFI_0000_00878	98.42% ISWpi10_aa3	100% wFI_0000_00987	IS630	698258	698845	588	195	+
wFI_0000_00879	96.84% ISWpi10_aa2	100% wFI_0000_00845	IS630	698967	699260	294	97	+
wFI_0000_00880	97.76% ISWosp7_aa1	100% wFI_0000_00454	IS4 ssgr IS231	699267	700079	813	270	+
wFI_0000_00884	49.06% IS102_aa1	99.38% wFI_0000_01626	IS5 ssgr IS903	702938	702426	513	170	-
wFI_0000_00895	97.36% ISWosp7_aa1	98.24% wFI_0000_00454	IS4 ssgr IS231	710681	710337	345	114	-
wFI_0000_00896	63.72% ISOt3_aa2	100% wFI_0000_01259	IS630	711094	710714	381	126	-
wFI_0000_00897	58.65% ISMae21_aa1	100% wFI_0000_01772	IS630	711621	711244	378	125	-
wFI_0000_00901	51.40% IS630-Spn1_aa1	100% wFI_0000_01715	IS630	713290	713637	348	115	+
wFI_0000_00902	63.72% ISOt3_aa2	98.30% wFI_0000_01663	IS630	713819	714280	462	153	+
wFI_0000_00912	95% ISWpi10_aa2	100% wFI_0000_01316	IS630	723615	723427	189	62	-
wFI_0000_00913	97.67% ISWpi10_aa1	100% wFI_0000_01687	IS630	724535	724017	519	172	-
wFI_0000_00915	63.72% ISOt3_aa2	100% wFI_0000_01663	IS630	725476	725105	372	123	-
wFI_0000_00916	56.12% ISMae21_aa1	100% wFI_0000_01666	IS630	725999	725658	342	113	-
wFI_0000_00917	96.05% ISWpi11_aa1	100% wFI_0000_00927	IS630	726048	726308	261	86	+
wFI_0000_00918	95.62% ISWpi11_aa2	100% wFI_0000_00581	IS630	726425	726907	483	160	+
wFI_0000_00924	67.21% ISEc18_aa1	100% wFI_0000_01296	IS481	730438	731424	987	328	+
wFI_0000_00926	96.25% ISWpi11_aa2	100% wFI_0000_00973	IS630	732551	732069	483	160	-
wFI_0000_00927	96.05% ISWpi11_aa1	100% wFI_0000_00917	IS630	732929	732657	273	90	-
wFI_0000_00930	95.95% ISWpi10_aa3	98.48% wFI_0000_00472	IS630	735024	735620	597	198	+
wFI_0000_00931	96.84% ISWpi10_aa2	100% wFI_0000_00845	IS630	735737	736030	294	97	+
wFI_0000_00936	59.04% ISMae21_aa1	99.25% wFI_0000_01596	IS630	738783	739190	408	135	+
wFI_0000_00937	63.72% ISOt3_aa2	100% wFI_0000_01168	IS630	739312	739662	351	116	+
wFI_0000_00940	98.24% ISWosp7_aa1	100% wFI_0000_00454	IS4 ssgr IS231	741058	740543	516	171	-
wFI_0000_00941	97.86% ISWosp7_aa1	100% wFI_0000_00454	IS4 ssgr IS231	741734	741171	564	187	-
wFI_0000_00966	52.43% ISCca2_aa1	100% wFI_0000_01219	IS6	767794	768048	255	84	+
wFI_0000_00967	95.78% ISWpi10_aa2	100% wFI_0000_01316	IS630	768401	768108	294	97	-
wFI_0000_00968	98.25% ISWpi10_aa1	100% wFI_0000_01333	IS630	769114	768518	597	198	-
wFI_0000_00971	98.25% ISWpi10_aa1	100% wFI_0000_01136	IS630	771087	771683	597	198	+
wFI_0000_00972	96.77% ISWpi10_aa2	100% wFI_0000_01681	IS630	771800	772015	216	71	+
wFI_0000_00973	94.85% ISWpi11_aa3	98.4% wFI_0000_01069	IS630	772155	772907	753	250	+
wFI_0000_00974	63.72% ISOt3_aa2	100% wFI_0000_01663	IS630	773280	772933	348	115	-
wFI_0000_00975	58.65% ISMae21_aa1	100% wFI_0000_01175	IS630	773806	773402	405	134	-
wFI_0000_00976	88.07% ISWpi10_aa3	100% wFI_0000_00647	IS630	773904	774356	453	150	+
wFI_0000_00977	95.78% ISWpi10_aa2	100% wFI_0000_01378	IS630	774444	774737	294	97	+
wFI_0000_00978	95.49% ISWosp7_aa1	96.39% wFI_0000_00454	IS4 ssgr IS231	774712	775071	360	119	+
wFI_0000_00979	51.40% IS630-Spn1_aa1	100% wFI_0000_01715	IS630	775120	775467	348	115	+
wFI_0000_00980	63.72% ISOt3_aa2	100% wFI_0000_01259	IS630	775649	776005	357	118	+
wFI_0000_00981	97.36% ISWosp7_aa1	100% wFI_0000_00454	IS4 ssgr IS231	776061	776405	345	114	+
wFI_0000_00982	0% newcandidate	not_found	New_Family	777312	776425	888	296	-
wFI_0000_00984	66.66% ISMtsp15_aa1	100% wFI_0000_01356	IS481	778529	779035	507	168	+
wFI_0000_00985	68.37% ISEc18_aa1	100% wFI_0000_01296	IS481	779113	779514	402	133	+
wFI_0000_00987	98.42% ISWpi10_aa3	100% wFI_0000_00878	IS630	780147	780734	588	195	+
wFI_0000_00988	96.77% ISWpi10_aa2	100% wFI_0000_01681	IS630	780856	781071	216	71	+
wFI_0000_00989	73.68% ISWpi11_aa1	94.44% wFI_0000_01282	IS630	781211	781480	270	89	+
wFI_0000_00990	96.25% ISWpi11_aa2	100% wFI_0000_00973	IS630	781477	781959	483	160	+
wFI_0000_00992	96.15% ISWpi11_aa2	100% wFI_0000_00434	IS630	782425	782093	333	110	-
wFI_0000_00993	82.45% ISWpi11_aa1	100% wFI_0000_01282	IS630	782694	782422	273	90	-
wFI_0000_00998	98.24% ISWosp7_aa1	100% wFI_0000_00454	IS4 ssgr IS231	789011	788496	516	171	-
wFI_0000_00999	97.84% ISWosp7_aa1	99.56% wFI_0000_00795	IS4 ssgr IS231	789822	789124	699	232	-
wFI_0000_01011	63.72% ISOt3_aa2	100% wFI_0000_01168	IS630	800953	800525	429	142	-
wFI_0000_01012	51.40% IS630-Spn1_aa1	100% wFI_0000_01715	IS630	801482	801135	348	115	-
wFI_0000_01017	96.84% ISWpi10_aa2	100% wFI_0000_00845	IS630	803689	803396	294	97	-
wFI_0000_01018	90.82% ISWpi10_aa3	100% wFI_0000_01516	IS630	804397	803777	621	206	-
wFI_0000_01019	71.81% ISMpo4_aa1	100% wFI_0000_01689	IS110 ssgr IS1111	805203	804868	336	111	-
wFI_0000_01020	51.40% IS630-Spn1_aa1	100% wFI_0000_01666	IS630	805286	805633	348	115	+
wFI_0000_01022	63.34% ISMpo4_aa1	99.54% wFI_0000_01689	IS110 ssgr IS1111	806809	806129	681	226	-
wFI_0000_01026	51.40% IS630-Spn1_aa1	100% wFI_0000_01715	IS630	808212	808559	348	115	+
wFI_0000_01027	63.72% ISOt3_aa2	100% wFI_0000_01663	IS630	808741	809100	360	119	+
wFI_0000_01032	58.65% ISMae21_aa1	100% wFI_0000_01278	IS630	813186	813563	378	125	+
wFI_0000_01033	63.72% ISOt3_aa2	100% wFI_0000_01663	IS630	813713	814063	351	116	+
wFI_0000_01039	95.78% ISWpi10_aa2	100% wFI_0000_01378	IS630	816681	816388	294	97	-
wFI_0000_01040	97.58% ISWpi10_aa3	98.07% wFI_0000_00472	IS630	817392	816769	624	207	-
wFI_0000_01042	97.12% ISWosp7_aa1	98.85% wFI_0000_00551	IS4 ssgr IS231	818815	819348	534	177	+
wFI_0000_01043	98.25% ISWpi10_aa1	100% wFI_0000_01333	IS630	819400	819918	519	172	+
wFI_0000_01044	96.84% ISWpi10_aa2	100% wFI_0000_00845	IS630	820112	820405	294	97	+
wFI_0000_01052	68.08% ISHar2_aa1	100% wFI_0000_00452	IS3 ssgr IS3	827383	827682	300	99	+
wFI_0000_01053	73.18% ISStau1_aa2	100% wFI_0000_00675	IS3 ssgr IS3	828098	828520	423	140	+
wFI_0000_01069	92.99% ISWpi11_aa3	99.19% wFI_0000_00766	IS630	844272	845021	750	249	+
wFI_0000_01077	97.81% ISWpi10_aa1	99.37% wFI_0000_01611	IS630	856379	856864	486	161	+
wFI_0000_01078	96.84% ISWpi10_aa2	100% wFI_0000_00845	IS630	856986	857279	294	97	+
wFI_0000_01080	63.72% ISOt3_aa2	100% wFI_0000_01663	IS630	858269	857922	348	115	-
wFI_0000_01081	58.65% ISMae21_aa1	100% wFI_0000_01278	IS630	858796	858419	378	125	-
wFI_0000_01099	97.77% ISWpi10_aa1	100% wFI_0000_00375	IS630	877377	877784	408	135	+
wFI_0000_01100	95.31% ISWpi10_aa3	94.02% wFI_0000_01316	IS630	877985	878254	270	89	+
wFI_0000_01101	63.72% ISOt3_aa2	100% wFI_0000_01168	IS630	878504	878175	330	109	-
wFI_0000_01102	51.40% IS630-Spn1_aa1	100% wFI_0000_01666	IS630	879033	878686	348	115	-
wFI_0000_01109	97.36% ISWosp7_aa1	100% wFI_0000_00454	IS4 ssgr IS231	885889	885545	345	114	-
wFI_0000_01110	63.72% ISOt3_aa2	100% wFI_0000_01259	IS630	886302	885922	381	126	-
wFI_0000_01113	95.48% ISWpi17_aa2	99.46% wFI_0000_00392	IS3 ssgr IS150	887642	887079	564	187	-
wFI_0000_01115	98.88% ISWpi17_aa1	100% wFI_0000_01210	IS3 ssgr IS150	888186	887887	300	99	-
wFI_0000_01121	95.62% ISWpi11_aa2	99.37% wFI_0000_00973	IS630	894578	895060	483	160	+
wFI_0000_01123	98.93% ISWpi17_aa1	100% wFI_0000_01550	IS3 ssgr IS150	895408	895692	285	94	+
wFI_0000_01125	93.71% ISWpi17_aa2	100% wFI_0000_01302	IS3 ssgr IS150	895943	896515	573	190	+
wFI_0000_01135	96.84% ISWpi10_aa2	100% wFI_0000_00845	IS630	903112	902819	294	97	-
wFI_0000_01136	98.25% ISWpi10_aa1	100% wFI_0000_00971	IS630	903825	903229	597	198	-
wFI_0000_01140	51.40% IS630-Spn1_aa1	100% wFI_0000_01666	IS630	910216	910563	348	115	+
wFI_0000_01141	63.72% ISOt3_aa2	99.13% wFI_0000_01168	IS630	910745	911095	351	116	+
wFI_0000_01143	96.25% ISWpi11_aa2	100% wFI_0000_00973	IS630	912026	911544	483	160	-
wFI_0000_01151	58.65% ISMae21_aa1	100% wFI_0000_01772	IS630	919350	919727	378	125	+
wFI_0000_01152	63.72% ISOt3_aa2	83.12% wFI_0000_01168	IS630	919877	920431	555	184	+
wFI_0000_01157	63.72% ISOt3_aa2	99.13% wFI_0000_01168	IS630	926256	925849	408	135	-
wFI_0000_01158	58.09% ISMae21_aa1	98.27% wFI_0000_01715	IS630	926788	926438	351	116	-
wFI_0000_01159	96.25% ISWpi11_aa2	100% wFI_0000_00973	IS630	927741	927259	483	160	-
wFI_0000_01160	88.09% ISWpi11_aa1	96% wFI_0000_01587	IS630	928115	927738	378	125	-
wFI_0000_01161	98.25% ISWpi10_aa1	100% wFI_0000_01333	IS630	928341	928859	519	172	+
wFI_0000_01162	96.66% ISWpi10_aa2	100% wFI_0000_00845	IS630	929262	929450	189	62	+
wFI_0000_01165	96.84% ISWpi10_aa2	100% wFI_0000_00845	IS630	933342	933049	294	97	-
wFI_0000_01166	89.90% ISWpi10_aa3	98.55% wFI_0000_00647	IS630	934053	933430	624	207	-
wFI_0000_01167	0% newcandidate	not_found	New_Family	934231	935154	924	308	+
wFI_0000_01168	59.24% ISWpi11_aa3	95.76% wFI_0000_01663	IS630	936545	935160	1386	461	-
wFI_0000_01169	96.04% ISWpi17_aa2	100% wFI_0000_01287	IS3 ssgr IS150	937560	936799	762	253	-
wFI_0000_01170	100% ISWpi17_aa1	100% wFI_0000_01807	IS3 ssgr IS150	937868	937629	240	79	-
wFI_0000_01171	65.82% ISCca2_aa1	100% wFI_0000_01218	IS6	938168	938410	243	80	+
wFI_0000_01174	64.64% ISOt3_aa2	100% wFI_0000_01560	IS630	941335	940907	429	142	-
wFI_0000_01175	58.65% ISMae21_aa1	100% wFI_0000_00975	IS630	941861	941457	405	134	-
wFI_0000_01177	86.09% ISWpi11_aa2	100% wFI_0000_01792	IS630	942232	942669	438	145	+
wFI_0000_01185	94.05% ISWpi11_aa3	100% wFI_0000_00309	IS630	950243	949386	858	285	-
wFI_0000_01186	98.93% ISWpi17_aa1	100% wFI_0000_01550	IS3 ssgr IS150	950778	950494	285	94	-
wFI_0000_01193	52.43% ISCca2_aa1	100% wFI_0000_00966	IS6	955389	955622	234	77	+
wFI_0000_01194	65.82% ISCca2_aa1	100% wFI_0000_01218	IS6	955594	955836	243	80	+
wFI_0000_01196	100% ISWosp7_aa1	100% wFI_0000_00110	IS4 ssgr IS231	957327	957602	276	91	+
wFI_0000_01197	96.66% ISWpi10_aa2	100% wFI_0000_00845	IS630	957698	957510	189	62	-
wFI_0000_01198	98.25% ISWpi10_aa1	100% wFI_0000_01333	IS630	958620	958024	597	198	-
wFI_0000_01203	93.60% ISWpi12_aa1	100% wFI_0000_00843	IS110	961132	960587	546	181	-
wFI_0000_01205	71.81% ISMpo4_aa1	100% wFI_0000_01689	IS110 ssgr IS1111	962001	961666	336	111	-
wFI_0000_01206	66.11% ISMpo4_aa1	100% wFI_0000_00841	IS110 ssgr IS1111	962684	962034	651	216	-
wFI_0000_01207	92.24% ISWpi12_aa1	100% wFI_0000_00840	IS110	963188	962784	405	134	-
wFI_0000_01210	98.88% ISWpi17_aa1	100% wFI_0000_01115	IS3 ssgr IS150	965599	965898	300	99	+
wFI_0000_01211	92.85% ISWpi17_aa2	100% wFI_0000_01806	IS3 ssgr IS150	965948	966226	279	92	+
wFI_0000_01212	96.27% ISWpi17_aa2	100% wFI_0000_01287	IS3 ssgr IS150	966223	966708	486	161	+
wFI_0000_01214	95.78% ISWpi10_aa2	100% wFI_0000_01316	IS630	967310	967017	294	97	-
wFI_0000_01215	90.86% ISWpi10_aa3	99.51% wFI_0000_00647	IS630	968021	967398	624	207	-
wFI_0000_01218	65.82% ISCca2_aa1	100% wFI_0000_01194	IS6	971224	970982	243	80	-
wFI_0000_01219	52.43% ISCca2_aa1	100% wFI_0000_00966	IS6	971429	971196	234	77	-
wFI_0000_01242	98.29% ISWpi10_aa1	100% wFI_0000_00375	IS630	992748	993101	354	117	+
wFI_0000_01243	95.78% ISWpi10_aa2	100% wFI_0000_01316	IS630	993458	993751	294	97	+
wFI_0000_01245	63.72% ISOt3_aa2	100% wFI_0000_01663	IS630	994742	994395	348	115	-
wFI_0000_01248	96.52% ISW1_aa1	100% wFI_0000_00463	IS200/IS605 ssgr IS200	999347	999781	435	144	+
wFI_0000_01252	97.22% ISWosp7_aa1	100% wFI_0000_01257	IS4 ssgr IS231	1001405	1001998	594	197	+
wFI_0000_01253	51.40% IS630-Spn1_aa1	100% wFI_0000_01666	IS630	1001988	1002335	348	115	+
wFI_0000_01254	63.72% ISOt3_aa2	99.15% wFI_0000_00162	IS630	1002517	1002873	357	118	+
wFI_0000_01257	97.22% ISWosp7_aa1	100% wFI_0000_01252	IS4 ssgr IS231	1012089	1012682	594	197	+
wFI_0000_01259	61.70% ISOt3_aa3	100% wFI_0000_01168	IS630	1012908	1013579	672	223	+
wFI_0000_01260	97.36% ISWosp7_aa1	100% wFI_0000_00454	IS4 ssgr IS231	1013612	1013956	345	114	+
wFI_0000_01261	95.45% ISWpi11_aa3	99.65% wFI_0000_01383	IS630	1014174	1015034	861	286	+
wFI_0000_01271	88.62% ISWpi13_aa1	100% wFI_0000_01305	IS110	1022994	1022488	507	168	-
wFI_0000_01272	92.66% ISWpi13_aa1	100% wFI_0000_01305	IS110	1023440	1023111	330	109	-
wFI_0000_01273	96.52% ISWpi13_aa1	100% wFI_0000_00514	IS110	1023824	1023477	348	115	-
wFI_0000_01277	63.72% ISOt3_aa2	100% wFI_0000_01663	IS630	1027183	1026776	408	135	-
wFI_0000_01278	58.65% ISMae21_aa1	100% wFI_0000_01081	IS630	1027710	1027333	378	125	-
wFI_0000_01279	67.08% ISCca2_aa1	98.73% wFI_0000_01218	IS6	1027749	1027997	249	82	+
wFI_0000_01282	82.45% ISWpi11_aa1	100% wFI_0000_00993	IS630	1030129	1030401	273	90	+
wFI_0000_01283	96.25% ISWpi11_aa2	100% wFI_0000_00973	IS630	1030398	1030880	483	160	+
wFI_0000_01284	96.04% ISWpi17_aa2	100% wFI_0000_01287	IS3 ssgr IS150	1031033	1031794	762	253	+
wFI_0000_01285	58.65% ISMae21_aa1	100% wFI_0000_01772	IS630	1032049	1032426	378	125	+
wFI_0000_01286	63.72% ISOt3_aa2	100% wFI_0000_01663	IS630	1032576	1032935	360	119	+
wFI_0000_01287	96.62% ISWpi17_aa3	100% wFI_0000_01736	IS3 ssgr IS150	1034091	1033024	1068	355	-
wFI_0000_01296	67.21% ISEc18_aa1	100% wFI_0000_00924	IS481	1040264	1039278	987	328	-
wFI_0000_01297	96.62% ISWpi10_aa2	100% wFI_0000_00845	IS630	1040680	1040375	306	101	-
wFI_0000_01298	0% newcandidate	not_found	New_Family	1040872	1040768	105	35	-
wFI_0000_01299	98.25% ISWpi10_aa1	100% wFI_0000_01333	IS630	1041390	1040872	519	172	-
wFI_0000_01300	0% newcandidate	not_found	New_Family	1041632	1041724	93	31	+
wFI_0000_01302	93.71% ISWpi17_aa2	100% wFI_0000_01125	IS3 ssgr IS150	1043010	1042438	573	190	-
wFI_0000_01303	93.54% ISWpi17_aa2	100% wFI_0000_01736	IS3 ssgr IS150	1043195	1043007	189	62	-
wFI_0000_01304	98.93% ISWpi17_aa1	100% wFI_0000_01550	IS3 ssgr IS150	1043547	1043263	285	94	-
wFI_0000_01305	89.55% ISWpi13_aa1	100% wFI_0000_00515	IS110	1043795	1044748	954	317	+
wFI_0000_01313	95.77% ISWpi16_aa1	No hit	IS982	1050010	1050237	228	75	+
wFI_0000_01315	96.51% ISWpi10_aa1	97.95% wFI_0000_01611	IS630	1050475	1051065	591	196	+
wFI_0000_01316	95.78% ISWpi10_aa2	100% wFI_0000_01243	IS630	1051187	1051480	294	97	+
wFI_0000_01317	90.54% ISWpi17_aa1	90.12% wFI_0000_01638	IS3 ssgr IS150	1051455	1051688	234	77	+
wFI_0000_01319	98.61% ISWpi17_aa2	100% wFI_0000_01287	IS3 ssgr IS150	1052030	1052281	252	83	+
wFI_0000_01320	97.10% ISWpi17_aa2	100% wFI_0000_01287	IS3 ssgr IS150	1052305	1052514	210	69	+
wFI_0000_01323	96.84% ISWpi10_aa2	100% wFI_0000_00845	IS630	1053780	1053487	294	97	-
wFI_0000_01324	90.38% ISWpi10_aa3	99.51% wFI_0000_00647	IS630	1054491	1053868	624	207	-
wFI_0000_01327	64.28% ISOt3_aa2	93.79% wFI_0000_01663	IS630	1056967	1056563	405	134	-
wFI_0000_01328	51.40% IS630-Spn1_aa1	100% wFI_0000_01666	IS630	1057496	1057149	348	115	-
wFI_0000_01329	65.11% ISMpo4_aa1	100% wFI_0000_01689	IS110 ssgr IS1111	1058857	1057949	909	302	-
wFI_0000_01331	95.78% ISWpi10_aa2	100% wFI_0000_01378	IS630	1059933	1059640	294	97	-
wFI_0000_01332	97.67% ISWpi10_aa1	100% wFI_0000_00472	IS630	1060648	1060127	522	173	-
wFI_0000_01333	98.25% ISWpi10_aa1	100% wFI_0000_01198	IS630	1061117	1061713	597	198	+
wFI_0000_01334	96.84% ISWpi10_aa2	100% wFI_0000_00845	IS630	1061830	1062123	294	97	+
wFI_0000_01337	97.86% ISWosp7_aa1	100% wFI_0000_00454	IS4 ssgr IS231	1065446	1066009	564	187	+
wFI_0000_01338	97.36% ISWosp7_aa1	100% wFI_0000_00454	IS4 ssgr IS231	1066292	1066636	345	114	+
wFI_0000_01339	53.97% ISShvi3_aa1	54.62% wFI_0000_00069	IS91	1067705	1066869	837	278	-
wFI_0000_01343	97.67% ISWpi10_aa1	100% wFI_0000_00867	IS630	1072018	1072536	519	172	+
wFI_0000_01344	0% newcandidate	not_found	New_Family	1072536	1072640	105	35	+
wFI_0000_01345	96.84% ISWpi10_aa2	100% wFI_0000_00845	IS630	1072728	1073021	294	97	+
wFI_0000_01346	63.29% ISOt3_aa2	100% wFI_0000_01168	IS630	1073059	1073355	297	98	+
wFI_0000_01349	68.37% ISEc18_aa1	100% wFI_0000_01296	IS481	1075994	1075593	402	133	-
wFI_0000_01350	66.66% ISMtsp15_aa1	100% wFI_0000_01356	IS481	1076578	1076072	507	168	-
wFI_0000_01356	66.66% ISMtsp15_aa1	100% wFI_0000_01350	IS481	1080231	1080737	507	168	+
wFI_0000_01357	60.86% ISVch1_aa1	100% wFI_0000_01296	IS481	1080955	1081215	261	86	+
wFI_0000_01364	51.40% IS630-Spn1_aa1	99.13% wFI_0000_01715	IS630	1087650	1087997	348	115	+
wFI_0000_01366	96.84% ISWpi10_aa2	100% wFI_0000_00845	IS630	1088539	1088246	294	97	-
wFI_0000_01367	94.79% ISWpi10_aa3	97.68% wFI_0000_00472	IS630	1089148	1088627	522	173	-
wFI_0000_01368	63.29% ISOt3_aa2	96.77% wFI_0000_01168	IS630	1089354	1089638	285	94	+
wFI_0000_01376	52.87% ISRm16_aa1	100% wFI_0000_00832	IS4 ssgr IS4Sa	1101044	1101907	864	287	+
wFI_0000_01378	95.78% ISWpi10_aa2	100% wFI_0000_01331	IS630	1103695	1103402	294	97	-
wFI_0000_01379	76.31% ISWpi10_aa3	98.66% wFI_0000_01516	IS630	1104010	1103783	228	75	-
wFI_0000_01380	98.29% ISWpi10_aa1	100% wFI_0000_00375	IS630	1104402	1104049	354	117	-
wFI_0000_01381	97.41% ISWpi10_aa2	100% wFI_0000_00845	IS630	1104432	1104842	411	136	+
wFI_0000_01382	63.29% ISOt3_aa2	100% wFI_0000_01663	IS630	1104880	1105170	291	96	+
wFI_0000_01383	95.10% ISWpi11_aa3	99.65% wFI_0000_01261	IS630	1106218	1105361	858	285	-
wFI_0000_01385	95.94% ISWpi18_aa1	100% wFI_0000_00592	IS4 ssgr IS4	1107530	1107078	453	150	-
wFI_0000_01386	98.90% ISWpi18_aa1	100% wFI_0000_00869	IS4 ssgr IS4	1107980	1107705	276	91	-
wFI_0000_01390	93.65% ISWpi11_aa1	99.20% wFI_0000_01793	IS630	1110016	1110396	381	126	+
wFI_0000_01391	96.25% ISWpi11_aa2	100% wFI_0000_00973	IS630	1110393	1110875	483	160	+
wFI_0000_01398	98.29% ISWpi10_aa1	100% wFI_0000_00375	IS630	1115244	1115597	354	117	+
wFI_0000_01400	96.84% ISWpi10_aa2	100% wFI_0000_00845	IS630	1115955	1116248	294	97	+
wFI_0000_01411	98.85% ISWpi18_aa1	100% wFI_0000_00385	IS4 ssgr IS4	1130747	1131010	264	87	+
wFI_0000_01412	63.72% ISOt3_aa2	100% wFI_0000_00458	IS630	1131347	1130949	399	132	-
wFI_0000_01413	58.65% ISMae21_aa1	100% wFI_0000_01772	IS630	1131874	1131497	378	125	-
wFI_0000_01414	97.02% ISWpi18_aa1	99.51% wFI_0000_00870	IS4 ssgr IS4	1132117	1132737	621	206	+
wFI_0000_01419	64.35% ISOt3_aa2	100% wFI_0000_01663	IS630	1138984	1138559	426	141	-
wFI_0000_01420	58.65% ISMae21_aa1	100% wFI_0000_01772	IS630	1139511	1139134	378	125	-
wFI_0000_01435	96.84% ISWpi10_aa2	100% wFI_0000_00845	IS630	1148548	1148255	294	97	-
wFI_0000_01436	89.09% ISWpi10_aa3	97.10% wFI_0000_00647	IS630	1149259	1148636	624	207	-
wFI_0000_01481	51.40% IS630-Spn1_aa1	100% wFI_0000_01715	IS630	1179404	1179751	348	115	+
wFI_0000_01482	63.72% ISOt3_aa2	98.30% wFI_0000_01663	IS630	1179933	1180304	372	123	+
wFI_0000_01496	96.27% ISWpi17_aa2	100% wFI_0000_01287	IS3 ssgr IS150	1197016	1196531	486	161	-
wFI_0000_01497	92.85% ISWpi17_aa2	100% wFI_0000_01806	IS3 ssgr IS150	1197291	1197013	279	92	-
wFI_0000_01498	98.70% ISWpi17_aa1	100% wFI_0000_01719	IS3 ssgr IS150	1197595	1197359	237	78	-
wFI_0000_01511	51.40% IS630-Spn1_aa1	100% wFI_0000_01715	IS630	1206161	1206508	348	115	+
wFI_0000_01512	63.72% ISOt3_aa2	100% wFI_0000_01168	IS630	1206690	1207037	348	115	+
wFI_0000_01514	96.84% ISWpi10_aa2	100% wFI_0000_00845	IS630	1207918	1207625	294	97	-
wFI_0000_01515	79.22% ISWpi10_aa3	100% wFI_0000_00647	IS630	1208236	1208006	231	76	-
wFI_0000_01516	90.82% ISWpi10_aa3	100% wFI_0000_01018	IS630	1208360	1208980	621	206	+
wFI_0000_01517	96.84% ISWpi10_aa2	100% wFI_0000_00845	IS630	1209068	1209361	294	97	+
wFI_0000_01523	51.40% IS630-Spn1_aa1	100% wFI_0000_01715	IS630	1212856	1213203	348	115	+
wFI_0000_01525	96.84% ISWpi10_aa2	100% wFI_0000_00845	IS630	1213745	1213452	294	97	-
wFI_0000_01526	0% newcandidate	not_found	New_Family	1213937	1213833	105	35	-
wFI_0000_01527	96.58% ISWpi10_aa1	99.14% wFI_0000_00782	IS630	1214454	1214101	354	117	-
wFI_0000_01528	71.66% ISTer1_aa3	100% wFI_0000_01663	IS630	1214557	1214835	279	92	+
wFI_0000_01530	96.27% ISWpi17_aa2	100% wFI_0000_01287	IS3 ssgr IS150	1216869	1216384	486	161	-
wFI_0000_01531	93.44% ISWpi17_aa2	100% wFI_0000_01736	IS3 ssgr IS150	1217141	1216947	195	64	-
wFI_0000_01532	100% ISWpi17_aa1	100% wFI_0000_01719	IS3 ssgr IS150	1217446	1217192	255	84	-
wFI_0000_01549	96.04% ISWpi17_aa2	100% wFI_0000_01287	IS3 ssgr IS150	1233953	1233192	762	253	-
wFI_0000_01550	98.93% ISWpi17_aa1	100% wFI_0000_01304	IS3 ssgr IS150	1234306	1234022	285	94	-
wFI_0000_01557	96.25% ISWpi11_aa2	100% wFI_0000_00973	IS630	1239861	1239379	483	160	-
wFI_0000_01558	82.45% ISWpi11_aa1	100% wFI_0000_00169	IS630	1240145	1239858	288	95	-
wFI_0000_01559	58.65% ISMae21_aa1	100% wFI_0000_01772	IS630	1240277	1240654	378	125	+
wFI_0000_01560	63.72% ISOt3_aa2	100% wFI_0000_01174	IS630	1240804	1241232	429	142	+
wFI_0000_01568	96.61% ISWpi11_aa2	100% wFI_0000_01069	IS630	1252129	1251581	549	182	-
wFI_0000_01569	85.48% ISWpi11_aa1	98.80% wFI_0000_01682	IS630	1252394	1252140	255	84	-
wFI_0000_01570	96.77% ISWpi10_aa2	100% wFI_0000_01681	IS630	1252679	1252464	216	71	-
wFI_0000_01571	97.08% ISWpi10_aa1	100% wFI_0000_00867	IS630	1253286	1252873	414	137	-
wFI_0000_01572	100% ISWpi17_aa1	100% wFI_0000_01638	IS3 ssgr IS150	1253383	1253679	297	98	+
wFI_0000_01573	93.54% ISWpi17_aa2	100% wFI_0000_01736	IS3 ssgr IS150	1253747	1253935	189	62	+
wFI_0000_01574	96.27% ISWpi17_aa2	100% wFI_0000_01287	IS3 ssgr IS150	1254020	1254505	486	161	+
wFI_0000_01579	96.84% ISWpi10_aa2	100% wFI_0000_00845	IS630	1257843	1257550	294	97	-
wFI_0000_01580	95.59% ISWpi17_aa3	99.36% wFI_0000_01287	IS3 ssgr IS150	1257973	1258464	492	163	+
wFI_0000_01581	96.27% ISWpi17_aa2	100% wFI_0000_01287	IS3 ssgr IS150	1258549	1259034	486	161	+
wFI_0000_01587	87.30% ISWpi11_aa1	96% wFI_0000_01160	IS630	1261542	1261919	378	125	+
wFI_0000_01588	96.25% ISWpi11_aa2	100% wFI_0000_00973	IS630	1261916	1262398	483	160	+
wFI_0000_01592	63.72% ISOt3_aa2	100% wFI_0000_01663	IS630	1264836	1264489	348	115	-
wFI_0000_01593	51.40% IS630-Spn1_aa1	100% wFI_0000_01715	IS630	1265365	1265018	348	115	-
wFI_0000_01596	58.65% ISMae21_aa1	100% wFI_0000_00876	IS630	1266708	1267112	405	134	+
wFI_0000_01597	65.59% ISOt3_aa2	100% wFI_0000_01679	IS630	1267234	1267533	300	99	+
wFI_0000_01598	97.67% ISWpi10_aa1	98.46% wFI_0000_01611	IS630	1267598	1268188	591	196	+
wFI_0000_01599	96.84% ISWpi10_aa2	100% wFI_0000_00845	IS630	1268310	1268603	294	97	+
wFI_0000_01606	51.40% IS630-Spn1_aa1	100% wFI_0000_01715	IS630	1274014	1274361	348	115	+
wFI_0000_01607	63.72% ISOt3_aa2	99.14% wFI_0000_01663	IS630	1274543	1274902	360	119	+
wFI_0000_01611	97.67% ISWpi10_aa1	98.46% wFI_0000_01598	IS630	1277985	1278575	591	196	+
wFI_0000_01612	96.84% ISWpi10_aa2	100% wFI_0000_00845	IS630	1278697	1278990	294	97	+
wFI_0000_01618	63.72% ISOt3_aa2	99.15% wFI_0000_01663	IS630	1284269	1283877	393	130	-
wFI_0000_01619	51.40% IS630-Spn1_aa1	100% wFI_0000_01666	IS630	1284798	1284451	348	115	-
wFI_0000_01626	49.14% IS102_aa1	99.45% wFI_0000_01812	IS5 ssgr IS903	1289016	1289564	549	182	+
wFI_0000_01632	100% ISWpi17_aa1	100% wFI_0000_01807	IS3 ssgr IS150	1293571	1293810	240	79	+
wFI_0000_01633	82.14% ISWpi17_aa2	95.65% wFI_0000_01720	IS3 ssgr IS150	1293879	1294154	276	91	+
wFI_0000_01634	96.27% ISWpi17_aa2	100% wFI_0000_01287	IS3 ssgr IS150	1294151	1294636	486	161	+
wFI_0000_01636	96.85% ISWpi17_aa2	100% wFI_0000_01287	IS3 ssgr IS150	1296125	1295550	576	191	-
wFI_0000_01638	100% ISWpi17_aa1	100% wFI_0000_01572	IS3 ssgr IS150	1296749	1296378	372	123	-
wFI_0000_01639	97.08% ISWpi10_aa1	100% wFI_0000_00867	IS630	1296772	1297185	414	137	+
wFI_0000_01640	0% newcandidate	not_found	New_Family	1297185	1297289	105	35	+
wFI_0000_01641	96.84% ISWpi10_aa2	100% wFI_0000_00845	IS630	1297377	1297670	294	97	+
wFI_0000_01663	58.86% ISWpi11_aa3	95.76% wFI_0000_01168	IS630	1313214	1312099	1116	371	-
wFI_0000_01666	51.40% IS630-Spn1_aa1	100% wFI_0000_01619	IS630	1316482	1316829	348	115	+
wFI_0000_01667	63.72% ISOt3_aa2	100% wFI_0000_01663	IS630	1317011	1317361	351	116	+
wFI_0000_01668	99.07% ISWpi10_aa1	100% wFI_0000_00375	IS630	1317674	1317348	327	108	-
wFI_0000_01675	97.86% ISWosp7_aa1	100% wFI_0000_00454	IS4 ssgr IS231	1321990	1322553	564	187	+
wFI_0000_01676	99.02% ISWosp7_aa1	100% wFI_0000_00454	IS4 ssgr IS231	1322666	1322989	324	107	+
wFI_0000_01679	52.94% IS630-Spn1_aa1	100% wFI_0000_01168	IS630	1324053	1324880	828	275	+
wFI_0000_01680	98.25% ISWpi10_aa1	99.42% wFI_0000_00647	IS630	1324945	1325466	522	173	+
wFI_0000_01681	96.77% ISWpi10_aa2	100% wFI_0000_01570	IS630	1325660	1325875	216	71	+
wFI_0000_01682	83.87% ISWpi11_aa1	98.80% wFI_0000_01569	IS630	1325942	1326196	255	84	+
wFI_0000_01683	93.56% ISWpi11_aa3	100% wFI_0000_01069	IS630	1326151	1326756	606	201	+
wFI_0000_01685	64% ISOt3_aa2	100% wFI_0000_01663	IS630	1326934	1327194	261	86	+
wFI_0000_01687	97.67% ISWpi10_aa1	100% wFI_0000_00913	IS630	1328418	1328936	519	172	+
wFI_0000_01688	96.84% ISWpi10_aa2	100% wFI_0000_00845	IS630	1329130	1329423	294	97	+
wFI_0000_01689	66.66% ISMpo4_aa1	100% wFI_0000_01329	IS110 ssgr IS1111	1330890	1329871	1020	339	-
wFI_0000_01694	96.84% ISWpi10_aa2	100% wFI_0000_00845	IS630	1333419	1333126	294	97	-
wFI_0000_01695	98.25% ISWpi10_aa1	100% wFI_0000_01333	IS630	1334131	1333613	519	172	-
wFI_0000_01701	58.69% TnShfr1_aa1	No hit	Tn3	1340848	1339952	897	298	-
wFI_0000_01710	98.05% ISWpi10_aa1	99.02% wFI_0000_00375	IS630	1350414	1350779	366	121	+
wFI_0000_01711	96.61% ISWpi11_aa2	100% wFI_0000_01069	IS630	1351300	1350752	549	182	-
wFI_0000_01714	63.72% ISOt3_aa2	97.5% wFI_0000_01663	IS630	1352921	1352526	396	131	-
wFI_0000_01715	51.40% IS630-Spn1_aa1	100% wFI_0000_01606	IS630	1353449	1353102	348	115	-
wFI_0000_01719	100% ISWpi17_aa1	100% wFI_0000_01532	IS3 ssgr IS150	1356662	1356916	255	84	+
wFI_0000_01720	86.90% ISWpi17_aa2	94.56% wFI_0000_01806	IS3 ssgr IS150	1356966	1357244	279	92	+
wFI_0000_01721	96.27% ISWpi17_aa2	100% wFI_0000_01287	IS3 ssgr IS150	1357241	1357726	486	161	+
wFI_0000_01724	63.72% ISOt3_aa2	100% wFI_0000_01663	IS630	1359750	1359397	354	117	-
wFI_0000_01725	58.65% ISMae21_aa1	100% wFI_0000_01278	IS630	1360277	1359900	378	125	-
wFI_0000_01726	91.50% ISWpi14_aa3	No hit	IS110	1360311	1360805	495	164	+
wFI_0000_01732	54.73% IS102_aa1	100% wFI_0000_01765	IS5 ssgr IS903	1365148	1365444	297	98	+
wFI_0000_01735	99.00% ISWpi18_aa1	100% wFI_0000_00870	IS4 ssgr IS4	1366812	1366498	315	104	-
wFI_0000_01736	96.04% ISWpi17_aa2	100% wFI_0000_01287	IS3 ssgr IS150	1367705	1366944	762	253	-
wFI_0000_01737	97.09% ISWpi10_aa1	99.41% wFI_0000_01215	IS630	1368064	1368582	519	172	+
wFI_0000_01738	97.18% ISWpi10_aa2	100% wFI_0000_00845	IS630	1368844	1369065	222	73	+
wFI_0000_01739	95% ISWpi13_aa1	100% wFI_0000_00278	IS110	1369258	1369025	234	77	-
wFI_0000_01740	100% ISWpi18_aa1	94.44% wFI_0000_00453	IS4 ssgr IS4	1369696	1369400	297	98	-
wFI_0000_01753	98.25% ISWpi10_aa1	100% wFI_0000_01333	IS630	1382661	1383179	519	172	+
wFI_0000_01754	0% newcandidate	not_found	New_Family	1383179	1383283	105	35	+
wFI_0000_01755	96.84% ISWpi10_aa2	100% wFI_0000_00845	IS630	1383371	1383664	294	97	+
wFI_0000_01758	96.84% ISWpi10_aa2	100% wFI_0000_00845	IS630	1385687	1385394	294	97	-
wFI_0000_01759	86.66% ISWpi10_aa3	100% wFI_0000_00112	IS630	1386224	1385775	450	149	-
wFI_0000_01760	49.16% IS630-Spn1_aa1	100% wFI_0000_01663	IS630	1386322	1386699	378	125	+
wFI_0000_01761	63.72% ISOt3_aa2	100% wFI_0000_01663	IS630	1386848	1387342	495	164	+
wFI_0000_01765	54.73% IS102_aa1	100% wFI_0000_01732	IS5 ssgr IS903	1389145	1389441	297	98	+
wFI_0000_01771	63.72% ISOt3_aa2	100% wFI_0000_00162	IS630	1393907	1393530	378	125	-
wFI_0000_01772	58.65% ISMae21_aa1	100% wFI_0000_01559	IS630	1394434	1394057	378	125	-
wFI_0000_01785	52.06% IS102_aa1	97.45% wFI_0000_00341	IS5 ssgr IS903	1405205	1404849	357	118	-
wFI_0000_01788	98.29% ISWpi10_aa1	100% wFI_0000_00375	IS630	1406570	1406923	354	117	+
wFI_0000_01789	0% newcandidate	not_found	New_Family	1407090	1407194	105	35	+
wFI_0000_01790	96.84% ISWpi10_aa2	100% wFI_0000_00845	IS630	1407282	1407575	294	97	+
wFI_0000_01792	86.09% ISWpi11_aa2	100% wFI_0000_01177	IS630	1408591	1408154	438	145	-
wFI_0000_01793	92.85% ISWpi11_aa1	100% wFI_0000_00064	IS630	1409014	1408634	381	126	-
wFI_0000_01801	96.84% ISWpi10_aa2	100% wFI_0000_00845	IS630	1418042	1417749	294	97	-
wFI_0000_01802	0% newcandidate	not_found	New_Family	1418234	1418130	105	35	-
wFI_0000_01803	98.25% ISWpi10_aa1	100% wFI_0000_01333	IS630	1418752	1418234	519	172	-
wFI_0000_01805	96.27% ISWpi17_aa2	100% wFI_0000_01287	IS3 ssgr IS150	1421030	1420545	486	161	-
wFI_0000_01806	92.85% ISWpi17_aa2	100% wFI_0000_01497	IS3 ssgr IS150	1421305	1421027	279	92	-
wFI_0000_01807	100% ISWpi17_aa1	100% wFI_0000_01632	IS3 ssgr IS150	1421612	1421373	240	79	-
wFI_0000_01812	46.78% ISAra1_aa1	100% wFI_0000_00379	IS5 ssgr IS903	1425950	1425402	549	182	-
wFI_0000_01827	51.94% ISAba12_aa1	100% wFI_0000_01765	IS5 ssgr IS903	1435930	1436196	267	88	+
wFI_0000_01829	59.04% ISMae21_aa1	100% wFI_0000_00590	IS630	1437043	1437423	381	126	+
wFI_0000_01830	63.72% ISOt3_aa2	100% wFI_0000_01663	IS630	1437573	1437920	348	115	+
wFI_0000_01831	92.77% ISWpi11_aa3	100% wFI_0000_01069	IS630	1438550	1437927	624	207	-
wFI_0000_01832	94.66% ISWpi11_aa1	100% wFI_0000_01185	IS630	1438801	1438505	297	98	-
wFI_0000_01864	95.83% ISWpi10_aa2	98.97% wFI_0000_00845	IS630	1457911	1457615	297	98	-
wFI_0000_01865	97.40% ISWpi10_aa3	98.70% wFI_0000_00472	IS630	1458232	1457999	234	77	-
wFI_0000_01867	71.66% ISTer1_aa3	100% wFI_0000_01663	IS630	1458739	1459014	276	91	+
wFI_0000_01868	81.52% ISWpi10_aa1	82.60% wFI_0000_00112	IS630	1459352	1459624	273	90	+
wFI_0000_01869	96.55% ISWpi10_aa2	100% wFI_0000_00845	IS630	1460002	1460271	270	89	+
wFI_0000_01251	0% newcandidate	not_found	New_Family	1000840	1001181	342	114	+
wFI_0000_01397	0% newcandidate	not_found	New_Family	1113846	1114739	894	298	+
wFI_0000_01377	0% newcandidate	not_found	New_Family	1102907	1102128	780	260	-

## Sheet: Sheet2
Table S3B: IS Prediction Table in the wFI genome
IS Family	ORFs Distribution *	Different IS(s)	Total IS(s)	[ 587 ] ORFs related to IS(s) were found in this replicon
IS4_ssgr_IS4	[0 / 21 / 0 / 0]	2	21	[ 80 ] Putative complete ORF(s)
IS5_ssgr_IS903	[0 / 0 / 0 / 11]	2	11	[ 410 ] Putative partial ORF(s)
IS4_ssgr_IS4Sa	[0 / 0 / 0 / 2]	1	2	[ 0 ] Pseudogene related to IS ORF(s)
IS3_ssgr_IS3	[1 / 3 / 0 / 0]	2	3	[ 97 ] Uncategorized ORF(complete/partial/pseudogene)
IS6	[0 / 5 / 0 / 3]	2	6
IS200_IS605_ssgr_IS200	[2 / 0 / 0 / 0]	1	2
IS481	[2 / 8 / 0 / 0]	2	10	Predicted IS(s) number: [ 561 ]
IS3_ssgr_IS150	[19 / 44 / 0 / 0]	1	40	Different IS(s): [ 27 ]
IS4_ssgr_IS231	[0 / 32 / 0 / 0]	1	32
IS982	[0 / 2 / 0 / 0]	2	2
IS5_ssgr_IS1031	[0 / 2 / 0 / 0]	2	2
IS630	[53 / 266 / 0 / 81]	2	400
IS3_ssgr_IS51	[1 / 0 / 0 / 0]	1	1
IS110_ssgr_IS1111	[2 / 6 / 0 / 0]	1	8
IS110	[0 / 21 / 0 / 0]	5	21

## Sheet: Sheet3
IS Prediction Table in the wDi genome
IS Family	ORFs Distribution *	Different IS(s)	Total IS(s)	[ 138 ] ORFs related to IS(s) were found in this replicon
ISL3	[0 / 0 / 0 / 2]	1	2	[ 54 ] Putative complete ORF(s)
IS5_ssgr_IS427	[0 / 1 / 0 / 0]	1	1	[ 80 ] Putative partial ORF(s)
IS5_ssgr_ISL2	[2 / 2 / 0 / 0]	3	4	[ 0 ] Pseudogene related to IS ORF(s)
IS4_ssgr_IS50	[11 / 3 / 0 / 0]	1	14	[ 4 ] Uncategorized ORF(complete/partial/pseudogene)
IS3_ssgr_IS3	[1 / 0 / 0 / 0]	1	1
IS6	[7 / 0 / 0 / 0]	1	7
IS200_IS605_ssgr_IS200	[0 / 1 / 0 / 0]	1	1	Predicted IS(s) number: [ 138 ]
IS256	[9 / 7 / 0 / 0]	2	16	Different IS(s): [ 27 ]
IS481	[0 / 26 / 0 / 0]	1	26
IS4_ssgr_IS231	[0 / 2 / 0 / 0]	2	2
IS982	[0 / 28 / 0 / 0]	2	28
IS5_ssgr_IS1031	[3 / 7 / 0 / 0]	4	10
IS630	[0 / 1 / 0 / 0]	1	1
IS110	[21 / 2 / 0 / 2]	6	25

## Sheet: Sheet4
IS Prediction Table in the wAlbB genome
IS Family	ORFs Distribution *	Different IS(s)	Total IS(s)	[ 216 ] ORFs related to IS(s) were found in this replicon
IS3_ssgr_IS3	[15 / 3 / 0 / 0]	1	11	[ 111 ] Putative complete ORF(s)
IS256	[0 / 1 / 0 / 0]	1	1	[ 104 ] Putative partial ORF(s)
IS481	[0 / 76 / 0 / 0]	1	76	[ 0 ] Pseudogene related to IS ORF(s)
IS4_ssgr_IS231	[0 / 1 / 0 / 0]	1	1	[ 1 ] Uncategorized ORF(complete/partial/pseudogene)
IS66_ssgr_ISBst12	[11 / 6 / 0 / 1]	1	18
IS982	[85 / 14 / 0 / 0]	2	99
IS5_ssgr_IS1031	[0 / 1 / 0 / 0]	1	1	Predicted IS(s) number: [ 209 ]
IS630	[0 / 1 / 0 / 0]	1	1	Different IS(s): [ 10 ]
IS110	[0 / 1 / 0 / 0]	1	1
