# Supplementary material for: Complete De Novo Assembly of Wolbachia Endosymbiont of Frankliniella intonsa
Source: Int J Mol Sci. 2023 Aug 26;24(17):13245. doi: 10.3390/ijms241713245 (PMC10487741; doi:10.3390/ijms241713245)
Supplement: Supplementary file 1 [file ijms-24-13245-s001.zip › ijms-2546802-supplementary/Supplementary_Material/Table S4.xlsx]

## Sheet: Sheet1
Table S4: Genes related to Type IV Secretion System in wFI genome
Chromosome	gene	start	end	function
wFI	AJACLIMF_00502	377092	379446	Type IV secretion system protein VirB4-2
wFI	AJACLIMF_00536	417655	417951	Type IV secretion system protein VirB3
wFI	AJACLIMF_00537	417961	420366	VirB4 family type IV secretion/conjugal transfer ATPase
wFI	AJACLIMF_00538	420359	422965	Type IV secretion system protein VirB6-1
wFI	AJACLIMF_00539	422973	425342	TrbL/VirB6 plasmid conjugal transfer protein
wFI	AJACLIMF_00540	425342	428263	VirB6/Conjugal transfer protein
wFI	AJACLIMF_00905	717062	717742	Type IV secretion system protein VirB8
wFI	AJACLIMF_00906	717729	718520	P-type conjugative transfer protein VirB9
wFI	AJACLIMF_00907	718537	720048	TrbI/VirB10 family protein
wFI	AJACLIMF_00908	720050	721042	P-type DNA transfer ATPase VirB11
wFI	AJACLIMF_00909	721073	723091	VirD4/Type IV secretory system conjugative DNA transfer family protein
wFI	AJACLIMF_01223	975614	976273	VirB8/TrbF family protein
wFI	AJACLIMF_01675	1320823	1321608	P-type conjugative transfer protein VirB9
