# Supplementary material for: Complete De Novo Assembly of Wolbachia Endosymbiont of Frankliniella intonsa
Source: Int J Mol Sci. 2023 Aug 26;24(17):13245. doi: 10.3390/ijms241713245 (PMC10487741; doi:10.3390/ijms241713245)
Supplement: Supplementary file 1 [file ijms-24-13245-s001.zip › ijms-2546802-supplementary/Supplementary_Material/Table S5.xlsx]

## Sheet: Sheet1
Table S5: Characteristics of 25 complete Wolbachia genomes
Strain	Host Organism	Supergroup	GenBank Assembly Accession	Size (bp)	GC%	Proteins	rRNAs	tRNAs	tmRNA	Pseudogenes
wCfeT	Ctenocephalides felis	Unknown	GCA_012277295.1	1495538	35.1819	1519	3	34	1	53
wMel_N25	Drosophila melanogaster	A	GCA_007971685.1	1267781	35.2346	1269	3	34	1	22
wMel_I23	Drosophila melanogaster	A	GCA_007972595.1	1269137	35.2352	1272	3	34	1	26
wMel_ZH26	Drosophila melanogaster	A	GCA_007972745.1	1267436	35.233	1264	3	34	1	22
wRi	Drosophila simulans	A	GCA_000022285.1	1445873	35.1646	1396	3	34	1	42
wHa	Drosophila simulans	A	GCA_000376605.1	1295804	35.0913	1235	3	34	1	16
wAu	Drosophila simulans	A	GCA_000953315.1	1268461	35.2246	1276	3	34	1	22
wCin2USA1	Rhagoletis cingulata	A	GCA_017604245.1	1538351	35.1192	1497	3	34	1	28
wAu_1	Drosophila simulans	A	GCA_018690095.1	1268455	35.2243	1272	3	34	1	22
wAlbB-HN2016	Aedes albopictus	B	GCA_002374845.2	1483853	34.4314	1413	3	34	1	22
wAlbB-FL2016	Aedes albopictus	B	GCA_002379145.2	1482279	34.4554	1419	3	34	1	26
wAlbB	Aedes albopictus	B	GCA_004171285.1	1484007	34.4254	1418	3	34	1	23
wMeg	Chrysomya megacephala	B	GCA_008245065.1	1376868	33.9513	1298	3	34	1	13
wMau_1	Drosophila mauritiana	B	GCA_004795955.1	1273527	33.9968	1198	3	34	1	11
wMau_2	Drosophila mauritiana	B	GCA_004795975.1	1273530	33.997	1193	3	34	1	9
wNo	Drosophila simulans	B	GCA_000376585.1	1301823	34.0106	1220	3	34	1	10
wMa	Drosophila simulans	B	GCA_018690035.1	1273535	33.9973	1190	3	34	1	9
wCcep	Corcyra cephalonica	B	GCA_020995475.1	1381884	33.96	1326	3	34	1	26
wOo	Onchocerca ochengi	C	GCA_000306885.1	957990	32.07	797	3	34	1	6
wOvo_1	Onchocerca volvulus	C	GCA_000530755.1	960618	32.0681	793	3	34	1	6
wBm	Brugia malayi	D	GCA_000008385.1	1080084	34.1791	1136	3	34	1	8
wBm_1	Brugia malayi	D	GCA_004795935.1	1080064	34.1772	1142	3	34	1	11
wBpa_FR3	Brugia pahangi	D	GCA_012030695.1	1072967	34.1732	1122	3	34	1	4
wFol	Folsomia candida	E	GCA_001931755.2	1801626	34.351	1601	3	35	1	10
wCle	Cimex lectularius	F	GCA_000829315.1	1250060	36.2505	1368	3	34	1	11
Note: Genome annotation was done using Prokka v1.14.6. Candidate pseudogenes were mentioned in the log file rather than the result file.
