# Supplementary material for: Complete De Novo Assembly of Wolbachia Endosymbiont of Frankliniella intonsa
Source: Int J Mol Sci. 2023 Aug 26;24(17):13245. doi: 10.3390/ijms241713245 (PMC10487741; doi:10.3390/ijms241713245)
Supplement: Supplementary file 1 [file ijms-24-13245-s001.zip › ijms-2546802-supplementary/Supplementary_Material/Table S6.xlsx]

## Sheet: Sheet1
Table S6A: Orthogroups with at least 2 genes
Orthogroup	wAlbB-FL2016	wAlbB-HN2016	wAlbB	wAu	wAu_1	wBm	wBm_1	wBpa_FR3	wCcep	wCfeT	wCin2USA1	wCle	wFI	wFol	wHa	wMa	wMau_1	wMau_2	wMeg	wMel_I23	wMel_N25	wMel_ZH26	wNo	wOo	wOvo_1	wRi	Total
OG0000000	83	84	87	2	2	0	0	0	4	1	2	0	2	3	3	0	0	0	14	2	2	2	0	0	0	3	296
OG0000001	0	0	0	14	14	0	0	0	2	16	19	66	1	0	3	2	2	2	3	18	16	16	2	0	0	24	220
OG0000002	19	19	19	4	4	6	6	5	1	83	4	1	0	0	4	0	0	0	1	4	4	4	0	0	0	13	201
OG0000003	52	52	52	2	2	0	0	0	0	4	2	0	1	3	2	1	1	1	1	7	7	6	1	0	0	2	199
OG0000004	3	3	3	11	11	4	4	4	2	8	15	20	8	11	13	2	2	2	0	11	11	11	3	0	0	11	173
OG0000005	1	1	1	12	12	0	0	0	14	30	9	0	9	15	9	2	2	2	14	8	8	8	2	0	0	3	162
OG0000006	10	10	10	15	15	0	0	0	1	0	15	0	2	1	17	1	1	1	0	15	15	15	1	0	0	13	158
OG0000007	48	48	48	0	0	0	0	0	0	0	0	0	0	0	0	0	0	0	0	0	0	0	0	0	0	0	144
OG0000008	0	0	0	11	11	0	0	0	14	18	6	0	11	1	9	2	2	2	14	6	8	6	2	0	0	2	125
OG0000009	36	36	37	0	0	0	0	0	0	0	0	0	0	0	2	1	1	1	0	0	0	0	0	0	0	6	120
OG0000010	5	5	5	6	6	4	4	5	6	1	5	4	2	6	2	6	6	7	5	6	6	6	6	0	0	4	118
OG0000011	0	0	0	0	0	0	0	0	0	93	0	0	0	0	1	0	0	0	0	0	0	0	0	0	0	24	118
OG0000012	7	7	7	8	8	1	1	1	5	0	11	0	7	0	5	4	4	4	5	7	7	7	1	0	0	6	113
OG0000013	0	0	0	11	11	1	1	1	0	0	16	1	0	0	0	1	1	1	1	15	13	13	1	0	0	21	109
OG0000014	4	4	4	6	6	2	2	4	3	5	6	5	4	5	6	3	3	3	3	6	6	5	3	1	1	6	106
OG0000015	5	5	5	4	4	0	0	0	6	4	8	2	9	8	3	4	4	4	6	5	5	5	4	0	0	6	106
OG0000016	0	0	0	12	12	0	0	0	0	0	12	0	0	0	14	1	1	1	0	12	12	12	1	0	0	10	100
OG0000017	6	6	6	4	4	5	5	4	4	4	3	4	2	2	3	5	5	5	4	3	3	3	5	1	1	2	99
OG0000018	0	0	0	1	1	0	0	0	0	0	1	0	90	0	1	0	0	0	0	1	1	1	0	0	0	0	97
OG0000019	0	0	0	0	0	2	2	0	16	0	0	0	69	0	1	0	0	0	0	0	0	0	0	0	0	7	97
OG0000020	4	4	4	3	3	1	1	1	5	8	2	9	5	8	2	5	5	5	5	2	2	2	5	0	0	2	93
OG0000021	1	0	0	7	7	2	2	2	3	0	8	4	2	0	1	5	5	5	3	6	6	6	6	0	0	10	91
OG0000022	1	1	1	3	3	0	0	0	0	0	22	0	32	0	5	2	2	2	0	3	3	3	2	1	1	4	91
OG0000023	0	0	0	7	7	0	0	0	4	4	11	0	1	0	0	5	5	5	4	5	5	5	6	0	0	11	85
OG0000024	1	0	0	5	5	3	3	3	2	0	5	9	2	1	6	1	1	1	2	8	7	7	1	0	0	5	78
OG0000025	4	4	4	3	3	1	1	0	2	3	5	1	2	8	1	4	4	4	3	4	4	4	4	0	0	5	78
OG0000026	3	3	3	7	7	0	0	0	0	0	8	0	2	0	9	1	1	1	0	8	8	8	0	0	0	8	77
OG0000027	1	1	1	1	1	0	0	0	0	0	1	0	2	8	1	15	15	15	0	1	1	1	11	0	0	0	76
OG0000028	1	1	1	2	2	0	0	0	7	1	2	0	39	0	1	2	2	2	3	2	2	2	2	0	0	1	75
OG0000029	2	2	2	6	6	1	1	1	3	1	6	6	4	3	3	1	1	1	2	6	6	6	1	0	0	3	74
OG0000030	0	0	0	3	3	0	0	0	0	16	3	32	0	0	3	0	0	0	1	3	3	3	0	0	0	3	73
OG0000031	0	0	0	0	0	1	1	1	17	0	0	1	39	0	2	0	0	0	1	0	0	0	0	0	0	7	70
OG0000032	1	1	1	1	1	1	1	2	2	1	2	5	8	3	3	4	4	4	7	1	1	1	5	0	0	3	63
OG0000033	0	0	0	0	0	0	0	0	0	0	0	0	1	0	0	7	7	7	34	0	0	0	7	0	0	0	63
OG0000034	2	2	2	5	5	0	0	0	2	0	6	7	1	1	3	1	1	1	1	5	5	5	1	0	0	2	58
OG0000035	0	0	0	3	3	0	0	0	4	0	4	0	18	0	3	1	0	0	7	3	3	3	1	0	0	3	56
OG0000036	2	2	2	2	2	1	1	1	2	2	2	3	2	2	2	3	3	3	3	2	2	2	3	2	2	2	55
OG0000037	0	0	0	7	7	0	0	0	0	0	7	0	1	0	6	0	0	0	0	7	7	7	0	0	0	6	55
OG0000038	1	2	2	1	1	4	4	3	4	2	1	2	4	3	1	2	3	2	2	2	2	2	3	0	0	1	54
OG0000039	2	2	2	2	2	2	2	2	2	2	2	2	2	2	2	2	2	2	2	2	2	2	2	2	2	2	52
OG0000040	10	11	9	0	0	0	0	0	0	0	0	0	0	20	0	0	0	0	0	0	0	0	0	0	0	0	50
OG0000041	2	2	2	2	2	2	2	2	2	2	2	3	2	1	2	2	2	2	2	2	2	2	2	1	1	2	50
OG0000042	2	2	2	1	1	2	2	4	2	6	1	5	2	4	1	1	1	1	2	1	1	1	1	1	1	1	49
OG0000043	2	2	2	2	2	2	2	2	2	2	2	2	3	2	2	2	2	2	2	2	2	2	2	0	0	2	49
OG0000044	0	0	0	3	3	0	0	0	0	0	4	0	0	0	3	5	5	5	0	3	3	3	10	0	0	2	49
OG0000045	2	2	2	2	2	1	1	1	1	2	3	1	4	1	2	2	2	2	4	2	2	2	2	1	1	1	48
OG0000046	2	2	2	1	1	1	1	1	11	0	1	0	1	2	1	2	2	2	4	2	2	2	4	0	0	1	48
OG0000047	0	0	0	12	12	0	0	0	0	0	5	0	0	0	4	0	0	0	0	4	4	4	0	0	0	3	48
OG0000048	0	0	0	1	3	2	2	1	0	15	3	5	1	1	1	2	2	2	0	1	1	1	2	0	0	2	48
OG0000049	5	5	5	1	1	1	1	1	3	2	1	3	4	1	1	1	1	1	3	1	1	1	1	1	1	0	47
OG0000050	1	1	1	3	3	0	0	0	3	1	5	0	0	13	2	1	1	1	1	2	2	2	1	0	0	3	47
OG0000051	3	3	3	2	2	1	1	1	2	0	2	2	2	0	2	2	2	2	2	2	2	2	2	1	1	2	46
OG0000052	2	2	2	2	2	1	1	1	1	1	4	1	1	2	2	2	2	2	2	2	2	2	2	1	1	3	46
OG0000053	0	0	0	3	3	0	0	0	3	0	5	2	0	6	2	2	2	2	3	2	2	2	3	0	0	4	46
OG0000054	2	2	2	1	1	2	2	2	2	0	1	3	3	1	1	2	2	2	2	1	1	1	2	3	2	1	44
OG0000055	1	1	1	2	2	1	2	4	2	2	2	3	1	3	2	1	1	1	1	2	2	2	1	1	1	2	44
OG0000056	2	2	2	2	2	1	1	3	2	0	3	2	3	1	1	2	2	2	2	2	2	2	2	0	0	1	44
OG0000057	1	1	1	3	3	1	1	1	1	0	2	5	2	1	2	3	3	3	2	1	1	1	2	1	1	1	44
OG0000058	1	1	1	3	3	0	0	0	2	1	5	0	0	3	4	1	1	1	2	3	3	3	2	0	0	4	44
OG0000059	2	2	2	1	1	2	2	2	2	1	1	2	2	1	1	2	2	2	2	1	1	1	2	2	3	1	43
OG0000060	0	0	0	7	7	0	0	0	0	0	7	0	0	0	0	0	0	0	0	5	5	5	0	0	0	7	43
OG0000061	0	0	0	1	1	0	0	0	0	0	1	0	36	0	1	0	0	0	0	1	1	1	0	0	0	0	43
OG0000062	0	0	0	0	0	0	0	0	0	0	0	0	43	0	0	0	0	0	0	0	0	0	0	0	0	0	43
OG0000063	1	1	1	3	3	1	1	1	1	2	3	1	1	1	3	1	1	1	1	3	3	3	1	0	0	4	42
OG0000064	2	2	2	1	1	2	2	2	2	1	1	4	4	1	1	2	2	2	2	1	1	1	2	0	0	1	42
OG0000065	1	1	1	1	1	2	2	2	3	0	1	1	3	0	2	2	2	2	5	2	2	2	2	0	0	1	41
OG0000066	2	2	2	2	2	2	2	3	1	2	1	2	3	1	1	2	2	2	1	1	1	1	2	0	0	1	41
OG0000067	2	2	2	2	2	1	1	1	2	1	2	1	3	1	2	1	1	1	2	2	2	2	1	1	1	2	41
OG0000068	2	2	2	1	1	1	1	1	2	2	1	3	2	1	2	3	3	3	2	1	1	1	2	0	0	1	41
OG0000069	0	0	0	2	2	0	0	0	2	1	5	0	0	4	2	2	2	2	3	2	2	2	3	0	0	4	40
OG0000070	4	4	4	0	0	2	2	2	2	1	0	0	3	4	0	2	2	2	3	0	0	0	2	0	0	0	39
OG0000071	3	3	3	1	1	0	0	0	2	2	2	2	2	3	2	1	1	1	2	1	1	1	1	1	1	2	39
OG0000072	0	0	0	0	0	0	0	0	2	0	0	35	1	0	0	0	0	0	1	0	0	0	0	0	0	0	39
OG0000073	2	2	2	1	1	2	2	2	2	1	1	5	2	2	1	1	1	1	2	1	1	1	1	0	0	1	38
OG0000074	2	2	2	1	1	1	1	0	3	1	4	3	0	6	1	1	1	1	2	1	1	1	1	0	0	1	38
OG0000075	1	1	1	2	2	0	0	0	4	2	6	0	0	5	2	1	1	1	1	2	2	2	1	0	0	1	38
OG0000076	2	2	2	2	2	2	2	2	1	1	2	2	2	1	1	1	1	1	1	2	2	2	1	0	0	1	38
OG0000077	1	1	1	2	2	0	0	0	2	1	5	0	0	3	2	1	1	1	2	2	2	2	2	0	0	4	37
OG0000078	3	3	3	0	0	0	0	0	4	2	0	0	4	0	0	3	3	3	5	0	0	0	3	0	0	0	36
OG0000079	2	2	2	1	1	3	3	3	1	2	2	1	2	1	1	1	1	1	1	1	1	1	1	0	0	1	36
OG0000080	1	2	2	1	1	2	2	2	2	0	1	0	1	5	0	2	2	2	2	1	1	1	2	0	0	1	36
OG0000081	2	2	2	1	1	1	1	1	2	1	1	1	2	1	1	2	2	2	2	1	1	1	2	1	1	1	36
OG0000082	1	1	1	2	2	0	0	1	1	2	2	1	0	2	4	1	1	1	2	2	2	2	1	0	0	4	36
OG0000083	0	0	0	2	2	0	0	0	2	1	5	0	2	3	2	1	1	1	2	2	2	2	2	0	0	4	36
OG0000084	0	0	0	2	2	0	0	0	3	1	6	0	0	3	2	1	1	1	2	2	2	2	2	0	0	4	36
OG0000085	0	0	0	1	1	0	0	0	4	1	4	5	0	7	1	1	1	1	2	1	1	1	2	0	0	2	36
OG0000086	0	0	0	4	3	0	0	0	2	1	6	1	0	0	3	1	1	1	2	2	2	2	2	0	0	3	36
OG0000087	0	0	0	2	2	0	0	0	0	0	2	0	0	21	2	0	0	0	1	1	1	1	0	0	0	3	36
OG0000088	1	1	1	1	1	4	4	4	1	1	1	2	1	1	1	1	1	1	1	1	1	1	1	0	1	1	35
OG0000089	1	1	1	2	2	0	0	0	2	1	5	0	1	3	2	0	0	0	2	2	2	2	2	0	0	4	35
OG0000090	0	0	0	4	4	0	0	0	0	0	4	2	2	0	1	1	1	1	0	4	4	4	1	0	0	2	35
OG0000091	6	6	6	2	2	0	0	0	0	0	2	0	0	0	0	0	0	0	0	3	3	3	0	0	0	1	34
OG0000092	2	2	2	1	1	1	1	1	1	1	1	1	1	1	1	2	2	2	2	1	1	1	2	1	1	1	34
OG0000093	1	1	1	2	2	0	0	0	2	1	5	0	0	4	3	0	0	0	1	2	2	2	2	0	0	3	34
OG0000094	1	1	1	1	1	1	1	1	1	3	1	1	1	6	2	1	1	1	1	1	1	1	1	1	1	1	34
OG0000095	0	0	0	2	2	0	0	0	2	1	5	0	0	3	2	1	1	1	2	2	2	2	2	0	0	4	34
OG0000096	0	0	0	2	2	0	0	0	2	1	5	0	0	3	2	1	1	1	1	2	2	2	2	0	0	5	34
OG0000097	0	0	0	2	2	0	0	0	2	1	4	0	0	4	2	1	1	1	2	2	2	2	2	0	0	4	34
OG0000098	0	0	0	2	2	0	0	0	3	0	6	0	3	6	1	0	0	0	2	2	2	2	1	0	0	2	34
OG0000099	0	0	0	1	1	6	6	0	0	13	1	0	0	0	1	0	0	0	0	1	1	1	0	0	0	2	34
OG0000100	1	1	1	1	1	3	3	1	1	3	1	1	1	1	2	1	1	1	1	1	1	1	1	1	1	1	33
OG0000101	1	1	1	1	1	1	1	1	1	2	1	1	1	1	1	1	1	1	1	2	2	2	1	2	3	1	33
OG0000102	1	1	1	1	1	2	2	1	1	4	1	1	2	1	1	1	1	1	1	2	2	2	1	0	0	1	33
OG0000103	2	2	2	2	2	1	1	1	2	0	2	1	1	0	2	1	1	1	2	1	1	1	1	1	1	1	33
OG0000104	4	4	4	0	0	1	1	1	3	0	0	0	3	2	0	2	2	2	2	0	0	0	2	0	0	0	33
OG0000105	1	1	1	1	1	3	3	2	1	3	1	1	3	1	1	1	1	1	1	1	1	1	1	0	0	1	33
OG0000106	1	1	1	1	1	0	0	0	2	1	4	0	0	6	1	1	1	1	1	2	2	2	3	0	0	1	33
OG0000107	2	2	2	1	1	0	0	0	2	1	4	0	0	5	1	1	1	1	1	2	2	2	1	0	0	1	33
OG0000108	0	0	0	1	1	0	0	0	0	0	4	0	0	0	3	0	0	0	0	1	1	1	0	0	0	21	33
OG0000109	0	0	0	0	0	11	11	11	0	0	0	0	0	0	0	0	0	0	0	0	0	0	0	0	0	0	33
OG0000110	2	2	2	1	1	2	2	2	1	1	1	1	2	2	1	1	1	1	1	1	1	1	1	0	0	1	32
OG0000111	1	1	1	1	1	1	1	2	1	1	1	1	2	1	0	2	2	2	1	2	2	2	2	0	0	1	32
OG0000112	2	2	2	1	1	3	3	2	1	1	1	2	0	1	1	1	1	1	1	1	1	1	1	0	0	1	32
OG0000113	1	1	1	2	2	0	0	0	2	1	5	0	0	3	2	0	0	0	1	2	2	2	2	0	0	3	32
OG0000114	2	2	2	1	1	1	1	1	1	0	2	1	1	3	1	1	1	1	2	1	1	1	1	1	1	1	32
OG0000115	0	0	0	2	2	0	0	0	2	1	5	0	0	3	2	1	1	1	1	2	2	2	2	0	0	3	32
OG0000116	1	1	1	2	2	0	0	0	1	2	2	1	1	2	2	1	1	1	1	2	2	2	1	0	0	2	31
OG0000117	1	1	1	2	2	0	0	1	1	1	2	2	1	2	1	1	1	1	1	2	2	2	1	0	0	2	31
OG0000118	3	3	3	1	1	1	1	1	1	1	2	1	1	1	1	1	1	1	1	1	1	1	1	0	0	1	31
OG0000119	1	1	1	1	1	2	2	1	1	1	1	2	3	1	1	1	1	1	1	1	1	1	1	1	1	1	31
OG0000120	1	1	1	1	1	2	2	2	1	1	1	1	2	0	1	1	1	1	1	1	1	1	1	2	2	1	31
OG0000121	1	1	1	1	1	2	2	2	1	0	1	2	2	1	1	1	1	1	1	2	2	2	1	0	0	1	31
OG0000122	1	1	1	1	1	1	1	2	1	2	1	3	1	1	1	1	1	1	1	2	2	2	1	0	0	1	31
OG0000123	1	1	1	1	1	3	3	3	1	1	1	1	1	1	1	1	1	1	1	1	1	1	2	0	0	1	31
OG0000124	1	1	1	1	1	0	0	0	2	1	4	0	0	5	1	2	2	2	1	1	1	1	2	0	0	1	31
OG0000125	2	2	2	0	0	0	0	0	2	1	0	0	4	0	1	3	3	3	4	0	0	0	3	0	0	1	31
OG0000126	1	1	1	2	2	2	2	1	1	2	1	1	1	1	1	1	1	1	1	1	1	1	1	1	1	1	31
OG0000127	0	0	0	2	2	0	0	0	2	1	5	0	2	3	1	0	0	0	1	2	2	2	2	0	0	4	31
OG0000128	0	0	0	2	2	0	0	0	2	1	2	0	0	4	2	1	1	1	2	2	2	2	2	0	0	3	31
OG0000129	0	0	0	0	0	0	0	0	0	0	0	0	31	0	0	0	0	0	0	0	0	0	0	0	0	0	31
OG0000130	1	1	1	1	1	1	1	2	1	0	1	1	1	1	1	1	1	1	1	1	1	1	1	3	3	1	30
OG0000131	1	1	1	0	0	1	1	1	1	3	0	1	2	4	0	3	3	3	1	0	0	0	3	0	0	0	30
OG0000132	1	1	1	1	1	1	1	1	1	1	1	1	1	1	1	1	1	1	1	1	1	1	1	3	3	1	30
OG0000133	1	1	1	1	1	1	1	1	1	1	1	1	4	1	2	1	1	1	1	1	1	1	1	1	1	1	30
OG0000134	1	1	1	3	3	1	1	1	1	1	1	2	0	1	1	1	1	1	2	1	1	1	2	0	0	1	30
OG0000135	1	1	1	1	1	2	2	2	1	2	1	1	2	1	1	1	1	1	1	1	1	1	1	1	0	1	30
OG0000136	1	1	1	1	1	2	2	2	1	1	1	1	1	1	1	1	1	1	1	1	1	1	1	1	2	1	30
OG0000137	1	1	1	1	1	1	1	1	1	1	1	1	1	5	1	1	1	1	1	1	1	1	1	1	1	1	30
OG0000138	1	1	1	1	1	2	2	3	1	2	1	1	1	1	1	1	1	1	1	1	1	1	1	0	0	2	30
OG0000139	0	0	0	3	3	0	0	0	1	1	3	1	2	3	1	0	0	0	1	3	3	3	0	0	0	2	30
OG0000140	0	0	0	2	2	0	0	0	2	1	4	0	0	4	2	1	1	1	1	1	1	1	2	0	0	4	30
OG0000141	0	0	0	0	0	0	0	0	0	0	0	0	0	0	0	5	5	5	0	0	0	0	6	0	0	9	30
OG0000142	1	1	1	1	1	3	3	2	1	0	1	0	2	1	2	1	1	1	1	1	1	1	1	0	0	1	29
OG0000143	1	1	1	1	1	1	1	2	2	0	1	1	1	0	1	2	2	2	2	1	1	1	2	0	0	1	29
OG0000144	2	2	2	1	1	1	1	1	1	1	1	1	1	1	1	1	1	1	1	1	1	1	1	1	1	1	29
OG0000145	1	1	1	1	1	1	1	1	1	1	1	1	1	1	1	2	2	2	1	1	1	1	1	1	1	1	29
OG0000146	2	1	1	1	1	1	1	1	1	1	1	1	3	1	1	1	1	1	1	1	1	1	1	1	1	1	29
OG0000147	1	1	1	1	1	3	3	3	1	1	1	1	1	0	1	1	1	1	1	1	1	1	1	0	0	1	29
OG0000148	1	1	1	1	1	3	3	2	1	1	1	1	1	1	1	1	1	1	1	1	1	1	1	0	0	1	29
OG0000149	1	1	1	1	1	0	0	0	5	1	4	0	0	3	1	0	0	0	1	1	1	1	2	0	0	4	29
OG0000150	1	1	1	1	1	0	0	0	2	3	4	0	0	5	1	1	1	1	1	1	1	1	1	0	0	1	29
OG0000151	1	1	1	1	1	0	0	0	2	1	5	0	1	5	1	1	1	1	1	1	1	1	1	0	0	1	29
OG0000152	1	1	1	1	1	2	2	2	1	1	1	1	1	1	1	1	1	1	1	1	1	1	1	1	1	1	29
OG0000153	1	1	1	1	1	1	1	1	1	1	1	1	2	1	1	2	2	2	1	1	1	1	2	0	0	1	29
OG0000154	2	2	2	1	1	1	1	1	1	1	1	1	1	1	1	1	1	1	1	1	1	1	1	1	1	1	29
OG0000155	2	2	2	1	1	1	1	1	1	1	1	1	1	1	1	1	1	1	1	1	1	1	1	1	1	1	29
OG0000156	2	2	2	1	1	1	1	1	1	1	1	1	1	1	1	1	1	1	1	1	1	1	1	1	1	1	29
OG0000157	1	1	1	1	1	1	1	0	0	2	2	2	0	2	1	1	1	1	2	1	1	1	1	0	0	4	29
OG0000158	0	0	0	3	3	0	0	0	2	1	4	0	0	3	3	0	0	0	1	2	2	2	1	0	0	2	29
OG0000159	3	3	3	1	1	0	0	0	1	2	1	1	1	1	1	1	1	1	1	1	1	1	1	0	0	1	28
OG0000160	1	1	1	1	1	1	1	1	1	1	1	1	3	1	1	1	1	1	1	1	1	1	1	1	1	1	28
OG0000161	1	1	1	1	1	1	1	1	1	1	1	1	1	1	1	2	2	2	1	1	1	1	2	0	0	1	28
OG0000162	1	1	1	1	1	1	1	1	1	3	1	1	1	1	1	1	1	1	1	1	1	1	1	1	1	1	28
OG0000163	1	1	1	1	1	1	1	1	1	1	1	2	1	1	1	1	1	1	1	1	1	1	1	1	2	1	28
OG0000164	1	1	1	1	1	0	0	0	1	2	1	1	3	1	2	2	2	2	1	1	1	1	1	0	0	1	28
OG0000165	1	1	1	1	1	1	1	1	1	1	1	2	1	1	1	1	1	1	1	1	1	1	1	2	1	1	28
OG0000166	1	1	1	1	1	1	1	1	1	1	1	1	3	1	1	1	1	1	1	1	1	1	1	1	1	1	28
OG0000167	1	1	1	1	1	1	1	1	1	1	1	1	3	1	1	1	1	1	1	1	1	1	1	1	1	1	28
OG0000168	1	1	1	1	1	1	1	1	2	1	1	1	2	1	1	1	1	1	1	1	1	1	1	1	1	1	28
OG0000169	1	1	1	1	1	1	1	1	1	1	1	1	3	1	1	1	1	1	1	1	1	1	1	1	1	1	28
OG0000170	1	1	1	2	2	1	1	0	1	0	1	1	1	1	1	2	2	2	1	1	1	1	1	0	0	2	28
OG0000171	1	1	1	1	1	1	1	1	2	1	1	1	1	1	1	1	1	1	2	1	1	1	1	1	1	1	28
OG0000172	1	1	1	1	1	1	1	1	1	1	1	1	1	1	2	1	1	1	2	1	1	1	1	1	1	1	28
OG0000173	1	1	1	1	1	1	1	1	1	2	1	2	1	1	1	1	1	1	1	1	1	1	1	1	1	1	28
OG0000174	1	1	1	1	1	1	1	1	2	1	1	0	0	1	1	2	2	2	2	1	1	1	2	0	0	1	28
OG0000175	1	1	1	1	1	0	0	0	2	1	4	1	0	5	1	1	1	1	1	1	1	1	1	0	0	1	28
OG0000176	1	1	1	1	1	0	0	0	2	1	4	0	0	5	1	1	1	1	1	1	1	1	1	0	0	2	28
OG0000177	2	2	2	1	1	1	1	1	1	1	1	0	1	1	1	1	1	1	1	1	1	1	1	1	1	1	28
OG0000178	1	1	1	1	1	0	0	0	2	1	4	1	0	5	1	1	1	1	1	1	1	1	1	0	0	1	28
OG0000179	1	1	1	1	1	1	1	1	1	1	1	1	1	1	1	1	2	2	1	1	1	1	1	1	1	1	28
OG0000180	1	1	1	1	1	1	1	1	1	1	1	1	3	1	1	1	1	1	1	1	1	1	1	1	1	1	28
OG0000181	0	0	0	0	0	0	0	0	2	0	0	5	0	20	0	0	0	0	1	0	0	0	0	0	0	0	28
OG0000182	1	1	1	1	1	1	1	1	1	1	1	1	1	1	1	1	1	1	1	1	1	1	1	1	1	2	27
OG0000183	1	1	1	1	1	1	1	1	1	1	1	2	1	1	1	1	1	1	1	1	1	1	1	1	1	1	27
OG0000184	1	1	1	1	1	1	2	1	1	1	1	1	1	1	1	1	1	1	1	1	1	1	1	1	1	1	27
OG0000185	1	1	1	1	1	1	1	1	1	1	1	1	2	1	1	1	1	1	1	1	1	1	1	1	1	1	27
OG0000186	1	1	1	1	1	1	1	1	1	1	1	2	1	1	1	1	1	1	1	1	1	1	1	1	1	1	27
OG0000187	1	1	1	1	1	1	1	1	1	1	1	1	1	2	1	1	1	1	1	1	1	1	1	1	1	1	27
OG0000188	1	1	1	1	1	1	1	1	1	1	1	1	1	1	1	1	1	1	1	1	1	1	1	1	2	1	27
OG0000189	1	1	1	1	1	2	2	2	1	0	1	1	1	0	1	1	1	1	1	1	1	1	1	1	1	1	27
OG0000190	1	1	1	1	1	1	1	1	1	2	1	1	1	1	1	1	1	1	1	1	1	1	1	1	1	1	27
OG0000191	1	1	1	1	1	1	1	1	1	1	1	1	1	1	1	1	1	1	1	1	1	1	2	1	1	1	27
OG0000192	1	1	1	1	1	1	1	1	1	2	1	1	1	1	1	1	1	1	1	1	1	1	1	1	1	1	27
OG0000193	1	1	1	1	1	1	1	1	1	2	1	1	1	1	1	1	1	1	1	1	1	1	1	1	1	1	27
OG0000194	1	1	1	1	1	1	1	1	1	2	1	1	1	1	1	1	1	1	1	1	1	1	1	1	1	1	27
OG0000195	1	1	1	1	1	1	1	1	1	2	1	1	1	1	1	1	1	1	1	1	1	1	1	1	1	1	27
OG0000196	1	1	1	1	1	1	1	1	1	2	1	1	1	1	1	1	1	1	1	1	1	1	1	1	1	1	27
OG0000197	1	1	1	1	1	1	1	1	1	1	1	2	2	2	1	1	1	1	1	1	1	1	1	0	0	1	27
OG0000198	1	1	1	1	1	1	1	1	1	1	1	1	2	1	1	1	1	1	1	1	1	1	1	1	1	1	27
OG0000199	2	2	2	1	1	1	1	1	1	1	1	0	3	1	0	1	1	1	1	1	1	1	1	0	0	1	27
OG0000200	1	1	1	1	1	1	1	1	1	1	1	2	1	1	1	1	1	1	1	1	1	1	1	1	1	1	27
OG0000201	1	1	1	1	1	1	1	1	1	2	1	1	1	1	1	1	1	1	1	1	1	1	1	1	1	1	27
OG0000202	1	1	1	1	1	1	1	1	1	1	1	1	2	1	1	1	1	1	1	1	1	1	1	1	1	1	27
OG0000203	1	1	1	1	1	1	1	1	1	1	1	1	1	1	1	1	1	1	2	1	1	1	1	1	1	1	27
OG0000204	1	1	1	1	1	1	1	1	1	1	1	1	2	1	1	1	1	1	1	1	1	1	1	1	1	1	27
OG0000205	1	1	1	1	1	1	1	1	1	1	1	1	2	1	1	1	1	1	1	1	1	1	1	1	1	1	27
OG0000206	1	1	1	1	1	1	1	1	1	1	1	1	2	1	1	1	1	1	1	1	1	1	1	1	1	1	27
OG0000207	1	1	1	1	1	1	1	1	1	1	1	1	2	1	1	1	1	1	1	1	1	1	1	1	1	1	27
OG0000208	1	1	1	1	1	1	1	1	1	1	1	1	2	1	1	1	1	1	1	1	1	1	1	1	1	1	27
OG0000209	1	1	1	1	1	1	1	2	1	1	1	1	1	1	1	1	1	1	1	1	1	1	1	1	1	1	27
OG0000210	1	1	1	1	1	1	1	1	1	1	1	1	1	1	1	2	1	1	1	1	1	1	1	1	1	1	27
OG0000211	1	1	1	0	0	2	2	2	1	3	0	2	4	2	1	1	1	1	1	0	0	0	1	0	0	0	27
OG0000212	1	1	1	1	1	1	1	1	1	1	1	1	1	1	1	1	1	1	1	1	1	1	1	1	2	1	27
OG0000213	1	1	1	1	1	1	1	1	1	1	1	1	2	1	1	1	1	1	1	1	1	1	1	1	1	1	27
OG0000214	1	1	1	1	1	1	1	1	1	1	1	1	2	1	1	1	1	1	1	1	1	1	1	1	1	1	27
OG0000215	1	1	1	1	1	1	1	1	1	1	1	1	2	1	1	1	1	1	1	1	1	1	1	1	1	1	27
OG0000216	1	1	1	1	1	1	1	1	1	1	1	1	2	1	1	1	1	1	1	1	1	1	1	1	1	1	27
OG0000217	1	1	1	1	1	1	1	1	1	1	1	1	2	1	1	1	1	1	1	1	1	1	1	1	1	1	27
OG0000218	1	1	1	1	1	1	1	1	1	1	1	1	2	1	1	1	1	1	1	1	1	1	1	1	1	1	27
OG0000219	1	1	1	1	1	1	1	1	1	1	1	1	2	1	1	1	1	1	1	1	1	1	1	1	1	1	27
OG0000220	1	1	1	1	1	1	1	1	1	1	1	1	2	1	1	1	1	1	1	1	1	1	1	1	1	1	27
OG0000221	1	1	1	1	1	1	1	1	1	1	1	1	1	1	1	1	1	1	1	1	1	1	1	1	2	1	27
OG0000222	1	1	1	1	1	1	2	1	1	1	1	1	1	1	1	1	1	1	1	1	1	1	1	1	1	1	27
OG0000223	1	1	1	1	1	1	2	1	1	1	1	1	1	1	1	1	1	1	1	1	1	1	1	1	1	1	27
OG0000224	1	1	1	1	1	1	1	1	1	1	1	1	1	1	1	1	1	1	2	1	1	1	1	1	1	1	27
OG0000225	1	1	1	1	1	1	1	1	1	1	1	1	1	1	1	1	1	1	1	1	1	1	1	1	2	1	27
OG0000226	1	1	1	1	1	2	1	1	1	1	1	1	1	1	1	1	1	1	1	1	1	1	1	1	1	1	27
OG0000227	1	1	1	1	1	1	1	1	1	1	1	2	1	1	1	1	1	1	1	1	1	1	1	1	1	1	27
OG0000228	1	1	1	1	1	1	1	1	1	1	1	2	1	1	1	1	1	1	1	1	1	1	1	1	1	1	27
OG0000229	1	1	1	1	1	1	1	1	1	1	1	3	2	1	1	1	1	1	1	1	1	1	1	0	0	1	27
OG0000230	1	1	1	1	1	1	1	1	1	1	1	1	1	1	1	1	1	1	1	1	1	1	1	1	2	1	27
OG0000231	1	1	1	1	1	1	1	1	2	1	1	1	1	1	1	1	1	1	1	1	1	1	1	1	1	1	27
OG0000232	1	1	1	1	1	2	2	2	1	1	1	1	1	1	1	1	1	1	1	1	1	1	1	0	0	1	27
OG0000233	1	1	1	1	1	1	2	1	1	1	1	1	1	1	1	1	1	1	1	1	1	1	1	1	1	1	27
OG0000234	1	1	1	1	1	1	1	1	1	2	1	1	1	1	1	1	1	1	1	1	1	1	1	1	1	1	27
OG0000235	1	1	1	1	1	1	1	1	1	2	1	1	1	1	1	1	1	1	1	1	1	1	1	1	1	1	27
OG0000236	1	1	1	1	1	1	1	1	1	1	1	2	1	1	1	1	1	1	1	1	1	1	1	1	1	1	27
OG0000237	1	1	1	1	1	1	1	2	1	1	1	1	1	1	1	1	1	1	1	1	1	1	1	1	1	1	27
OG0000238	1	1	1	1	1	1	1	1	1	1	1	1	1	1	1	1	1	1	2	1	1	1	1	1	1	1	27
OG0000239	1	1	1	1	1	1	1	1	1	1	1	1	1	1	1	1	1	1	2	1	1	1	1	1	1	1	27
OG0000240	1	1	1	1	1	1	1	1	1	2	1	1	2	1	1	1	1	1	1	1	1	1	1	0	0	2	27
OG0000241	1	1	1	1	1	1	2	1	1	1	1	1	1	1	1	1	1	1	1	1	1	1	1	1	1	1	27
OG0000242	1	1	1	1	1	1	1	1	1	1	1	1	1	1	1	1	1	1	1	1	1	1	1	1	1	2	27
OG0000243	1	1	1	1	1	1	1	1	1	1	1	1	1	1	1	1	1	1	1	1	1	1	1	1	1	2	27
OG0000244	2	1	1	1	1	1	1	1	1	1	1	1	1	1	1	1	1	1	1	1	1	1	1	1	1	1	27
OG0000245	1	1	1	1	1	1	1	1	1	2	1	1	1	1	1	1	1	1	1	1	1	1	1	1	1	1	27
OG0000246	1	1	1	1	1	0	0	0	2	1	4	0	0	5	1	1	1	1	1	1	1	1	1	0	0	1	27
OG0000247	1	1	1	1	1	0	0	0	2	1	4	0	0	5	1	1	1	1	1	1	1	1	1	0	0	1	27
OG0000248	1	1	1	1	1	0	0	0	2	1	4	0	0	5	1	1	1	1	1	1	1	1	1	0	0	1	27
OG0000249	1	1	1	1	1	0	0	0	2	1	4	0	0	5	1	1	1	1	1	1	1	1	1	0	0	1	27
OG0000250	1	1	1	1	1	0	0	0	2	1	4	0	0	5	1	1	1	1	1	1	1	1	1	0	0	1	27
OG0000251	1	1	1	1	1	1	1	1	1	1	1	1	1	1	1	1	1	1	2	1	1	1	1	1	1	1	27
OG0000252	1	1	1	1	1	1	1	1	1	1	1	1	1	1	1	1	1	1	1	1	1	1	1	1	2	1	27
OG0000253	1	1	1	1	1	2	2	1	1	0	1	1	1	1	1	1	1	1	1	1	1	1	1	1	1	1	27
OG0000254	1	1	1	1	1	1	1	1	1	2	1	1	1	1	1	1	1	1	1	1	1	1	1	1	1	1	27
OG0000255	0	1	1	1	1	0	0	0	2	1	4	1	0	5	1	1	1	1	1	1	1	1	1	0	0	1	27
OG0000256	0	0	0	0	0	0	0	0	0	8	0	0	18	0	0	0	0	0	0	0	0	0	0	0	0	1	27
OG0000257	0	0	0	0	0	0	0	0	0	0	1	0	26	0	0	0	0	0	0	0	0	0	0	0	0	0	27
OG0000258	1	1	1	1	1	1	1	1	1	1	1	1	1	1	1	1	1	1	1	1	1	1	1	1	1	1	26
OG0000259	1	1	1	1	1	1	1	1	1	1	1	1	1	1	1	1	1	1	1	1	1	1	1	1	1	1	26
OG0000260	1	1	1	1	1	1	1	1	1	1	1	1	1	1	1	1	1	1	1	1	1	1	1	1	1	1	26
OG0000261	1	1	1	1	1	1	1	1	1	1	1	1	1	1	1	1	1	1	1	1	1	1	1	1	1	1	26
OG0000262	1	1	1	1	1	1	1	1	1	1	1	1	1	1	1	1	1	1	1	1	1	1	1	1	1	1	26
OG0000263	1	1	1	1	1	1	1	1	1	1	1	1	1	1	1	1	1	1	1	1	1	1	1	1	1	1	26
OG0000264	1	1	1	1	1	1	1	1	1	1	1	1	1	1	1	1	1	1	1	1	1	1	1	1	1	1	26
OG0000265	1	1	1	1	1	1	1	1	1	1	1	1	1	1	1	1	1	1	1	1	1	1	1	1	1	1	26
OG0000266	1	1	1	1	1	1	1	1	1	1	1	1	1	1	1	1	1	1	1	1	1	1	1	1	1	1	26
OG0000267	1	1	1	1	1	1	1	1	1	1	1	1	1	1	1	1	1	1	1	1	1	1	1	1	1	1	26
OG0000268	1	1	1	1	1	1	1	1	1	1	1	1	1	1	1	1	1	1	1	1	1	1	1	1	1	1	26
OG0000269	1	1	1	1	1	1	1	1	1	1	1	1	1	1	1	1	1	1	1	1	1	1	1	1	1	1	26
OG0000270	1	1	1	1	1	1	1	1	1	1	1	1	1	1	1	1	1	1	1	1	1	1	1	1	1	1	26
OG0000271	1	1	1	1	1	1	1	1	1	1	1	1	1	1	1	1	1	1	1	1	1	1	1	1	1	1	26
OG0000272	1	1	1	1	1	1	1	1	1	1	1	1	1	1	1	1	1	1	1	1	1	1	1	1	1	1	26
OG0000273	1	1	1	1	1	1	1	1	1	1	1	1	1	1	1	1	1	1	1	1	1	1	1	1	1	1	26
OG0000274	1	1	1	1	1	1	1	1	1	1	1	1	1	1	1	1	1	1	1	1	1	1	1	1	1	1	26
OG0000275	1	1	1	1	1	1	1	1	1	1	1	1	1	1	1	1	1	1	1	1	1	1	1	1	1	1	26
OG0000276	1	1	1	1	1	1	1	1	1	1	1	1	1	1	1	1	1	1	1	1	1	1	1	1	1	1	26
OG0000277	1	1	1	1	1	1	1	1	1	1	1	1	1	1	1	1	1	1	1	1	1	1	1	1	1	1	26
OG0000278	1	1	1	1	1	1	1	1	1	1	1	1	1	1	1	1	1	1	1	1	1	1	1	1	1	1	26
OG0000279	1	1	1	1	1	1	1	1	1	1	1	1	1	1	1	1	1	1	1	1	1	1	1	1	1	1	26
OG0000280	1	1	1	1	1	1	1	1	1	1	1	1	1	1	1	1	1	1	1	1	1	1	1	1	1	1	26
OG0000281	1	1	1	1	1	1	1	1	1	1	1	1	1	1	1	1	1	1	1	1	1	1	1	1	1	1	26
OG0000282	1	1	1	1	1	1	1	1	1	1	1	1	1	1	1	1	1	1	1	1	1	1	1	1	1	1	26
OG0000283	1	1	1	1	1	1	1	1	1	1	1	1	1	1	1	1	1	1	1	1	1	1	1	1	1	1	26
OG0000284	1	1	1	1	1	1	1	1	1	1	1	1	1	1	1	1	1	1	1	1	1	1	1	1	1	1	26
OG0000285	1	1	1	1	1	1	1	1	1	1	1	1	1	1	1	1	1	1	1	1	1	1	1	1	1	1	26
OG0000286	1	1	1	1	1	1	1	1	1	1	1	1	1	1	1	1	1	1	1	1	1	1	1	1	1	1	26
OG0000287	1	1	1	1	1	1	1	1	1	1	1	1	1	1	1	1	1	1	1	1	1	1	1	1	1	1	26
OG0000288	1	1	1	1	1	1	1	1	1	1	1	1	1	1	1	1	1	1	1	1	1	1	1	1	1	1	26
OG0000289	1	1	1	1	1	1	1	1	1	1	1	1	1	1	1	1	1	1	1	1	1	1	1	1	1	1	26
OG0000290	1	1	1	1	1	1	1	1	1	1	1	1	1	1	1	1	1	1	1	1	1	1	1	1	1	1	26
OG0000291	1	1	1	1	1	1	1	1	1	1	1	1	1	1	1	1	1	1	1	1	1	1	1	1	1	1	26
OG0000292	1	1	1	1	1	1	1	1	1	1	1	1	1	1	1	1	1	1	1	1	1	1	1	1	1	1	26
OG0000293	1	1	1	1	1	1	1	1	1	1	1	1	1	1	1	1	1	1	1	1	1	1	1	1	1	1	26
OG0000294	1	1	1	1	1	1	1	1	1	1	1	1	1	1	1	1	1	1	1	1	1	1	1	1	1	1	26
OG0000295	1	1	1	1	1	1	1	1	1	1	1	1	1	1	1	1	1	1	1	1	1	1	1	1	1	1	26
OG0000296	1	1	1	1	1	1	1	1	1	1	1	1	1	1	1	1	1	1	1	1	1	1	1	1	1	1	26
OG0000297	1	1	1	3	3	0	0	0	0	0	2	0	0	0	3	0	0	0	0	3	3	3	0	0	0	3	26
OG0000298	1	1	1	1	1	1	1	1	1	1	1	1	1	1	1	1	1	1	1	1	1	1	1	1	1	1	26
OG0000299	1	1	1	1	1	1	1	1	1	1	1	1	1	1	1	1	1	1	1	1	1	1	1	1	1	1	26
OG0000300	1	1	1	1	1	1	1	1	1	1	1	1	1	1	1	1	1	1	1	1	1	1	1	1	1	1	26
OG0000301	1	1	1	1	1	1	1	1	1	1	1	1	1	1	1	1	1	1	1	1	1	1	1	1	1	1	26
OG0000302	1	1	1	1	1	1	1	1	1	1	1	1	1	1	1	1	1	1	1	1	1	1	1	1	1	1	26
OG0000303	1	1	1	1	1	1	1	1	1	1	1	1	1	1	1	1	1	1	1	1	1	1	1	1	1	1	26
OG0000304	1	1	1	1	1	1	1	1	1	1	1	1	1	1	1	1	1	1	1	1	1	1	1	1	1	1	26
OG0000305	1	1	1	1	1	1	1	1	1	1	1	1	1	1	1	1	1	1	1	1	1	1	1	1	1	1	26
OG0000306	1	1	1	1	1	1	1	1	1	1	1	1	1	1	1	1	1	1	1	1	1	1	1	1	1	1	26
OG0000307	1	1	1	1	1	1	1	1	1	1	1	1	1	1	1	1	1	1	1	1	1	1	1	1	1	1	26
OG0000308	2	2	2	1	1	0	0	0	1	1	1	1	2	2	1	1	1	1	1	1	1	1	1	0	0	1	26
OG0000309	1	1	1	1	1	1	1	1	1	1	1	1	1	1	1	1	1	1	1	1	1	1	1	1	1	1	26
OG0000310	1	1	1	1	1	1	1	1	1	1	1	1	1	1	1	1	1	1	1	1	1	1	1	1	1	1	26
OG0000311	1	1	1	1	1	1	1	1	1	1	1	1	1	1	1	1	1	1	1	1	1	1	1	1	1	1	26
OG0000312	1	1	1	1	1	1	1	1	1	1	1	1	1	1	1	1	1	1	1	1	1	1	1	1	1	1	26
OG0000313	1	1	1	1	1	1	1	1	1	1	1	1	1	1	1	1	1	1	1	1	1	1	1	1	1	1	26
OG0000314	1	1	1	1	1	1	1	1	1	1	1	1	1	1	1	1	1	1	1	1	1	1	1	1	1	1	26
OG0000315	1	1	1	1	1	1	1	1	1	1	1	1	1	1	1	1	1	1	1	1	1	1	1	1	1	1	26
OG0000316	1	1	1	1	1	1	1	1	1	1	1	1	1	1	1	1	1	1	1	1	1	1	1	1	1	1	26
OG0000317	1	1	1	1	1	1	1	1	1	1	1	1	1	1	1	1	1	1	1	1	1	1	1	1	1	1	26
OG0000318	1	1	1	1	1	1	1	1	1	1	1	1	1	1	1	1	1	1	1	1	1	1	1	1	1	1	26
OG0000319	1	1	1	1	1	1	1	1	1	1	1	1	1	1	1	1	1	1	1	1	1	1	1	1	1	1	26
OG0000320	1	1	1	1	1	1	1	1	1	1	1	1	1	1	1	1	1	1	1	1	1	1	1	1	1	1	26
OG0000321	1	1	1	1	1	1	1	1	1	1	1	1	1	1	1	1	1	1	1	1	1	1	1	1	1	1	26
OG0000322	1	1	1	1	1	1	1	1	1	1	1	1	1	1	1	1	1	1	1	1	1	1	1	1	1	1	26
OG0000323	1	1	1	1	1	1	1	1	1	1	1	1	1	1	1	1	1	1	1	1	1	1	1	1	1	1	26
OG0000324	1	1	1	1	1	1	1	1	1	1	1	1	1	1	1	1	1	1	1	1	1	1	1	1	1	1	26
OG0000325	1	1	1	1	1	1	1	1	1	1	1	1	1	1	1	1	1	1	1	1	1	1	1	1	1	1	26
OG0000326	1	1	1	1	1	1	1	1	1	1	1	1	1	1	1	1	1	1	1	1	1	1	1	1	1	1	26
OG0000327	1	1	1	1	1	1	1	1	1	1	1	1	1	1	1	1	1	1	1	1	1	1	1	1	1	1	26
OG0000328	1	1	1	1	1	1	1	1	1	1	1	1	1	1	1	1	1	1	1	1	1	1	1	1	1	1	26
OG0000329	1	1	1	1	1	1	1	1	1	1	1	1	1	1	1	1	1	1	1	1	1	1	1	1	1	1	26
OG0000330	1	1	1	1	1	1	1	1	1	1	1	1	1	1	1	1	1	1	1	1	1	1	1	1	1	1	26
OG0000331	1	1	1	1	1	1	1	1	1	1	1	1	1	1	1	1	1	1	1	1	1	1	1	1	1	1	26
OG0000332	1	1	1	1	1	1	1	1	1	1	1	1	1	1	1	1	1	1	1	1	1	1	1	1	1	1	26
OG0000333	1	1	1	1	1	1	1	1	1	1	1	1	1	1	1	1	1	1	1	1	1	1	1	1	1	1	26
OG0000334	1	1	1	1	1	1	1	1	1	1	1	1	1	1	1	1	1	1	1	1	1	1	1	1	1	1	26
OG0000335	1	1	1	1	1	1	1	1	1	1	1	1	1	1	1	1	1	1	1	1	1	1	1	1	1	1	26
OG0000336	1	1	1	1	1	1	1	1	1	1	1	1	1	1	1	1	1	1	1	1	1	1	1	1	1	1	26
OG0000337	1	1	1	1	1	1	1	1	1	1	1	1	1	1	1	1	1	1	1	1	1	1	1	1	1	1	26
OG0000338	1	1	1	1	1	1	1	1	1	1	1	1	1	1	1	1	1	1	1	1	1	1	1	1	1	1	26
OG0000339	1	1	1	1	1	1	1	1	1	1	1	1	1	1	1	1	1	1	1	1	1	1	1	1	1	1	26
OG0000340	1	1	1	1	1	1	1	1	1	1	1	1	1	1	1	1	1	1	1	1	1	1	1	1	1	1	26
OG0000341	1	1	1	1	1	1	1	1	1	1	1	1	1	1	1	1	1	1	1	1	1	1	1	1	1	1	26
OG0000342	1	1	1	1	1	1	1	1	1	1	1	1	1	1	1	1	1	1	1	1	1	1	1	1	1	1	26
OG0000343	1	1	1	1	1	1	1	1	1	1	1	1	1	1	1	1	1	1	1	1	1	1	1	1	1	1	26
OG0000344	1	1	1	1	1	1	1	1	1	1	1	1	1	1	1	1	1	1	1	1	1	1	1	1	1	1	26
OG0000345	1	1	1	1	1	1	1	1	1	1	1	1	1	1	1	1	1	1	1	1	1	1	1	1	1	1	26
OG0000346	1	1	1	1	1	1	1	1	1	1	1	1	1	1	1	1	1	1	1	1	1	1	1	1	1	1	26
OG0000347	1	1	1	1	1	1	1	1	1	1	1	1	1	1	1	1	1	1	1	1	1	1	1	1	1	1	26
OG0000348	1	1	1	1	1	1	1	1	1	1	1	1	1	1	1	1	1	1	1	1	1	1	1	1	1	1	26
OG0000349	1	1	1	1	1	1	1	1	1	1	1	1	1	1	1	1	1	1	1	1	1	1	1	1	1	1	26
OG0000350	1	1	1	1	1	1	1	1	1	1	1	1	1	1	1	1	1	1	1	1	1	1	1	1	1	1	26
OG0000351	1	1	1	1	1	1	1	1	1	1	1	1	1	1	1	1	1	1	1	1	1	1	1	1	1	1	26
OG0000352	1	1	1	1	1	1	1	1	1	1	1	1	1	1	1	1	1	1	1	1	1	1	1	1	1	1	26
OG0000353	1	1	1	1	1	1	1	1	1	1	1	1	1	1	1	1	1	1	1	1	1	1	1	1	1	1	26
OG0000354	1	1	1	1	1	1	1	1	1	1	1	1	1	1	1	1	1	1	1	1	1	1	1	1	1	1	26
OG0000355	1	1	1	1	1	1	1	1	1	1	1	1	1	1	1	1	1	1	1	1	1	1	1	1	1	1	26
OG0000356	1	1	1	1	1	1	1	1	1	1	1	1	1	1	1	1	1	1	1	1	1	1	1	1	1	1	26
OG0000357	1	1	1	1	1	1	1	1	1	1	1	1	1	1	1	1	1	1	1	1	1	1	1	1	1	1	26
OG0000358	1	1	1	1	1	1	1	1	1	1	1	1	1	1	1	1	1	1	1	1	1	1	1	1	1	1	26
OG0000359	1	1	1	1	1	1	1	1	1	1	1	1	1	1	1	1	1	1	1	1	1	1	1	1	1	1	26
OG0000360	1	1	1	1	1	1	1	1	1	1	1	1	1	1	1	1	1	1	1	1	1	1	1	1	1	1	26
OG0000361	1	1	1	1	1	1	1	1	1	1	1	1	1	1	1	1	1	1	1	1	1	1	1	1	1	1	26
OG0000362	1	1	1	1	1	1	1	1	1	1	1	1	1	1	1	1	1	1	1	1	1	1	1	1	1	1	26
OG0000363	1	1	1	1	1	1	1	1	1	1	1	1	1	1	1	1	1	1	1	1	1	1	1	1	1	1	26
OG0000364	1	1	1	1	1	2	2	1	1	1	1	1	1	1	1	1	1	1	1	1	1	1	1	0	0	1	26
OG0000365	1	1	1	1	1	1	1	1	1	1	1	1	1	1	1	1	1	1	1	1	1	1	1	1	1	1	26
OG0000366	1	1	1	1	1	1	1	1	1	1	1	1	1	1	1	1	1	1	1	1	1	1	1	1	1	1	26
OG0000367	1	1	1	1	1	1	1	1	1	1	1	1	1	1	1	1	1	1	1	1	1	1	1	1	1	1	26
OG0000368	1	1	1	1	1	1	1	1	1	1	1	1	1	1	1	1	1	1	1	1	1	1	1	1	1	1	26
OG0000369	1	1	1	1	1	1	1	1	1	1	1	1	1	1	1	1	1	1	1	1	1	1	1	1	1	1	26
OG0000370	1	1	1	1	1	1	1	1	1	1	1	1	1	1	1	1	1	1	1	1	1	1	1	1	1	1	26
OG0000371	1	1	1	1	1	1	1	1	1	1	1	1	1	1	1	1	1	1	1	1	1	1	1	1	1	1	26
OG0000372	1	1	1	1	1	1	1	1	1	1	1	1	1	1	1	1	1	1	1	1	1	1	1	1	1	1	26
OG0000373	1	1	1	1	1	1	1	1	1	1	1	1	1	1	1	1	1	1	1	1	1	1	1	1	1	1	26
OG0000374	1	1	1	1	1	1	1	1	1	1	1	1	1	1	1	1	1	1	1	1	1	1	1	1	1	1	26
OG0000375	1	1	1	1	1	1	1	1	1	1	1	1	1	1	1	1	1	1	1	1	1	1	1	1	1	1	26
OG0000376	1	1	1	1	1	1	1	1	1	1	1	1	1	1	1	1	1	1	1	1	1	1	1	1	1	1	26
OG0000377	1	1	1	1	1	1	1	1	1	1	1	1	1	1	1	1	1	1	1	1	1	1	1	1	1	1	26
OG0000378	1	1	1	1	1	1	1	1	1	1	1	1	1	1	1	1	1	1	1	1	1	1	1	1	1	1	26
OG0000379	1	1	1	1	1	1	1	1	1	1	1	1	1	1	1	1	1	1	1	1	1	1	1	1	1	1	26
OG0000380	1	1	1	1	1	1	1	1	1	1	1	1	1	1	1	1	1	1	1	1	1	1	1	1	1	1	26
OG0000381	1	1	1	1	1	1	1	1	1	1	1	1	1	1	1	1	1	1	1	1	1	1	1	1	1	1	26
OG0000382	1	1	1	1	1	1	1	1	1	1	1	1	1	1	1	1	1	1	1	1	1	1	1	1	1	1	26
OG0000383	1	1	1	1	1	1	1	1	1	1	1	1	1	1	1	1	1	1	1	1	1	1	1	1	1	1	26
OG0000384	1	1	1	1	1	1	1	1	1	1	1	1	1	1	1	1	1	1	1	1	1	1	1	1	1	1	26
OG0000385	1	1	1	1	1	1	1	1	1	1	1	1	1	1	1	1	1	1	1	1	1	1	1	1	1	1	26
OG0000386	1	1	1	1	1	1	1	1	1	1	1	1	1	1	1	1	1	1	1	1	1	1	1	1	1	1	26
OG0000387	1	1	1	1	1	1	1	1	1	1	1	1	1	1	1	1	1	1	1	1	1	1	1	1	1	1	26
OG0000388	1	1	1	1	1	1	1	1	1	1	1	1	1	1	1	1	1	1	1	1	1	1	1	1	1	1	26
OG0000389	1	1	1	1	1	1	1	1	1	1	1	1	1	1	1	1	1	1	1	1	1	1	1	1	1	1	26
OG0000390	1	1	1	1	1	1	1	1	1	1	1	1	1	1	1	1	1	1	1	1	1	1	1	1	1	1	26
OG0000391	1	1	1	1	1	1	1	1	1	1	1	1	1	1	1	1	1	1	1	1	1	1	1	1	1	1	26
OG0000392	1	1	1	1	1	1	1	1	1	1	1	1	1	1	1	1	1	1	1	1	1	1	1	1	1	1	26
OG0000393	1	1	1	1	1	1	1	1	1	1	1	1	1	1	1	1	1	1	1	1	1	1	1	1	1	1	26
OG0000394	1	1	1	1	1	1	1	1	1	1	1	1	1	1	1	1	1	1	1	1	1	1	1	1	1	1	26
OG0000395	1	1	1	1	1	1	1	1	1	1	1	1	1	1	1	1	1	1	1	1	1	1	1	1	1	1	26
OG0000396	1	1	1	1	1	1	1	1	1	1	1	1	1	1	1	1	1	1	1	1	1	1	1	1	1	1	26
OG0000397	1	1	1	1	1	1	1	1	1	1	1	1	1	1	1	1	1	1	1	1	1	1	1	1	1	1	26
OG0000398	1	1	1	1	1	1	1	1	1	1	1	1	1	1	1	1	1	1	1	1	1	1	1	1	1	1	26
OG0000399	1	1	1	1	1	1	1	1	1	1	1	1	1	1	1	1	1	1	1	1	1	1	1	1	1	1	26
OG0000400	1	1	1	1	1	1	1	1	1	1	1	1	1	1	1	1	1	1	1	1	1	1	1	1	1	1	26
OG0000401	1	1	1	1	1	1	1	1	1	1	1	1	1	1	1	1	1	1	1	1	1	1	1	1	1	1	26
OG0000402	1	1	1	1	1	1	1	1	1	1	1	1	1	1	1	1	1	1	1	1	1	1	1	1	1	1	26
OG0000403	1	1	1	1	1	1	1	1	1	1	1	1	1	1	1	1	1	1	1	1	1	1	1	1	1	1	26
OG0000404	1	1	1	1	1	1	1	1	1	1	1	1	1	1	1	1	1	1	1	1	1	1	1	1	1	1	26
OG0000405	1	1	1	1	1	1	1	1	1	1	1	1	1	1	1	1	1	1	1	1	1	1	1	1	1	1	26
OG0000406	1	1	1	1	1	1	1	1	1	1	1	1	1	1	1	1	1	1	1	1	1	1	1	1	1	1	26
OG0000407	1	1	1	1	1	1	1	1	1	1	1	1	1	1	1	1	1	1	1	1	1	1	1	1	1	1	26
OG0000408	1	1	1	1	1	1	1	1	1	1	1	1	1	1	1	1	1	1	1	1	1	1	1	1	1	1	26
OG0000409	1	1	1	1	1	1	1	1	1	1	1	1	1	1	1	1	1	1	1	1	1	1	1	1	1	1	26
OG0000410	1	1	1	1	1	1	1	1	1	1	1	1	1	1	1	1	1	1	1	1	1	1	1	1	1	1	26
OG0000411	1	1	1	1	1	1	1	1	1	1	1	1	1	1	1	1	1	1	1	1	1	1	1	1	1	1	26
OG0000412	1	1	1	1	1	1	1	1	1	1	1	1	1	1	1	1	1	1	1	1	1	1	1	1	1	1	26
OG0000413	1	1	1	1	1	1	1	1	1	0	1	1	1	1	2	1	1	1	1	1	1	1	1	1	1	1	26
OG0000414	1	1	1	1	1	1	1	1	1	1	1	1	1	1	1	1	1	1	1	1	1	1	1	1	1	1	26
OG0000415	1	1	1	1	1	1	1	1	1	1	1	1	1	1	1	1	1	1	1	1	1	1	1	1	1	1	26
OG0000416	1	1	1	1	1	1	1	1	1	1	1	1	1	1	1	1	1	1	1	1	1	1	1	1	1	1	26
OG0000417	1	1	1	1	1	1	1	1	1	1	1	1	1	1	1	1	1	1	1	1	1	1	1	1	1	1	26
OG0000418	1	1	1	1	1	1	1	1	1	1	1	1	1	1	1	1	1	1	1	1	1	1	1	1	1	1	26
OG0000419	1	1	1	1	1	1	1	1	1	1	1	1	1	1	1	1	1	1	1	1	1	1	1	1	1	1	26
OG0000420	1	1	1	1	1	1	1	1	1	1	1	1	1	1	1	1	1	1	1	1	1	1	1	1	1	1	26
OG0000421	1	1	1	1	1	1	1	1	1	1	1	1	1	1	1	1	1	1	1	1	1	1	1	1	1	1	26
OG0000422	1	1	1	1	1	1	1	1	1	1	1	1	1	1	1	1	1	1	1	1	1	1	1	1	1	1	26
OG0000423	1	1	1	1	1	1	1	1	1	1	1	1	1	1	1	1	1	1	1	1	1	1	1	1	1	1	26
OG0000424	1	1	1	1	1	1	1	1	1	1	1	1	1	1	1	1	1	1	1	1	1	1	1	1	1	1	26
OG0000425	1	1	1	1	1	1	1	1	1	1	1	1	1	1	1	1	1	1	1	1	1	1	1	1	1	1	26
OG0000426	1	1	1	1	1	1	1	1	1	1	1	1	1	1	1	1	1	1	1	1	1	1	1	1	1	1	26
OG0000427	1	1	1	1	1	1	1	1	1	1	1	1	1	1	1	1	1	1	1	1	1	1	1	1	1	1	26
OG0000428	1	1	1	1	1	1	1	1	1	1	1	1	1	1	1	1	1	1	1	1	1	1	1	1	1	1	26
OG0000429	1	1	1	1	1	1	1	1	1	1	1	1	1	1	1	1	1	1	1	1	1	1	1	1	1	1	26
OG0000430	1	1	1	1	1	1	1	1	1	1	1	1	1	1	1	1	1	1	1	1	1	1	1	1	1	1	26
OG0000431	1	1	1	1	1	1	1	1	1	1	1	1	1	1	1	1	1	1	1	1	1	1	1	1	1	1	26
OG0000432	1	1	1	1	1	1	1	1	1	1	1	1	1	1	1	1	1	1	1	1	1	1	1	1	1	1	26
OG0000433	1	1	1	1	1	1	1	1	1	1	1	1	1	1	1	1	1	1	1	1	1	1	1	1	1	1	26
OG0000434	1	1	1	1	1	1	1	1	1	1	1	1	1	1	1	1	1	1	1	1	1	1	1	1	1	1	26
OG0000435	1	1	1	1	1	1	1	1	1	1	1	1	1	1	1	1	1	1	1	1	1	1	1	1	1	1	26
OG0000436	1	1	1	1	1	1	1	1	1	1	1	1	1	1	1	1	1	1	1	1	1	1	1	1	1	1	26
OG0000437	1	1	1	1	1	1	1	1	1	1	1	1	1	1	1	1	1	1	1	1	1	1	1	1	1	1	26
OG0000438	1	1	1	1	1	1	1	1	1	1	1	1	1	1	1	1	1	1	1	1	1	1	1	1	1	1	26
OG0000439	1	1	1	1	1	1	1	1	1	1	1	1	1	1	1	1	1	1	1	1	1	1	1	1	1	1	26
OG0000440	1	1	1	1	1	1	1	1	1	1	1	1	1	1	1	1	1	1	1	1	1	1	1	1	1	1	26
OG0000441	1	1	1	1	1	1	1	1	1	1	1	1	1	1	1	1	1	1	1	1	1	1	1	1	1	1	26
OG0000442	1	1	1	1	1	1	1	1	1	1	1	1	1	1	1	1	1	1	1	1	1	1	1	1	1	1	26
OG0000443	1	1	1	1	1	1	1	1	1	1	1	1	1	1	1	1	1	1	1	1	1	1	1	1	1	1	26
OG0000444	1	1	1	1	1	1	1	1	1	1	1	1	1	1	1	1	1	1	1	1	1	1	1	1	1	1	26
OG0000445	1	1	1	1	1	1	1	1	1	1	1	1	1	1	1	1	1	1	1	1	1	1	1	1	1	1	26
OG0000446	1	1	1	1	1	1	1	1	1	1	1	1	1	1	1	1	1	1	1	1	1	1	1	1	1	1	26
OG0000447	1	1	1	1	1	1	1	1	1	1	1	1	1	1	1	1	1	1	1	1	1	1	1	1	1	1	26
OG0000448	1	1	1	1	1	1	1	1	1	1	1	1	1	1	1	1	1	1	1	1	1	1	1	1	1	1	26
OG0000449	1	1	1	1	1	1	1	1	1	1	1	1	1	1	1	1	1	1	1	1	1	1	1	1	1	1	26
OG0000450	1	1	1	1	1	1	1	1	1	1	1	1	1	1	1	1	1	1	1	1	1	1	1	1	1	1	26
OG0000451	1	1	1	1	1	1	1	1	1	1	1	1	1	1	1	1	1	1	1	1	1	1	1	1	1	1	26
OG0000452	1	1	1	1	1	1	1	1	1	1	1	1	1	1	1	1	1	1	1	1	1	1	1	1	1	1	26
OG0000453	1	1	1	1	1	1	1	1	1	1	1	1	1	1	1	1	1	1	1	1	1	1	1	1	1	1	26
OG0000454	1	1	1	1	1	1	1	1	1	1	1	1	1	1	1	1	1	1	1	1	1	1	1	1	1	1	26
OG0000455	1	1	1	1	1	1	1	1	1	1	1	1	1	1	1	1	1	1	1	1	1	1	1	1	1	1	26
OG0000456	1	1	1	1	1	1	1	1	1	1	1	1	1	1	1	1	1	1	1	1	1	1	1	1	1	1	26
OG0000457	1	1	1	1	1	1	1	1	1	1	1	1	1	1	1	1	1	1	1	1	1	1	1	1	1	1	26
OG0000458	1	1	1	1	1	1	1	1	1	1	1	1	1	1	1	1	1	1	1	1	1	1	1	1	1	1	26
OG0000459	1	1	1	1	1	1	1	1	1	1	1	1	1	1	1	1	1	1	1	1	1	1	1	1	1	1	26
OG0000460	1	1	1	1	1	1	1	1	1	1	1	1	1	1	1	1	1	1	1	1	1	1	1	1	1	1	26
OG0000461	1	1	1	1	1	1	1	1	1	1	1	1	1	1	1	1	1	1	1	1	1	1	1	1	1	1	26
OG0000462	1	1	1	1	1	1	1	1	1	1	1	1	1	1	1	1	1	1	1	1	1	1	1	1	1	1	26
OG0000463	1	1	1	1	1	1	1	1	1	1	1	1	1	1	1	1	1	1	1	1	1	1	1	1	1	1	26
OG0000464	1	1	1	1	1	1	1	1	1	1	1	1	1	1	1	1	1	1	1	1	1	1	1	1	1	1	26
OG0000465	1	1	1	1	1	1	1	1	1	1	1	1	1	1	1	1	1	1	1	1	1	1	1	1	1	1	26
OG0000466	1	1	1	1	1	1	1	1	1	1	1	1	1	1	1	1	1	1	1	1	1	1	1	1	1	1	26
OG0000467	1	1	1	1	1	1	1	1	1	1	1	1	1	1	1	1	1	1	1	1	1	1	1	1	1	1	26
OG0000468	1	1	1	1	1	1	1	1	1	1	1	1	1	1	1	1	1	1	1	1	1	1	1	1	1	1	26
OG0000469	1	1	1	1	1	1	1	1	1	1	1	1	1	1	1	1	1	1	1	1	1	1	1	1	1	1	26
OG0000470	1	1	1	1	1	1	1	1	1	1	1	1	1	1	1	1	1	1	1	1	1	1	1	1	1	1	26
OG0000471	1	1	1	1	1	1	1	1	1	1	1	1	1	1	1	1	1	1	1	1	1	1	1	1	1	1	26
OG0000472	1	1	1	1	1	1	1	1	1	1	1	1	1	1	1	1	1	1	1	1	1	1	1	1	1	1	26
OG0000473	1	1	1	1	1	1	1	1	1	1	1	1	1	1	1	1	1	1	1	1	1	1	1	1	1	1	26
OG0000474	1	1	1	1	1	1	1	1	1	1	1	1	1	1	1	1	1	1	1	1	1	1	1	1	1	1	26
OG0000475	1	1	1	1	1	1	1	1	1	1	1	1	1	1	1	1	1	1	1	1	1	1	1	1	1	1	26
OG0000476	1	1	1	1	1	1	1	1	1	1	1	1	1	1	1	1	1	1	1	1	1	1	1	1	1	1	26
OG0000477	1	1	1	1	1	1	1	1	1	1	1	1	1	1	1	1	1	1	1	1	1	1	1	1	1	1	26
OG0000478	1	1	1	1	1	1	1	1	1	0	1	1	1	2	1	1	1	1	1	1	1	1	1	1	1	1	26
OG0000479	1	1	1	1	1	1	1	1	1	1	1	1	1	1	1	1	1	1	1	1	1	1	1	1	1	1	26
OG0000480	1	1	1	1	1	1	1	1	1	1	1	1	1	1	1	1	1	1	1	1	1	1	1	1	1	1	26
OG0000481	1	1	1	1	1	1	1	1	1	1	1	1	1	1	1	1	1	1	1	1	1	1	1	1	1	1	26
OG0000482	1	1	1	1	1	1	1	1	1	1	1	1	1	1	1	1	1	1	1	1	1	1	1	1	1	1	26
OG0000483	1	1	1	1	1	1	1	1	1	1	1	1	1	1	1	1	1	1	1	1	1	1	1	1	1	1	26
OG0000484	1	1	1	1	1	1	1	1	1	1	1	1	1	1	1	1	1	1	1	1	1	1	1	1	1	1	26
OG0000485	1	1	1	1	1	1	1	1	1	1	1	1	1	1	1	1	1	1	1	1	1	1	1	1	1	1	26
OG0000486	1	1	1	1	1	1	1	1	1	1	1	1	1	1	1	1	1	1	1	1	1	1	1	1	1	1	26
OG0000487	1	1	1	1	1	1	1	1	1	1	1	1	1	1	1	1	1	1	1	1	1	1	1	1	1	1	26
OG0000488	1	1	1	1	1	1	1	1	1	1	1	1	1	1	1	1	1	1	1	1	1	1	1	1	1	1	26
OG0000489	1	1	1	1	1	1	1	1	1	1	1	1	1	1	1	1	1	1	1	1	1	1	1	1	1	1	26
OG0000490	1	1	1	1	1	1	1	1	1	1	1	1	1	1	1	1	1	1	1	1	1	1	1	1	1	1	26
OG0000491	1	1	1	1	1	1	1	1	1	1	1	1	1	1	1	1	1	1	1	1	1	1	1	1	1	1	26
OG0000492	1	1	1	1	1	1	1	1	1	1	1	1	1	1	1	1	1	1	1	1	1	1	1	1	1	1	26
OG0000493	1	1	1	1	1	1	1	1	1	1	1	1	1	1	1	1	1	1	1	1	1	1	1	1	1	1	26
OG0000494	1	1	1	1	1	1	1	1	1	1	1	1	1	1	1	1	1	1	1	1	1	1	1	1	1	1	26
OG0000495	1	1	1	1	1	1	1	1	1	1	1	1	1	1	1	1	1	1	1	1	1	1	1	1	1	1	26
OG0000496	1	1	1	1	1	1	1	1	1	1	1	1	1	1	1	1	1	1	1	1	1	1	1	1	1	1	26
OG0000497	1	1	1	1	1	1	1	1	1	1	1	1	1	1	1	1	1	1	1	1	1	1	1	1	1	1	26
OG0000498	1	1	1	1	1	1	1	1	1	1	1	1	1	1	1	1	1	1	1	1	1	1	1	1	1	1	26
OG0000499	1	1	1	1	1	1	1	1	1	1	1	1	1	1	1	1	1	1	1	1	1	1	1	1	1	1	26
OG0000500	1	1	1	1	1	1	1	1	1	1	1	1	1	1	1	1	1	1	1	1	1	1	1	1	1	1	26
OG0000501	1	1	1	1	1	1	1	1	1	1	1	1	1	1	1	1	1	1	1	1	1	1	1	1	1	1	26
OG0000502	1	1	1	1	1	1	1	1	1	1	1	1	1	1	1	1	1	1	1	1	1	1	1	1	1	1	26
OG0000503	1	1	1	1	1	1	1	1	1	1	1	1	1	1	1	1	1	1	1	1	1	1	1	1	1	1	26
OG0000504	1	1	1	1	1	1	1	1	1	1	1	1	1	1	1	1	1	1	1	1	1	1	1	1	1	1	26
OG0000505	1	1	1	1	1	1	1	1	1	1	1	1	1	1	1	1	1	1	1	1	1	1	1	1	1	1	26
OG0000506	1	1	1	1	1	1	1	1	1	1	1	1	1	1	1	1	1	1	1	1	1	1	1	1	1	1	26
OG0000507	1	1	1	1	1	1	1	1	1	1	1	1	1	1	1	1	1	1	1	1	1	1	1	1	1	1	26
OG0000508	1	1	1	1	1	1	1	1	1	1	1	1	1	1	1	1	1	1	1	1	1	1	1	1	1	1	26
OG0000509	1	1	1	1	1	1	1	1	1	1	1	1	1	1	1	1	1	1	1	1	1	1	1	1	1	1	26
OG0000510	1	1	1	1	1	1	1	1	1	1	1	1	1	1	1	1	1	1	1	1	1	1	1	1	1	1	26
OG0000511	1	1	1	1	1	1	1	1	1	1	1	1	1	1	1	1	1	1	1	1	1	1	1	1	1	1	26
OG0000512	1	1	1	1	1	1	1	1	1	1	1	1	1	1	1	1	1	1	1	1	1	1	1	1	1	1	26
OG0000513	1	1	1	1	1	1	1	1	1	1	1	1	1	1	1	1	1	1	1	1	1	1	1	1	1	1	26
OG0000514	1	1	1	1	1	1	1	1	1	1	1	1	1	1	1	1	1	1	1	1	1	1	1	1	1	1	26
OG0000515	1	1	1	1	1	1	1	1	1	1	1	1	1	1	1	1	1	1	1	1	1	1	1	1	1	1	26
OG0000516	1	1	1	1	1	1	1	1	1	1	1	1	1	1	1	1	1	1	1	1	1	1	1	1	1	1	26
OG0000517	1	1	1	1	1	1	1	1	1	1	1	1	1	1	1	1	1	1	1	1	1	1	1	1	1	1	26
OG0000518	1	1	1	1	1	1	1	1	1	1	1	1	1	1	1	1	1	1	1	1	1	1	1	1	1	1	26
OG0000519	1	1	1	1	1	1	1	1	1	1	1	1	1	1	1	1	1	1	1	1	1	1	1	1	1	1	26
OG0000520	1	1	1	1	1	1	1	1	1	1	1	1	1	1	1	1	1	1	1	1	1	1	1	1	1	1	26
OG0000521	1	1	1	1	1	1	1	1	1	1	1	1	1	1	1	1	1	1	1	1	1	1	1	1	1	1	26
OG0000522	1	1	1	1	1	1	1	1	1	1	1	1	1	1	1	1	1	1	1	1	1	1	1	1	1	1	26
OG0000523	1	1	1	1	1	1	1	1	1	1	1	1	1	1	1	1	1	1	1	1	1	1	1	1	1	1	26
OG0000524	1	1	1	1	1	1	1	1	1	1	1	1	1	1	1	1	1	1	1	1	1	1	1	1	1	1	26
OG0000525	1	1	1	1	1	1	1	1	1	1	1	1	1	1	1	1	1	1	1	1	1	1	1	1	1	1	26
OG0000526	1	1	1	1	1	1	1	1	1	1	1	1	1	1	1	1	1	1	1	1	1	1	1	1	1	1	26
OG0000527	1	1	1	1	1	1	1	1	1	1	1	1	1	1	1	1	1	1	1	1	1	1	1	1	1	1	26
OG0000528	1	1	1	1	1	1	1	1	1	1	1	1	1	1	1	1	1	1	1	1	1	1	1	1	1	1	26
OG0000529	1	1	1	1	1	1	1	1	1	1	1	1	1	1	1	1	1	1	1	1	1	1	1	1	1	1	26
OG0000530	1	1	1	1	1	1	1	1	1	1	1	1	1	1	1	1	1	1	1	1	1	1	1	1	1	1	26
OG0000531	1	1	1	1	1	1	1	1	1	1	1	1	1	1	1	1	1	1	1	1	1	1	1	1	1	1	26
OG0000532	1	1	1	1	1	1	1	1	1	1	1	1	1	1	1	1	1	1	1	1	1	1	1	1	1	1	26
OG0000533	1	1	1	1	1	1	1	1	1	1	1	1	1	1	1	1	1	1	1	1	1	1	1	1	1	1	26
OG0000534	1	1	1	1	1	1	1	1	1	1	1	1	1	1	1	1	1	1	1	1	1	1	1	1	1	1	26
OG0000535	1	1	1	1	1	1	1	1	1	1	1	1	1	1	1	1	1	1	1	1	1	1	1	1	1	1	26
OG0000536	1	1	1	1	1	1	1	1	1	1	1	1	1	1	1	1	1	1	1	1	1	1	1	1	1	1	26
OG0000537	1	1	1	1	1	1	1	1	1	1	1	1	1	1	1	1	1	1	1	1	1	1	1	1	1	1	26
OG0000538	1	1	1	1	1	1	1	1	1	1	1	1	1	1	1	1	1	1	1	1	1	1	1	1	1	1	26
OG0000539	1	1	1	1	1	1	1	1	1	1	1	1	1	1	1	1	1	1	1	1	1	1	1	1	1	1	26
OG0000540	1	1	1	1	1	1	1	1	1	1	1	1	1	1	1	1	1	1	1	1	1	1	1	1	1	1	26
OG0000541	1	1	1	1	1	1	1	1	1	1	1	1	1	1	1	1	1	1	1	1	1	1	1	1	1	1	26
OG0000542	1	1	1	1	1	1	1	1	1	1	1	1	1	1	1	1	1	1	1	1	1	1	1	1	1	1	26
OG0000543	1	1	1	1	1	1	1	1	1	1	1	1	1	1	1	1	1	1	1	1	1	1	1	1	1	1	26
OG0000544	1	1	1	1	1	1	1	1	1	1	1	1	1	1	1	1	1	1	1	1	1	1	1	1	1	1	26
OG0000545	1	1	1	1	1	1	1	1	1	1	1	1	1	1	1	1	1	1	1	1	1	1	1	1	1	1	26
OG0000546	1	1	1	1	1	1	1	1	1	1	1	1	1	1	1	1	1	1	1	1	1	1	1	1	1	1	26
OG0000547	1	1	1	1	1	1	1	1	1	1	1	1	1	1	1	1	1	1	1	1	1	1	1	1	1	1	26
OG0000548	1	1	1	1	1	1	1	1	1	1	1	1	1	1	1	1	1	1	1	1	1	1	1	1	1	1	26
OG0000549	1	1	1	1	1	1	1	1	1	1	1	1	1	1	1	1	1	1	1	1	1	1	1	1	1	1	26
OG0000550	1	1	1	1	1	1	1	1	1	1	1	1	1	1	1	1	1	1	1	1	1	1	1	1	1	1	26
OG0000551	1	1	1	1	1	1	1	1	1	1	1	1	1	1	1	1	1	1	1	1	1	1	1	1	1	1	26
OG0000552	1	1	1	1	1	1	1	1	1	1	1	1	1	1	1	1	1	1	1	1	1	1	1	1	1	1	26
OG0000553	1	1	1	1	1	1	1	1	1	1	1	1	1	1	1	1	1	1	1	1	1	1	1	1	1	1	26
OG0000554	1	1	1	1	1	1	1	1	1	1	1	1	1	1	1	1	1	1	1	1	1	1	1	1	1	1	26
OG0000555	1	1	1	1	1	1	1	1	1	1	1	1	1	1	1	1	1	1	1	1	1	1	1	1	1	1	26
OG0000556	1	1	1	1	1	1	1	1	1	0	1	2	1	1	1	1	1	1	1	1	1	1	1	1	1	1	26
OG0000557	1	1	1	1	1	1	1	1	1	1	1	1	1	1	1	1	1	1	1	1	1	1	1	1	1	1	26
OG0000558	1	1	1	1	1	1	1	1	1	1	1	1	1	1	1	1	1	1	1	1	1	1	1	1	1	1	26
OG0000559	1	1	1	1	1	1	1	1	1	1	1	1	1	1	1	1	1	1	1	1	1	1	1	1	1	1	26
OG0000560	1	1	1	1	1	1	1	1	1	1	1	1	1	1	1	1	1	1	1	1	1	1	1	1	1	1	26
OG0000561	1	1	1	1	1	1	1	1	1	1	1	1	1	1	1	1	1	1	1	1	1	1	1	1	1	1	26
OG0000562	1	1	1	1	1	1	1	1	1	1	1	1	1	1	1	1	1	1	1	1	1	1	1	1	1	1	26
OG0000563	1	1	1	1	1	1	1	1	1	1	1	1	1	1	1	1	1	1	1	1	1	1	1	1	1	1	26
OG0000564	1	1	1	1	1	1	1	1	1	1	1	1	1	1	1	1	1	1	1	1	1	1	1	1	1	1	26
OG0000565	1	1	1	1	1	1	1	1	1	1	1	1	1	1	1	1	1	1	1	1	1	1	1	1	1	1	26
OG0000566	1	1	1	1	1	1	1	1	1	1	1	1	1	1	1	1	1	1	1	1	1	1	1	1	1	1	26
OG0000567	1	1	1	1	1	1	1	1	1	1	1	1	1	1	1	1	1	1	1	1	1	1	1	1	1	1	26
OG0000568	1	1	1	1	1	1	1	1	1	1	1	1	1	1	1	1	1	1	1	1	1	1	1	1	1	1	26
OG0000569	1	1	1	1	1	1	1	1	1	1	1	1	1	1	1	1	1	1	1	1	1	1	1	1	1	1	26
OG0000570	1	1	1	1	1	1	1	1	1	1	1	1	1	1	1	1	1	1	1	1	1	1	1	1	1	1	26
OG0000571	1	1	1	1	1	1	1	1	1	1	1	1	1	1	1	1	1	1	1	1	1	1	1	1	1	1	26
OG0000572	1	1	1	1	1	1	1	1	1	1	1	1	1	1	1	1	1	1	1	1	1	1	1	1	1	1	26
OG0000573	1	1	1	1	1	1	1	1	1	1	1	1	1	1	1	1	1	1	1	1	1	1	1	1	1	1	26
OG0000574	1	1	1	1	1	1	1	1	1	1	1	1	1	1	1	1	1	1	1	1	1	1	1	1	1	1	26
OG0000575	1	1	1	1	1	1	1	1	1	1	1	1	1	1	1	1	1	1	1	1	1	1	1	1	1	1	26
OG0000576	1	1	1	1	1	1	1	1	1	1	1	1	1	1	1	1	1	1	1	1	1	1	1	1	1	1	26
OG0000577	1	1	1	1	1	1	1	1	1	1	1	1	1	1	1	1	1	1	1	1	1	1	1	1	1	1	26
OG0000578	1	1	1	1	1	1	1	1	1	1	1	1	1	1	1	1	1	1	1	1	1	1	1	1	1	1	26
OG0000579	1	1	1	1	1	1	1	1	1	1	1	1	1	1	1	1	1	1	1	1	1	1	1	1	1	1	26
OG0000580	1	1	1	1	1	1	1	1	1	1	1	1	1	1	1	1	1	1	1	1	1	1	1	1	1	1	26
OG0000581	1	1	1	1	1	1	1	1	1	1	1	1	1	1	1	1	1	1	1	1	1	1	1	1	1	1	26
OG0000582	1	1	1	1	1	1	1	1	1	1	1	1	1	1	1	1	1	1	1	1	1	1	1	1	1	1	26
OG0000583	1	1	1	1	1	1	1	1	1	1	1	1	1	1	1	1	1	1	1	1	1	1	1	1	1	1	26
OG0000584	1	1	1	1	1	1	1	1	1	1	1	1	1	1	1	1	1	1	1	1	1	1	1	1	1	1	26
OG0000585	1	1	1	1	1	1	1	1	1	1	1	1	1	1	1	1	1	1	1	1	1	1	1	1	1	1	26
OG0000586	1	1	1	1	1	1	1	1	1	1	1	1	1	1	1	1	1	1	1	1	1	1	1	1	1	1	26
OG0000587	1	1	1	1	1	1	1	1	1	1	1	1	1	1	1	1	1	1	1	1	1	1	1	1	1	1	26
OG0000588	1	1	1	1	1	1	1	1	1	1	1	1	1	1	1	1	1	1	1	1	1	1	1	1	1	1	26
OG0000589	1	1	1	1	1	1	1	1	1	1	1	1	1	1	1	1	1	1	1	1	1	1	1	1	1	1	26
OG0000590	1	1	1	1	1	1	1	1	1	1	1	1	1	1	1	1	1	1	1	1	1	1	1	1	1	1	26
OG0000591	1	1	1	1	1	1	1	1	1	1	1	1	1	1	1	1	1	1	1	1	1	1	1	1	1	1	26
OG0000592	1	1	1	1	1	1	1	1	1	1	1	1	1	1	1	1	1	1	1	1	1	1	1	1	1	1	26
OG0000593	1	1	1	1	1	1	1	1	1	1	1	1	1	1	1	1	1	1	1	1	1	1	1	1	1	1	26
OG0000594	1	1	1	1	1	1	1	1	1	1	1	1	1	1	1	1	1	1	1	1	1	1	1	1	1	1	26
OG0000595	1	1	1	1	1	1	1	1	1	1	1	1	1	1	1	1	1	1	1	1	1	1	1	1	1	1	26
OG0000596	1	1	1	1	1	1	1	1	1	1	1	1	1	1	1	1	1	1	1	1	1	1	1	1	1	1	26
OG0000597	1	1	1	1	1	1	1	1	1	1	1	1	1	1	1	1	1	1	1	1	1	1	1	1	1	1	26
OG0000598	1	1	1	1	1	1	1	1	1	1	1	1	1	1	1	1	1	1	1	1	1	1	1	1	1	1	26
OG0000599	1	1	1	1	1	1	1	1	1	1	1	1	1	1	1	1	1	1	1	1	1	1	1	1	1	1	26
OG0000600	1	1	1	1	1	1	1	1	1	1	1	1	1	1	1	1	1	1	1	1	1	1	1	1	1	1	26
OG0000601	1	1	1	1	1	1	1	1	1	1	1	1	1	1	1	1	1	1	1	1	1	1	1	1	1	1	26
OG0000602	1	1	1	1	1	1	1	1	1	1	1	1	1	1	1	1	1	1	1	1	1	1	1	1	1	1	26
OG0000603	1	1	1	1	1	1	1	1	1	1	1	1	1	1	1	1	1	1	1	1	1	1	1	1	1	1	26
OG0000604	1	1	1	1	1	1	1	1	1	1	1	1	1	1	1	1	1	1	1	1	1	1	1	1	1	1	26
OG0000605	1	1	1	1	1	1	1	1	1	1	1	1	1	1	1	1	1	1	1	1	1	1	1	1	1	1	26
OG0000606	1	1	1	1	1	1	1	1	1	1	1	1	1	1	1	1	1	1	1	1	1	1	1	1	1	1	26
OG0000607	1	1	1	1	1	1	1	1	1	1	1	1	1	1	1	1	1	1	1	1	1	1	1	1	1	1	26
OG0000608	1	1	1	1	1	1	1	1	1	1	1	1	1	1	1	1	1	1	1	1	1	1	1	1	1	1	26
OG0000609	1	1	1	1	1	1	1	1	1	1	1	1	1	1	1	1	1	1	1	1	1	1	1	1	1	1	26
OG0000610	1	1	1	1	1	1	1	1	1	1	1	1	1	1	1	1	1	1	1	1	1	1	1	1	1	1	26
OG0000611	1	1	1	1	1	1	1	1	1	1	1	1	1	1	1	1	1	1	1	1	1	1	1	1	1	1	26
OG0000612	1	1	1	1	1	1	1	1	1	1	1	1	1	1	1	1	1	1	1	1	1	1	1	1	1	1	26
OG0000613	1	1	1	1	1	1	1	1	1	1	1	1	1	1	1	1	1	1	1	1	1	1	1	1	1	1	26
OG0000614	1	1	1	1	1	1	1	1	1	1	1	1	1	1	1	1	1	1	1	1	1	1	1	1	1	1	26
OG0000615	1	1	1	1	1	1	1	1	1	1	1	1	1	1	1	1	1	1	1	1	1	1	1	1	1	1	26
OG0000616	1	1	1	1	1	1	1	1	1	1	1	1	1	1	1	1	1	1	1	1	1	1	1	1	1	1	26
OG0000617	1	1	1	1	1	1	1	1	1	1	1	1	1	1	1	1	1	1	1	1	1	1	1	1	1	1	26
OG0000618	1	1	1	1	1	1	1	1	1	1	1	1	1	1	1	1	1	1	1	1	1	1	1	1	1	1	26
OG0000619	1	1	1	1	1	1	1	1	1	1	1	1	1	1	1	1	1	1	1	1	1	1	1	1	1	1	26
OG0000620	1	1	1	1	1	1	1	1	1	1	1	1	1	1	1	1	1	1	1	1	1	1	1	1	1	1	26
OG0000621	1	1	1	1	1	1	1	1	1	1	1	1	1	1	1	1	1	1	1	1	1	1	1	1	1	1	26
OG0000622	1	1	1	1	1	1	1	1	1	1	1	1	1	1	1	1	1	1	1	1	1	1	1	1	1	1	26
OG0000623	1	1	1	1	1	1	1	1	1	1	1	1	1	1	1	1	1	1	1	1	1	1	1	1	1	1	26
OG0000624	1	1	1	1	1	1	1	1	1	1	1	1	1	1	1	1	1	1	1	1	1	1	1	1	1	1	26
OG0000625	1	1	1	1	1	1	1	1	1	1	1	1	1	1	1	1	1	1	1	1	1	1	1	1	1	1	26
OG0000626	1	1	1	1	1	1	1	1	1	1	1	1	1	1	1	1	1	1	1	1	1	1	1	1	1	1	26
OG0000627	1	1	1	1	1	1	1	1	1	1	1	1	1	1	1	1	1	1	1	1	1	1	1	1	1	1	26
OG0000628	1	1	1	1	1	1	1	1	1	1	1	1	1	1	1	1	1	1	1	1	1	1	1	1	1	1	26
OG0000629	1	1	1	1	1	1	1	1	1	1	1	1	1	1	1	1	1	1	1	1	1	1	1	1	1	1	26
OG0000630	1	1	1	1	1	1	1	1	1	1	1	1	1	1	1	1	1	1	1	1	1	1	1	1	1	1	26
OG0000631	1	1	1	1	1	1	1	1	1	1	1	1	1	1	1	1	1	1	1	1	1	1	1	1	1	1	26
OG0000632	1	1	1	1	1	1	1	1	1	1	1	1	1	1	1	1	1	1	1	1	1	1	1	1	1	1	26
OG0000633	1	1	1	1	1	1	1	1	1	1	1	1	1	1	1	1	1	1	1	1	1	1	1	1	1	1	26
OG0000634	1	1	1	1	1	1	1	1	1	1	1	1	1	1	1	1	1	1	1	1	1	1	1	1	1	1	26
OG0000635	1	1	1	1	1	1	1	1	1	1	1	1	1	1	1	1	1	1	1	1	1	1	1	1	1	1	26
OG0000636	1	1	1	1	1	1	1	1	1	1	1	1	1	1	1	1	1	1	1	1	1	1	1	1	1	1	26
OG0000637	1	1	1	1	1	1	1	1	1	1	1	1	1	1	1	1	1	1	1	1	1	1	1	1	1	1	26
OG0000638	1	1	1	1	1	1	1	1	1	1	1	1	1	1	1	1	1	1	1	1	1	1	1	1	1	1	26
OG0000639	1	1	1	1	1	1	1	1	1	1	1	1	1	1	1	1	1	1	1	1	1	1	1	1	1	1	26
OG0000640	1	1	1	1	1	1	1	1	1	1	1	1	1	1	1	1	1	1	1	1	1	1	1	1	1	1	26
OG0000641	1	1	1	1	1	1	1	1	1	1	1	1	1	1	1	1	1	1	1	1	1	1	1	1	1	1	26
OG0000642	1	1	1	1	1	1	1	1	1	1	1	1	1	1	1	1	1	1	1	1	1	1	1	1	1	1	26
OG0000643	1	1	1	1	1	1	1	1	1	1	1	1	1	1	1	1	1	1	1	1	1	1	1	1	1	1	26
OG0000644	1	1	1	1	1	1	1	1	1	1	1	1	1	1	1	1	1	1	1	1	1	1	1	1	1	1	26
OG0000645	1	1	1	1	1	1	1	1	1	1	1	1	1	1	1	1	1	1	1	1	1	1	1	1	1	1	26
OG0000646	1	1	1	1	1	1	1	1	1	1	1	1	1	1	1	1	1	1	1	1	1	1	1	1	1	1	26
OG0000647	1	1	1	1	1	1	1	1	1	1	1	1	1	1	1	1	1	1	1	1	1	1	1	1	1	1	26
OG0000648	1	1	1	1	1	1	1	1	1	1	1	1	1	1	1	1	1	1	1	1	1	1	1	1	1	1	26
OG0000649	1	1	1	1	1	1	1	1	1	1	1	1	1	1	1	1	1	1	1	1	1	1	1	1	1	1	26
OG0000650	1	1	1	1	1	1	1	1	1	1	1	1	1	1	1	1	1	1	1	1	1	1	1	1	1	1	26
OG0000651	1	1	1	1	1	1	1	1	1	1	1	1	1	1	1	1	1	1	1	1	1	1	1	1	1	1	26
OG0000652	1	1	1	1	1	1	1	1	1	1	1	1	1	1	1	1	1	1	1	1	1	1	1	1	1	1	26
OG0000653	1	1	1	1	1	1	1	1	1	1	1	1	1	1	1	1	1	1	1	1	1	1	1	1	1	1	26
OG0000654	1	1	1	1	1	1	1	1	1	1	1	1	1	1	1	1	1	1	1	1	1	1	1	1	1	1	26
OG0000655	1	1	1	1	1	1	1	1	1	1	1	1	1	1	1	1	1	1	1	1	1	1	1	1	1	1	26
OG0000656	1	1	1	1	1	1	1	1	1	1	1	1	1	1	1	1	1	1	1	1	1	1	1	1	1	1	26
OG0000657	1	1	1	1	1	1	1	1	1	1	1	1	1	1	1	1	1	1	1	1	1	1	1	1	1	1	26
OG0000658	1	1	1	1	1	1	1	2	1	1	1	1	2	1	1	1	1	1	1	1	1	1	1	0	0	1	26
OG0000659	1	1	1	1	1	1	1	1	1	1	1	1	1	1	1	1	1	1	1	1	1	1	1	1	1	1	26
OG0000660	1	1	1	1	1	1	1	1	1	1	1	1	1	1	1	1	1	1	1	1	1	1	1	1	1	1	26
OG0000661	1	1	1	1	1	1	1	1	1	1	1	1	1	1	1	1	1	1	1	1	1	1	1	1	1	1	26
OG0000662	1	1	1	1	1	1	1	1	1	1	1	1	1	1	1	1	1	1	1	1	1	1	1	1	1	1	26
OG0000663	1	1	1	1	1	1	1	1	1	1	1	1	1	1	1	1	1	1	1	1	1	1	1	1	1	1	26
OG0000664	1	1	1	1	1	1	1	1	1	1	1	1	1	1	1	1	1	1	1	1	1	1	1	1	1	1	26
OG0000665	1	1	1	1	1	1	1	1	1	1	1	1	1	1	1	1	1	1	1	1	1	1	1	1	1	1	26
OG0000666	1	1	1	1	1	1	1	1	1	1	1	1	1	1	1	1	1	1	1	1	1	1	1	1	1	1	26
OG0000667	1	1	1	1	1	1	1	1	1	1	1	1	1	1	1	1	1	1	1	1	1	1	1	1	1	1	26
OG0000668	1	1	1	1	1	1	1	1	1	1	1	1	1	1	1	1	1	1	1	1	1	1	1	1	1	1	26
OG0000669	1	1	1	1	1	1	1	1	1	1	1	1	1	1	1	1	1	1	1	1	1	1	1	1	1	1	26
OG0000670	1	1	1	1	1	1	1	1	1	1	1	1	1	1	1	1	1	1	1	1	1	1	1	1	1	1	26
OG0000671	1	1	1	1	1	1	1	1	1	1	1	1	1	1	1	1	1	1	1	1	1	1	1	1	1	1	26
OG0000672	1	1	1	1	1	1	1	1	1	1	1	1	1	1	1	1	1	1	1	1	1	1	1	1	1	1	26
OG0000673	1	1	1	1	1	1	1	1	1	1	1	1	1	1	1	1	1	1	1	1	1	1	1	1	1	1	26
OG0000674	1	1	1	1	1	1	1	1	1	1	1	1	1	1	1	1	1	1	1	1	1	1	1	1	1	1	26
OG0000675	1	1	1	1	1	1	1	1	1	1	1	1	1	1	1	1	1	1	1	1	1	1	1	1	1	1	26
OG0000676	1	1	1	1	1	1	1	1	1	1	1	1	1	1	1	1	1	1	1	1	1	1	1	1	1	1	26
OG0000677	1	1	1	1	1	1	1	1	1	1	1	1	1	1	1	1	1	1	1	1	1	1	1	1	1	1	26
OG0000678	1	1	1	1	1	1	1	1	1	1	1	1	1	1	1	1	1	1	1	1	1	1	1	1	1	1	26
OG0000679	1	1	1	1	1	1	1	1	1	1	1	1	1	1	1	1	1	1	1	1	1	1	1	1	1	1	26
OG0000680	1	1	1	1	1	1	1	1	1	1	1	1	1	1	1	1	1	1	1	1	1	1	1	1	1	1	26
OG0000681	1	1	1	1	1	1	1	1	1	1	1	1	1	1	1	1	1	1	1	1	1	1	1	1	1	1	26
OG0000682	1	1	1	1	1	1	1	1	1	1	1	1	1	1	1	1	1	1	1	1	1	1	1	1	1	1	26
OG0000683	1	1	1	1	1	1	1	1	1	1	1	1	1	1	1	1	1	1	1	1	1	1	1	1	1	1	26
OG0000684	1	1	1	1	1	1	1	1	1	1	1	1	1	1	1	1	1	1	1	1	1	1	1	1	1	1	26
OG0000685	1	1	1	1	1	1	1	1	1	1	1	1	1	1	1	1	1	1	1	1	1	1	1	1	1	1	26
OG0000686	1	1	1	1	1	1	1	1	1	1	1	1	1	1	1	1	1	1	1	1	1	1	1	1	1	1	26
OG0000687	1	1	1	1	1	1	1	1	1	1	1	1	1	1	1	1	1	1	1	1	1	1	1	1	1	1	26
OG0000688	1	1	1	1	1	1	1	1	1	1	1	1	1	1	1	1	1	1	1	1	1	1	1	1	1	1	26
OG0000689	1	1	1	1	1	1	1	1	1	1	1	1	1	1	1	1	1	1	1	1	1	1	1	1	1	1	26
OG0000690	1	1	1	1	1	1	1	1	1	1	1	1	1	1	1	1	1	1	1	1	1	1	1	1	1	1	26
OG0000691	1	1	1	1	1	1	1	1	1	1	1	1	1	1	1	1	1	1	1	1	1	1	1	1	1	1	26
OG0000692	1	1	1	1	1	1	1	1	1	1	1	1	1	1	1	1	1	1	1	1	1	1	1	1	1	1	26
OG0000693	1	1	1	1	1	1	1	1	1	1	1	1	1	1	1	1	1	1	1	1	1	1	1	1	1	1	26
OG0000694	1	1	1	1	1	1	1	1	1	1	1	1	1	1	1	1	1	1	1	1	1	1	1	1	1	1	26
OG0000695	1	1	1	1	1	1	1	1	1	1	1	1	1	1	1	1	1	1	1	1	1	1	1	1	1	1	26
OG0000696	1	1	1	1	1	1	1	1	1	1	1	1	1	1	1	1	1	1	1	1	1	1	1	1	1	1	26
OG0000697	1	1	1	1	1	1	1	1	1	1	1	1	1	1	1	1	1	1	1	1	1	1	1	1	1	1	26
OG0000698	1	1	1	1	1	1	1	1	1	1	1	1	1	1	1	1	1	1	1	1	1	1	1	1	1	1	26
OG0000699	1	1	1	1	1	1	1	1	1	1	1	1	1	1	1	1	1	1	1	1	1	1	1	1	1	1	26
OG0000700	1	1	1	1	1	1	1	1	1	1	1	1	1	1	1	1	1	1	1	1	1	1	1	1	1	1	26
OG0000701	1	1	1	1	1	1	1	1	1	1	1	1	1	1	1	1	1	1	1	1	1	1	1	1	1	1	26
OG0000702	1	1	1	1	1	1	1	1	1	1	1	1	1	1	1	1	1	1	1	1	1	1	1	1	1	1	26
OG0000703	1	1	1	1	1	1	1	1	1	1	1	1	1	1	1	1	1	1	1	1	1	1	1	1	1	1	26
OG0000704	1	1	1	1	1	1	1	1	1	1	1	1	1	1	1	1	1	1	1	1	1	1	1	1	1	1	26
OG0000705	1	1	1	1	1	1	1	1	1	1	1	1	1	1	1	1	1	1	1	1	1	1	1	1	1	1	26
OG0000706	1	1	1	1	1	1	1	1	1	1	1	1	1	1	1	1	1	1	1	1	1	1	1	1	1	1	26
OG0000707	1	1	1	1	1	1	1	1	1	1	1	1	1	1	1	1	1	1	1	1	1	1	1	1	1	1	26
OG0000708	1	1	1	1	1	1	1	1	1	1	1	1	1	1	1	1	1	1	1	1	1	1	1	1	1	1	26
OG0000709	1	1	1	1	1	1	1	1	1	1	1	1	1	1	1	1	1	1	1	1	1	1	1	1	1	1	26
OG0000710	1	1	1	1	1	1	1	1	1	1	1	1	1	1	1	1	1	1	1	1	1	1	1	1	1	1	26
OG0000711	1	1	1	1	1	1	1	1	1	1	1	1	1	1	1	1	1	1	1	1	1	1	1	1	1	1	26
OG0000712	1	1	1	1	1	1	1	1	1	1	1	1	1	1	1	1	1	1	1	1	1	1	1	1	1	1	26
OG0000713	1	1	1	1	1	1	1	1	1	1	1	1	1	1	1	1	1	1	1	1	1	1	1	1	1	1	26
OG0000714	1	1	1	1	1	1	1	1	1	1	1	1	1	1	1	1	1	1	1	1	1	1	1	1	1	1	26
OG0000715	1	1	1	1	1	1	1	1	1	1	1	1	1	1	1	1	1	1	1	1	1	1	1	1	1	1	26
OG0000716	1	1	1	1	1	1	1	1	1	1	1	1	1	1	1	1	1	1	1	1	1	1	1	1	1	1	26
OG0000717	1	1	1	1	1	1	1	1	1	1	1	1	1	1	1	1	1	1	1	1	1	1	1	1	1	1	26
OG0000718	1	1	1	1	1	1	1	1	1	1	1	1	1	1	1	1	1	1	1	1	1	1	1	1	1	1	26
OG0000719	1	1	1	1	1	1	1	1	1	1	1	1	1	1	1	1	1	1	1	1	1	1	1	1	1	1	26
OG0000720	1	1	1	1	1	1	1	1	1	1	1	1	1	1	1	1	1	1	1	1	1	1	1	1	1	1	26
OG0000721	1	1	1	1	1	1	1	1	1	1	1	1	1	1	1	1	1	1	1	1	1	1	1	1	1	1	26
OG0000722	1	1	1	1	1	1	1	1	1	1	1	1	1	1	1	1	1	1	1	1	1	1	1	1	1	1	26
OG0000723	1	1	1	1	1	1	1	1	1	1	1	1	1	1	1	1	1	1	1	1	1	1	1	1	1	1	26
OG0000724	1	1	1	1	1	1	1	1	1	1	1	1	1	1	1	1	1	1	1	1	1	1	1	1	1	1	26
OG0000725	1	1	1	1	1	1	1	1	1	1	1	1	1	1	1	1	1	1	1	1	1	1	1	1	1	1	26
OG0000726	1	1	1	1	1	1	1	1	1	1	1	1	1	1	1	1	1	1	1	1	1	1	1	1	1	1	26
OG0000727	1	1	1	1	1	1	1	1	1	1	1	1	1	1	1	1	1	1	1	1	1	1	1	1	1	1	26
OG0000728	1	1	1	1	1	1	1	1	1	1	1	1	1	1	1	1	1	1	1	1	1	1	1	1	1	1	26
OG0000729	1	1	1	1	1	1	1	1	1	1	1	1	1	1	1	1	1	1	1	1	1	1	1	1	1	1	26
OG0000730	1	1	1	1	1	1	1	1	1	1	1	1	1	1	1	1	1	1	1	1	1	1	1	1	1	1	26
OG0000731	1	1	1	1	1	1	1	1	1	1	1	1	1	1	1	1	1	1	1	1	1	1	1	1	1	1	26
OG0000732	1	1	1	1	1	1	1	1	1	1	1	1	1	1	1	1	1	1	1	1	1	1	1	1	1	1	26
OG0000733	1	1	1	1	1	1	1	1	1	1	1	1	1	1	1	1	1	1	1	1	1	1	1	1	1	1	26
OG0000734	1	1	1	1	1	1	1	1	1	1	1	1	1	1	1	1	1	1	1	1	1	1	1	1	1	1	26
OG0000735	1	1	1	1	1	1	1	1	1	1	1	1	1	1	1	1	1	1	1	1	1	1	1	1	1	1	26
OG0000736	1	1	1	1	1	1	1	1	1	1	1	1	1	1	1	1	1	1	1	1	1	1	1	1	1	1	26
OG0000737	1	1	1	1	1	1	1	1	1	1	1	1	1	1	1	1	1	1	1	1	1	1	1	1	1	1	26
OG0000738	1	1	1	1	1	1	1	1	1	1	1	1	1	1	1	1	1	1	1	1	1	1	1	1	1	1	26
OG0000739	1	1	1	1	1	1	1	1	1	1	1	1	1	1	1	1	1	1	1	1	1	1	1	1	1	1	26
OG0000740	1	1	1	1	1	1	1	1	1	1	1	1	1	1	1	1	1	1	1	1	1	1	1	1	1	1	26
OG0000741	1	1	1	1	1	1	1	1	1	1	1	1	1	1	1	1	1	1	1	1	1	1	1	1	1	1	26
OG0000742	1	1	1	1	1	1	1	1	1	1	1	1	1	1	1	1	1	1	1	1	1	1	1	1	1	1	26
OG0000743	1	1	1	1	1	1	1	1	1	1	1	1	1	1	1	1	1	1	1	1	1	1	1	1	1	1	26
OG0000744	1	1	1	1	1	1	1	1	1	1	1	1	1	1	1	1	1	1	1	1	1	1	1	1	1	1	26
OG0000745	1	1	1	1	1	1	1	1	1	1	1	1	1	1	1	1	1	1	1	1	1	1	1	1	1	1	26
OG0000746	1	1	1	1	1	1	1	1	1	1	1	1	1	1	1	1	1	1	1	1	1	1	1	1	1	1	26
OG0000747	1	1	1	1	1	1	1	1	1	1	1	1	1	1	1	1	1	1	1	1	1	1	1	1	1	1	26
OG0000748	1	1	1	1	1	1	1	1	1	1	1	1	1	1	1	1	1	1	1	1	1	1	1	1	1	1	26
OG0000749	1	1	1	1	1	1	1	1	1	1	1	1	1	1	1	1	1	1	1	1	1	1	1	1	1	1	26
OG0000750	1	1	1	1	1	1	1	1	1	1	1	1	1	1	1	1	1	1	1	1	1	1	1	1	1	1	26
OG0000751	1	1	1	1	1	1	1	1	1	1	1	1	1	1	1	1	1	1	1	1	1	1	1	1	1	1	26
OG0000752	1	1	1	1	1	1	1	1	1	1	1	1	1	1	1	1	1	1	1	1	1	1	1	1	1	1	26
OG0000753	1	1	1	1	1	1	1	1	1	1	1	1	1	1	1	1	1	1	1	1	1	1	1	1	1	1	26
OG0000754	1	1	1	1	1	1	1	1	1	1	1	1	1	1	1	1	1	1	1	1	1	1	1	1	1	1	26
OG0000755	1	1	1	1	1	1	1	1	1	1	1	1	1	1	1	1	1	1	1	1	1	1	1	1	1	1	26
OG0000756	1	1	1	1	1	1	1	1	1	1	1	1	1	1	1	1	1	1	1	1	1	1	1	1	1	1	26
OG0000757	1	1	1	1	1	1	1	1	1	1	1	1	1	1	1	1	1	1	1	1	1	1	1	1	1	1	26
OG0000758	1	1	1	1	1	1	1	1	1	1	1	1	1	0	1	1	1	1	1	1	1	1	2	1	1	1	26
OG0000759	1	1	1	1	1	1	1	1	1	1	1	1	1	1	1	1	1	1	1	1	1	1	1	1	1	1	26
OG0000760	1	1	1	1	1	1	1	1	1	1	1	1	1	1	1	1	1	1	1	1	1	1	1	1	1	1	26
OG0000761	1	1	1	1	1	1	1	1	1	1	1	1	1	1	1	1	1	1	1	1	1	1	1	1	1	1	26
OG0000762	1	1	1	1	1	1	1	1	1	1	1	1	1	1	1	1	1	1	1	1	1	1	1	1	1	1	26
OG0000763	1	1	1	1	1	1	1	1	1	1	1	1	1	1	1	1	1	1	1	1	1	1	1	1	1	1	26
OG0000764	1	1	1	1	1	1	1	1	1	1	1	1	1	1	1	1	1	1	1	1	1	1	1	1	1	1	26
OG0000765	1	1	1	1	1	1	1	1	1	1	1	1	1	1	1	1	1	1	1	1	1	1	1	1	1	1	26
OG0000766	1	1	1	1	1	1	1	1	1	1	1	1	1	1	1	1	1	1	1	1	1	1	1	1	1	1	26
OG0000767	1	1	1	1	1	1	1	1	1	1	1	1	1	1	1	1	1	1	1	1	1	1	1	1	1	1	26
OG0000768	0	0	0	2	2	1	1	1	0	1	2	3	0	0	2	1	1	1	0	2	2	2	1	0	0	1	26
OG0000769	0	0	0	0	0	0	0	0	10	0	0	0	0	0	0	1	1	1	12	0	0	0	1	0	0	0	26
OG0000770	1	1	1	1	1	1	1	1	1	1	1	2	1	1	1	1	1	1	1	1	1	1	1	0	0	1	25
OG0000771	1	1	1	1	1	1	1	1	0	1	1	1	1	1	1	1	1	1	1	1	1	1	1	1	1	1	25
OG0000772	1	1	1	1	1	1	1	1	1	1	1	1	1	0	1	1	1	1	1	1	1	1	1	1	1	1	25
OG0000773	1	1	1	1	1	1	1	1	1	1	1	2	1	1	1	1	1	1	1	1	1	1	1	0	0	1	25
OG0000774	1	1	1	1	1	1	1	1	1	0	1	1	1	1	1	1	1	1	1	1	1	1	1	1	1	1	25
OG0000775	1	1	1	1	1	1	1	1	1	1	1	2	1	1	1	1	1	1	1	1	1	1	1	0	0	1	25
OG0000776	1	1	1	1	1	0	0	0	1	0	1	1	1	0	2	1	1	1	1	2	2	2	1	1	1	1	25
OG0000777	1	1	1	0	0	1	1	1	2	2	0	1	1	6	0	1	1	1	2	0	0	0	2	0	0	0	25
OG0000778	1	1	1	1	1	1	1	1	1	1	1	1	1	0	1	1	1	1	1	1	1	1	1	1	1	1	25
OG0000779	1	1	1	1	1	1	1	1	1	0	1	1	1	1	1	1	1	1	1	1	1	1	1	1	1	1	25
OG0000780	1	1	1	1	1	1	1	1	1	0	1	2	1	0	1	1	1	1	1	1	1	1	1	1	1	1	25
OG0000781	1	1	1	1	1	1	1	1	1	0	1	1	1	1	1	1	1	1	1	1	1	1	1	1	1	1	25
OG0000782	1	1	1	1	1	1	1	1	1	1	1	1	1	1	1	1	1	1	1	1	1	1	1	0	1	1	25
OG0000783	1	1	1	1	1	1	1	1	1	0	1	1	1	1	1	1	1	1	1	1	1	1	1	1	1	1	25
OG0000784	1	1	1	1	1	1	1	1	1	1	1	1	1	1	0	1	1	1	1	1	1	1	1	1	1	1	25
OG0000785	1	1	1	1	1	1	1	1	1	2	1	1	1	1	1	1	1	1	1	1	1	1	1	0	0	1	25
OG0000786	1	1	1	1	1	1	1	0	1	0	1	1	2	1	1	1	1	1	1	1	1	1	1	1	1	1	25
OG0000787	1	1	1	1	1	1	1	1	1	1	1	1	1	1	1	1	1	1	2	1	1	1	1	0	0	1	25
OG0000788	1	1	1	1	1	1	1	1	1	1	1	1	2	1	1	1	1	1	1	1	1	1	1	0	0	1	25
OG0000789	1	1	1	1	1	1	1	2	1	1	1	1	1	1	1	1	1	1	1	1	1	1	1	0	0	1	25
OG0000790	1	1	1	1	1	1	1	2	1	1	1	1	1	1	1	1	1	1	1	1	1	1	1	0	0	1	25
OG0000791	1	1	1	1	1	1	1	1	1	1	1	1	0	1	1	1	1	1	1	1	1	1	1	1	1	1	25
OG0000792	2	2	2	0	0	0	0	0	1	0	2	0	1	0	0	2	2	2	7	0	0	0	1	0	0	1	25
OG0000793	1	1	1	1	1	1	1	1	1	1	1	1	1	1	1	1	1	1	1	1	1	1	1	1	0	1	25
OG0000794	1	1	1	1	1	1	1	2	1	1	1	1	1	1	1	1	1	1	1	1	1	1	1	0	0	1	25
OG0000795	1	1	1	1	1	1	1	1	1	1	1	1	1	1	1	1	1	1	1	1	1	1	1	1	1	0	25
OG0000796	1	1	1	1	1	1	1	1	1	1	1	0	1	1	1	1	1	1	1	1	1	1	1	1	1	1	25
OG0000797	1	1	1	1	1	1	1	1	1	0	1	1	0	1	1	2	2	2	1	1	1	1	1	0	0	1	25
OG0000798	1	1	1	1	1	1	1	1	2	0	1	1	1	0	1	1	1	1	1	1	1	1	1	1	1	1	25
OG0000799	1	1	1	1	1	1	1	1	1	2	1	1	1	1	1	1	1	1	1	1	1	1	1	0	0	1	25
OG0000800	1	1	1	1	1	1	1	1	1	0	1	1	1	1	1	1	1	1	1	1	1	1	1	1	1	1	25
OG0000801	1	1	1	1	1	1	1	1	1	0	1	1	1	1	1	1	1	1	1	1	1	1	1	1	1	1	25
OG0000802	1	1	1	1	1	1	1	0	1	1	1	1	1	1	1	1	1	1	1	1	1	1	1	1	1	1	25
OG0000803	1	1	1	0	0	0	0	0	0	1	2	0	0	8	0	2	2	2	0	0	0	0	3	0	0	2	25
OG0000804	1	1	1	1	1	1	1	1	1	0	1	1	1	1	1	1	1	1	1	1	1	1	1	1	1	1	25
OG0000805	1	1	1	1	1	1	1	1	1	0	1	1	1	1	1	1	1	1	1	1	1	1	1	1	1	1	25
OG0000806	1	1	1	1	1	1	1	1	1	0	1	1	1	1	1	1	1	1	1	1	1	1	1	1	1	1	25
OG0000807	1	1	1	1	1	1	1	1	1	0	1	1	1	1	1	1	1	1	1	1	1	1	1	1	1	1	25
OG0000808	0	0	0	1	1	0	0	0	1	0	3	0	0	0	3	1	1	1	0	3	3	3	1	0	0	3	25
OG0000809	0	0	0	2	2	0	0	0	3	0	5	0	0	1	1	0	0	0	0	2	2	2	1	0	0	4	25
OG0000810	0	0	0	1	1	0	0	0	2	0	0	0	1	0	0	4	4	4	4	0	0	0	4	0	0	0	25
OG0000811	0	0	0	1	1	1	1	1	0	1	2	0	0	1	2	2	3	2	0	1	1	1	1	0	0	3	25
OG0000812	0	0	0	1	1	3	3	4	0	0	1	1	1	0	1	1	1	1	0	1	1	1	1	0	0	2	25
OG0000813	1	1	1	1	1	1	1	1	1	1	1	1	1	1	1	1	1	1	1	1	1	1	1	0	0	1	24
OG0000814	1	1	1	1	1	1	1	1	1	1	1	2	1	0	1	1	1	1	1	1	1	1	1	0	0	1	24
OG0000815	1	1	1	1	1	1	1	1	1	0	1	1	1	0	1	1	1	1	1	1	1	1	1	1	1	1	24
OG0000816	1	1	1	1	1	1	1	1	1	1	1	1	1	1	1	1	1	1	1	1	1	1	1	0	0	1	24
OG0000817	1	1	1	1	1	1	1	1	1	1	1	1	1	1	1	1	1	1	1	1	1	1	1	0	0	1	24
OG0000818	1	1	1	1	1	1	1	1	1	1	1	1	1	1	1	1	1	1	1	1	1	1	1	0	0	1	24
OG0000819	1	1	1	1	1	1	1	1	1	1	1	1	1	1	1	1	1	1	1	1	1	1	1	0	0	1	24
OG0000820	1	1	1	1	1	1	1	1	1	1	1	1	1	1	1	1	1	1	1	1	1	1	1	0	0	1	24
OG0000821	1	1	1	1	1	1	1	1	1	1	1	1	1	1	1	1	1	1	1	1	1	1	1	0	0	1	24
OG0000822	1	1	1	1	1	1	1	1	1	1	1	1	1	1	1	1	1	1	1	1	1	1	1	0	0	1	24
OG0000823	1	1	1	1	1	1	1	1	1	1	1	1	1	1	1	1	1	1	1	1	1	1	1	0	0	1	24
OG0000824	1	1	1	1	1	0	0	0	1	0	1	0	1	4	1	1	1	1	1	1	1	1	1	0	0	3	24
OG0000825	1	1	1	1	1	1	1	1	1	1	1	1	1	1	1	1	1	1	1	1	1	1	1	0	0	1	24
OG0000826	1	1	1	1	1	1	2	1	1	1	1	0	1	1	1	1	1	1	1	1	1	1	1	0	0	1	24
OG0000827	1	1	1	1	1	1	1	1	1	1	1	1	1	1	1	1	1	1	1	1	1	1	1	0	0	1	24
OG0000828	1	1	1	1	1	1	1	1	1	1	1	1	1	1	1	1	1	1	1	1	1	1	1	0	0	1	24
OG0000829	1	1	1	1	1	1	1	1	1	1	1	1	1	1	1	1	1	1	1	1	1	1	1	0	0	1	24
OG0000830	1	1	1	1	1	1	1	1	1	0	1	1	1	0	1	1	1	1	1	1	1	1	1	1	1	1	24
OG0000831	1	1	1	1	1	1	1	2	1	1	1	1	0	1	1	1	1	1	1	1	1	1	1	0	0	1	24
OG0000832	1	1	1	1	1	1	1	1	1	1	1	1	1	1	1	1	1	1	1	1	1	1	1	0	0	1	24
OG0000833	1	1	1	1	1	1	1	1	1	1	1	1	1	1	1	1	1	1	1	1	1	1	1	0	0	1	24
OG0000834	1	1	1	1	1	1	1	1	1	1	1	1	1	1	1	1	1	1	1	1	1	1	1	0	0	1	24
OG0000835	1	1	1	1	1	1	1	1	1	1	1	1	1	1	1	1	1	1	1	1	1	1	1	0	0	1	24
OG0000836	1	1	1	1	1	1	1	1	1	1	1	1	1	1	1	1	1	1	1	1	1	1	1	0	0	1	24
OG0000837	1	1	1	1	1	1	1	1	1	1	1	1	1	1	1	1	1	1	1	1	1	1	1	0	0	1	24
OG0000838	1	1	1	1	1	1	1	1	1	1	1	1	1	1	1	1	1	1	1	1	1	1	1	0	0	1	24
OG0000839	1	1	1	1	1	1	1	1	1	1	1	1	1	1	1	1	1	1	1	1	1	1	1	0	0	1	24
OG0000840	1	1	1	1	1	1	1	1	1	1	1	1	1	1	1	1	1	1	1	1	1	1	1	0	0	1	24
OG0000841	1	1	1	1	1	1	1	1	1	1	1	1	1	1	1	1	1	1	1	1	1	1	1	0	0	1	24
OG0000842	1	1	1	1	1	1	1	1	1	1	1	1	1	1	1	1	1	1	1	1	1	1	1	0	0	1	24
OG0000843	1	1	1	1	1	1	1	1	1	1	1	1	1	1	1	1	1	1	1	1	1	1	1	0	0	1	24
OG0000844	1	1	1	1	1	1	1	1	1	1	1	1	1	1	1	1	1	1	1	1	1	1	1	0	0	1	24
OG0000845	1	1	1	1	1	1	1	1	1	1	1	1	1	1	1	1	1	1	1	1	1	1	1	0	0	1	24
OG0000846	1	1	1	1	1	1	1	1	1	0	1	1	1	1	1	1	1	1	0	1	1	1	1	1	1	1	24
OG0000847	1	1	1	1	1	1	1	1	1	1	1	1	1	1	1	1	1	1	1	1	1	1	1	0	0	1	24
OG0000848	1	1	1	1	1	1	1	1	1	1	1	1	1	1	1	1	1	1	1	1	1	1	1	0	0	1	24
OG0000849	1	1	1	1	1	1	1	1	1	1	1	1	1	1	1	1	1	1	1	1	1	1	1	0	0	1	24
OG0000850	1	1	1	1	1	1	1	1	1	1	1	1	1	1	1	1	1	1	1	1	1	1	1	0	0	1	24
OG0000851	1	1	1	1	1	1	1	1	1	1	1	0	1	0	1	1	1	1	1	1	1	1	1	1	1	1	24
OG0000852	1	1	1	1	1	1	1	1	1	1	1	1	1	1	1	1	1	1	1	1	1	1	1	0	0	1	24
OG0000853	1	1	1	1	1	0	0	1	1	1	1	2	1	1	1	1	1	1	2	1	1	1	1	0	0	1	24
OG0000854	1	1	1	1	1	1	1	1	1	1	1	1	1	1	1	1	1	1	1	1	1	1	1	0	0	1	24
OG0000855	1	1	1	1	1	1	1	1	1	1	1	1	1	1	1	1	1	1	1	1	1	1	1	0	0	1	24
OG0000856	1	1	1	1	1	1	1	1	1	1	1	1	1	1	1	1	1	1	1	1	1	1	1	0	0	1	24
OG0000857	1	1	1	1	1	1	1	1	1	1	1	1	1	1	1	1	1	1	1	1	1	1	1	0	0	1	24
OG0000858	1	1	1	1	1	1	1	1	1	1	1	1	1	1	1	1	1	1	1	1	1	1	1	0	0	1	24
OG0000859	1	1	1	1	1	1	1	1	1	0	1	1	2	1	1	1	1	1	1	1	1	1	1	0	0	1	24
OG0000860	1	1	1	1	1	1	1	1	1	1	1	1	1	1	1	1	1	1	1	1	1	1	1	0	0	1	24
OG0000861	0	0	0	1	1	1	1	1	0	1	1	0	0	1	0	1	1	1	0	2	3	3	1	2	2	0	24
OG0000862	0	0	0	3	3	0	0	0	0	0	3	0	0	0	3	0	0	0	0	3	3	3	0	0	0	3	24
OG0000863	0	0	0	3	3	0	0	0	0	0	3	0	0	0	3	0	0	0	0	3	3	3	0	0	0	3	24
OG0000864	0	0	0	1	1	2	2	2	1	1	1	0	1	1	2	1	1	1	1	1	1	1	1	0	0	1	24
OG0000865	0	0	0	2	2	0	0	0	0	0	2	2	2	0	2	1	1	1	0	2	2	2	1	0	0	2	24
OG0000866	0	0	0	0	0	0	0	0	1	0	0	0	1	0	0	5	5	5	2	0	0	0	5	0	0	0	24
OG0000867	1	1	1	1	1	1	1	1	1	1	1	0	1	1	1	1	1	1	1	1	1	1	1	0	0	1	23
OG0000868	1	1	1	1	1	1	1	1	1	0	1	1	1	1	1	1	1	1	1	1	1	1	1	0	0	1	23
OG0000869	1	1	1	1	1	0	0	0	1	0	1	2	1	0	1	1	1	1	1	1	1	1	1	1	1	2	23
OG0000870	1	1	1	1	1	0	0	0	1	1	1	0	1	1	1	1	1	1	1	2	2	2	1	0	0	1	23
OG0000871	1	1	1	1	1	1	1	1	1	1	1	0	1	1	1	1	1	1	1	1	1	1	1	0	0	1	23
OG0000872	1	1	1	1	1	1	1	0	1	1	1	1	1	1	1	1	1	1	1	1	1	1	1	0	0	1	23
OG0000873	1	1	1	1	1	1	1	1	1	0	1	0	1	1	2	1	1	1	1	1	1	1	1	0	0	1	23
OG0000874	1	1	1	0	0	2	2	4	1	0	0	0	2	2	0	1	1	1	1	0	0	0	1	1	1	0	23
OG0000875	1	1	1	1	1	0	0	0	2	1	4	0	0	4	1	0	0	0	1	1	1	1	1	0	0	1	23
OG0000876	1	1	1	1	1	1	1	0	1	1	1	1	1	1	1	1	1	1	1	1	1	1	1	0	0	1	23
OG0000877	1	1	1	2	2	0	0	0	0	1	2	1	0	1	1	1	1	1	1	1	1	1	1	0	0	2	23
OG0000878	0	0	0	3	3	0	0	0	1	0	3	0	0	1	2	0	0	0	1	3	3	3	0	0	0	0	23
OG0000879	0	0	0	1	1	0	0	0	2	1	4	0	0	4	1	1	1	1	1	1	1	1	1	0	0	1	23
OG0000880	0	0	0	1	1	1	1	1	1	1	1	1	1	1	1	1	1	1	1	1	1	1	1	1	1	1	23
OG0000881	0	0	0	1	1	1	1	1	1	1	1	1	1	1	1	1	1	1	1	1	1	1	1	1	1	1	23
OG0000882	0	0	0	1	1	1	1	1	0	3	1	1	0	6	1	0	0	0	0	1	1	1	0	1	1	1	23
OG0000883	1	1	1	0	0	2	2	2	1	1	0	2	1	1	0	1	1	1	1	0	0	0	1	1	1	0	22
OG0000884	2	2	2	0	0	0	0	0	1	1	0	2	2	1	0	2	2	2	1	0	0	0	2	0	0	0	22
OG0000885	1	1	1	1	1	1	1	0	1	1	1	1	1	0	1	1	1	1	1	1	1	1	1	0	0	1	22
OG0000886	1	1	1	1	1	1	1	0	1	1	1	0	1	1	1	1	1	1	1	1	1	1	1	0	0	1	22
OG0000887	1	1	1	1	1	1	1	1	1	0	1	1	1	0	1	1	1	1	1	1	1	1	1	0	0	1	22
OG0000888	1	1	1	1	1	0	0	0	2	2	3	0	0	3	1	0	0	0	1	1	1	1	1	0	0	1	22
OG0000889	1	1	1	1	1	1	1	1	1	1	1	0	1	0	1	1	1	1	1	1	1	1	1	0	0	1	22
OG0000890	1	1	1	1	1	0	0	1	1	1	1	2	0	1	1	1	1	1	1	1	1	1	1	0	0	1	22
OG0000891	0	0	0	1	1	0	0	0	2	1	2	0	0	5	1	1	1	1	1	1	1	1	1	0	0	1	22
OG0000892	0	0	0	1	1	1	1	1	0	2	1	0	0	1	2	1	1	1	0	1	1	1	1	1	1	2	22
OG0000893	0	0	0	0	0	0	0	0	0	0	0	0	22	0	0	0	0	0	0	0	0	0	0	0	0	0	22
OG0000894	1	1	1	1	1	1	1	1	1	0	0	0	1	1	0	1	1	1	1	1	1	1	1	1	1	0	21
OG0000895	2	2	2	0	0	0	0	0	2	0	0	2	0	0	0	2	2	2	3	0	0	0	2	0	0	0	21
OG0000896	1	1	1	1	1	0	0	0	1	1	1	1	1	1	1	1	1	1	1	1	1	1	1	0	0	1	21
OG0000897	0	0	0	1	1	1	1	1	1	1	1	0	1	0	1	1	1	1	1	1	1	1	1	1	1	1	21
OG0000898	0	0	0	2	2	0	0	0	0	1	2	0	0	1	2	1	1	1	0	2	2	2	1	0	0	1	21
OG0000899	0	0	0	2	1	0	0	0	1	1	1	3	2	0	1	1	1	1	1	1	1	1	1	0	0	1	21
OG0000900	0	0	0	1	1	1	1	1	1	1	1	1	1	1	1	1	1	1	1	1	1	1	1	0	0	1	21
OG0000901	1	1	1	1	1	0	0	0	1	0	1	1	1	1	1	1	1	1	1	1	1	1	1	0	0	1	20
OG0000902	1	1	1	1	1	0	0	0	1	1	1	0	1	1	1	1	1	1	1	1	1	1	1	0	0	1	20
OG0000903	1	1	1	1	1	0	0	0	1	0	1	1	1	1	1	1	1	1	1	1	1	1	1	0	0	1	20
OG0000904	1	1	1	0	0	1	1	1	1	2	0	3	2	1	0	1	1	1	1	0	0	0	1	0	0	0	20
OG0000905	1	1	1	1	1	0	0	0	1	1	1	0	1	1	1	1	1	1	1	1	1	1	1	0	0	1	20
OG0000906	1	1	1	1	1	0	0	0	1	1	1	1	0	1	1	1	1	1	1	1	1	1	1	0	0	1	20
OG0000907	1	1	1	1	1	1	1	1	1	0	1	1	1	1	1	1	1	1	1	0	0	0	1	0	0	1	20
OG0000908	1	1	1	1	1	0	0	0	1	0	1	1	2	0	1	1	1	1	1	1	1	1	1	0	0	1	20
OG0000909	2	2	2	0	0	2	2	2	1	1	0	0	1	0	0	1	1	1	1	0	0	0	1	0	0	0	20
OG0000910	1	1	1	1	1	0	0	0	0	0	2	0	0	2	1	1	1	1	1	1	1	1	1	0	0	2	20
OG0000911	1	1	1	1	1	0	0	0	0	0	3	0	0	1	1	1	1	1	1	1	1	1	1	0	0	2	20
OG0000912	1	1	1	1	1	0	0	0	0	0	2	1	0	1	1	1	1	1	1	1	1	1	1	0	0	2	20
OG0000913	0	0	0	3	3	0	0	0	0	0	3	0	0	0	1	0	0	0	1	3	3	3	0	0	0	0	20
OG0000914	0	0	0	1	1	0	0	1	2	0	1	1	0	1	2	1	1	1	0	1	1	1	1	0	0	3	20
OG0000915	0	0	0	7	7	0	0	0	0	0	2	0	2	0	0	0	0	0	0	0	2	0	0	0	0	0	20
OG0000916	0	0	0	1	1	2	2	2	0	0	1	0	0	2	2	0	0	0	1	1	1	1	1	0	0	2	20
OG0000917	0	0	0	0	0	1	1	1	0	0	0	1	0	16	0	0	0	0	0	0	0	0	0	0	0	0	20
OG0000918	2	2	2	0	0	0	0	0	2	0	0	0	4	0	1	1	1	1	1	0	0	0	1	0	0	1	19
OG0000919	1	1	1	1	1	0	0	0	1	0	1	0	1	1	1	1	1	1	1	1	1	1	1	0	0	1	19
OG0000920	1	1	1	1	1	0	0	0	1	1	1	0	3	2	1	1	1	1	1	0	0	0	1	0	0	0	19
OG0000921	2	2	2	0	0	0	0	0	0	2	0	1	0	4	0	1	1	1	1	0	0	0	1	0	0	1	19
OG0000922	2	2	3	0	0	1	1	1	2	0	0	2	1	0	0	0	0	0	3	0	0	0	1	0	0	0	19
OG0000923	1	1	1	0	0	1	1	1	1	1	0	0	6	0	0	1	1	1	1	0	0	0	1	0	0	0	19
OG0000924	1	1	1	0	0	0	0	0	3	0	1	0	0	0	3	0	0	0	4	1	1	1	0	0	0	2	19
OG0000925	2	2	2	0	0	0	0	0	1	0	0	0	0	0	1	2	2	2	2	0	0	0	2	0	0	1	19
OG0000926	1	1	1	0	0	0	0	0	0	1	2	0	0	2	0	2	2	2	0	0	0	0	3	0	0	2	19
OG0000927	1	1	1	0	0	0	0	0	1	5	0	0	3	1	0	1	1	1	2	0	0	0	1	0	0	0	19
OG0000928	1	1	1	1	1	0	0	0	0	0	2	0	0	1	1	1	1	1	1	1	1	1	1	0	0	2	19
OG0000929	1	1	1	1	1	0	0	0	0	0	2	0	0	1	1	1	1	1	1	1	1	1	1	0	0	2	19
OG0000930	1	1	1	1	1	0	0	0	0	0	2	0	0	1	1	1	1	1	1	1	1	1	1	0	0	2	19
OG0000931	1	1	1	1	1	0	0	0	0	0	2	0	0	1	1	1	1	1	1	1	1	1	1	0	0	2	19
OG0000932	0	0	0	1	1	0	0	0	1	0	1	1	2	1	1	1	1	1	1	1	1	1	1	0	0	2	19
OG0000933	0	0	0	1	1	1	1	1	1	1	1	1	0	1	1	1	1	1	0	1	1	1	2	0	0	0	19
OG0000934	1	1	1	1	1	0	0	0	1	0	1	0	1	0	1	1	1	1	1	1	1	1	1	0	0	1	18
OG0000935	1	1	1	1	1	0	0	0	1	0	1	1	1	0	1	1	1	1	1	0	0	0	1	1	1	1	18
OG0000936	1	1	1	1	1	0	0	0	1	1	1	0	1	1	0	1	1	1	1	1	1	1	1	0	0	0	18
OG0000937	1	1	1	1	1	0	0	1	1	0	1	0	1	0	1	1	1	1	0	1	1	1	1	0	0	1	18
OG0000938	2	2	2	0	0	0	0	0	1	3	0	0	1	2	0	1	1	1	1	0	0	0	1	0	0	0	18
OG0000939	1	1	1	0	0	0	0	0	10	0	0	0	2	0	0	0	0	0	3	0	0	0	0	0	0	0	18
OG0000940	2	2	2	0	0	0	0	0	1	1	0	0	2	2	0	1	1	1	1	0	0	0	1	0	0	1	18
OG0000941	1	1	1	1	1	0	0	0	1	1	1	1	1	1	1	1	1	1	1	0	0	0	1	0	0	1	18
OG0000942	1	1	1	1	1	0	0	0	1	0	1	0	0	0	2	1	1	1	1	1	1	1	1	0	0	1	18
OG0000943	1	1	1	1	1	0	0	0	1	0	1	0	1	0	1	1	1	1	1	1	1	1	1	0	0	1	18
OG0000944	1	1	1	0	0	0	0	0	1	1	3	0	1	3	0	1	1	1	1	0	0	0	1	0	0	1	18
OG0000945	1	1	1	0	0	1	1	1	1	1	0	4	1	0	0	1	1	1	1	0	0	0	1	0	0	0	18
OG0000946	1	1	1	1	1	0	0	0	0	0	1	0	0	1	1	1	1	1	1	1	1	1	1	0	0	2	18
OG0000947	0	0	0	1	1	0	0	0	0	0	1	0	1	0	2	0	0	0	2	3	3	3	0	0	0	1	18
OG0000948	0	0	0	1	1	1	1	1	1	0	1	1	0	0	1	1	1	1	1	1	1	1	1	0	0	1	18
OG0000949	0	0	0	1	1	1	1	1	1	1	1	1	0	0	0	1	1	1	1	1	1	1	1	0	0	1	18
OG0000950	3	3	3	0	0	0	0	0	2	0	0	0	1	0	0	1	1	1	1	0	0	0	1	0	0	0	17
OG0000951	1	1	1	1	1	0	0	0	0	1	1	0	3	2	1	0	0	0	0	1	1	1	0	0	0	1	17
OG0000952	2	2	2	0	0	0	0	0	2	2	0	0	0	0	0	2	1	1	2	0	0	0	1	0	0	0	17
OG0000953	0	0	0	1	1	0	0	0	2	0	2	0	0	0	3	0	0	0	0	3	2	2	0	0	0	1	17
OG0000954	0	0	0	2	2	0	0	0	0	0	2	0	0	3	2	0	0	0	0	1	1	1	0	0	0	3	17
OG0000955	0	0	0	1	1	0	0	0	2	1	1	0	0	3	0	1	1	1	0	1	1	1	1	0	0	1	17
OG0000956	0	0	0	1	1	0	0	0	0	0	1	0	9	0	1	0	0	0	0	1	1	1	0	0	0	1	17
OG0000957	2	2	2	0	0	0	0	0	2	1	0	0	0	0	0	1	1	1	2	0	0	0	1	0	0	1	16
OG0000958	1	1	1	2	2	0	0	0	2	0	1	0	0	0	1	0	0	0	1	1	1	1	0	0	0	1	16
OG0000959	2	2	2	0	0	0	0	0	1	1	0	0	2	1	0	1	1	1	1	0	0	0	1	0	0	0	16
OG0000960	1	1	1	0	0	0	0	0	1	1	0	0	4	1	0	1	1	1	1	0	0	0	2	0	0	0	16
OG0000961	1	1	1	0	0	0	0	0	2	1	0	0	1	2	0	1	1	1	1	0	0	0	1	1	1	0	16
OG0000962	2	2	2	0	0	0	0	0	1	0	0	0	2	2	0	1	1	1	1	0	0	0	1	0	0	0	16
OG0000963	0	0	0	1	1	0	0	0	1	0	1	1	1	0	1	1	1	1	1	1	1	1	1	0	0	1	16
OG0000964	0	0	0	1	1	2	2	2	0	1	1	1	0	0	1	0	0	0	0	1	1	1	0	0	0	1	16
OG0000965	0	0	0	1	1	1	1	2	1	0	4	1	0	0	1	0	0	0	0	1	1	1	0	0	0	0	16
OG0000966	0	0	0	1	1	1	2	1	0	0	1	1	0	1	1	0	0	0	0	1	1	1	0	1	1	1	16
OG0000967	0	0	0	1	1	0	0	0	1	1	1	0	0	1	1	1	1	1	1	1	1	1	1	0	0	1	16
OG0000968	0	0	0	1	1	0	0	0	1	0	1	0	0	2	1	1	1	1	1	1	1	1	1	0	0	1	16
OG0000969	0	0	0	0	0	0	0	0	0	0	0	0	16	0	0	0	0	0	0	0	0	0	0	0	0	0	16
OG0000970	2	2	2	0	0	0	0	0	1	0	0	0	2	1	0	1	1	1	1	0	0	0	1	0	0	0	15
OG0000971	1	1	1	0	0	1	1	1	2	0	0	0	1	1	0	1	1	1	1	0	0	0	1	0	0	0	15
OG0000972	1	1	1	0	0	1	1	1	1	1	0	0	1	1	0	1	1	1	1	0	0	0	1	0	0	0	15
OG0000973	1	1	1	0	0	0	0	0	1	0	0	2	0	2	0	1	1	1	2	0	0	0	2	0	0	0	15
OG0000974	1	1	1	0	0	0	0	0	2	0	0	0	2	0	0	1	1	1	4	0	0	0	1	0	0	0	15
OG0000975	1	1	1	0	0	0	0	0	1	0	3	0	0	2	0	1	1	1	1	0	0	0	1	0	0	1	15
OG0000976	1	1	1	0	0	1	1	1	1	0	0	1	1	0	0	1	1	1	0	0	0	0	1	1	1	0	15
OG0000977	1	1	1	0	0	0	0	0	1	0	0	0	4	0	1	1	1	1	2	0	0	0	1	0	0	0	15
OG0000978	2	2	2	0	0	0	0	0	1	2	0	0	0	0	0	1	1	1	1	0	0	0	1	0	0	1	15
OG0000979	0	0	0	1	1	1	1	2	0	0	1	1	0	0	1	0	0	0	0	1	1	1	0	1	1	1	15
OG0000980	0	0	0	0	0	0	0	0	0	15	0	0	0	0	0	0	0	0	0	0	0	0	0	0	0	0	15
OG0000981	2	2	2	0	0	0	0	0	1	0	0	2	0	0	0	1	1	1	1	0	0	0	1	0	0	0	14
OG0000982	1	1	1	0	0	1	1	1	1	2	0	0	0	0	0	1	1	1	1	0	0	0	1	0	0	0	14
OG0000983	1	1	1	0	0	0	0	0	2	0	0	0	3	0	0	1	1	1	1	0	0	0	1	0	0	1	14
OG0000984	1	1	1	0	0	0	0	0	1	0	0	0	1	0	0	2	2	2	1	0	0	0	2	0	0	0	14
OG0000985	0	0	0	1	1	1	1	1	0	1	1	1	0	1	1	0	0	0	0	1	1	1	0	0	0	1	14
OG0000986	0	0	0	1	0	0	0	0	0	0	0	1	0	1	0	0	0	0	0	3	4	4	0	0	0	0	14
OG0000987	0	0	0	1	1	0	0	0	0	1	1	1	0	1	2	0	0	0	0	1	1	1	0	1	1	1	14
OG0000988	0	0	0	1	1	1	1	1	0	1	1	2	0	0	1	0	0	0	0	1	1	1	0	0	0	1	14
OG0000989	0	0	0	1	1	1	1	1	0	1	1	1	0	1	1	0	0	0	0	1	1	1	0	0	0	1	14
OG0000990	0	0	0	0	0	0	0	0	3	0	0	0	10	0	0	0	0	0	1	0	0	0	0	0	0	0	14
OG0000991	0	0	0	0	0	0	0	0	1	0	3	0	0	0	3	0	0	0	0	1	1	1	0	0	0	4	14
OG0000992	3	3	3	0	0	0	0	0	1	1	0	0	1	0	0	0	0	0	1	0	0	0	0	0	0	0	13
OG0000993	1	1	1	0	0	0	0	0	2	0	0	0	2	0	0	1	1	1	2	0	0	0	1	0	0	0	13
OG0000994	1	1	1	1	1	0	0	0	0	0	1	0	1	6	0	0	0	0	0	0	0	0	0	0	0	0	13
OG0000995	1	1	1	0	0	0	0	0	1	0	1	0	0	0	0	2	2	2	1	0	0	0	1	0	0	0	13
OG0000996	2	2	2	0	0	0	0	0	1	0	0	1	0	0	0	1	1	1	1	0	0	0	1	0	0	0	13
OG0000997	1	1	1	0	0	0	0	0	1	0	0	0	2	0	0	1	1	1	3	0	0	0	1	0	0	0	13
OG0000998	1	1	1	0	0	1	1	1	1	0	0	0	0	0	1	1	1	1	1	0	0	0	1	0	0	0	13
OG0000999	2	2	2	0	0	0	0	0	1	0	0	0	1	0	0	1	1	1	1	0	0	0	1	0	0	0	13
OG0001000	1	1	1	0	0	0	0	0	1	1	0	0	2	0	0	1	1	1	1	0	0	0	1	0	0	1	13
OG0001001	1	1	1	0	0	0	0	0	1	0	0	0	1	3	0	1	1	1	1	0	0	0	1	0	0	0	13
OG0001002	1	1	1	0	0	0	0	0	1	0	0	0	0	0	0	2	2	2	1	0	0	0	2	0	0	0	13
OG0001003	0	0	0	2	2	0	0	0	0	0	1	0	0	0	1	0	0	0	0	2	2	2	0	0	0	1	13
OG0001004	0	0	0	1	1	1	1	1	0	0	1	1	0	0	0	0	0	0	0	1	1	1	0	1	1	1	13
OG0001005	0	0	0	1	1	0	0	0	0	1	1	1	0	1	0	0	0	0	1	2	2	2	0	0	0	0	13
OG0001006	0	0	0	1	1	0	0	0	0	1	1	1	0	1	1	0	0	0	0	1	1	1	0	1	1	1	13
OG0001007	0	0	0	1	1	0	0	0	1	0	1	1	2	0	1	0	0	0	1	1	1	1	0	0	0	1	13
OG0001008	0	0	0	1	1	0	0	0	0	0	1	0	1	0	1	1	1	1	0	1	1	1	1	0	0	1	13
OG0001009	0	0	0	1	1	1	1	0	0	1	1	1	0	1	1	0	0	0	0	1	1	1	0	0	0	1	13
OG0001010	0	0	0	0	0	4	4	4	0	1	0	0	0	0	0	0	0	0	0	0	0	0	0	0	0	0	13
OG0001011	0	0	0	0	0	0	0	0	0	0	0	0	0	1	0	0	0	0	0	4	4	4	0	0	0	0	13
OG0001012	2	2	2	0	0	0	0	0	1	0	0	0	0	0	0	1	1	1	1	0	0	0	1	0	0	0	12
OG0001013	1	1	1	0	0	0	0	0	1	1	0	0	1	0	0	1	1	1	1	0	0	0	1	0	0	1	12
OG0001014	1	1	1	0	0	1	1	1	0	0	0	3	0	1	1	0	0	0	0	0	0	0	0	0	0	1	12
OG0001015	1	1	1	0	0	0	0	0	1	1	0	1	1	0	0	1	1	1	1	0	0	0	1	0	0	0	12
OG0001016	1	1	1	1	1	0	0	0	1	0	1	0	1	0	0	0	0	0	1	1	1	1	0	0	0	0	12
OG0001017	1	1	1	0	0	0	0	0	1	0	0	0	1	0	0	1	1	1	1	0	0	0	1	1	1	0	12
OG0001018	1	1	1	0	0	0	0	0	2	0	0	1	0	1	0	1	1	1	1	0	0	0	1	0	0	0	12
OG0001019	1	1	1	0	0	0	0	0	1	1	0	0	1	1	0	1	1	1	1	0	0	0	1	0	0	0	12
OG0001020	1	1	1	0	0	0	0	0	1	1	0	0	1	1	0	1	1	1	1	0	0	0	1	0	0	0	12
OG0001021	0	0	1	1	1	0	0	0	1	0	0	0	0	0	1	1	1	1	0	1	1	1	0	0	0	1	12
OG0001022	0	0	0	1	1	0	1	1	0	1	1	1	0	0	1	0	0	0	0	1	1	1	0	0	0	1	12
OG0001023	0	0	0	0	0	0	0	0	0	0	0	0	11	0	1	0	0	0	0	0	0	0	0	0	0	0	12
OG0001024	0	0	0	0	0	0	0	0	0	0	0	0	12	0	0	0	0	0	0	0	0	0	0	0	0	0	12
OG0001025	1	1	1	0	0	0	0	0	1	0	0	0	1	0	1	1	1	1	1	0	0	0	1	0	0	0	11
OG0001026	1	1	1	0	0	0	0	0	1	0	0	0	2	0	0	1	1	1	1	0	0	0	1	0	0	0	11
OG0001027	1	1	1	0	0	0	0	0	0	0	0	0	1	0	0	2	2	2	0	0	0	0	1	0	0	0	11
OG0001028	1	1	1	0	0	0	0	0	0	0	1	0	0	0	0	1	1	1	2	0	0	0	1	0	0	1	11
OG0001029	1	1	1	0	0	0	0	0	0	0	1	0	1	0	0	1	1	1	1	0	0	0	1	0	0	1	11
OG0001030	0	0	0	1	1	0	0	0	0	1	1	1	0	1	1	0	0	0	0	1	1	1	0	0	0	1	11
OG0001031	0	0	0	1	1	0	0	0	0	1	1	1	0	0	0	0	0	0	0	2	2	2	0	0	0	0	11
OG0001032	0	0	0	1	1	0	0	0	0	1	1	1	0	1	1	0	0	0	0	1	1	1	0	0	0	1	11
OG0001033	0	0	0	1	1	0	0	0	0	0	1	0	0	0	1	1	1	1	0	1	1	1	1	0	0	0	11
OG0001034	0	0	0	1	1	0	0	0	1	2	1	0	0	1	1	0	0	0	0	1	1	1	0	0	0	0	11
OG0001035	0	0	0	1	1	1	1	1	0	0	1	0	0	0	1	0	0	0	0	1	1	1	0	0	0	1	11
OG0001036	0	0	0	1	1	0	0	0	0	0	1	2	0	1	1	0	0	0	0	1	1	1	0	0	0	1	11
OG0001037	0	0	0	1	1	0	0	0	0	0	1	0	3	0	1	0	0	0	0	1	1	1	0	0	0	1	11
OG0001038	0	0	0	1	1	0	0	0	0	1	1	0	0	2	1	0	0	0	0	1	1	1	0	0	0	1	11
OG0001039	0	0	0	1	1	0	0	0	0	0	1	0	0	0	4	0	0	0	0	1	1	1	0	0	0	1	11
OG0001040	0	0	0	0	0	1	1	0	1	0	1	2	0	2	0	0	0	0	1	0	0	0	0	1	1	0	11
OG0001041	0	0	0	0	0	0	0	0	0	1	0	0	0	6	0	1	1	1	0	0	0	0	1	0	0	0	11
OG0001042	0	0	0	0	0	0	0	0	0	0	0	0	4	0	0	0	0	0	7	0	0	0	0	0	0	0	11
OG0001043	1	1	1	0	0	0	0	0	1	1	0	0	2	2	0	0	0	0	1	0	0	0	0	0	0	0	10
OG0001044	1	1	1	0	0	0	0	0	1	0	0	0	1	0	0	1	1	1	1	0	0	0	1	0	0	0	10
OG0001045	1	1	1	0	0	0	0	0	1	0	0	0	1	0	0	1	1	1	1	0	0	0	1	0	0	0	10
OG0001046	1	1	1	0	0	0	0	0	1	0	0	0	1	0	0	1	1	1	1	0	0	0	1	0	0	0	10
OG0001047	1	1	1	0	0	0	0	0	1	0	0	0	0	1	0	1	1	1	1	0	0	0	1	0	0	0	10
OG0001048	3	3	3	0	0	0	0	0	0	0	0	0	1	0	0	0	0	0	0	0	0	0	0	0	0	0	10
OG0001049	1	1	1	0	0	1	1	1	0	0	1	0	1	1	1	0	0	0	0	0	0	0	0	0	0	0	10
OG0001050	1	1	1	0	0	0	0	0	1	0	0	0	1	0	0	1	1	1	1	0	0	0	1	0	0	0	10
OG0001051	1	1	1	0	0	0	0	0	1	0	0	0	1	0	0	1	1	1	1	0	0	0	1	0	0	0	10
OG0001052	1	1	1	0	0	0	0	0	1	0	0	0	0	1	0	1	1	1	1	0	0	0	1	0	0	0	10
OG0001053	1	1	1	0	0	0	0	0	1	0	0	0	1	0	0	1	1	1	1	0	0	0	1	0	0	0	10
OG0001054	1	1	1	0	0	0	0	0	1	0	0	0	1	0	0	1	1	1	1	0	0	0	1	0	0	0	10
OG0001055	1	1	1	0	0	0	0	0	1	0	0	0	1	0	0	1	1	1	1	0	0	0	1	0	0	0	10
OG0001056	1	1	1	0	0	0	0	0	1	0	0	0	1	0	0	1	1	1	1	0	0	0	1	0	0	0	10
OG0001057	1	1	1	0	0	0	0	0	2	0	0	0	0	0	0	1	1	1	1	0	0	0	1	0	0	0	10
OG0001058	0	0	0	2	2	0	0	0	0	0	1	0	0	0	0	0	0	0	0	2	2	1	0	0	0	0	10
OG0001059	0	0	0	1	1	1	1	0	0	0	1	0	0	0	1	0	0	0	0	1	1	1	0	0	0	1	10
OG0001060	0	0	0	1	1	0	0	0	0	0	1	1	0	0	1	0	0	0	0	1	1	1	0	0	0	2	10
OG0001061	0	0	0	2	2	0	0	0	0	1	1	1	0	1	1	0	0	0	0	0	0	0	0	0	0	1	10
OG0001062	0	0	0	1	1	1	1	0	0	0	1	0	0	0	1	0	0	0	0	1	1	1	0	0	0	1	10
OG0001063	0	0	0	1	1	0	0	0	0	1	1	0	0	1	1	0	0	0	0	1	1	1	0	0	0	1	10
OG0001064	0	0	0	1	1	0	0	0	0	0	1	0	0	1	1	0	0	0	0	1	1	1	0	0	0	2	10
OG0001065	0	0	0	1	1	0	0	0	0	0	1	0	2	0	1	0	0	0	0	1	1	1	0	0	0	1	10
OG0001066	0	0	0	0	0	3	3	3	0	1	0	0	0	0	0	0	0	0	0	0	0	0	0	0	0	0	10
OG0001067	0	0	0	0	0	1	1	1	0	4	0	0	0	0	1	0	0	0	1	0	0	0	0	0	0	1	10
OG0001068	0	0	0	0	0	0	0	0	0	1	1	0	0	6	0	0	0	0	0	0	0	0	1	0	0	1	10
OG0001069	0	0	0	0	0	0	0	0	0	0	0	0	10	0	0	0	0	0	0	0	0	0	0	0	0	0	10
OG0001070	0	0	0	0	0	0	0	0	0	0	0	0	10	0	0	0	0	0	0	0	0	0	0	0	0	0	10
OG0001071	0	0	0	0	0	0	0	0	0	0	0	0	0	10	0	0	0	0	0	0	0	0	0	0	0	0	10
OG0001072	0	0	0	0	0	0	0	0	0	0	0	0	0	10	0	0	0	0	0	0	0	0	0	0	0	0	10
OG0001073	3	3	3	0	0	0	0	0	0	0	0	0	0	0	0	0	0	0	0	0	0	0	0	0	0	0	9
OG0001074	1	1	1	0	0	0	0	0	1	0	0	1	1	0	0	0	0	0	1	0	0	0	0	1	1	0	9
OG0001075	0	0	0	1	1	0	0	0	0	1	1	0	0	0	1	0	0	0	0	1	1	1	0	0	0	1	9
OG0001076	0	0	0	1	1	0	0	0	0	0	1	1	1	0	1	0	0	0	0	1	1	1	0	0	0	0	9
OG0001077	0	0	0	1	1	0	0	0	1	1	1	0	0	0	0	0	0	0	1	1	1	1	0	0	0	0	9
OG0001078	0	0	0	1	1	0	0	0	1	0	1	0	1	0	1	0	0	0	0	1	1	1	0	0	0	0	9
OG0001079	0	0	0	1	1	0	0	0	1	0	1	0	0	0	1	0	0	0	1	1	1	1	0	0	0	0	9
OG0001080	0	0	0	1	1	0	0	0	0	0	1	0	1	0	1	0	0	0	0	1	1	1	0	0	0	1	9
OG0001081	0	0	0	1	1	0	0	0	0	0	1	1	0	0	1	0	0	0	0	1	1	1	0	0	0	1	9
OG0001082	0	0	0	1	1	0	0	0	0	0	1	0	1	0	1	0	0	0	0	1	1	1	0	0	0	1	9
OG0001083	0	0	0	1	1	0	0	0	0	0	1	1	0	0	1	0	0	0	0	1	1	1	0	0	0	1	9
OG0001084	0	0	0	1	1	1	1	1	0	0	0	1	0	0	0	0	0	0	0	1	1	1	0	0	0	0	9
OG0001085	0	0	0	1	1	0	0	0	0	0	1	1	0	0	1	0	0	0	0	1	1	1	0	0	0	1	9
OG0001086	0	0	0	0	0	2	2	1	0	0	0	0	0	0	0	1	1	1	0	0	0	0	1	0	0	0	9
OG0001087	0	0	0	0	0	2	2	3	0	0	0	1	0	1	0	0	0	0	0	0	0	0	0	0	0	0	9
OG0001088	0	0	0	0	0	1	1	1	1	1	0	0	0	0	0	1	1	1	0	0	0	0	1	0	0	0	9
OG0001089	0	0	0	0	0	0	0	0	0	0	1	1	0	0	2	0	0	0	0	1	1	1	0	0	0	2	9
OG0001090	0	0	0	0	0	0	0	0	0	0	0	0	4	0	0	1	1	1	1	0	0	0	1	0	0	0	9
OG0001091	0	0	0	0	0	0	0	0	0	0	0	0	0	0	0	2	2	2	1	0	0	0	2	0	0	0	9
OG0001092	1	1	1	0	0	0	0	0	1	1	0	1	0	2	0	0	0	0	0	0	0	0	0	0	0	0	8
OG0001093	1	1	1	0	0	0	0	0	1	0	0	0	1	2	0	0	0	0	1	0	0	0	0	0	0	0	8
OG0001094	1	1	1	0	0	0	0	0	0	0	0	0	1	0	0	1	1	1	0	0	0	0	1	0	0	0	8
OG0001095	1	1	1	0	0	0	0	0	0	0	0	0	0	0	0	1	1	1	1	0	0	0	1	0	0	0	8
OG0001096	1	1	1	0	0	0	0	0	0	0	0	0	0	0	0	1	1	1	1	0	0	0	1	0	0	0	8
OG0001097	2	2	2	0	0	0	0	0	0	0	0	0	0	0	1	0	0	0	0	0	0	1	0	0	0	0	8
OG0001098	1	1	1	0	0	0	0	0	0	0	0	0	1	0	0	1	1	1	0	0	0	0	1	0	0	0	8
OG0001099	1	1	1	0	0	0	0	0	1	0	0	0	0	0	0	1	1	1	0	0	0	0	1	0	0	0	8
OG0001100	0	0	0	1	1	0	0	0	0	0	1	0	0	0	1	0	0	0	0	1	1	1	0	0	0	1	8
OG0001101	0	0	0	1	1	0	0	0	0	0	1	0	0	0	1	0	0	0	0	1	1	1	0	0	0	1	8
OG0001102	0	0	0	1	1	0	0	0	0	0	1	0	0	0	1	0	0	0	0	1	1	1	0	0	0	1	8
OG0001103	0	0	0	1	1	0	0	0	0	0	1	0	0	0	1	0	0	0	0	1	1	1	0	0	0	1	8
OG0001104	0	0	0	1	1	0	0	0	0	0	1	0	0	0	1	0	0	0	0	1	1	1	0	0	0	1	8
OG0001105	0	0	0	1	1	0	0	0	0	0	1	0	0	0	1	0	0	0	0	1	1	1	0	0	0	1	8
OG0001106	0	0	0	1	1	0	0	0	0	0	1	0	0	0	1	0	0	0	0	1	1	1	0	0	0	1	8
OG0001107	0	0	0	1	1	0	0	0	0	0	1	0	0	0	1	0	0	0	0	1	1	1	0	0	0	1	8
OG0001108	0	0	0	1	1	0	0	0	0	0	1	0	3	0	1	0	0	0	0	0	0	0	0	0	0	1	8
OG0001109	0	0	0	1	1	0	0	0	0	0	1	0	0	0	1	0	0	0	0	1	1	1	0	0	0	1	8
OG0001110	0	0	0	1	1	0	0	0	0	0	1	0	0	0	1	0	0	0	0	1	1	1	0	0	0	1	8
OG0001111	0	0	0	1	1	0	0	0	0	0	1	0	0	0	1	0	0	0	0	1	1	1	0	0	0	1	8
OG0001112	0	0	0	0	0	1	1	1	0	4	0	1	0	0	0	0	0	0	0	0	0	0	0	0	0	0	8
OG0001113	0	0	0	0	0	1	1	1	0	0	0	1	0	4	0	0	0	0	0	0	0	0	0	0	0	0	8
OG0001114	0	0	0	0	0	0	0	0	1	0	0	0	0	0	0	2	2	2	0	0	0	0	1	0	0	0	8
OG0001115	0	0	0	0	0	0	0	0	1	0	0	0	2	0	0	1	1	1	1	0	0	0	1	0	0	0	8
OG0001116	0	0	0	0	0	0	0	0	1	0	0	0	1	1	0	1	1	1	1	0	0	0	1	0	0	0	8
OG0001117	0	0	0	0	0	0	0	0	1	1	0	0	1	1	0	1	1	1	0	0	0	0	1	0	0	0	8
OG0001118	0	0	0	0	0	0	0	0	1	0	1	0	6	0	0	0	0	0	0	0	0	0	0	0	0	0	8
OG0001119	0	0	0	0	0	0	0	0	0	1	0	0	3	4	0	0	0	0	0	0	0	0	0	0	0	0	8
OG0001120	0	0	0	0	0	0	0	0	0	0	1	0	0	0	0	2	2	2	0	0	0	0	1	0	0	0	8
OG0001121	0	0	0	0	0	0	0	0	0	0	0	0	1	0	1	1	1	1	1	0	0	0	1	0	0	1	8
OG0001122	1	1	1	0	0	0	0	0	0	0	0	0	0	0	0	1	1	1	0	0	0	0	1	0	0	0	7
OG0001123	1	1	1	0	0	0	0	0	0	0	0	0	0	0	0	1	1	1	0	0	0	0	1	0	0	0	7
OG0001124	2	2	2	0	0	0	0	0	0	0	0	0	0	0	0	0	0	0	0	0	0	0	0	0	0	1	7
OG0001125	1	1	1	0	0	0	0	0	1	0	0	0	0	0	1	0	0	0	1	0	0	0	0	0	0	1	7
OG0001126	1	1	1	0	0	0	0	0	0	0	0	0	0	0	0	1	1	1	0	0	0	0	1	0	0	0	7
OG0001127	0	0	0	1	1	0	0	0	0	0	1	0	0	0	0	0	0	0	0	1	1	1	0	0	0	1	7
OG0001128	0	0	0	1	1	0	0	0	0	0	1	0	0	0	1	0	0	0	0	1	1	1	0	0	0	0	7
OG0001129	0	0	0	1	1	0	0	0	0	0	1	0	0	0	1	0	0	0	0	1	1	1	0	0	0	0	7
OG0001130	0	0	0	1	1	0	0	0	0	0	1	0	0	0	1	0	0	0	0	1	1	1	0	0	0	0	7
OG0001131	0	0	0	1	1	0	0	0	0	0	1	0	0	0	1	0	0	0	0	1	1	1	0	0	0	0	7
OG0001132	0	0	0	1	1	0	0	0	0	0	1	0	0	0	1	0	0	0	0	1	1	1	0	0	0	0	7
OG0001133	0	0	0	1	1	0	0	0	0	0	1	0	0	0	1	0	0	0	0	1	1	1	0	0	0	0	7
OG0001134	0	0	0	1	1	0	0	0	0	0	1	0	0	0	1	0	0	0	0	1	1	1	0	0	0	0	7
OG0001135	0	0	0	1	1	0	0	0	0	0	1	0	0	0	0	0	0	0	0	1	1	1	0	0	0	1	7
OG0001136	0	0	0	1	1	0	0	0	0	0	1	0	0	0	1	0	0	0	0	1	1	1	0	0	0	0	7
OG0001137	0	0	0	1	1	0	0	0	0	0	1	1	0	0	0	0	0	0	0	1	1	1	0	0	0	0	7
OG0001138	0	0	0	0	0	1	1	1	0	1	0	1	0	0	0	0	0	0	0	0	0	0	0	1	1	0	7
OG0001139	0	0	0	0	0	1	1	1	0	0	0	0	0	2	1	0	0	0	0	0	0	0	0	0	0	1	7
OG0001140	0	0	0	0	0	0	0	0	1	0	0	0	2	0	0	1	1	1	1	0	0	0	0	0	0	0	7
OG0001141	0	0	0	0	0	0	0	0	0	0	2	0	0	0	0	0	0	0	0	2	0	2	0	0	0	1	7
OG0001142	0	0	0	0	0	0	0	0	0	0	0	0	7	0	0	0	0	0	0	0	0	0	0	0	0	0	7
OG0001143	0	0	0	0	0	0	0	0	0	0	0	0	6	0	1	0	0	0	0	0	0	0	0	0	0	0	7
OG0001144	0	0	0	0	0	0	0	0	0	0	0	0	3	0	0	1	1	1	0	0	0	0	1	0	0	0	7
OG0001145	0	0	0	0	0	0	0	0	0	0	0	0	0	0	0	1	1	1	0	1	1	1	1	0	0	0	7
OG0001146	0	0	0	0	0	0	0	0	0	0	0	0	0	0	0	1	3	2	0	0	0	0	1	0	0	0	7
OG0001147	1	1	1	0	0	0	0	0	1	0	0	0	1	0	0	0	0	0	1	0	0	0	0	0	0	0	6
OG0001148	2	2	2	0	0	0	0	0	0	0	0	0	0	0	0	0	0	0	0	0	0	0	0	0	0	0	6
OG0001149	1	1	1	0	0	0	0	0	1	0	0	0	0	0	0	0	0	0	2	0	0	0	0	0	0	0	6
OG0001150	1	1	1	0	0	0	0	0	1	0	0	0	1	0	0	0	0	0	1	0	0	0	0	0	0	0	6
OG0001151	1	1	1	0	0	0	0	0	1	0	0	0	1	0	0	0	0	0	1	0	0	0	0	0	0	0	6
OG0001152	2	2	2	0	0	0	0	0	0	0	0	0	0	0	0	0	0	0	0	0	0	0	0	0	0	0	6
OG0001153	1	1	1	0	0	0	0	0	1	0	0	0	0	1	0	0	0	0	1	0	0	0	0	0	0	0	6
OG0001154	0	1	1	0	0	1	1	1	0	0	0	0	0	0	1	0	0	0	0	0	0	0	0	0	0	0	6
OG0001155	0	0	1	0	0	0	0	0	1	0	0	0	0	0	0	1	1	1	0	0	0	0	1	0	0	0	6
OG0001156	0	0	0	1	1	0	0	0	0	0	1	0	0	0	0	0	0	0	0	1	1	1	0	0	0	0	6
OG0001157	0	0	0	1	1	0	0	0	0	0	1	0	0	0	0	0	0	0	0	1	1	1	0	0	0	0	6
OG0001158	0	0	0	1	1	0	0	0	0	0	1	0	0	0	0	0	0	0	0	1	1	1	0	0	0	0	6
OG0001159	0	0	0	1	1	0	0	0	0	0	1	0	0	0	0	0	0	0	0	1	1	1	0	0	0	0	6
OG0001160	0	0	0	1	1	0	0	0	0	0	1	0	0	0	0	0	0	0	0	1	1	1	0	0	0	0	6
OG0001161	0	0	0	1	1	0	0	0	0	0	1	0	0	0	0	0	0	0	0	1	1	1	0	0	0	0	6
OG0001162	0	0	0	1	1	0	0	0	0	0	1	0	0	0	0	0	0	0	0	1	1	1	0	0	0	0	6
OG0001163	0	0	0	1	1	0	0	0	0	0	1	0	0	0	0	0	0	0	0	1	1	1	0	0	0	0	6
OG0001164	0	0	0	1	1	0	0	0	0	0	1	0	0	0	1	0	0	0	0	1	1	0	0	0	0	0	6
OG0001165	0	0	0	0	0	1	1	1	0	0	0	3	0	0	0	0	0	0	0	0	0	0	0	0	0	0	6
OG0001166	0	0	0	0	0	2	2	2	0	0	0	0	0	0	0	0	0	0	0	0	0	0	0	0	0	0	6
OG0001167	0	0	0	0	0	1	1	1	0	0	0	1	0	0	1	0	0	0	0	0	0	0	0	0	0	1	6
OG0001168	0	0	0	0	0	1	1	0	0	0	0	1	0	0	0	1	1	1	0	0	0	0	0	0	0	0	6
OG0001169	0	0	0	0	0	1	1	1	0	0	0	1	0	2	0	0	0	0	0	0	0	0	0	0	0	0	6
OG0001170	0	0	0	0	0	2	2	2	0	0	0	0	0	0	0	0	0	0	0	0	0	0	0	0	0	0	6
OG0001171	0	0	0	0	0	0	0	0	1	0	0	0	0	0	0	1	1	1	1	0	0	0	1	0	0	0	6
OG0001172	0	0	0	0	0	0	0	0	1	0	0	1	0	0	0	1	1	1	0	0	0	0	1	0	0	0	6
OG0001173	0	0	0	0	0	0	0	0	1	0	0	0	0	0	0	1	1	1	1	0	0	0	1	0	0	0	6
OG0001174	0	0	0	0	0	0	0	0	1	1	0	0	0	0	0	1	1	1	0	0	0	0	1	0	0	0	6
OG0001175	0	0	0	0	0	0	0	0	1	0	0	0	0	0	0	1	1	1	1	0	0	0	1	0	0	0	6
OG0001176	0	0	0	0	0	0	0	0	1	0	0	0	0	1	0	1	1	1	1	0	0	0	0	0	0	0	6
OG0001177	0	0	0	0	0	0	0	0	2	0	0	0	0	0	0	0	0	1	2	0	0	0	1	0	0	0	6
OG0001178	0	0	0	0	0	0	0	0	0	5	0	0	0	1	0	0	0	0	0	0	0	0	0	0	0	0	6
OG0001179	0	0	0	0	0	0	0	0	0	4	0	1	0	1	0	0	0	0	0	0	0	0	0	0	0	0	6
OG0001180	0	0	0	0	0	0	0	0	0	1	0	0	0	1	0	1	1	1	0	0	0	0	1	0	0	0	6
OG0001181	0	0	0	0	0	0	0	0	0	0	1	0	5	0	0	0	0	0	0	0	0	0	0	0	0	0	6
OG0001182	0	0	0	0	0	0	0	0	0	0	1	0	0	0	0	1	1	1	0	0	0	0	1	0	0	1	6
OG0001183	0	0	0	0	0	0	0	0	0	0	0	1	0	4	1	0	0	0	0	0	0	0	0	0	0	0	6
OG0001184	0	0	0	0	0	0	0	0	0	0	0	2	2	2	0	0	0	0	0	0	0	0	0	0	0	0	6
OG0001185	0	0	0	0	0	0	0	0	0	0	0	0	1	0	1	0	0	0	4	0	0	0	0	0	0	0	6
OG0001186	0	0	0	0	0	0	0	0	0	0	0	0	2	0	0	0	0	0	1	1	1	1	0	0	0	0	6
OG0001187	0	0	0	0	0	0	0	0	0	0	0	0	0	6	0	0	0	0	0	0	0	0	0	0	0	0	6
OG0001188	0	0	0	0	0	0	0	0	0	0	0	0	0	6	0	0	0	0	0	0	0	0	0	0	0	0	6
OG0001189	0	0	0	0	0	0	0	0	0	0	0	0	0	6	0	0	0	0	0	0	0	0	0	0	0	0	6
OG0001190	1	1	1	0	0	0	0	0	0	0	0	1	1	0	0	0	0	0	0	0	0	0	0	0	0	0	5
OG0001191	1	1	1	0	0	0	0	0	1	0	0	0	0	0	0	0	0	0	1	0	0	0	0	0	0	0	5
OG0001192	1	1	1	0	0	0	0	0	0	1	0	0	0	1	0	0	0	0	0	0	0	0	0	0	0	0	5
OG0001193	1	1	1	0	0	0	0	0	1	0	0	0	0	0	0	0	0	0	1	0	0	0	0	0	0	0	5
OG0001194	1	1	1	0	0	0	0	0	1	0	0	0	0	0	0	0	0	0	1	0	0	0	0	0	0	0	5
OG0001195	1	1	1	0	0	0	0	0	0	0	0	0	0	2	0	0	0	0	0	0	0	0	0	0	0	0	5
OG0001196	1	1	1	0	0	0	0	0	1	0	0	0	0	0	0	0	0	0	1	0	0	0	0	0	0	0	5
OG0001197	1	1	1	0	0	0	0	0	1	1	0	0	0	0	0	0	0	0	0	0	0	0	0	0	0	0	5
OG0001198	1	1	1	0	0	0	0	0	1	0	0	0	0	0	0	0	0	0	1	0	0	0	0	0	0	0	5
OG0001199	0	0	1	0	0	0	0	0	0	0	0	0	0	0	0	1	1	1	0	0	0	0	1	0	0	0	5
OG0001200	0	0	0	2	2	0	0	0	0	0	0	0	0	0	1	0	0	0	0	0	0	0	0	0	0	0	5
OG0001201	0	0	0	1	1	0	0	0	0	0	0	0	0	0	0	0	0	0	0	1	1	1	0	0	0	0	5
OG0001202	0	0	0	1	1	0	0	0	0	0	0	0	0	0	0	0	0	0	0	1	1	1	0	0	0	0	5
OG0001203	0	0	0	1	1	0	0	0	0	0	0	0	0	0	0	0	0	0	0	1	1	1	0	0	0	0	5
OG0001204	0	0	0	1	1	0	0	0	0	0	0	0	0	0	0	0	0	0	0	1	1	1	0	0	0	0	5
OG0001205	0	0	0	1	1	0	0	0	0	0	1	1	0	0	1	0	0	0	0	0	0	0	0	0	0	0	5
OG0001206	0	0	0	1	1	0	0	0	0	0	1	0	0	0	1	0	0	0	0	0	0	0	0	0	0	1	5
OG0001207	0	0	0	0	0	1	1	1	0	0	0	0	0	0	0	0	0	0	0	0	0	0	0	1	1	0	5
OG0001208	0	0	0	0	0	1	1	1	0	0	0	1	0	0	0	0	0	0	0	0	0	0	1	0	0	0	5
OG0001209	0	0	0	0	0	1	1	0	0	2	0	1	0	0	0	0	0	0	0	0	0	0	0	0	0	0	5
OG0001210	0	0	0	0	0	1	1	1	0	0	0	2	0	0	0	0	0	0	0	0	0	0	0	0	0	0	5
OG0001211	0	0	0	0	0	1	1	0	0	0	0	1	0	0	1	0	0	0	0	0	0	0	0	0	0	1	5
OG0001212	0	0	0	0	0	1	1	1	0	0	0	1	0	0	0	0	0	0	0	0	0	0	0	0	0	1	5
OG0001213	0	0	0	0	0	1	1	1	0	2	0	0	0	0	0	0	0	0	0	0	0	0	0	0	0	0	5
OG0001214	0	0	0	0	0	1	1	1	0	0	0	0	0	0	0	0	0	0	0	0	0	0	0	1	1	0	5
OG0001215	0	0	0	0	0	1	1	1	0	0	1	0	0	0	0	0	0	0	0	0	0	0	0	0	0	1	5
OG0001216	0	0	0	0	0	0	0	1	0	0	0	0	0	0	0	1	1	1	0	0	0	0	1	0	0	0	5
OG0001217	0	0	0	0	0	0	0	0	1	0	0	0	0	0	0	1	1	1	0	0	0	0	1	0	0	0	5
OG0001218	0	0	0	0	0	0	0	0	1	0	1	0	1	0	0	0	0	0	1	0	0	0	1	0	0	0	5
OG0001219	0	0	0	0	0	0	0	0	1	0	0	0	0	0	0	1	1	1	0	0	0	0	1	0	0	0	5
OG0001220	0	0	0	0	0	0	0	0	1	0	0	0	0	0	0	1	1	1	0	0	0	0	1	0	0	0	5
OG0001221	0	0	0	0	0	0	0	0	0	3	0	0	0	2	0	0	0	0	0	0	0	0	0	0	0	0	5
OG0001222	0	0	0	0	0	0	0	0	0	1	0	0	0	0	0	1	1	1	0	0	0	0	1	0	0	0	5
OG0001223	0	0	0	0	0	0	0	0	0	0	1	0	0	1	0	0	0	0	0	1	1	1	0	0	0	0	5
OG0001224	0	0	0	0	0	0	0	0	0	0	1	0	0	0	0	0	0	0	0	1	1	1	0	0	0	1	5
OG0001225	0	0	0	0	0	0	0	0	0	0	0	2	1	0	1	0	0	0	0	1	0	0	0	0	0	0	5
OG0001226	0	0	0	0	0	0	0	0	0	0	0	1	0	0	0	1	1	1	0	0	0	0	1	0	0	0	5
OG0001227	0	0	0	0	0	0	0	0	0	0	0	3	0	2	0	0	0	0	0	0	0	0	0	0	0	0	5
OG0001228	0	0	0	0	0	0	0	0	0	0	0	0	5	0	0	0	0	0	0	0	0	0	0	0	0	0	5
OG0001229	0	0	0	0	0	0	0	0	0	0	0	0	5	0	0	0	0	0	0	0	0	0	0	0	0	0	5
OG0001230	0	0	0	0	0	0	0	0	0	0	0	0	1	0	0	1	1	1	0	0	0	0	1	0	0	0	5
OG0001231	0	0	0	0	0	0	0	0	0	0	0	0	1	0	0	1	1	1	0	0	0	0	1	0	0	0	5
OG0001232	0	0	0	0	0	0	0	0	0	0	0	0	1	0	0	1	1	1	0	0	0	0	1	0	0	0	5
OG0001233	0	0	0	0	0	0	0	0	0	0	0	0	1	0	0	1	1	1	0	0	0	0	1	0	0	0	5
OG0001234	0	0	0	0	0	0	0	0	0	0	0	0	0	5	0	0	0	0	0	0	0	0	0	0	0	0	5
OG0001235	0	0	0	0	0	0	0	0	0	0	0	0	0	5	0	0	0	0	0	0	0	0	0	0	0	0	5
OG0001236	0	0	0	0	0	0	0	0	0	0	0	0	0	2	0	1	1	1	0	0	0	0	0	0	0	0	5
OG0001237	0	0	0	0	0	0	0	0	0	0	0	0	0	5	0	0	0	0	0	0	0	0	0	0	0	0	5
OG0001238	0	0	0	0	0	0	0	0	0	0	0	0	0	0	3	0	0	0	0	0	0	0	0	0	0	2	5
OG0001239	0	0	0	0	0	0	0	0	0	0	0	0	0	0	2	0	0	0	0	0	0	0	0	0	0	3	5
OG0001240	0	0	0	0	0	0	0	0	0	0	0	0	0	0	0	1	1	1	1	0	0	0	1	0	0	0	5
OG0001241	0	0	0	0	0	0	0	0	0	0	0	0	0	0	0	1	1	1	0	0	0	0	2	0	0	0	5
OG0001242	0	0	0	0	0	0	0	0	0	0	0	0	0	0	0	1	1	1	1	0	0	0	1	0	0	0	5
OG0001243	0	0	0	0	0	0	0	0	0	0	0	0	0	0	0	1	1	1	1	0	0	0	1	0	0	0	5
OG0001244	0	0	0	0	0	0	0	0	0	0	0	0	0	0	0	1	1	1	1	0	0	0	1	0	0	0	5
OG0001245	1	1	1	0	0	0	0	0	1	0	0	0	0	0	0	0	0	0	0	0	0	0	0	0	0	0	4
OG0001246	1	0	0	0	0	0	0	0	0	0	1	0	0	2	0	0	0	0	0	0	0	0	0	0	0	0	4
OG0001247	1	1	1	0	0	0	0	0	1	0	0	0	0	0	0	0	0	0	0	0	0	0	0	0	0	0	4
OG0001248	0	0	0	1	0	0	0	0	0	0	0	0	0	0	0	0	0	0	0	1	1	1	0	0	0	0	4
OG0001249	0	0	0	1	1	0	0	0	0	0	0	0	0	0	1	0	0	0	0	0	0	0	0	0	0	1	4
OG0001250	0	0	0	2	2	0	0	0	0	0	0	0	0	0	0	0	0	0	0	0	0	0	0	0	0	0	4
OG0001251	0	0	0	0	0	1	1	1	0	0	0	0	0	0	0	0	0	0	0	0	0	0	0	0	0	1	4
OG0001252	0	0	0	0	0	1	1	1	0	0	0	1	0	0	0	0	0	0	0	0	0	0	0	0	0	0	4
OG0001253	0	0	0	0	0	1	1	1	0	0	0	1	0	0	0	0	0	0	0	0	0	0	0	0	0	0	4
OG0001254	0	0	0	0	0	1	1	1	0	1	0	0	0	0	0	0	0	0	0	0	0	0	0	0	0	0	4
OG0001255	0	0	0	0	0	1	1	1	0	1	0	0	0	0	0	0	0	0	0	0	0	0	0	0	0	0	4
OG0001256	0	0	0	0	0	1	1	1	0	0	0	1	0	0	0	0	0	0	0	0	0	0	0	0	0	0	4
OG0001257	0	0	0	0	0	1	1	1	0	0	0	0	0	0	0	0	0	0	0	0	0	0	0	0	0	1	4
OG0001258	0	0	0	0	0	1	1	1	0	1	0	0	0	0	0	0	0	0	0	0	0	0	0	0	0	0	4
OG0001259	0	0	0	0	0	1	1	1	0	0	0	1	0	0	0	0	0	0	0	0	0	0	0	0	0	0	4
OG0001260	0	0	0	0	0	1	1	1	0	0	0	1	0	0	0	0	0	0	0	0	0	0	0	0	0	0	4
OG0001261	0	0	0	0	0	1	1	1	0	1	0	0	0	0	0	0	0	0	0	0	0	0	0	0	0	0	4
OG0001262	0	0	0	0	0	1	1	1	0	0	0	0	0	1	0	0	0	0	0	0	0	0	0	0	0	0	4
OG0001263	0	0	0	0	0	1	1	1	0	0	0	1	0	0	0	0	0	0	0	0	0	0	0	0	0	0	4
OG0001264	0	0	0	0	0	0	0	0	2	0	0	0	0	2	0	0	0	0	0	0	0	0	0	0	0	0	4
OG0001265	0	0	0	0	0	0	0	0	1	0	0	0	0	0	0	0	0	0	0	1	1	1	0	0	0	0	4
OG0001266	0	0	0	0	0	0	0	0	1	0	0	0	1	1	0	0	0	0	1	0	0	0	0	0	0	0	4
OG0001267	0	0	0	0	0	0	0	0	1	2	0	0	0	1	0	0	0	0	0	0	0	0	0	0	0	0	4
OG0001268	0	0	0	0	0	0	0	0	1	1	1	0	0	1	0	0	0	0	0	0	0	0	0	0	0	0	4
OG0001269	0	0	0	0	0	0	0	0	0	1	0	0	0	3	0	0	0	0	0	0	0	0	0	0	0	0	4
OG0001270	0	0	0	0	0	0	0	0	0	4	0	0	0	0	0	0	0	0	0	0	0	0	0	0	0	0	4
OG0001271	0	0	0	0	0	0	0	0	0	3	0	1	0	0	0	0	0	0	0	0	0	0	0	0	0	0	4
OG0001272	0	0	0	0	0	0	0	0	0	1	0	1	0	0	0	0	0	0	0	0	0	0	0	1	1	0	4
OG0001273	0	0	0	0	0	0	0	0	0	0	1	0	0	2	0	0	0	0	1	0	0	0	0	0	0	0	4
OG0001274	0	0	0	0	0	0	0	0	0	0	0	3	0	0	0	0	0	0	1	0	0	0	0	0	0	0	4
OG0001275	0	0	0	0	0	0	0	0	0	0	0	0	4	0	0	0	0	0	0	0	0	0	0	0	0	0	4
OG0001276	0	0	0	0	0	0	0	0	0	0	0	0	4	0	0	0	0	0	0	0	0	0	0	0	0	0	4
OG0001277	0	0	0	0	0	0	0	0	0	0	0	0	1	0	0	0	0	0	0	1	1	1	0	0	0	0	4
OG0001278	0	0	0	0	0	0	0	0	0	0	0	0	4	0	0	0	0	0	0	0	0	0	0	0	0	0	4
OG0001279	0	0	0	0	0	0	0	0	0	0	0	0	0	4	0	0	0	0	0	0	0	0	0	0	0	0	4
OG0001280	0	0	0	0	0	0	0	0	0	0	0	0	0	4	0	0	0	0	0	0	0	0	0	0	0	0	4
OG0001281	0	0	0	0	0	0	0	0	0	0	0	0	0	4	0	0	0	0	0	0	0	0	0	0	0	0	4
OG0001282	0	0	0	0	0	0	0	0	0	0	0	0	0	4	0	0	0	0	0	0	0	0	0	0	0	0	4
OG0001283	0	0	0	0	0	0	0	0	0	0	0	0	0	4	0	0	0	0	0	0	0	0	0	0	0	0	4
OG0001284	0	0	0	0	0	0	0	0	0	0	0	0	0	0	1	0	0	0	0	1	1	1	0	0	0	0	4
OG0001285	0	0	0	0	0	0	0	0	0	0	0	0	0	0	1	0	0	0	0	1	1	1	0	0	0	0	4
OG0001286	0	0	0	0	0	0	0	0	0	0	0	0	0	0	1	0	0	0	0	1	1	1	0	0	0	0	4
OG0001287	0	0	0	0	0	0	0	0	0	0	0	0	0	0	1	0	0	0	0	1	1	1	0	0	0	0	4
OG0001288	0	0	0	0	0	0	0	0	0	0	0	0	0	0	0	1	1	1	0	0	0	0	1	0	0	0	4
OG0001289	0	0	0	0	0	0	0	0	0	0	0	0	0	0	0	1	1	1	0	0	0	0	1	0	0	0	4
OG0001290	0	0	0	0	0	0	0	0	0	0	0	0	0	0	0	1	1	1	0	0	0	0	1	0	0	0	4
OG0001291	0	0	0	0	0	0	0	0	0	0	0	0	0	0	0	1	1	1	0	0	0	0	1	0	0	0	4
OG0001292	0	0	0	0	0	0	0	0	0	0	0	0	0	0	0	1	1	1	0	0	0	0	1	0	0	0	4
OG0001293	0	0	0	0	0	0	0	0	0	0	0	0	0	0	0	1	1	1	0	0	0	0	1	0	0	0	4
OG0001294	0	0	0	0	0	0	0	0	0	0	0	0	0	0	0	1	1	1	0	0	0	0	1	0	0	0	4
OG0001295	0	0	0	0	0	0	0	0	0	0	0	0	0	0	0	1	1	1	0	0	0	0	1	0	0	0	4
OG0001296	0	0	0	0	0	0	0	0	0	0	0	0	0	0	0	1	1	1	0	0	0	0	1	0	0	0	4
OG0001297	0	0	0	0	0	0	0	0	0	0	0	0	0	0	0	1	1	1	0	0	0	0	1	0	0	0	4
OG0001298	0	0	0	0	0	0	0	0	0	0	0	0	0	0	0	1	1	1	0	0	0	0	1	0	0	0	4
OG0001299	0	0	0	0	0	0	0	0	0	0	0	0	0	0	0	1	1	1	0	0	0	0	1	0	0	0	4
OG0001300	0	0	0	0	0	0	0	0	0	0	0	0	0	0	0	1	1	1	0	0	0	0	1	0	0	0	4
OG0001301	0	0	0	0	0	0	0	0	0	0	0	0	0	0	0	1	1	1	0	0	0	0	1	0	0	0	4
OG0001302	0	0	0	0	0	0	0	0	0	0	0	0	0	0	0	1	1	1	0	0	0	0	1	0	0	0	4
OG0001303	0	0	0	0	0	0	0	0	0	0	0	0	0	0	0	1	1	1	0	0	0	0	1	0	0	0	4
OG0001304	0	0	0	0	0	0	0	0	0	0	0	0	0	0	0	1	1	1	0	0	0	0	1	0	0	0	4
OG0001305	0	0	0	0	0	0	0	0	0	0	0	0	0	0	0	1	1	1	0	0	0	0	1	0	0	0	4
OG0001306	0	0	0	0	0	0	0	0	0	0	0	0	0	0	0	1	1	1	0	0	0	0	1	0	0	0	4
OG0001307	0	0	0	0	0	0	0	0	0	0	0	0	0	0	0	1	1	1	0	0	0	0	1	0	0	0	4
OG0001308	0	0	0	0	0	0	0	0	0	0	0	0	0	0	0	1	1	1	0	0	0	0	1	0	0	0	4
OG0001309	0	0	0	0	0	0	0	0	0	0	0	0	0	0	0	1	1	1	0	0	0	0	1	0	0	0	4
OG0001310	0	0	0	0	0	0	0	0	0	0	0	0	0	0	0	1	1	1	0	0	0	0	1	0	0	0	4
OG0001311	0	0	0	0	0	0	0	0	0	0	0	0	0	0	0	1	1	1	0	0	0	0	1	0	0	0	4
OG0001312	0	0	0	0	0	0	0	0	0	0	0	0	0	0	0	1	1	1	0	0	0	0	1	0	0	0	4
OG0001313	0	0	0	0	0	0	0	0	0	0	0	0	0	0	0	1	1	1	0	0	0	0	1	0	0	0	4
OG0001314	0	0	0	0	0	0	0	0	0	0	0	0	0	0	0	1	1	1	0	0	0	0	1	0	0	0	4
OG0001315	0	0	0	0	0	0	0	0	0	0	0	0	0	0	0	1	1	1	0	0	0	0	1	0	0	0	4
OG0001316	0	0	0	0	0	0	0	0	0	0	0	0	0	0	0	1	1	1	0	0	0	0	1	0	0	0	4
OG0001317	0	0	0	0	0	0	0	0	0	0	0	0	0	0	0	1	1	1	0	0	0	0	1	0	0	0	4
OG0001318	0	0	0	0	0	0	0	0	0	0	0	0	0	0	0	1	1	1	0	0	0	0	1	0	0	0	4
OG0001319	0	0	0	0	0	0	0	0	0	0	0	0	0	0	0	1	1	1	0	0	0	0	1	0	0	0	4
OG0001320	0	0	0	0	0	0	0	0	0	0	0	0	0	0	0	0	1	1	0	0	0	0	0	0	0	2	4
OG0001321	0	0	0	0	0	0	0	0	0	0	0	0	0	0	0	0	0	0	4	0	0	0	0	0	0	0	4
OG0001322	1	1	1	0	0	0	0	0	0	0	0	0	0	0	0	0	0	0	0	0	0	0	0	0	0	0	3
OG0001323	1	1	1	0	0	0	0	0	0	0	0	0	0	0	0	0	0	0	0	0	0	0	0	0	0	0	3
OG0001324	1	1	1	0	0	0	0	0	0	0	0	0	0	0	0	0	0	0	0	0	0	0	0	0	0	0	3
OG0001325	1	1	1	0	0	0	0	0	0	0	0	0	0	0	0	0	0	0	0	0	0	0	0	0	0	0	3
OG0001326	1	1	1	0	0	0	0	0	0	0	0	0	0	0	0	0	0	0	0	0	0	0	0	0	0	0	3
OG0001327	1	1	1	0	0	0	0	0	0	0	0	0	0	0	0	0	0	0	0	0	0	0	0	0	0	0	3
OG0001328	1	1	1	0	0	0	0	0	0	0	0	0	0	0	0	0	0	0	0	0	0	0	0	0	0	0	3
OG0001329	1	1	1	0	0	0	0	0	0	0	0	0	0	0	0	0	0	0	0	0	0	0	0	0	0	0	3
OG0001330	1	1	1	0	0	0	0	0	0	0	0	0	0	0	0	0	0	0	0	0	0	0	0	0	0	0	3
OG0001331	1	1	1	0	0	0	0	0	0	0	0	0	0	0	0	0	0	0	0	0	0	0	0	0	0	0	3
OG0001332	1	1	1	0	0	0	0	0	0	0	0	0	0	0	0	0	0	0	0	0	0	0	0	0	0	0	3
OG0001333	1	1	1	0	0	0	0	0	0	0	0	0	0	0	0	0	0	0	0	0	0	0	0	0	0	0	3
OG0001334	1	1	1	0	0	0	0	0	0	0	0	0	0	0	0	0	0	0	0	0	0	0	0	0	0	0	3
OG0001335	1	1	1	0	0	0	0	0	0	0	0	0	0	0	0	0	0	0	0	0	0	0	0	0	0	0	3
OG0001336	1	1	1	0	0	0	0	0	0	0	0	0	0	0	0	0	0	0	0	0	0	0	0	0	0	0	3
OG0001337	1	1	1	0	0	0	0	0	0	0	0	0	0	0	0	0	0	0	0	0	0	0	0	0	0	0	3
OG0001338	1	1	1	0	0	0	0	0	0	0	0	0	0	0	0	0	0	0	0	0	0	0	0	0	0	0	3
OG0001339	1	1	1	0	0	0	0	0	0	0	0	0	0	0	0	0	0	0	0	0	0	0	0	0	0	0	3
OG0001340	1	1	1	0	0	0	0	0	0	0	0	0	0	0	0	0	0	0	0	0	0	0	0	0	0	0	3
OG0001341	1	1	1	0	0	0	0	0	0	0	0	0	0	0	0	0	0	0	0	0	0	0	0	0	0	0	3
OG0001342	1	1	1	0	0	0	0	0	0	0	0	0	0	0	0	0	0	0	0	0	0	0	0	0	0	0	3
OG0001343	1	1	1	0	0	0	0	0	0	0	0	0	0	0	0	0	0	0	0	0	0	0	0	0	0	0	3
OG0001344	1	1	1	0	0	0	0	0	0	0	0	0	0	0	0	0	0	0	0	0	0	0	0	0	0	0	3
OG0001345	1	1	1	0	0	0	0	0	0	0	0	0	0	0	0	0	0	0	0	0	0	0	0	0	0	0	3
OG0001346	1	1	1	0	0	0	0	0	0	0	0	0	0	0	0	0	0	0	0	0	0	0	0	0	0	0	3
OG0001347	1	1	1	0	0	0	0	0	0	0	0	0	0	0	0	0	0	0	0	0	0	0	0	0	0	0	3
OG0001348	1	1	1	0	0	0	0	0	0	0	0	0	0	0	0	0	0	0	0	0	0	0	0	0	0	0	3
OG0001349	1	1	1	0	0	0	0	0	0	0	0	0	0	0	0	0	0	0	0	0	0	0	0	0	0	0	3
OG0001350	1	1	1	0	0	0	0	0	0	0	0	0	0	0	0	0	0	0	0	0	0	0	0	0	0	0	3
OG0001351	1	1	1	0	0	0	0	0	0	0	0	0	0	0	0	0	0	0	0	0	0	0	0	0	0	0	3
OG0001352	1	1	1	0	0	0	0	0	0	0	0	0	0	0	0	0	0	0	0	0	0	0	0	0	0	0	3
OG0001353	1	1	1	0	0	0	0	0	0	0	0	0	0	0	0	0	0	0	0	0	0	0	0	0	0	0	3
OG0001354	1	1	1	0	0	0	0	0	0	0	0	0	0	0	0	0	0	0	0	0	0	0	0	0	0	0	3
OG0001355	1	1	1	0	0	0	0	0	0	0	0	0	0	0	0	0	0	0	0	0	0	0	0	0	0	0	3
OG0001356	1	1	1	0	0	0	0	0	0	0	0	0	0	0	0	0	0	0	0	0	0	0	0	0	0	0	3
OG0001357	0	0	0	1	1	0	0	0	1	0	0	0	0	0	0	0	0	0	0	0	0	0	0	0	0	0	3
OG0001358	0	0	0	1	1	0	0	0	0	0	0	0	0	0	1	0	0	0	0	0	0	0	0	0	0	0	3
OG0001359	0	0	0	1	1	0	0	0	0	0	0	0	0	1	0	0	0	0	0	0	0	0	0	0	0	0	3
OG0001360	0	0	0	1	1	0	0	0	0	0	1	0	0	0	0	0	0	0	0	0	0	0	0	0	0	0	3
OG0001361	0	0	0	0	0	1	1	1	0	0	0	0	0	0	0	0	0	0	0	0	0	0	0	0	0	0	3
OG0001362	0	0	0	0	0	1	1	1	0	0	0	0	0	0	0	0	0	0	0	0	0	0	0	0	0	0	3
OG0001363	0	0	0	0	0	1	1	1	0	0	0	0	0	0	0	0	0	0	0	0	0	0	0	0	0	0	3
OG0001364	0	0	0	0	0	1	1	1	0	0	0	0	0	0	0	0	0	0	0	0	0	0	0	0	0	0	3
OG0001365	0	0	0	0	0	1	1	1	0	0	0	0	0	0	0	0	0	0	0	0	0	0	0	0	0	0	3
OG0001366	0	0	0	0	0	1	1	1	0	0	0	0	0	0	0	0	0	0	0	0	0	0	0	0	0	0	3
OG0001367	0	0	0	0	0	1	1	1	0	0	0	0	0	0	0	0	0	0	0	0	0	0	0	0	0	0	3
OG0001368	0	0	0	0	0	1	1	0	0	0	0	0	1	0	0	0	0	0	0	0	0	0	0	0	0	0	3
OG0001369	0	0	0	0	0	1	1	1	0	0	0	0	0	0	0	0	0	0	0	0	0	0	0	0	0	0	3
OG0001370	0	0	0	0	0	1	1	1	0	0	0	0	0	0	0	0	0	0	0	0	0	0	0	0	0	0	3
OG0001371	0	0	0	0	0	1	1	1	0	0	0	0	0	0	0	0	0	0	0	0	0	0	0	0	0	0	3
OG0001372	0	0	0	0	0	1	1	1	0	0	0	0	0	0	0	0	0	0	0	0	0	0	0	0	0	0	3
OG0001373	0	0	0	0	0	1	1	1	0	0	0	0	0	0	0	0	0	0	0	0	0	0	0	0	0	0	3
OG0001374	0	0	0	0	0	1	1	1	0	0	0	0	0	0	0	0	0	0	0	0	0	0	0	0	0	0	3
OG0001375	0	0	0	0	0	1	1	1	0	0	0	0	0	0	0	0	0	0	0	0	0	0	0	0	0	0	3
OG0001376	0	0	0	0	0	1	1	0	0	0	0	0	1	0	0	0	0	0	0	0	0	0	0	0	0	0	3
OG0001377	0	0	0	0	0	1	1	1	0	0	0	0	0	0	0	0	0	0	0	0	0	0	0	0	0	0	3
OG0001378	0	0	0	0	0	1	1	1	0	0	0	0	0	0	0	0	0	0	0	0	0	0	0	0	0	0	3
OG0001379	0	0	0	0	0	1	1	1	0	0	0	0	0	0	0	0	0	0	0	0	0	0	0	0	0	0	3
OG0001380	0	0	0	0	0	1	1	1	0	0	0	0	0	0	0	0	0	0	0	0	0	0	0	0	0	0	3
OG0001381	0	0	0	0	0	1	1	1	0	0	0	0	0	0	0	0	0	0	0	0	0	0	0	0	0	0	3
OG0001382	0	0	0	0	0	1	1	1	0	0	0	0	0	0	0	0	0	0	0	0	0	0	0	0	0	0	3
OG0001383	0	0	0	0	0	1	1	1	0	0	0	0	0	0	0	0	0	0	0	0	0	0	0	0	0	0	3
OG0001384	0	0	0	0	0	1	1	1	0	0	0	0	0	0	0	0	0	0	0	0	0	0	0	0	0	0	3
OG0001385	0	0	0	0	0	1	1	1	0	0	0	0	0	0	0	0	0	0	0	0	0	0	0	0	0	0	3
OG0001386	0	0	0	0	0	1	1	1	0	0	0	0	0	0	0	0	0	0	0	0	0	0	0	0	0	0	3
OG0001387	0	0	0	0	0	1	1	1	0	0	0	0	0	0	0	0	0	0	0	0	0	0	0	0	0	0	3
OG0001388	0	0	0	0	0	1	1	1	0	0	0	0	0	0	0	0	0	0	0	0	0	0	0	0	0	0	3
OG0001389	0	0	0	0	0	1	1	1	0	0	0	0	0	0	0	0	0	0	0	0	0	0	0	0	0	0	3
OG0001390	0	0	0	0	0	1	1	1	0	0	0	0	0	0	0	0	0	0	0	0	0	0	0	0	0	0	3
OG0001391	0	0	0	0	0	1	1	1	0	0	0	0	0	0	0	0	0	0	0	0	0	0	0	0	0	0	3
OG0001392	0	0	0	0	0	1	1	1	0	0	0	0	0	0	0	0	0	0	0	0	0	0	0	0	0	0	3
OG0001393	0	0	0	0	0	1	1	1	0	0	0	0	0	0	0	0	0	0	0	0	0	0	0	0	0	0	3
OG0001394	0	0	0	0	0	1	1	1	0	0	0	0	0	0	0	0	0	0	0	0	0	0	0	0	0	0	3
OG0001395	0	0	0	0	0	1	1	1	0	0	0	0	0	0	0	0	0	0	0	0	0	0	0	0	0	0	3
OG0001396	0	0	0	0	0	1	1	1	0	0	0	0	0	0	0	0	0	0	0	0	0	0	0	0	0	0	3
OG0001397	0	0	0	0	0	1	1	1	0	0	0	0	0	0	0	0	0	0	0	0	0	0	0	0	0	0	3
OG0001398	0	0	0	0	0	1	1	1	0	0	0	0	0	0	0	0	0	0	0	0	0	0	0	0	0	0	3
OG0001399	0	0	0	0	0	1	1	1	0	0	0	0	0	0	0	0	0	0	0	0	0	0	0	0	0	0	3
OG0001400	0	0	0	0	0	1	1	1	0	0	0	0	0	0	0	0	0	0	0	0	0	0	0	0	0	0	3
OG0001401	0	0	0	0	0	1	1	1	0	0	0	0	0	0	0	0	0	0	0	0	0	0	0	0	0	0	3
OG0001402	0	0	0	0	0	1	1	1	0	0	0	0	0	0	0	0	0	0	0	0	0	0	0	0	0	0	3
OG0001403	0	0	0	0	0	1	1	1	0	0	0	0	0	0	0	0	0	0	0	0	0	0	0	0	0	0	3
OG0001404	0	0	0	0	0	1	1	1	0	0	0	0	0	0	0	0	0	0	0	0	0	0	0	0	0	0	3
OG0001405	0	0	0	0	0	1	1	1	0	0	0	0	0	0	0	0	0	0	0	0	0	0	0	0	0	0	3
OG0001406	0	0	0	0	0	1	1	1	0	0	0	0	0	0	0	0	0	0	0	0	0	0	0	0	0	0	3
OG0001407	0	0	0	0	0	1	1	1	0	0	0	0	0	0	0	0	0	0	0	0	0	0	0	0	0	0	3
OG0001408	0	0	0	0	0	1	1	1	0	0	0	0	0	0	0	0	0	0	0	0	0	0	0	0	0	0	3
OG0001409	0	0	0	0	0	1	1	1	0	0	0	0	0	0	0	0	0	0	0	0	0	0	0	0	0	0	3
OG0001410	0	0	0	0	0	1	1	1	0	0	0	0	0	0	0	0	0	0	0	0	0	0	0	0	0	0	3
OG0001411	0	0	0	0	0	1	1	1	0	0	0	0	0	0	0	0	0	0	0	0	0	0	0	0	0	0	3
OG0001412	0	0	0	0	0	1	1	1	0	0	0	0	0	0	0	0	0	0	0	0	0	0	0	0	0	0	3
OG0001413	0	0	0	0	0	1	1	1	0	0	0	0	0	0	0	0	0	0	0	0	0	0	0	0	0	0	3
OG0001414	0	0	0	0	0	1	1	1	0	0	0	0	0	0	0	0	0	0	0	0	0	0	0	0	0	0	3
OG0001415	0	0	0	0	0	1	1	1	0	0	0	0	0	0	0	0	0	0	0	0	0	0	0	0	0	0	3
OG0001416	0	0	0	0	0	1	1	1	0	0	0	0	0	0	0	0	0	0	0	0	0	0	0	0	0	0	3
OG0001417	0	0	0	0	0	1	1	1	0	0	0	0	0	0	0	0	0	0	0	0	0	0	0	0	0	0	3
OG0001418	0	0	0	0	0	1	1	1	0	0	0	0	0	0	0	0	0	0	0	0	0	0	0	0	0	0	3
OG0001419	0	0	0	0	0	1	1	1	0	0	0	0	0	0	0	0	0	0	0	0	0	0	0	0	0	0	3
OG0001420	0	0	0	0	0	1	1	1	0	0	0	0	0	0	0	0	0	0	0	0	0	0	0	0	0	0	3
OG0001421	0	0	0	0	0	1	1	1	0	0	0	0	0	0	0	0	0	0	0	0	0	0	0	0	0	0	3
OG0001422	0	0	0	0	0	1	1	1	0	0	0	0	0	0	0	0	0	0	0	0	0	0	0	0	0	0	3
OG0001423	0	0	0	0	0	1	1	1	0	0	0	0	0	0	0	0	0	0	0	0	0	0	0	0	0	0	3
OG0001424	0	0	0	0	0	1	1	1	0	0	0	0	0	0	0	0	0	0	0	0	0	0	0	0	0	0	3
OG0001425	0	0	0	0	0	1	1	1	0	0	0	0	0	0	0	0	0	0	0	0	0	0	0	0	0	0	3
OG0001426	0	0	0	0	0	1	1	1	0	0	0	0	0	0	0	0	0	0	0	0	0	0	0	0	0	0	3
OG0001427	0	0	0	0	0	1	1	1	0	0	0	0	0	0	0	0	0	0	0	0	0	0	0	0	0	0	3
OG0001428	0	0	0	0	0	1	1	1	0	0	0	0	0	0	0	0	0	0	0	0	0	0	0	0	0	0	3
OG0001429	0	0	0	0	0	1	1	1	0	0	0	0	0	0	0	0	0	0	0	0	0	0	0	0	0	0	3
OG0001430	0	0	0	0	0	1	1	1	0	0	0	0	0	0	0	0	0	0	0	0	0	0	0	0	0	0	3
OG0001431	0	0	0	0	0	1	1	1	0	0	0	0	0	0	0	0	0	0	0	0	0	0	0	0	0	0	3
OG0001432	0	0	0	0	0	1	1	1	0	0	0	0	0	0	0	0	0	0	0	0	0	0	0	0	0	0	3
OG0001433	0	0	0	0	0	1	1	1	0	0	0	0	0	0	0	0	0	0	0	0	0	0	0	0	0	0	3
OG0001434	0	0	0	0	0	1	1	1	0	0	0	0	0	0	0	0	0	0	0	0	0	0	0	0	0	0	3
OG0001435	0	0	0	0	0	1	1	1	0	0	0	0	0	0	0	0	0	0	0	0	0	0	0	0	0	0	3
OG0001436	0	0	0	0	0	1	1	1	0	0	0	0	0	0	0	0	0	0	0	0	0	0	0	0	0	0	3
OG0001437	0	0	0	0	0	1	1	1	0	0	0	0	0	0	0	0	0	0	0	0	0	0	0	0	0	0	3
OG0001438	0	0	0	0	0	1	1	1	0	0	0	0	0	0	0	0	0	0	0	0	0	0	0	0	0	0	3
OG0001439	0	0	0	0	0	1	1	1	0	0	0	0	0	0	0	0	0	0	0	0	0	0	0	0	0	0	3
OG0001440	0	0	0	0	0	1	1	1	0	0	0	0	0	0	0	0	0	0	0	0	0	0	0	0	0	0	3
OG0001441	0	0	0	0	0	1	1	1	0	0	0	0	0	0	0	0	0	0	0	0	0	0	0	0	0	0	3
OG0001442	0	0	0	0	0	1	1	1	0	0	0	0	0	0	0	0	0	0	0	0	0	0	0	0	0	0	3
OG0001443	0	0	0	0	0	1	1	1	0	0	0	0	0	0	0	0	0	0	0	0	0	0	0	0	0	0	3
OG0001444	0	0	0	0	0	1	1	1	0	0	0	0	0	0	0	0	0	0	0	0	0	0	0	0	0	0	3
OG0001445	0	0	0	0	0	1	1	1	0	0	0	0	0	0	0	0	0	0	0	0	0	0	0	0	0	0	3
OG0001446	0	0	0	0	0	1	1	1	0	0	0	0	0	0	0	0	0	0	0	0	0	0	0	0	0	0	3
OG0001447	0	0	0	0	0	1	1	1	0	0	0	0	0	0	0	0	0	0	0	0	0	0	0	0	0	0	3
OG0001448	0	0	0	0	0	1	1	1	0	0	0	0	0	0	0	0	0	0	0	0	0	0	0	0	0	0	3
OG0001449	0	0	0	0	0	1	1	1	0	0	0	0	0	0	0	0	0	0	0	0	0	0	0	0	0	0	3
OG0001450	0	0	0	0	0	1	1	1	0	0	0	0	0	0	0	0	0	0	0	0	0	0	0	0	0	0	3
OG0001451	0	0	0	0	0	1	1	1	0	0	0	0	0	0	0	0	0	0	0	0	0	0	0	0	0	0	3
OG0001452	0	0	0	0	0	1	1	1	0	0	0	0	0	0	0	0	0	0	0	0	0	0	0	0	0	0	3
OG0001453	0	0	0	0	0	1	1	1	0	0	0	0	0	0	0	0	0	0	0	0	0	0	0	0	0	0	3
OG0001454	0	0	0	0	0	1	1	1	0	0	0	0	0	0	0	0	0	0	0	0	0	0	0	0	0	0	3
OG0001455	0	0	0	0	0	1	1	1	0	0	0	0	0	0	0	0	0	0	0	0	0	0	0	0	0	0	3
OG0001456	0	0	0	0	0	1	1	1	0	0	0	0	0	0	0	0	0	0	0	0	0	0	0	0	0	0	3
OG0001457	0	0	0	0	0	1	1	1	0	0	0	0	0	0	0	0	0	0	0	0	0	0	0	0	0	0	3
OG0001458	0	0	0	0	0	1	1	1	0	0	0	0	0	0	0	0	0	0	0	0	0	0	0	0	0	0	3
OG0001459	0	0	0	0	0	1	1	1	0	0	0	0	0	0	0	0	0	0	0	0	0	0	0	0	0	0	3
OG0001460	0	0	0	0	0	1	1	1	0	0	0	0	0	0	0	0	0	0	0	0	0	0	0	0	0	0	3
OG0001461	0	0	0	0	0	1	1	1	0	0	0	0	0	0	0	0	0	0	0	0	0	0	0	0	0	0	3
OG0001462	0	0	0	0	0	1	1	1	0	0	0	0	0	0	0	0	0	0	0	0	0	0	0	0	0	0	3
OG0001463	0	0	0	0	0	1	1	1	0	0	0	0	0	0	0	0	0	0	0	0	0	0	0	0	0	0	3
OG0001464	0	0	0	0	0	1	1	1	0	0	0	0	0	0	0	0	0	0	0	0	0	0	0	0	0	0	3
OG0001465	0	0	0	0	0	1	1	1	0	0	0	0	0	0	0	0	0	0	0	0	0	0	0	0	0	0	3
OG0001466	0	0	0	0	0	1	1	1	0	0	0	0	0	0	0	0	0	0	0	0	0	0	0	0	0	0	3
OG0001467	0	0	0	0	0	1	1	1	0	0	0	0	0	0	0	0	0	0	0	0	0	0	0	0	0	0	3
OG0001468	0	0	0	0	0	1	1	1	0	0	0	0	0	0	0	0	0	0	0	0	0	0	0	0	0	0	3
OG0001469	0	0	0	0	0	1	1	1	0	0	0	0	0	0	0	0	0	0	0	0	0	0	0	0	0	0	3
OG0001470	0	0	0	0	0	1	1	1	0	0	0	0	0	0	0	0	0	0	0	0	0	0	0	0	0	0	3
OG0001471	0	0	0	0	0	1	1	1	0	0	0	0	0	0	0	0	0	0	0	0	0	0	0	0	0	0	3
OG0001472	0	0	0	0	0	1	1	1	0	0	0	0	0	0	0	0	0	0	0	0	0	0	0	0	0	0	3
OG0001473	0	0	0	0	0	1	1	1	0	0	0	0	0	0	0	0	0	0	0	0	0	0	0	0	0	0	3
OG0001474	0	0	0	0	0	1	1	1	0	0	0	0	0	0	0	0	0	0	0	0	0	0	0	0	0	0	3
OG0001475	0	0	0	0	0	1	1	1	0	0	0	0	0	0	0	0	0	0	0	0	0	0	0	0	0	0	3
OG0001476	0	0	0	0	0	1	1	1	0	0	0	0	0	0	0	0	0	0	0	0	0	0	0	0	0	0	3
OG0001477	0	0	0	0	0	1	1	1	0	0	0	0	0	0	0	0	0	0	0	0	0	0	0	0	0	0	3
OG0001478	0	0	0	0	0	1	1	1	0	0	0	0	0	0	0	0	0	0	0	0	0	0	0	0	0	0	3
OG0001479	0	0	0	0	0	1	1	1	0	0	0	0	0	0	0	0	0	0	0	0	0	0	0	0	0	0	3
OG0001480	0	0	0	0	0	1	1	1	0	0	0	0	0	0	0	0	0	0	0	0	0	0	0	0	0	0	3
OG0001481	0	0	0	0	0	1	1	1	0	0	0	0	0	0	0	0	0	0	0	0	0	0	0	0	0	0	3
OG0001482	0	0	0	0	0	1	1	1	0	0	0	0	0	0	0	0	0	0	0	0	0	0	0	0	0	0	3
OG0001483	0	0	0	0	0	1	1	1	0	0	0	0	0	0	0	0	0	0	0	0	0	0	0	0	0	0	3
OG0001484	0	0	0	0	0	1	1	1	0	0	0	0	0	0	0	0	0	0	0	0	0	0	0	0	0	0	3
OG0001485	0	0	0	0	0	1	1	1	0	0	0	0	0	0	0	0	0	0	0	0	0	0	0	0	0	0	3
OG0001486	0	0	0	0	0	1	1	1	0	0	0	0	0	0	0	0	0	0	0	0	0	0	0	0	0	0	3
OG0001487	0	0	0	0	0	1	1	1	0	0	0	0	0	0	0	0	0	0	0	0	0	0	0	0	0	0	3
OG0001488	0	0	0	0	0	1	1	0	0	0	0	0	1	0	0	0	0	0	0	0	0	0	0	0	0	0	3
OG0001489	0	0	0	0	0	1	1	1	0	0	0	0	0	0	0	0	0	0	0	0	0	0	0	0	0	0	3
OG0001490	0	0	0	0	0	1	1	1	0	0	0	0	0	0	0	0	0	0	0	0	0	0	0	0	0	0	3
OG0001491	0	0	0	0	0	1	1	1	0	0	0	0	0	0	0	0	0	0	0	0	0	0	0	0	0	0	3
OG0001492	0	0	0	0	0	1	1	1	0	0	0	0	0	0	0	0	0	0	0	0	0	0	0	0	0	0	3
OG0001493	0	0	0	0	0	1	1	1	0	0	0	0	0	0	0	0	0	0	0	0	0	0	0	0	0	0	3
OG0001494	0	0	0	0	0	1	1	1	0	0	0	0	0	0	0	0	0	0	0	0	0	0	0	0	0	0	3
OG0001495	0	0	0	0	0	1	1	1	0	0	0	0	0	0	0	0	0	0	0	0	0	0	0	0	0	0	3
OG0001496	0	0	0	0	0	0	0	0	1	0	0	0	0	0	1	0	0	0	1	0	0	0	0	0	0	0	3
OG0001497	0	0	0	0	0	0	0	0	1	0	0	0	1	1	0	0	0	0	0	0	0	0	0	0	0	0	3
OG0001498	0	0	0	0	0	0	0	0	1	0	0	0	0	1	0	0	0	0	1	0	0	0	0	0	0	0	3
OG0001499	0	0	0	0	0	0	0	0	1	1	0	0	0	0	0	0	0	0	1	0	0	0	0	0	0	0	3
OG0001500	0	0	0	0	0	0	0	0	1	0	1	0	1	0	0	0	0	0	0	0	0	0	0	0	0	0	3
OG0001501	0	0	0	0	0	0	0	0	1	0	0	0	0	1	0	0	0	0	1	0	0	0	0	0	0	0	3
OG0001502	0	0	0	0	0	0	0	0	1	0	0	0	1	0	0	0	0	0	1	0	0	0	0	0	0	0	3
OG0001503	0	0	0	0	0	0	0	0	1	0	0	0	0	1	0	0	0	0	1	0	0	0	0	0	0	0	3
OG0001504	0	0	0	0	0	0	0	0	1	0	0	0	1	0	0	0	0	0	1	0	0	0	0	0	0	0	3
OG0001505	0	0	0	0	0	0	0	0	1	0	0	0	1	0	0	0	0	0	1	0	0	0	0	0	0	0	3
OG0001506	0	0	0	0	0	0	0	0	0	1	0	0	2	0	0	0	0	0	0	0	0	0	0	0	0	0	3
OG0001507	0	0	0	0	0	0	0	0	0	3	0	0	0	0	0	0	0	0	0	0	0	0	0	0	0	0	3
OG0001508	0	0	0	0	0	0	0	0	0	3	0	0	0	0	0	0	0	0	0	0	0	0	0	0	0	0	3
OG0001509	0	0	0	0	0	0	0	0	0	3	0	0	0	0	0	0	0	0	0	0	0	0	0	0	0	0	3
OG0001510	0	0	0	0	0	0	0	0	0	1	0	0	0	2	0	0	0	0	0	0	0	0	0	0	0	0	3
OG0001511	0	0	0	0	0	0	0	0	0	2	0	0	0	1	0	0	0	0	0	0	0	0	0	0	0	0	3
OG0001512	0	0	0	0	0	0	0	0	0	1	0	0	0	1	0	0	0	0	0	0	0	0	0	0	0	1	3
OG0001513	0	0	0	0	0	0	0	0	0	3	0	0	0	0	0	0	0	0	0	0	0	0	0	0	0	0	3
OG0001514	0	0	0	0	0	0	0	0	0	1	0	0	0	2	0	0	0	0	0	0	0	0	0	0	0	0	3
OG0001515	0	0	0	0	0	0	0	0	0	1	0	1	0	1	0	0	0	0	0	0	0	0	0	0	0	0	3
OG0001516	0	0	0	0	0	0	0	0	0	2	0	0	0	1	0	0	0	0	0	0	0	0	0	0	0	0	3
OG0001517	0	0	0	0	0	0	0	0	0	0	2	0	0	0	0	0	0	0	1	0	0	0	0	0	0	0	3
OG0001518	0	0	0	0	0	0	0	0	0	0	3	0	0	0	0	0	0	0	0	0	0	0	0	0	0	0	3
OG0001519	0	0	0	0	0	0	0	0	0	0	1	0	2	0	0	0	0	0	0	0	0	0	0	0	0	0	3
OG0001520	0	0	0	0	0	0	0	0	0	0	2	0	1	0	0	0	0	0	0	0	0	0	0	0	0	0	3
OG0001521	0	0	0	0	0	0	0	0	0	0	2	0	1	0	0	0	0	0	0	0	0	0	0	0	0	0	3
OG0001522	0	0	0	0	0	0	0	0	0	0	0	1	0	0	0	0	0	0	0	0	0	0	0	1	1	0	3
OG0001523	0	0	0	0	0	0	0	0	0	0	0	1	0	0	0	0	0	0	0	0	0	0	0	1	1	0	3
OG0001524	0	0	0	0	0	0	0	0	0	0	0	0	3	0	0	0	0	0	0	0	0	0	0	0	0	0	3
OG0001525	0	0	0	0	0	0	0	0	0	0	0	0	3	0	0	0	0	0	0	0	0	0	0	0	0	0	3
OG0001526	0	0	0	0	0	0	0	0	0	0	0	0	1	0	0	0	0	0	0	0	0	0	0	1	1	0	3
OG0001527	0	0	0	0	0	0	0	0	0	0	0	0	0	1	1	0	0	0	0	0	0	0	0	0	0	1	3
OG0001528	0	0	0	0	0	0	0	0	0	0	0	0	0	3	0	0	0	0	0	0	0	0	0	0	0	0	3
OG0001529	0	0	0	0	0	0	0	0	0	0	0	0	0	3	0	0	0	0	0	0	0	0	0	0	0	0	3
OG0001530	0	0	0	0	0	0	0	0	0	0	0	0	0	3	0	0	0	0	0	0	0	0	0	0	0	0	3
OG0001531	0	0	0	0	0	0	0	0	0	0	0	0	0	1	0	0	0	0	0	0	0	0	0	1	1	0	3
OG0001532	0	0	0	0	0	0	0	0	0	0	0	0	0	0	1	0	0	0	2	0	0	0	0	0	0	0	3
OG0001533	0	0	0	0	0	0	0	0	0	0	0	0	0	0	2	0	0	0	0	0	0	0	0	0	0	1	3
OG0001534	0	0	0	0	0	0	0	0	0	0	0	0	0	0	0	1	1	1	0	0	0	0	0	0	0	0	3
OG0001535	0	0	0	0	0	0	0	0	0	0	0	0	0	0	0	1	1	1	0	0	0	0	0	0	0	0	3
OG0001536	0	0	0	0	0	0	0	0	0	0	0	0	0	0	0	1	1	1	0	0	0	0	0	0	0	0	3
OG0001537	0	0	0	0	0	0	0	0	0	0	0	0	0	0	0	1	1	1	0	0	0	0	0	0	0	0	3
OG0001538	0	0	0	0	0	0	0	0	0	0	0	0	0	0	0	1	1	1	0	0	0	0	0	0	0	0	3
OG0001539	0	0	0	0	0	0	0	0	0	0	0	0	0	0	0	1	1	1	0	0	0	0	0	0	0	0	3
OG0001540	0	0	0	0	0	0	0	0	0	0	0	0	0	0	0	1	1	1	0	0	0	0	0	0	0	0	3
OG0001541	0	0	0	0	0	0	0	0	0	0	0	0	0	0	0	1	1	1	0	0	0	0	0	0	0	0	3
OG0001542	0	0	0	0	0	0	0	0	0	0	0	0	0	0	0	1	1	1	0	0	0	0	0	0	0	0	3
OG0001543	0	0	0	0	0	0	0	0	0	0	0	0	0	0	0	1	1	1	0	0	0	0	0	0	0	0	3
OG0001544	0	0	0	0	0	0	0	0	0	0	0	0	0	0	0	0	1	1	0	0	0	0	1	0	0	0	3
OG0001545	0	0	0	0	0	0	0	0	0	0	0	0	0	0	0	0	0	0	0	1	1	1	0	0	0	0	3
OG0001546	0	0	0	0	0	0	0	0	0	0	0	0	0	0	0	0	0	0	0	1	1	1	0	0	0	0	3
OG0001547	0	0	0	0	0	0	0	0	0	0	0	0	0	0	0	0	0	0	0	1	1	1	0	0	0	0	3
OG0001548	0	0	0	0	0	0	0	0	0	0	0	0	0	0	0	0	0	0	0	1	1	1	0	0	0	0	3
OG0001549	0	0	0	0	0	0	0	0	0	0	0	0	0	0	0	0	0	0	0	1	1	1	0	0	0	0	3
OG0001550	0	0	0	0	0	0	0	0	0	0	0	0	0	0	0	0	0	0	0	1	1	1	0	0	0	0	3
OG0001551	0	0	0	0	0	0	0	0	0	0	0	0	0	0	0	0	0	0	0	1	1	1	0	0	0	0	3
OG0001552	0	0	0	0	0	0	0	0	0	0	0	0	0	0	0	0	0	0	0	1	1	1	0	0	0	0	3
OG0001553	0	0	0	0	0	0	0	0	0	0	0	0	0	0	0	0	0	0	0	1	1	1	0	0	0	0	3
OG0001554	0	0	0	0	0	0	0	0	0	0	0	0	0	0	0	0	0	0	0	1	1	1	0	0	0	0	3
OG0001555	0	0	0	0	0	0	0	0	0	0	0	0	0	0	0	0	0	0	0	1	1	1	0	0	0	0	3
OG0001556	0	0	0	0	0	0	0	0	0	0	0	0	0	0	0	0	0	0	0	1	1	1	0	0	0	0	3
OG0001557	1	0	0	0	0	0	0	0	0	0	1	0	0	0	0	0	0	0	0	0	0	0	0	0	0	0	2
OG0001558	1	0	1	0	0	0	0	0	0	0	0	0	0	0	0	0	0	0	0	0	0	0	0	0	0	0	2
OG0001559	0	0	0	1	1	0	0	0	0	0	0	0	0	0	0	0	0	0	0	0	0	0	0	0	0	0	2
OG0001560	0	0	0	1	1	0	0	0	0	0	0	0	0	0	0	0	0	0	0	0	0	0	0	0	0	0	2
OG0001561	0	0	0	1	1	0	0	0	0	0	0	0	0	0	0	0	0	0	0	0	0	0	0	0	0	0	2
OG0001562	0	0	0	1	1	0	0	0	0	0	0	0	0	0	0	0	0	0	0	0	0	0	0	0	0	0	2
OG0001563	0	0	0	1	1	0	0	0	0	0	0	0	0	0	0	0	0	0	0	0	0	0	0	0	0	0	2
OG0001564	0	0	0	1	1	0	0	0	0	0	0	0	0	0	0	0	0	0	0	0	0	0	0	0	0	0	2
OG0001565	0	0	0	0	0	1	1	0	0	0	0	0	0	0	0	0	0	0	0	0	0	0	0	0	0	0	2
OG0001566	0	0	0	0	0	1	1	0	0	0	0	0	0	0	0	0	0	0	0	0	0	0	0	0	0	0	2
OG0001567	0	0	0	0	0	1	1	0	0	0	0	0	0	0	0	0	0	0	0	0	0	0	0	0	0	0	2
OG0001568	0	0	0	0	0	1	1	0	0	0	0	0	0	0	0	0	0	0	0	0	0	0	0	0	0	0	2
OG0001569	0	0	0	0	0	1	1	0	0	0	0	0	0	0	0	0	0	0	0	0	0	0	0	0	0	0	2
OG0001570	0	0	0	0	0	1	1	0	0	0	0	0	0	0	0	0	0	0	0	0	0	0	0	0	0	0	2
OG0001571	0	0	0	0	0	1	1	0	0	0	0	0	0	0	0	0	0	0	0	0	0	0	0	0	0	0	2
OG0001572	0	0	0	0	0	1	1	0	0	0	0	0	0	0	0	0	0	0	0	0	0	0	0	0	0	0	2
OG0001573	0	0	0	0	0	1	1	0	0	0	0	0	0	0	0	0	0	0	0	0	0	0	0	0	0	0	2
OG0001574	0	0	0	0	0	1	1	0	0	0	0	0	0	0	0	0	0	0	0	0	0	0	0	0	0	0	2
OG0001575	0	0	0	0	0	1	1	0	0	0	0	0	0	0	0	0	0	0	0	0	0	0	0	0	0	0	2
OG0001576	0	0	0	0	0	1	1	0	0	0	0	0	0	0	0	0	0	0	0	0	0	0	0	0	0	0	2
OG0001577	0	0	0	0	0	1	0	1	0	0	0	0	0	0	0	0	0	0	0	0	0	0	0	0	0	0	2
OG0001578	0	0	0	0	0	1	1	0	0	0	0	0	0	0	0	0	0	0	0	0	0	0	0	0	0	0	2
OG0001579	0	0	0	0	0	1	1	0	0	0	0	0	0	0	0	0	0	0	0	0	0	0	0	0	0	0	2
OG0001580	0	0	0	0	0	1	1	0	0	0	0	0	0	0	0	0	0	0	0	0	0	0	0	0	0	0	2
OG0001581	0	0	0	0	0	1	1	0	0	0	0	0	0	0	0	0	0	0	0	0	0	0	0	0	0	0	2
OG0001582	0	0	0	0	0	1	1	0	0	0	0	0	0	0	0	0	0	0	0	0	0	0	0	0	0	0	2
OG0001583	0	0	0	0	0	1	1	0	0	0	0	0	0	0	0	0	0	0	0	0	0	0	0	0	0	0	2
OG0001584	0	0	0	0	0	1	1	0	0	0	0	0	0	0	0	0	0	0	0	0	0	0	0	0	0	0	2
OG0001585	0	0	0	0	0	1	1	0	0	0	0	0	0	0	0	0	0	0	0	0	0	0	0	0	0	0	2
OG0001586	0	0	0	0	0	1	1	0	0	0	0	0	0	0	0	0	0	0	0	0	0	0	0	0	0	0	2
OG0001587	0	0	0	0	0	1	1	0	0	0	0	0	0	0	0	0	0	0	0	0	0	0	0	0	0	0	2
OG0001588	0	0	0	0	0	1	1	0	0	0	0	0	0	0	0	0	0	0	0	0	0	0	0	0	0	0	2
OG0001589	0	0	0	0	0	1	1	0	0	0	0	0	0	0	0	0	0	0	0	0	0	0	0	0	0	0	2
OG0001590	0	0	0	0	0	1	1	0	0	0	0	0	0	0	0	0	0	0	0	0	0	0	0	0	0	0	2
OG0001591	0	0	0	0	0	1	1	0	0	0	0	0	0	0	0	0	0	0	0	0	0	0	0	0	0	0	2
OG0001592	0	0	0	0	0	1	1	0	0	0	0	0	0	0	0	0	0	0	0	0	0	0	0	0	0	0	2
OG0001593	0	0	0	0	0	1	1	0	0	0	0	0	0	0	0	0	0	0	0	0	0	0	0	0	0	0	2
OG0001594	0	0	0	0	0	1	1	0	0	0	0	0	0	0	0	0	0	0	0	0	0	0	0	0	0	0	2
OG0001595	0	0	0	0	0	1	1	0	0	0	0	0	0	0	0	0	0	0	0	0	0	0	0	0	0	0	2
OG0001596	0	0	0	0	0	1	1	0	0	0	0	0	0	0	0	0	0	0	0	0	0	0	0	0	0	0	2
OG0001597	0	0	0	0	0	1	1	0	0	0	0	0	0	0	0	0	0	0	0	0	0	0	0	0	0	0	2
OG0001598	0	0	0	0	0	1	0	1	0	0	0	0	0	0	0	0	0	0	0	0	0	0	0	0	0	0	2
OG0001599	0	0	0	0	0	1	0	1	0	0	0	0	0	0	0	0	0	0	0	0	0	0	0	0	0	0	2
OG0001600	0	0	0	0	0	1	1	0	0	0	0	0	0	0	0	0	0	0	0	0	0	0	0	0	0	0	2
OG0001601	0	0	0	0	0	0	1	1	0	0	0	0	0	0	0	0	0	0	0	0	0	0	0	0	0	0	2
OG0001602	0	0	0	0	0	0	0	1	0	0	0	1	0	0	0	0	0	0	0	0	0	0	0	0	0	0	2
OG0001603	0	0	0	0	0	0	0	1	0	0	0	0	1	0	0	0	0	0	0	0	0	0	0	0	0	0	2
OG0001604	0	0	0	0	0	0	0	2	0	0	0	0	0	0	0	0	0	0	0	0	0	0	0	0	0	0	2
OG0001605	0	0	0	0	0	0	0	1	0	0	0	1	0	0	0	0	0	0	0	0	0	0	0	0	0	0	2
OG0001606	0	0	0	0	0	0	0	0	1	0	0	0	0	0	0	0	0	0	1	0	0	0	0	0	0	0	2
OG0001607	0	0	0	0	0	0	0	0	1	0	0	0	0	0	0	0	0	0	1	0	0	0	0	0	0	0	2
OG0001608	0	0	0	0	0	0	0	0	1	0	0	0	0	0	0	0	0	0	1	0	0	0	0	0	0	0	2
OG0001609	0	0	0	0	0	0	0	0	1	0	0	0	0	0	0	0	0	0	1	0	0	0	0	0	0	0	2
OG0001610	0	0	0	0	0	0	0	0	1	0	0	0	0	0	0	0	0	0	1	0	0	0	0	0	0	0	2
OG0001611	0	0	0	0	0	0	0	0	1	0	0	0	0	0	0	0	0	0	1	0	0	0	0	0	0	0	2
OG0001612	0	0	0	0	0	0	0	0	1	0	0	0	0	0	0	0	0	0	1	0	0	0	0	0	0	0	2
OG0001613	0	0	0	0	0	0	0	0	1	0	0	0	0	0	0	0	0	0	1	0	0	0	0	0	0	0	2
OG0001614	0	0	0	0	0	0	0	0	2	0	0	0	0	0	0	0	0	0	0	0	0	0	0	0	0	0	2
OG0001615	0	0	0	0	0	0	0	0	2	0	0	0	0	0	0	0	0	0	0	0	0	0	0	0	0	0	2
OG0001616	0	0	0	0	0	0	0	0	2	0	0	0	0	0	0	0	0	0	0	0	0	0	0	0	0	0	2
OG0001617	0	0	0	0	0	0	0	0	0	1	0	0	0	1	0	0	0	0	0	0	0	0	0	0	0	0	2
OG0001618	0	0	0	0	0	0	0	0	0	1	0	0	0	1	0	0	0	0	0	0	0	0	0	0	0	0	2
OG0001619	0	0	0	0	0	0	0	0	0	1	0	0	0	1	0	0	0	0	0	0	0	0	0	0	0	0	2
OG0001620	0	0	0	0	0	0	0	0	0	1	0	0	0	1	0	0	0	0	0	0	0	0	0	0	0	0	2
OG0001621	0	0	0	0	0	0	0	0	0	2	0	0	0	0	0	0	0	0	0	0	0	0	0	0	0	0	2
OG0001622	0	0	0	0	0	0	0	0	0	1	0	0	0	1	0	0	0	0	0	0	0	0	0	0	0	0	2
OG0001623	0	0	0	0	0	0	0	0	0	1	0	0	0	1	0	0	0	0	0	0	0	0	0	0	0	0	2
OG0001624	0	0	0	0	0	0	0	0	0	2	0	0	0	0	0	0	0	0	0	0	0	0	0	0	0	0	2
OG0001625	0	0	0	0	0	0	0	0	0	1	0	0	0	1	0	0	0	0	0	0	0	0	0	0	0	0	2
OG0001626	0	0	0	0	0	0	0	0	0	2	0	0	0	0	0	0	0	0	0	0	0	0	0	0	0	0	2
OG0001627	0	0	0	0	0	0	0	0	0	1	0	0	0	1	0	0	0	0	0	0	0	0	0	0	0	0	2
OG0001628	0	0	0	0	0	0	0	0	0	2	0	0	0	0	0	0	0	0	0	0	0	0	0	0	0	0	2
OG0001629	0	0	0	0	0	0	0	0	0	1	0	0	0	1	0	0	0	0	0	0	0	0	0	0	0	0	2
OG0001630	0	0	0	0	0	0	0	0	0	1	0	0	0	1	0	0	0	0	0	0	0	0	0	0	0	0	2
OG0001631	0	0	0	0	0	0	0	0	0	2	0	0	0	0	0	0	0	0	0	0	0	0	0	0	0	0	2
OG0001632	0	0	0	0	0	0	0	0	0	1	0	0	0	1	0	0	0	0	0	0	0	0	0	0	0	0	2
OG0001633	0	0	0	0	0	0	0	0	0	1	0	0	0	1	0	0	0	0	0	0	0	0	0	0	0	0	2
OG0001634	0	0	0	0	0	0	0	0	0	1	0	0	0	1	0	0	0	0	0	0	0	0	0	0	0	0	2
OG0001635	0	0	0	0	0	0	0	0	0	1	0	0	0	1	0	0	0	0	0	0	0	0	0	0	0	0	2
OG0001636	0	0	0	0	0	0	0	0	0	1	0	0	0	1	0	0	0	0	0	0	0	0	0	0	0	0	2
OG0001637	0	0	0	0	0	0	0	0	0	1	0	0	0	1	0	0	0	0	0	0	0	0	0	0	0	0	2
OG0001638	0	0	0	0	0	0	0	0	0	2	0	0	0	0	0	0	0	0	0	0	0	0	0	0	0	0	2
OG0001639	0	0	0	0	0	0	0	0	0	1	0	0	0	1	0	0	0	0	0	0	0	0	0	0	0	0	2
OG0001640	0	0	0	0	0	0	0	0	0	1	0	1	0	0	0	0	0	0	0	0	0	0	0	0	0	0	2
OG0001641	0	0	0	0	0	0	0	0	0	1	0	0	0	1	0	0	0	0	0	0	0	0	0	0	0	0	2
OG0001642	0	0	0	0	0	0	0	0	0	1	0	1	0	0	0	0	0	0	0	0	0	0	0	0	0	0	2
OG0001643	0	0	0	0	0	0	0	0	0	1	0	1	0	0	0	0	0	0	0	0	0	0	0	0	0	0	2
OG0001644	0	0	0	0	0	0	0	0	0	1	0	1	0	0	0	0	0	0	0	0	0	0	0	0	0	0	2
OG0001645	0	0	0	0	0	0	0	0	0	1	0	1	0	0	0	0	0	0	0	0	0	0	0	0	0	0	2
OG0001646	0	0	0	0	0	0	0	0	0	1	0	1	0	0	0	0	0	0	0	0	0	0	0	0	0	0	2
OG0001647	0	0	0	0	0	0	0	0	0	2	0	0	0	0	0	0	0	0	0	0	0	0	0	0	0	0	2
OG0001648	0	0	0	0	0	0	0	0	0	1	0	0	0	1	0	0	0	0	0	0	0	0	0	0	0	0	2
OG0001649	0	0	0	0	0	0	0	0	0	2	0	0	0	0	0	0	0	0	0	0	0	0	0	0	0	0	2
OG0001650	0	0	0	0	0	0	0	0	0	1	0	0	0	1	0	0	0	0	0	0	0	0	0	0	0	0	2
OG0001651	0	0	0	0	0	0	0	0	0	1	0	0	0	1	0	0	0	0	0	0	0	0	0	0	0	0	2
OG0001652	0	0	0	0	0	0	0	0	0	1	0	0	0	1	0	0	0	0	0	0	0	0	0	0	0	0	2
OG0001653	0	0	0	0	0	0	0	0	0	1	0	0	0	1	0	0	0	0	0	0	0	0	0	0	0	0	2
OG0001654	0	0	0	0	0	0	0	0	0	0	1	0	1	0	0	0	0	0	0	0	0	0	0	0	0	0	2
OG0001655	0	0	0	0	0	0	0	0	0	0	1	0	1	0	0	0	0	0	0	0	0	0	0	0	0	0	2
OG0001656	0	0	0	0	0	0	0	0	0	0	1	0	0	1	0	0	0	0	0	0	0	0	0	0	0	0	2
OG0001657	0	0	0	0	0	0	0	0	0	0	2	0	0	0	0	0	0	0	0	0	0	0	0	0	0	0	2
OG0001658	0	0	0	0	0	0	0	0	0	0	2	0	0	0	0	0	0	0	0	0	0	0	0	0	0	0	2
OG0001659	0	0	0	0	0	0	0	0	0	0	2	0	0	0	0	0	0	0	0	0	0	0	0	0	0	0	2
OG0001660	0	0	0	0	0	0	0	0	0	0	1	1	0	0	0	0	0	0	0	0	0	0	0	0	0	0	2
OG0001661	0	0	0	0	0	0	0	0	0	0	1	1	0	0	0	0	0	0	0	0	0	0	0	0	0	0	2
OG0001662	0	0	0	0	0	0	0	0	0	0	1	1	0	0	0	0	0	0	0	0	0	0	0	0	0	0	2
OG0001663	0	0	0	0	0	0	0	0	0	0	1	1	0	0	0	0	0	0	0	0	0	0	0	0	0	0	2
OG0001664	0	0	0	0	0	0	0	0	0	0	1	1	0	0	0	0	0	0	0	0	0	0	0	0	0	0	2
OG0001665	0	0	0	0	0	0	0	0	0	0	2	0	0	0	0	0	0	0	0	0	0	0	0	0	0	0	2
OG0001666	0	0	0	0	0	0	0	0	0	0	1	0	0	0	0	0	0	0	0	0	0	0	0	0	0	1	2
OG0001667	0	0	0	0	0	0	0	0	0	0	1	0	0	0	0	0	0	0	0	0	0	0	0	0	0	1	2
OG0001668	0	0	0	0	0	0	0	0	0	0	0	1	0	1	0	0	0	0	0	0	0	0	0	0	0	0	2
OG0001669	0	0	0	0	0	0	0	0	0	0	0	1	0	1	0	0	0	0	0	0	0	0	0	0	0	0	2
OG0001670	0	0	0	0	0	0	0	0	0	0	0	1	0	0	0	1	0	0	0	0	0	0	0	0	0	0	2
OG0001671	0	0	0	0	0	0	0	0	0	0	0	1	0	1	0	0	0	0	0	0	0	0	0	0	0	0	2
OG0001672	0	0	0	0	0	0	0	0	0	0	0	2	0	0	0	0	0	0	0	0	0	0	0	0	0	0	2
OG0001673	0	0	0	0	0	0	0	0	0	0	0	2	0	0	0	0	0	0	0	0	0	0	0	0	0	0	2
OG0001674	0	0	0	0	0	0	0	0	0	0	0	0	2	0	0	0	0	0	0	0	0	0	0	0	0	0	2
OG0001675	0	0	0	0	0	0	0	0	0	0	0	0	2	0	0	0	0	0	0	0	0	0	0	0	0	0	2
OG0001676	0	0	0	0	0	0	0	0	0	0	0	0	2	0	0	0	0	0	0	0	0	0	0	0	0	0	2
OG0001677	0	0	0	0	0	0	0	0	0	0	0	0	2	0	0	0	0	0	0	0	0	0	0	0	0	0	2
OG0001678	0	0	0	0	0	0	0	0	0	0	0	0	2	0	0	0	0	0	0	0	0	0	0	0	0	0	2
OG0001679	0	0	0	0	0	0	0	0	0	0	0	0	2	0	0	0	0	0	0	0	0	0	0	0	0	0	2
OG0001680	0	0	0	0	0	0	0	0	0	0	0	0	1	1	0	0	0	0	0	0	0	0	0	0	0	0	2
OG0001681	0	0	0	0	0	0	0	0	0	0	0	0	1	0	0	0	0	0	1	0	0	0	0	0	0	0	2
OG0001682	0	0	0	0	0	0	0	0	0	0	0	0	1	0	0	0	0	0	1	0	0	0	0	0	0	0	2
OG0001683	0	0	0	0	0	0	0	0	0	0	0	0	0	2	0	0	0	0	0	0	0	0	0	0	0	0	2
OG0001684	0	0	0	0	0	0	0	0	0	0	0	0	0	2	0	0	0	0	0	0	0	0	0	0	0	0	2
OG0001685	0	0	0	0	0	0	0	0	0	0	0	0	0	2	0	0	0	0	0	0	0	0	0	0	0	0	2
OG0001686	0	0	0	0	0	0	0	0	0	0	0	0	0	1	0	0	0	0	1	0	0	0	0	0	0	0	2
OG0001687	0	0	0	0	0	0	0	0	0	0	0	0	0	2	0	0	0	0	0	0	0	0	0	0	0	0	2
OG0001688	0	0	0	0	0	0	0	0	0	0	0	0	0	2	0	0	0	0	0	0	0	0	0	0	0	0	2
OG0001689	0	0	0	0	0	0	0	0	0	0	0	0	0	2	0	0	0	0	0	0	0	0	0	0	0	0	2
OG0001690	0	0	0	0	0	0	0	0	0	0	0	0	0	2	0	0	0	0	0	0	0	0	0	0	0	0	2
OG0001691	0	0	0	0	0	0	0	0	0	0	0	0	0	2	0	0	0	0	0	0	0	0	0	0	0	0	2
OG0001692	0	0	0	0	0	0	0	0	0	0	0	0	0	2	0	0	0	0	0	0	0	0	0	0	0	0	2
OG0001693	0	0	0	0	0	0	0	0	0	0	0	0	0	2	0	0	0	0	0	0	0	0	0	0	0	0	2
OG0001694	0	0	0	0	0	0	0	0	0	0	0	0	0	2	0	0	0	0	0	0	0	0	0	0	0	0	2
OG0001695	0	0	0	0	0	0	0	0	0	0	0	0	0	2	0	0	0	0	0	0	0	0	0	0	0	0	2
OG0001696	0	0	0	0	0	0	0	0	0	0	0	0	0	2	0	0	0	0	0	0	0	0	0	0	0	0	2
OG0001697	0	0	0	0	0	0	0	0	0	0	0	0	0	2	0	0	0	0	0	0	0	0	0	0	0	0	2
OG0001698	0	0	0	0	0	0	0	0	0	0	0	0	0	1	0	0	0	0	1	0	0	0	0	0	0	0	2
OG0001699	0	0	0	0	0	0	0	0	0	0	0	0	0	0	1	0	0	0	0	0	0	0	0	0	0	1	2
OG0001700	0	0	0	0	0	0	0	0	0	0	0	0	0	0	1	0	0	0	0	0	0	0	0	0	0	1	2
OG0001701	0	0	0	0	0	0	0	0	0	0	0	0	0	0	1	0	0	0	1	0	0	0	0	0	0	0	2
OG0001702	0	0	0	0	0	0	0	0	0	0	0	0	0	0	1	0	0	0	0	0	0	0	0	0	0	1	2
OG0001703	0	0	0	0	0	0	0	0	0	0	0	0	0	0	0	0	0	0	2	0	0	0	0	0	0	0	2
OG0001704	0	0	0	0	0	0	0	0	0	0	0	0	0	0	0	0	0	0	2	0	0	0	0	0	0	0	2
OG0001705	0	0	0	0	0	0	0	0	0	0	0	0	0	0	0	0	0	0	0	0	0	0	0	1	1	0	2
OG0001706	0	0	0	0	0	0	0	0	0	0	0	0	0	0	0	0	0	0	0	0	0	0	0	1	1	0	2
OG0001707	0	0	0	0	0	0	0	0	0	0	0	0	0	0	0	0	0	0	0	0	0	0	0	1	1	0	2
OG0001708	0	0	0	0	0	0	0	0	0	0	0	0	0	0	0	0	0	0	0	0	0	0	0	1	1	0	2
OG0001709	0	0	0	0	0	0	0	0	0	0	0	0	0	0	0	0	0	0	0	0	0	0	0	1	1	0	2
OG0001710	0	0	0	0	0	0	0	0	0	0	0	0	0	0	0	0	0	0	0	0	0	0	0	1	1	0	2
OG0001711	0	0	0	0	0	0	0	0	0	0	0	0	0	0	0	0	0	0	0	0	0	0	0	1	1	0	2
OG0001712	0	0	0	0	0	0	0	0	0	0	0	0	0	0	0	0	0	0	0	0	0	0	0	1	1	0	2
OG0001713	0	0	0	0	0	0	0	0	0	0	0	0	0	0	0	0	0	0	0	0	0	0	0	1	1	0	2
OG0001714	0	0	0	0	0	0	0	0	0	0	0	0	0	0	0	0	0	0	0	0	0	0	0	1	1	0	2
OG0001715	0	0	0	0	0	0	0	0	0	0	0	0	0	0	0	0	0	0	0	0	0	0	0	1	1	0	2
OG0001716	0	0	0	0	0	0	0	0	0	0	0	0	0	0	0	0	0	0	0	0	0	0	0	1	1	0	2
OG0001717	0	0	0	0	0	0	0	0	0	0	0	0	0	0	0	0	0	0	0	0	0	0	0	1	1	0	2
OG0001718	0	0	0	0	0	0	0	0	0	0	0	0	0	0	0	0	0	0	0	0	0	0	0	1	1	0	2
OG0001719	0	0	0	0	0	0	0	0	0	0	0	0	0	0	0	0	0	0	0	0	0	0	0	1	1	0	2
OG0001720	0	0	0	0	0	0	0	0	0	0	0	0	0	0	0	0	0	0	0	0	0	0	0	1	1	0	2
OG0001721	0	0	0	0	0	0	0	0	0	0	0	0	0	0	0	0	0	0	0	0	0	0	0	1	1	0	2
OG0001722	0	0	0	0	0	0	0	0	0	0	0	0	0	0	0	0	0	0	0	0	0	0	0	1	1	0	2
OG0001723	0	0	0	0	0	0	0	0	0	0	0	0	0	0	0	0	0	0	0	0	0	0	0	1	1	0	2
OG0001724	0	0	0	0	0	0	0	0	0	0	0	0	0	0	0	0	0	0	0	0	0	0	0	1	1	0	2
OG0001725	0	0	0	0	0	0	0	0	0	0	0	0	0	0	0	0	0	0	0	0	0	0	0	1	1	0	2
OG0001726	0	0	0	0	0	0	0	0	0	0	0	0	0	0	0	0	0	0	0	0	0	0	0	1	1	0	2
OG0001727	0	0	0	0	0	0	0	0	0	0	0	0	0	0	0	0	0	0	0	0	0	0	0	1	1	0	2
OG0001728	0	0	0	0	0	0	0	0	0	0	0	0	0	0	0	0	0	0	0	0	0	0	0	1	1	0	2
OG0001729	0	0	0	0	0	0	0	0	0	0	0	0	0	0	0	0	0	0	0	0	0	0	0	1	1	0	2
OG0001730	0	0	0	0	0	0	0	0	0	0	0	0	0	0	0	0	0	0	0	0	0	0	0	1	1	0	2
OG0001731	0	0	0	0	0	0	0	0	0	0	0	0	0	0	0	0	0	0	0	0	0	0	0	1	1	0	2
OG0001732	0	0	0	0	0	0	0	0	0	0	0	0	0	0	0	0	0	0	0	0	0	0	0	1	1	0	2
OG0001733	0	0	0	0	0	0	0	0	0	0	0	0	0	0	0	0	0	0	0	0	0	0	0	1	1	0	2
OG0001734	0	0	0	0	0	0	0	0	0	0	0	0	0	0	0	0	0	0	0	0	0	0	0	1	1	0	2
OG0001735	0	0	0	0	0	0	0	0	0	0	0	0	0	0	0	0	0	0	0	0	0	0	0	1	1	0	2
OG0001736	0	0	0	0	0	0	0	0	0	0	0	0	0	0	0	0	0	0	0	0	0	0	0	1	1	0	2
OG0001737	0	0	0	0	0	0	0	0	0	0	0	0	0	0	0	0	0	0	0	0	0	0	0	1	1	0	2
OG0001738	0	0	0	0	0	0	0	0	0	0	0	0	0	0	0	0	0	0	0	0	0	0	0	1	1	0	2
OG0001739	0	0	0	0	0	0	0	0	0	0	0	0	0	0	0	0	0	0	0	0	0	0	0	1	1	0	2
OG0001740	0	0	0	0	0	0	0	0	0	0	0	0	0	0	0	0	0	0	0	0	0	0	0	1	1	0	2
OG0001741	0	0	0	0	0	0	0	0	0	0	0	0	0	0	0	0	0	0	0	0	0	0	0	1	1	0	2
OG0001742	0	0	0	0	0	0	0	0	0	0	0	0	0	0	0	0	0	0	0	0	0	0	0	1	1	0	2
OG0001743	0	0	0	0	0	0	0	0	0	0	0	0	0	0	0	0	0	0	0	0	0	0	0	1	1	0	2
OG0001744	0	0	0	0	0	0	0	0	0	0	0	0	0	0	0	0	0	0	0	0	0	0	0	1	1	0	2
OG0001745	0	0	0	0	0	0	0	0	0	0	0	0	0	0	0	0	0	0	0	0	0	0	0	1	1	0	2
OG0001746	0	0	0	0	0	0	0	0	0	0	0	0	0	0	0	0	0	0	0	0	0	0	0	1	1	0	2
OG0001747	0	0	0	0	0	0	0	0	0	0	0	0	0	0	0	0	0	0	0	0	0	0	0	1	1	0	2
OG0001748	0	0	0	0	0	0	0	0	0	0	0	0	0	0	0	0	0	0	0	0	0	0	0	1	1	0	2
OG0001749	0	0	0	0	0	0	0	0	0	0	0	0	0	0	0	0	0	0	0	0	0	0	0	1	1	0	2
OG0001750	0	0	0	0	0	0	0	0	0	0	0	0	0	0	0	0	0	0	0	0	0	0	0	1	1	0	2
OG0001751	0	0	0	0	0	0	0	0	0	0	0	0	0	0	0	0	0	0	0	0	0	0	0	1	1	0	2
OG0001752	0	0	0	0	0	0	0	0	0	0	0	0	0	0	0	0	0	0	0	0	0	0	0	1	1	0	2
OG0001753	0	0	0	0	0	0	0	0	0	0	0	0	0	0	0	0	0	0	0	0	0	0	0	1	1	0	2
OG0001754	0	0	0	0	0	0	0	0	0	0	0	0	0	0	0	0	0	0	0	0	0	0	0	1	1	0	2
OG0001755	0	0	0	0	0	0	0	0	0	0	0	0	0	0	0	0	0	0	0	0	0	0	0	1	1	0	2
OG0001756	0	0	0	0	0	0	0	0	0	0	0	0	0	0	0	0	0	0	0	0	0	0	0	1	1	0	2
OG0001757	0	0	0	0	0	0	0	0	0	0	0	0	0	0	0	0	0	0	0	0	0	0	0	1	1	0	2
OG0001758	0	0	0	0	0	0	0	0	0	0	0	0	0	0	0	0	0	0	0	0	0	0	0	1	1	0	2
OG0001759	0	0	0	0	0	0	0	0	0	0	0	0	0	0	0	0	0	0	0	0	0	0	0	1	1	0	2
OG0001760	0	0	0	0	0	0	0	0	0	0	0	0	0	0	0	0	0	0	0	0	0	0	0	1	1	0	2
OG0001761	0	0	0	0	0	0	0	0	0	0	0	0	0	0	0	0	0	0	0	0	0	0	0	1	1	0	2
OG0001762	0	0	0	0	0	0	0	0	0	0	0	0	0	0	0	0	0	0	0	0	0	0	0	1	1	0	2
OG0001763	0	0	0	0	0	0	0	0	0	0	0	0	0	0	0	0	0	0	0	0	0	0	0	1	1	0	2
OG0001764	0	0	0	0	0	0	0	0	0	0	0	0	0	0	0	0	0	0	0	0	0	0	0	1	1	0	2
OG0001765	0	0	0	0	0	0	0	0	0	0	0	0	0	0	0	0	0	0	0	0	0	0	0	1	1	0	2
OG0001766	0	0	0	0	0	0	0	0	0	0	0	0	0	0	0	0	0	0	0	0	0	0	0	1	1	0	2
OG0001767	0	0	0	0	0	0	0	0	0	0	0	0	0	0	0	0	0	0	0	0	0	0	0	1	1	0	2
OG0001768	0	0	0	0	0	0	0	0	0	0	0	0	0	0	0	0	0	0	0	0	0	0	0	1	1	0	2
OG0001769	0	0	0	0	0	0	0	0	0	0	0	0	0	0	0	0	0	0	0	0	0	0	0	1	1	0	2
OG0001770	0	0	0	0	0	0	0	0	0	0	0	0	0	0	0	0	0	0	0	0	0	0	0	1	1	0	2
OG0001771	0	0	0	0	0	0	0	0	0	0	0	0	0	0	0	0	0	0	0	0	0	0	0	1	1	0	2
OG0001772	0	0	0	0	0	0	0	0	0	0	0	0	0	0	0	0	0	0	0	0	0	0	0	1	1	0	2
OG0001773	0	0	0	0	0	0	0	0	0	0	0	0	0	0	0	0	0	0	0	0	0	0	0	1	1	0	2
OG0001774	0	0	0	0	0	0	0	0	0	0	0	0	0	0	0	0	0	0	0	0	0	0	0	1	1	0	2
OG0001775	0	0	0	0	0	0	0	0	0	0	0	0	0	0	0	0	0	0	0	0	0	0	0	1	1	0	2
OG0001776	0	0	0	0	0	0	0	0	0	0	0	0	0	0	0	0	0	0	0	0	0	0	0	1	1	0	2
OG0001777	0	0	0	0	0	0	0	0	0	0	0	0	0	0	0	0	0	0	0	0	0	0	0	1	1	0	2
OG0001778	0	0	0	0	0	0	0	0	0	0	0	0	0	0	0	0	0	0	0	0	0	0	0	1	1	0	2
OG0001779	0	0	0	0	0	0	0	0	0	0	0	0	0	0	0	0	0	0	0	0	0	0	0	1	1	0	2
OG0001780	0	0	0	0	0	0	0	0	0	0	0	0	0	0	0	0	0	0	0	0	0	0	0	1	1	0	2
OG0001781	0	0	0	0	0	0	0	0	0	0	0	0	0	0	0	0	0	0	0	0	0	0	0	1	1	0	2
OG0001782	0	0	0	0	0	0	0	0	0	0	0	0	0	0	0	0	0	0	0	0	0	0	0	1	1	0	2
OG0001783	0	0	0	0	0	0	0	0	0	0	0	0	0	0	0	0	0	0	0	0	0	0	0	1	1	0	2
OG0001784	0	0	0	0	0	0	0	0	0	0	0	0	0	0	0	0	0	0	0	0	0	0	0	1	1	0	2
OG0001785	0	0	0	0	0	0	0	0	0	0	0	0	0	0	0	0	0	0	0	0	0	0	0	1	1	0	2

## Sheet: Sheet2
Table S6B: Orthogroups with unassigned genes
Orthogroup	wAlbB-FL2016	wAlbB-HN2016	wAlbB	wAu	wAu_1	wBm	wBm_1	wBpa_FR3	wCcep	wCfeT	wCin2USA1	wCle	wFI	wFol	wHa	wMa	wMau_1	wMau_2	wMeg	wMel_I23	wMel_N25	wMel_ZH26	wNo	wOo	wOvo_1	wRi
OG0001786	wAlbB-FL2016_PGNHJCMB_00367
OG0001787	wAlbB-FL2016_PGNHJCMB_00620
OG0001788	wAlbB-FL2016_PGNHJCMB_00778
OG0001789	wAlbB-FL2016_PGNHJCMB_00860
OG0001790	wAlbB-FL2016_PGNHJCMB_00899
OG0001791	wAlbB-FL2016_PGNHJCMB_00925
OG0001792	wAlbB-FL2016_PGNHJCMB_00941
OG0001793	wAlbB-FL2016_PGNHJCMB_01004
OG0001794	wAlbB-FL2016_PGNHJCMB_01049
OG0001795	wAlbB-FL2016_PGNHJCMB_01064
OG0001796	wAlbB-FL2016_PGNHJCMB_01074
OG0001797	wAlbB-FL2016_PGNHJCMB_01095
OG0001798	wAlbB-FL2016_PGNHJCMB_01112
OG0001799	wAlbB-FL2016_PGNHJCMB_01119
OG0001800	wAlbB-FL2016_PGNHJCMB_01138
OG0001801	wAlbB-FL2016_PGNHJCMB_01155
OG0001802	wAlbB-FL2016_PGNHJCMB_01179
OG0001803	wAlbB-FL2016_PGNHJCMB_01181
OG0001804	wAlbB-FL2016_PGNHJCMB_01199
OG0001805	wAlbB-FL2016_PGNHJCMB_01211
OG0001806	wAlbB-FL2016_PGNHJCMB_01218
OG0001807	wAlbB-FL2016_PGNHJCMB_01254
OG0001808	wAlbB-FL2016_PGNHJCMB_01261
OG0001809	wAlbB-FL2016_PGNHJCMB_01267
OG0001810	wAlbB-FL2016_PGNHJCMB_01276
OG0001811	wAlbB-FL2016_PGNHJCMB_01285
OG0001812	wAlbB-FL2016_PGNHJCMB_01291
OG0001813	wAlbB-FL2016_PGNHJCMB_01294
OG0001814	wAlbB-FL2016_PGNHJCMB_01304
OG0001815	wAlbB-FL2016_PGNHJCMB_01323
OG0001816	wAlbB-FL2016_PGNHJCMB_01337
OG0001817	wAlbB-FL2016_PGNHJCMB_01341
OG0001818	wAlbB-FL2016_PGNHJCMB_01355
OG0001819	wAlbB-FL2016_PGNHJCMB_01370
OG0001820	wAlbB-FL2016_PGNHJCMB_01381
OG0001821	wAlbB-FL2016_PGNHJCMB_01394
OG0001822	wAlbB-FL2016_PGNHJCMB_01400
OG0001823	wAlbB-FL2016_PGNHJCMB_01403
OG0001824	wAlbB-FL2016_PGNHJCMB_01410
OG0001825	wAlbB-FL2016_PGNHJCMB_01455
OG0001826		wAlbB-HN2016_OOCCJKLI_00667
OG0001827		wAlbB-HN2016_OOCCJKLI_00857
OG0001828		wAlbB-HN2016_OOCCJKLI_00921
OG0001829		wAlbB-HN2016_OOCCJKLI_00999
OG0001830		wAlbB-HN2016_OOCCJKLI_01059
OG0001831		wAlbB-HN2016_OOCCJKLI_01069
OG0001832		wAlbB-HN2016_OOCCJKLI_01090
OG0001833		wAlbB-HN2016_OOCCJKLI_01106
OG0001834		wAlbB-HN2016_OOCCJKLI_01113
OG0001835		wAlbB-HN2016_OOCCJKLI_01132
OG0001836		wAlbB-HN2016_OOCCJKLI_01149
OG0001837		wAlbB-HN2016_OOCCJKLI_01173
OG0001838		wAlbB-HN2016_OOCCJKLI_01175
OG0001839		wAlbB-HN2016_OOCCJKLI_01193
OG0001840		wAlbB-HN2016_OOCCJKLI_01205
OG0001841		wAlbB-HN2016_OOCCJKLI_01212
OG0001842		wAlbB-HN2016_OOCCJKLI_01248
OG0001843		wAlbB-HN2016_OOCCJKLI_01255
OG0001844		wAlbB-HN2016_OOCCJKLI_01261
OG0001845		wAlbB-HN2016_OOCCJKLI_01270
OG0001846		wAlbB-HN2016_OOCCJKLI_01279
OG0001847		wAlbB-HN2016_OOCCJKLI_01285
OG0001848		wAlbB-HN2016_OOCCJKLI_01288
OG0001849		wAlbB-HN2016_OOCCJKLI_01298
OG0001850		wAlbB-HN2016_OOCCJKLI_01317
OG0001851		wAlbB-HN2016_OOCCJKLI_01331
OG0001852		wAlbB-HN2016_OOCCJKLI_01335
OG0001853		wAlbB-HN2016_OOCCJKLI_01349
OG0001854		wAlbB-HN2016_OOCCJKLI_01364
OG0001855		wAlbB-HN2016_OOCCJKLI_01375
OG0001856		wAlbB-HN2016_OOCCJKLI_01388
OG0001857		wAlbB-HN2016_OOCCJKLI_01394
OG0001858		wAlbB-HN2016_OOCCJKLI_01397
OG0001859		wAlbB-HN2016_OOCCJKLI_01404
OG0001860		wAlbB-HN2016_OOCCJKLI_01449
OG0001861			wAlbB_HGFJEDJD_00114
OG0001862			wAlbB_HGFJEDJD_00860
OG0001863			wAlbB_HGFJEDJD_00925
OG0001864			wAlbB_HGFJEDJD_01003
OG0001865			wAlbB_HGFJEDJD_01111
OG0001866			wAlbB_HGFJEDJD_01118
OG0001867			wAlbB_HGFJEDJD_01137
OG0001868			wAlbB_HGFJEDJD_01154
OG0001869			wAlbB_HGFJEDJD_01178
OG0001870			wAlbB_HGFJEDJD_01180
OG0001871			wAlbB_HGFJEDJD_01198
OG0001872			wAlbB_HGFJEDJD_01210
OG0001873			wAlbB_HGFJEDJD_01217
OG0001874			wAlbB_HGFJEDJD_01253
OG0001875			wAlbB_HGFJEDJD_01260
OG0001876			wAlbB_HGFJEDJD_01263
OG0001877			wAlbB_HGFJEDJD_01266
OG0001878			wAlbB_HGFJEDJD_01275
OG0001879			wAlbB_HGFJEDJD_01284
OG0001880			wAlbB_HGFJEDJD_01290
OG0001881			wAlbB_HGFJEDJD_01293
OG0001882			wAlbB_HGFJEDJD_01303
OG0001883			wAlbB_HGFJEDJD_01322
OG0001884			wAlbB_HGFJEDJD_01336
OG0001885			wAlbB_HGFJEDJD_01340
OG0001886			wAlbB_HGFJEDJD_01354
OG0001887			wAlbB_HGFJEDJD_01369
OG0001888			wAlbB_HGFJEDJD_01380
OG0001889			wAlbB_HGFJEDJD_01393
OG0001890			wAlbB_HGFJEDJD_01399
OG0001891			wAlbB_HGFJEDJD_01402
OG0001892			wAlbB_HGFJEDJD_01409
OG0001893			wAlbB_HGFJEDJD_01454
OG0001894				wAu_KJHIDMGN_00265
OG0001895				wAu_KJHIDMGN_01030
OG0001896						wBm_CHLKELMM_00271
OG0001897						wBm_CHLKELMM_00283
OG0001898						wBm_CHLKELMM_01099
OG0001899							wBm_1_LIGMLNMN_00001
OG0001900							wBm_1_LIGMLNMN_00825
OG0001901							wBm_1_LIGMLNMN_01029
OG0001902								wBpa_FR3_LNHPPJKN_00095
OG0001903								wBpa_FR3_LNHPPJKN_00128
OG0001904								wBpa_FR3_LNHPPJKN_00212
OG0001905								wBpa_FR3_LNHPPJKN_00347
OG0001906								wBpa_FR3_LNHPPJKN_00353
OG0001907								wBpa_FR3_LNHPPJKN_00391
OG0001908								wBpa_FR3_LNHPPJKN_00404
OG0001909								wBpa_FR3_LNHPPJKN_00438
OG0001910								wBpa_FR3_LNHPPJKN_00444
OG0001911								wBpa_FR3_LNHPPJKN_00513
OG0001912								wBpa_FR3_LNHPPJKN_00569
OG0001913								wBpa_FR3_LNHPPJKN_00593
OG0001914								wBpa_FR3_LNHPPJKN_00623
OG0001915								wBpa_FR3_LNHPPJKN_00657
OG0001916								wBpa_FR3_LNHPPJKN_00699
OG0001917								wBpa_FR3_LNHPPJKN_00704
OG0001918								wBpa_FR3_LNHPPJKN_00731
OG0001919								wBpa_FR3_LNHPPJKN_00769
OG0001920								wBpa_FR3_LNHPPJKN_00970
OG0001921								wBpa_FR3_LNHPPJKN_01000
OG0001922								wBpa_FR3_LNHPPJKN_01050
OG0001923								wBpa_FR3_LNHPPJKN_01107
OG0001924								wBpa_FR3_LNHPPJKN_01125
OG0001925									wCcep_DEBPDBCP_00101
OG0001926									wCcep_DEBPDBCP_00315
OG0001927									wCcep_DEBPDBCP_00357
OG0001928									wCcep_DEBPDBCP_00368
OG0001929									wCcep_DEBPDBCP_00410
OG0001930									wCcep_DEBPDBCP_00411
OG0001931									wCcep_DEBPDBCP_00425
OG0001932									wCcep_DEBPDBCP_00435
OG0001933									wCcep_DEBPDBCP_00462
OG0001934									wCcep_DEBPDBCP_00470
OG0001935									wCcep_DEBPDBCP_00609
OG0001936									wCcep_DEBPDBCP_00674
OG0001937									wCcep_DEBPDBCP_01044
OG0001938									wCcep_DEBPDBCP_01143
OG0001939									wCcep_DEBPDBCP_01221
OG0001940									wCcep_DEBPDBCP_01223
OG0001941									wCcep_DEBPDBCP_01224
OG0001942									wCcep_DEBPDBCP_01225
OG0001943									wCcep_DEBPDBCP_01226
OG0001944									wCcep_DEBPDBCP_01227
OG0001945									wCcep_DEBPDBCP_01228
OG0001946									wCcep_DEBPDBCP_01338
OG0001947									wCcep_DEBPDBCP_01339
OG0001948									wCcep_DEBPDBCP_01340
OG0001949									wCcep_DEBPDBCP_01341
OG0001950									wCcep_DEBPDBCP_01342
OG0001951									wCcep_DEBPDBCP_01343
OG0001952									wCcep_DEBPDBCP_01344
OG0001953									wCcep_DEBPDBCP_01345
OG0001954									wCcep_DEBPDBCP_01346
OG0001955									wCcep_DEBPDBCP_01347
OG0001956									wCcep_DEBPDBCP_01348
OG0001957									wCcep_DEBPDBCP_01349
OG0001958									wCcep_DEBPDBCP_01351
OG0001959									wCcep_DEBPDBCP_01352
OG0001960									wCcep_DEBPDBCP_01353
OG0001961									wCcep_DEBPDBCP_01354
OG0001962									wCcep_DEBPDBCP_01355
OG0001963									wCcep_DEBPDBCP_01356
OG0001964									wCcep_DEBPDBCP_01357
OG0001965									wCcep_DEBPDBCP_01358
OG0001966									wCcep_DEBPDBCP_01359
OG0001967									wCcep_DEBPDBCP_01360
OG0001968									wCcep_DEBPDBCP_01361
OG0001969									wCcep_DEBPDBCP_01362
OG0001970									wCcep_DEBPDBCP_01363
OG0001971									wCcep_DEBPDBCP_01364
OG0001972										wCfeT_MDEIOEKK_00041
OG0001973										wCfeT_MDEIOEKK_00044
OG0001974										wCfeT_MDEIOEKK_00050
OG0001975										wCfeT_MDEIOEKK_00054
OG0001976										wCfeT_MDEIOEKK_00057
OG0001977										wCfeT_MDEIOEKK_00063
OG0001978										wCfeT_MDEIOEKK_00095
OG0001979										wCfeT_MDEIOEKK_00099
OG0001980										wCfeT_MDEIOEKK_00105
OG0001981										wCfeT_MDEIOEKK_00106
OG0001982										wCfeT_MDEIOEKK_00132
OG0001983										wCfeT_MDEIOEKK_00183
OG0001984										wCfeT_MDEIOEKK_00203
OG0001985										wCfeT_MDEIOEKK_00210
OG0001986										wCfeT_MDEIOEKK_00237
OG0001987										wCfeT_MDEIOEKK_00256
OG0001988										wCfeT_MDEIOEKK_00261
OG0001989										wCfeT_MDEIOEKK_00265
OG0001990										wCfeT_MDEIOEKK_00325
OG0001991										wCfeT_MDEIOEKK_00334
OG0001992										wCfeT_MDEIOEKK_00337
OG0001993										wCfeT_MDEIOEKK_00338
OG0001994										wCfeT_MDEIOEKK_00349
OG0001995										wCfeT_MDEIOEKK_00378
OG0001996										wCfeT_MDEIOEKK_00379
OG0001997										wCfeT_MDEIOEKK_00390
OG0001998										wCfeT_MDEIOEKK_00424
OG0001999										wCfeT_MDEIOEKK_00442
OG0002000										wCfeT_MDEIOEKK_00445
OG0002001										wCfeT_MDEIOEKK_00453
OG0002002										wCfeT_MDEIOEKK_00465
OG0002003										wCfeT_MDEIOEKK_00469
OG0002004										wCfeT_MDEIOEKK_00475
OG0002005										wCfeT_MDEIOEKK_00491
OG0002006										wCfeT_MDEIOEKK_00495
OG0002007										wCfeT_MDEIOEKK_00496
OG0002008										wCfeT_MDEIOEKK_00506
OG0002009										wCfeT_MDEIOEKK_00513
OG0002010										wCfeT_MDEIOEKK_00514
OG0002011										wCfeT_MDEIOEKK_00515
OG0002012										wCfeT_MDEIOEKK_00516
OG0002013										wCfeT_MDEIOEKK_00517
OG0002014										wCfeT_MDEIOEKK_00530
OG0002015										wCfeT_MDEIOEKK_00537
OG0002016										wCfeT_MDEIOEKK_00559
OG0002017										wCfeT_MDEIOEKK_00571
OG0002018										wCfeT_MDEIOEKK_00583
OG0002019										wCfeT_MDEIOEKK_00584
OG0002020										wCfeT_MDEIOEKK_00586
OG0002021										wCfeT_MDEIOEKK_00589
OG0002022										wCfeT_MDEIOEKK_00593
OG0002023										wCfeT_MDEIOEKK_00606
OG0002024										wCfeT_MDEIOEKK_00611
OG0002025										wCfeT_MDEIOEKK_00620
OG0002026										wCfeT_MDEIOEKK_00624
OG0002027										wCfeT_MDEIOEKK_00647
OG0002028										wCfeT_MDEIOEKK_00652
OG0002029										wCfeT_MDEIOEKK_00658
OG0002030										wCfeT_MDEIOEKK_00695
OG0002031										wCfeT_MDEIOEKK_00726
OG0002032										wCfeT_MDEIOEKK_00759
OG0002033										wCfeT_MDEIOEKK_00787
OG0002034										wCfeT_MDEIOEKK_00800
OG0002035										wCfeT_MDEIOEKK_00817
OG0002036										wCfeT_MDEIOEKK_00821
OG0002037										wCfeT_MDEIOEKK_00827
OG0002038										wCfeT_MDEIOEKK_00830
OG0002039										wCfeT_MDEIOEKK_00835
OG0002040										wCfeT_MDEIOEKK_00845
OG0002041										wCfeT_MDEIOEKK_00846
OG0002042										wCfeT_MDEIOEKK_00865
OG0002043										wCfeT_MDEIOEKK_00870
OG0002044										wCfeT_MDEIOEKK_00895
OG0002045										wCfeT_MDEIOEKK_00903
OG0002046										wCfeT_MDEIOEKK_00909
OG0002047										wCfeT_MDEIOEKK_00927
OG0002048										wCfeT_MDEIOEKK_00961
OG0002049										wCfeT_MDEIOEKK_00969
OG0002050										wCfeT_MDEIOEKK_00978
OG0002051										wCfeT_MDEIOEKK_00979
OG0002052										wCfeT_MDEIOEKK_00984
OG0002053										wCfeT_MDEIOEKK_01001
OG0002054										wCfeT_MDEIOEKK_01028
OG0002055										wCfeT_MDEIOEKK_01106
OG0002056										wCfeT_MDEIOEKK_01108
OG0002057										wCfeT_MDEIOEKK_01123
OG0002058										wCfeT_MDEIOEKK_01136
OG0002059										wCfeT_MDEIOEKK_01143
OG0002060										wCfeT_MDEIOEKK_01173
OG0002061										wCfeT_MDEIOEKK_01193
OG0002062										wCfeT_MDEIOEKK_01217
OG0002063										wCfeT_MDEIOEKK_01219
OG0002064										wCfeT_MDEIOEKK_01220
OG0002065										wCfeT_MDEIOEKK_01221
OG0002066										wCfeT_MDEIOEKK_01222
OG0002067										wCfeT_MDEIOEKK_01223
OG0002068										wCfeT_MDEIOEKK_01224
OG0002069										wCfeT_MDEIOEKK_01226
OG0002070										wCfeT_MDEIOEKK_01244
OG0002071										wCfeT_MDEIOEKK_01247
OG0002072										wCfeT_MDEIOEKK_01254
OG0002073										wCfeT_MDEIOEKK_01257
OG0002074										wCfeT_MDEIOEKK_01258
OG0002075										wCfeT_MDEIOEKK_01259
OG0002076										wCfeT_MDEIOEKK_01260
OG0002077										wCfeT_MDEIOEKK_01261
OG0002078										wCfeT_MDEIOEKK_01272
OG0002079										wCfeT_MDEIOEKK_01273
OG0002080										wCfeT_MDEIOEKK_01274
OG0002081										wCfeT_MDEIOEKK_01275
OG0002082										wCfeT_MDEIOEKK_01276
OG0002083										wCfeT_MDEIOEKK_01303
OG0002084										wCfeT_MDEIOEKK_01315
OG0002085										wCfeT_MDEIOEKK_01317
OG0002086										wCfeT_MDEIOEKK_01322
OG0002087										wCfeT_MDEIOEKK_01329
OG0002088										wCfeT_MDEIOEKK_01341
OG0002089										wCfeT_MDEIOEKK_01346
OG0002090										wCfeT_MDEIOEKK_01355
OG0002091										wCfeT_MDEIOEKK_01381
OG0002092										wCfeT_MDEIOEKK_01395
OG0002093										wCfeT_MDEIOEKK_01397
OG0002094										wCfeT_MDEIOEKK_01398
OG0002095										wCfeT_MDEIOEKK_01417
OG0002096										wCfeT_MDEIOEKK_01513
OG0002097										wCfeT_MDEIOEKK_01515
OG0002098										wCfeT_MDEIOEKK_01517
OG0002099										wCfeT_MDEIOEKK_01537
OG0002100										wCfeT_MDEIOEKK_01539
OG0002101										wCfeT_MDEIOEKK_01551
OG0002102											wCin2USA1_DMBHCKJL_00003
OG0002103											wCin2USA1_DMBHCKJL_00007
OG0002104											wCin2USA1_DMBHCKJL_00012
OG0002105											wCin2USA1_DMBHCKJL_00013
OG0002106											wCin2USA1_DMBHCKJL_00096
OG0002107											wCin2USA1_DMBHCKJL_00257
OG0002108											wCin2USA1_DMBHCKJL_00480
OG0002109											wCin2USA1_DMBHCKJL_00481
OG0002110											wCin2USA1_DMBHCKJL_00483
OG0002111											wCin2USA1_DMBHCKJL_00761
OG0002112											wCin2USA1_DMBHCKJL_00779
OG0002113											wCin2USA1_DMBHCKJL_00801
OG0002114											wCin2USA1_DMBHCKJL_00803
OG0002115											wCin2USA1_DMBHCKJL_01511
OG0002116											wCin2USA1_DMBHCKJL_01512
OG0002117												wCle_OGDILBJM_00021
OG0002118												wCle_OGDILBJM_00052
OG0002119												wCle_OGDILBJM_00063
OG0002120												wCle_OGDILBJM_00067
OG0002121												wCle_OGDILBJM_00073
OG0002122												wCle_OGDILBJM_00089
OG0002123												wCle_OGDILBJM_00090
OG0002124												wCle_OGDILBJM_00129
OG0002125												wCle_OGDILBJM_00143
OG0002126												wCle_OGDILBJM_00160
OG0002127												wCle_OGDILBJM_00195
OG0002128												wCle_OGDILBJM_00262
OG0002129												wCle_OGDILBJM_00291
OG0002130												wCle_OGDILBJM_00304
OG0002131												wCle_OGDILBJM_00360
OG0002132												wCle_OGDILBJM_00431
OG0002133												wCle_OGDILBJM_00450
OG0002134												wCle_OGDILBJM_00451
OG0002135												wCle_OGDILBJM_00459
OG0002136												wCle_OGDILBJM_00470
OG0002137												wCle_OGDILBJM_00472
OG0002138												wCle_OGDILBJM_00483
OG0002139												wCle_OGDILBJM_00484
OG0002140												wCle_OGDILBJM_00488
OG0002141												wCle_OGDILBJM_00494
OG0002142												wCle_OGDILBJM_00496
OG0002143												wCle_OGDILBJM_00497
OG0002144												wCle_OGDILBJM_00498
OG0002145												wCle_OGDILBJM_00503
OG0002146												wCle_OGDILBJM_00505
OG0002147												wCle_OGDILBJM_00526
OG0002148												wCle_OGDILBJM_00544
OG0002149												wCle_OGDILBJM_00546
OG0002150												wCle_OGDILBJM_00548
OG0002151												wCle_OGDILBJM_00553
OG0002152												wCle_OGDILBJM_00577
OG0002153												wCle_OGDILBJM_00592
OG0002154												wCle_OGDILBJM_00613
OG0002155												wCle_OGDILBJM_00616
OG0002156												wCle_OGDILBJM_00626
OG0002157												wCle_OGDILBJM_00627
OG0002158												wCle_OGDILBJM_00628
OG0002159												wCle_OGDILBJM_00635
OG0002160												wCle_OGDILBJM_00636
OG0002161												wCle_OGDILBJM_00647
OG0002162												wCle_OGDILBJM_00652
OG0002163												wCle_OGDILBJM_00653
OG0002164												wCle_OGDILBJM_00666
OG0002165												wCle_OGDILBJM_00667
OG0002166												wCle_OGDILBJM_00703
OG0002167												wCle_OGDILBJM_00711
OG0002168												wCle_OGDILBJM_00712
OG0002169												wCle_OGDILBJM_00721
OG0002170												wCle_OGDILBJM_00722
OG0002171												wCle_OGDILBJM_00725
OG0002172												wCle_OGDILBJM_00750
OG0002173												wCle_OGDILBJM_00751
OG0002174												wCle_OGDILBJM_00768
OG0002175												wCle_OGDILBJM_00769
OG0002176												wCle_OGDILBJM_00777
OG0002177												wCle_OGDILBJM_00781
OG0002178												wCle_OGDILBJM_00782
OG0002179												wCle_OGDILBJM_00785
OG0002180												wCle_OGDILBJM_00788
OG0002181												wCle_OGDILBJM_00795
OG0002182												wCle_OGDILBJM_00796
OG0002183												wCle_OGDILBJM_00810
OG0002184												wCle_OGDILBJM_00819
OG0002185												wCle_OGDILBJM_00820
OG0002186												wCle_OGDILBJM_00837
OG0002187												wCle_OGDILBJM_00838
OG0002188												wCle_OGDILBJM_00864
OG0002189												wCle_OGDILBJM_00866
OG0002190												wCle_OGDILBJM_00868
OG0002191												wCle_OGDILBJM_00876
OG0002192												wCle_OGDILBJM_00879
OG0002193												wCle_OGDILBJM_00881
OG0002194												wCle_OGDILBJM_00888
OG0002195												wCle_OGDILBJM_00896
OG0002196												wCle_OGDILBJM_00897
OG0002197												wCle_OGDILBJM_00899
OG0002198												wCle_OGDILBJM_00900
OG0002199												wCle_OGDILBJM_00903
OG0002200												wCle_OGDILBJM_00912
OG0002201												wCle_OGDILBJM_00918
OG0002202												wCle_OGDILBJM_00919
OG0002203												wCle_OGDILBJM_00934
OG0002204												wCle_OGDILBJM_00937
OG0002205												wCle_OGDILBJM_00945
OG0002206												wCle_OGDILBJM_00948
OG0002207												wCle_OGDILBJM_00951
OG0002208												wCle_OGDILBJM_00966
OG0002209												wCle_OGDILBJM_00967
OG0002210												wCle_OGDILBJM_00971
OG0002211												wCle_OGDILBJM_00972
OG0002212												wCle_OGDILBJM_00980
OG0002213												wCle_OGDILBJM_00981
OG0002214												wCle_OGDILBJM_00986
OG0002215												wCle_OGDILBJM_00988
OG0002216												wCle_OGDILBJM_00993
OG0002217												wCle_OGDILBJM_01003
OG0002218												wCle_OGDILBJM_01016
OG0002219												wCle_OGDILBJM_01018
OG0002220												wCle_OGDILBJM_01023
OG0002221												wCle_OGDILBJM_01024
OG0002222												wCle_OGDILBJM_01050
OG0002223												wCle_OGDILBJM_01055
OG0002224												wCle_OGDILBJM_01056
OG0002225												wCle_OGDILBJM_01057
OG0002226												wCle_OGDILBJM_01083
OG0002227												wCle_OGDILBJM_01091
OG0002228												wCle_OGDILBJM_01118
OG0002229												wCle_OGDILBJM_01119
OG0002230												wCle_OGDILBJM_01122
OG0002231												wCle_OGDILBJM_01125
OG0002232												wCle_OGDILBJM_01127
OG0002233												wCle_OGDILBJM_01137
OG0002234												wCle_OGDILBJM_01148
OG0002235												wCle_OGDILBJM_01149
OG0002236												wCle_OGDILBJM_01168
OG0002237												wCle_OGDILBJM_01169
OG0002238												wCle_OGDILBJM_01177
OG0002239												wCle_OGDILBJM_01183
OG0002240												wCle_OGDILBJM_01185
OG0002241												wCle_OGDILBJM_01187
OG0002242												wCle_OGDILBJM_01194
OG0002243												wCle_OGDILBJM_01203
OG0002244												wCle_OGDILBJM_01213
OG0002245												wCle_OGDILBJM_01217
OG0002246												wCle_OGDILBJM_01218
OG0002247												wCle_OGDILBJM_01221
OG0002248												wCle_OGDILBJM_01222
OG0002249												wCle_OGDILBJM_01230
OG0002250												wCle_OGDILBJM_01241
OG0002251												wCle_OGDILBJM_01247
OG0002252												wCle_OGDILBJM_01252
OG0002253												wCle_OGDILBJM_01253
OG0002254												wCle_OGDILBJM_01275
OG0002255												wCle_OGDILBJM_01291
OG0002256												wCle_OGDILBJM_01293
OG0002257												wCle_OGDILBJM_01302
OG0002258												wCle_OGDILBJM_01303
OG0002259												wCle_OGDILBJM_01311
OG0002260												wCle_OGDILBJM_01312
OG0002261												wCle_OGDILBJM_01329
OG0002262												wCle_OGDILBJM_01330
OG0002263												wCle_OGDILBJM_01346
OG0002264												wCle_OGDILBJM_01347
OG0002265												wCle_OGDILBJM_01366
OG0002266												wCle_OGDILBJM_01367
OG0002267												wCle_OGDILBJM_01370
OG0002268												wCle_OGDILBJM_01381
OG0002269												wCle_OGDILBJM_01383
OG0002270												wCle_OGDILBJM_01392
OG0002271												wCle_OGDILBJM_01394
OG0002272												wCle_OGDILBJM_01397
OG0002273												wCle_OGDILBJM_01402
OG0002274												wCle_OGDILBJM_01405
OG0002275													AJACLIMF_00001
OG0002276													AJACLIMF_00002
OG0002277													AJACLIMF_00003
OG0002278													AJACLIMF_00005
OG0002279													AJACLIMF_00006
OG0002280													AJACLIMF_00025
OG0002281													AJACLIMF_00127
OG0002282													AJACLIMF_00195
OG0002283													AJACLIMF_00214
OG0002284													AJACLIMF_00247
OG0002285													AJACLIMF_00353
OG0002286													AJACLIMF_00386
OG0002287													AJACLIMF_00498
OG0002288													AJACLIMF_00584
OG0002289													AJACLIMF_00585
OG0002290													AJACLIMF_00586
OG0002291													AJACLIMF_00597
OG0002292													AJACLIMF_00656
OG0002293													AJACLIMF_00759
OG0002294													AJACLIMF_00836
OG0002295													AJACLIMF_00847
OG0002296													AJACLIMF_00859
OG0002297													AJACLIMF_00884
OG0002298													AJACLIMF_01013
OG0002299													AJACLIMF_01098
OG0002300													AJACLIMF_01114
OG0002301													AJACLIMF_01132
OG0002302													AJACLIMF_01133
OG0002303													AJACLIMF_01169
OG0002304													AJACLIMF_01203
OG0002305													AJACLIMF_01209
OG0002306													AJACLIMF_01296
OG0002307													AJACLIMF_01383
OG0002308													AJACLIMF_01409
OG0002309													AJACLIMF_01427
OG0002310													AJACLIMF_01499
OG0002311													AJACLIMF_01533
OG0002312													AJACLIMF_01546
OG0002313													AJACLIMF_01552
OG0002314													AJACLIMF_01633
OG0002315													AJACLIMF_01694
OG0002316													AJACLIMF_01720
OG0002317													AJACLIMF_01808
OG0002318													AJACLIMF_01815
OG0002319													AJACLIMF_01839
OG0002320													AJACLIMF_01840
OG0002321													AJACLIMF_01842
OG0002322													AJACLIMF_01851
OG0002323													AJACLIMF_01854
OG0002324													AJACLIMF_01859
OG0002325													AJACLIMF_01870
OG0002326													AJACLIMF_01873
OG0002327													AJACLIMF_01874
OG0002328													AJACLIMF_01875
OG0002329													AJACLIMF_01877
OG0002330														wFol_OJCPJJMH_00020
OG0002331														wFol_OJCPJJMH_00043
OG0002332														wFol_OJCPJJMH_00044
OG0002333														wFol_OJCPJJMH_00084
OG0002334														wFol_OJCPJJMH_00129
OG0002335														wFol_OJCPJJMH_00135
OG0002336														wFol_OJCPJJMH_00136
OG0002337														wFol_OJCPJJMH_00176
OG0002338														wFol_OJCPJJMH_00199
OG0002339														wFol_OJCPJJMH_00220
OG0002340														wFol_OJCPJJMH_00228
OG0002341														wFol_OJCPJJMH_00287
OG0002342														wFol_OJCPJJMH_00306
OG0002343														wFol_OJCPJJMH_00344
OG0002344														wFol_OJCPJJMH_00380
OG0002345														wFol_OJCPJJMH_00419
OG0002346														wFol_OJCPJJMH_00426
OG0002347														wFol_OJCPJJMH_00431
OG0002348														wFol_OJCPJJMH_00437
OG0002349														wFol_OJCPJJMH_00447
OG0002350														wFol_OJCPJJMH_00455
OG0002351														wFol_OJCPJJMH_00510
OG0002352														wFol_OJCPJJMH_00532
OG0002353														wFol_OJCPJJMH_00533
OG0002354														wFol_OJCPJJMH_00542
OG0002355														wFol_OJCPJJMH_00554
OG0002356														wFol_OJCPJJMH_00564
OG0002357														wFol_OJCPJJMH_00565
OG0002358														wFol_OJCPJJMH_00617
OG0002359														wFol_OJCPJJMH_00701
OG0002360														wFol_OJCPJJMH_00703
OG0002361														wFol_OJCPJJMH_00713
OG0002362														wFol_OJCPJJMH_00733
OG0002363														wFol_OJCPJJMH_00737
OG0002364														wFol_OJCPJJMH_00743
OG0002365														wFol_OJCPJJMH_00756
OG0002366														wFol_OJCPJJMH_00764
OG0002367														wFol_OJCPJJMH_00775
OG0002368														wFol_OJCPJJMH_00778
OG0002369														wFol_OJCPJJMH_00793
OG0002370														wFol_OJCPJJMH_00797
OG0002371														wFol_OJCPJJMH_00806
OG0002372														wFol_OJCPJJMH_00816
OG0002373														wFol_OJCPJJMH_00834
OG0002374														wFol_OJCPJJMH_00836
OG0002375														wFol_OJCPJJMH_00869
OG0002376														wFol_OJCPJJMH_00880
OG0002377														wFol_OJCPJJMH_00902
OG0002378														wFol_OJCPJJMH_00907
OG0002379														wFol_OJCPJJMH_00923
OG0002380														wFol_OJCPJJMH_00932
OG0002381														wFol_OJCPJJMH_00945
OG0002382														wFol_OJCPJJMH_00946
OG0002383														wFol_OJCPJJMH_00957
OG0002384														wFol_OJCPJJMH_00967
OG0002385														wFol_OJCPJJMH_00981
OG0002386														wFol_OJCPJJMH_01002
OG0002387														wFol_OJCPJJMH_01035
OG0002388														wFol_OJCPJJMH_01072
OG0002389														wFol_OJCPJJMH_01109
OG0002390														wFol_OJCPJJMH_01121
OG0002391														wFol_OJCPJJMH_01138
OG0002392														wFol_OJCPJJMH_01139
OG0002393														wFol_OJCPJJMH_01159
OG0002394														wFol_OJCPJJMH_01168
OG0002395														wFol_OJCPJJMH_01189
OG0002396														wFol_OJCPJJMH_01233
OG0002397														wFol_OJCPJJMH_01328
OG0002398														wFol_OJCPJJMH_01337
OG0002399														wFol_OJCPJJMH_01350
OG0002400														wFol_OJCPJJMH_01406
OG0002401														wFol_OJCPJJMH_01408
OG0002402														wFol_OJCPJJMH_01422
OG0002403														wFol_OJCPJJMH_01464
OG0002404														wFol_OJCPJJMH_01468
OG0002405														wFol_OJCPJJMH_01471
OG0002406														wFol_OJCPJJMH_01486
OG0002407														wFol_OJCPJJMH_01496
OG0002408														wFol_OJCPJJMH_01497
OG0002409														wFol_OJCPJJMH_01500
OG0002410														wFol_OJCPJJMH_01509
OG0002411														wFol_OJCPJJMH_01547
OG0002412														wFol_OJCPJJMH_01556
OG0002413														wFol_OJCPJJMH_01562
OG0002414														wFol_OJCPJJMH_01564
OG0002415														wFol_OJCPJJMH_01574
OG0002416														wFol_OJCPJJMH_01576
OG0002417														wFol_OJCPJJMH_01579
OG0002418														wFol_OJCPJJMH_01590
OG0002419														wFol_OJCPJJMH_01595
OG0002420														wFol_OJCPJJMH_01609
OG0002421														wFol_OJCPJJMH_01613
OG0002422														wFol_OJCPJJMH_01615
OG0002423															wHa_MEAGCOFD_00089
OG0002424															wHa_MEAGCOFD_00238
OG0002425															wHa_MEAGCOFD_00239
OG0002426															wHa_MEAGCOFD_00258
OG0002427															wHa_MEAGCOFD_00309
OG0002428															wHa_MEAGCOFD_00311
OG0002429															wHa_MEAGCOFD_00439
OG0002430															wHa_MEAGCOFD_00443
OG0002431															wHa_MEAGCOFD_00496
OG0002432															wHa_MEAGCOFD_00497
OG0002433															wHa_MEAGCOFD_00500
OG0002434															wHa_MEAGCOFD_00501
OG0002435															wHa_MEAGCOFD_00502
OG0002436															wHa_MEAGCOFD_00575
OG0002437															wHa_MEAGCOFD_00628
OG0002438															wHa_MEAGCOFD_00775
OG0002439															wHa_MEAGCOFD_00786
OG0002440															wHa_MEAGCOFD_00818
OG0002441															wHa_MEAGCOFD_00943
OG0002442																	wMau_1_EICMFHFB_00133
OG0002443																	wMau_1_EICMFHFB_00354
OG0002444																	wMau_1_EICMFHFB_00617
OG0002445																	wMau_1_EICMFHFB_00799
OG0002446																	wMau_1_EICMFHFB_01069
OG0002447																		wMau_2_LHLPNLNL_00613
OG0002448																			wMeg_EMOHCOFH_00066
OG0002449																			wMeg_EMOHCOFH_00232
OG0002450																			wMeg_EMOHCOFH_00632
OG0002451																			wMeg_EMOHCOFH_00923
OG0002452																			wMeg_EMOHCOFH_01024
OG0002453																			wMeg_EMOHCOFH_01035
OG0002454																			wMeg_EMOHCOFH_01036
OG0002455																			wMeg_EMOHCOFH_01059
OG0002456																			wMeg_EMOHCOFH_01090
OG0002457																			wMeg_EMOHCOFH_01091
OG0002458																			wMeg_EMOHCOFH_01115
OG0002459																			wMeg_EMOHCOFH_01221
OG0002460																			wMeg_EMOHCOFH_01293
OG0002461																			wMeg_EMOHCOFH_01300
OG0002462																							wNo_MPPPGENL_00108
OG0002463																							wNo_MPPPGENL_00120
OG0002464																							wNo_MPPPGENL_00170
OG0002465																							wNo_MPPPGENL_00351
OG0002466																							wNo_MPPPGENL_00417
OG0002467																							wNo_MPPPGENL_01096
OG0002468																							wNo_MPPPGENL_01162
OG0002469																								wOo_GIEMAIBK_00061
OG0002470																								wOo_GIEMAIBK_00077
OG0002471																								wOo_GIEMAIBK_00094
OG0002472																								wOo_GIEMAIBK_00098
OG0002473																								wOo_GIEMAIBK_00233
OG0002474																								wOo_GIEMAIBK_00347
OG0002475																								wOo_GIEMAIBK_00368
OG0002476																								wOo_GIEMAIBK_00371
OG0002477																								wOo_GIEMAIBK_00398
OG0002478																								wOo_GIEMAIBK_00410
OG0002479																								wOo_GIEMAIBK_00411
OG0002480																								wOo_GIEMAIBK_00451
OG0002481																								wOo_GIEMAIBK_00461
OG0002482																								wOo_GIEMAIBK_00476
OG0002483																								wOo_GIEMAIBK_00484
OG0002484																								wOo_GIEMAIBK_00516
OG0002485																								wOo_GIEMAIBK_00517
OG0002486																								wOo_GIEMAIBK_00569
OG0002487																								wOo_GIEMAIBK_00616
OG0002488																								wOo_GIEMAIBK_00693
OG0002489																								wOo_GIEMAIBK_00694
OG0002490																								wOo_GIEMAIBK_00711
OG0002491																								wOo_GIEMAIBK_00746
OG0002492																								wOo_GIEMAIBK_00774
OG0002493																								wOo_GIEMAIBK_00795
OG0002494																									wOvo_1_BIECKKAO_00010
OG0002495																									wOvo_1_BIECKKAO_00017
OG0002496																									wOvo_1_BIECKKAO_00130
OG0002497																									wOvo_1_BIECKKAO_00165
OG0002498																									wOvo_1_BIECKKAO_00255
OG0002499																									wOvo_1_BIECKKAO_00287
OG0002500																									wOvo_1_BIECKKAO_00363
OG0002501																									wOvo_1_BIECKKAO_00427
OG0002502																									wOvo_1_BIECKKAO_00530
OG0002503																									wOvo_1_BIECKKAO_00552
OG0002504																									wOvo_1_BIECKKAO_00589
OG0002505																									wOvo_1_BIECKKAO_00664
OG0002506																									wOvo_1_BIECKKAO_00739
OG0002507																										wRi_CPDFDBBP_00222
OG0002508																										wRi_CPDFDBBP_00299
OG0002509																										wRi_CPDFDBBP_00304
OG0002510																										wRi_CPDFDBBP_00652
OG0002511																										wRi_CPDFDBBP_00653
OG0002512																										wRi_CPDFDBBP_00715
OG0002513																										wRi_CPDFDBBP_00811
OG0002514																										wRi_CPDFDBBP_00812
OG0002515																										wRi_CPDFDBBP_00813
OG0002516																										wRi_CPDFDBBP_00853
OG0002517																										wRi_CPDFDBBP_00855
OG0002518																										wRi_CPDFDBBP_00871
OG0002519																										wRi_CPDFDBBP_01004
OG0002520																										wRi_CPDFDBBP_01036
OG0002521																										wRi_CPDFDBBP_01039
OG0002522																										wRi_CPDFDBBP_01205
OG0002523																										wRi_CPDFDBBP_01333
OG0002524																										wRi_CPDFDBBP_01335

## Sheet: Sheet3
Table S6C: Overall statistics for 26 complete Wolbachia genomes analyzed
	wAlbB-FL2016	wAlbB-HN2016	wAlbB	wAu	wAu_1	wBm	wBm_1	wBpa_FR3	wCcep	wCfeT	wCin2USA1	wCle	wFI	wFol	wHa	wMa	wMau_1	wMau_2	wMeg	wMel_I23	wMel_N25	wMel_ZH26	wNo	wOo	wOvo_1	wRi
Number of genes	1419	1413	1418	1276	1272	1136	1142	1122	1326	1519	1497	1368	1838	1601	1235	1190	1198	1193	1298	1272	1269	1264	1220	797	793	1396
Number of genes in orthogroups	1379	1378	1385	1274	1272	1133	1139	1099	1279	1389	1482	1210	1783	1508	1216	1190	1193	1192	1284	1272	1269	1264	1213	772	780	1378
Number of unassigned genes	40	35	33	2	0	3	3	23	47	130	15	158	55	93	19	0	5	1	14	0	0	0	7	25	13	18
Percentage of genes in orthogroups	97.2	97.5	97.7	99.8	100	99.7	99.7	98	96.5	91.4	99	88.5	97	94.2	98.5	100	99.6	99.9	98.9	100	100	100	99.4	96.9	98.4	98.7
Percentage of unassigned genes	2.8	2.5	2.3	0.2	0	0.3	0.3	2	3.5	8.6	1	11.5	3	5.8	1.5	0	0.4	0.1	1.1	0	0	0	0.6	3.1	1.6	1.3
Number of orthogroups containing species	1001	998	1002	1013	1011	1029	1028	987	1022	940	1039	901	973	1004	1006	1054	1054	1055	1028	1017	1016	1016	1053	759	759	1002
Percentage of orthogroups containing species	56	55.9	56.1	56.7	56.6	57.6	57.6	55.3	57.2	52.6	58.2	50.4	54.5	56.2	56.3	59	59	59.1	57.6	56.9	56.9	56.9	59	42.5	42.5	56.1
Number of species-specific orthogroups	0	0	0	0	0	0	0	1	3	14	5	2	21	30	0	0	0	0	3	0	0	0	0	0	0	0
Number of genes in species-specific orthogroups	0	0	0	0	0	0	0	2	6	47	11	4	191	110	0	0	0	0	8	0	0	0	0	0	0	0
Percentage of genes in species-specific orthogroups	0	0	0	0	0	0	0	0.2	0.5	3.1	0.7	0.3	10.4	6.9	0	0	0	0	0.6	0	0	0	0	0	0	0
