# Supplementary material for: Complete De Novo Assembly of Wolbachia Endosymbiont of Frankliniella intonsa
Source: Int J Mol Sci. 2023 Aug 26;24(17):13245. doi: 10.3390/ijms241713245 (PMC10487741; doi:10.3390/ijms241713245)
Supplement: Supplementary file 1 [file ijms-24-13245-s001.zip › ijms-2546802-supplementary/Supplementary_Material/Table S7.xlsx]

## Sheet: Sheet1
Table S7A: The excluded Wolbachia genomes
GeBank Assembly Accession	Size (bp)	GC%	Host	Exclusion
GCA_918308635.1	2845697	25.49	Phyllotreta striolata	Anomalous assembly
GCA_003704325.1	28394	33.84	Cimex hemipterus	Partial genome
GCA_003704235.1	3096460	32.01	Formica exsecta	Comprises multiple strains
GCA_934668665.1	1136102	34.95	Unknown	Unknown host
GCA_003516275.1	668079	33.43	Unknown	Unknown host

## Sheet: Sheet2
Table S7B: Information of 1,364 Wolbachia genomes
Assembly Accession	Assembly Level	Strain	host	Supergroup	References
GCA_017896245.1	Complete Genome	wMel_GV_2018_4	Aedes aegypti	A	Dainty KR et al. 2021. wMel Wolbachia genome remains stable after 7 years in Australian Aedes aegypti field populations. Microb Genom. 7:000641. doi: 10.1099/mgen.0.000641.
GCA_017896265.1	Complete Genome	wMel_GV_2018_3	Aedes aegypti	A	Dainty KR et al. 2021. wMel Wolbachia genome remains stable after 7 years in Australian Aedes aegypti field populations. Microb Genom. 7:000641. doi: 10.1099/mgen.0.000641.
GCA_017896285.1	Complete Genome	wMel_GV_2018_6	Aedes aegypti	A	Dainty KR et al. 2021. wMel Wolbachia genome remains stable after 7 years in Australian Aedes aegypti field populations. Microb Genom. 7:000641. doi: 10.1099/mgen.0.000641.
GCA_017896305.1	Complete Genome	wMel_GV_2018_5	Aedes aegypti	A	Dainty KR et al. 2021. wMel Wolbachia genome remains stable after 7 years in Australian Aedes aegypti field populations. Microb Genom. 7:000641. doi: 10.1099/mgen.0.000641.
GCA_017896325.1	Complete Genome	wMel_GV_2018_7	Aedes aegypti	A	Dainty KR et al. 2021. wMel Wolbachia genome remains stable after 7 years in Australian Aedes aegypti field populations. Microb Genom. 7:000641. doi: 10.1099/mgen.0.000641.
GCA_017896345.1	Complete Genome	wMel_GV_2018_2	Aedes aegypti	A	Dainty KR et al. 2021. wMel Wolbachia genome remains stable after 7 years in Australian Aedes aegypti field populations. Microb Genom. 7:000641. doi: 10.1099/mgen.0.000641.
GCA_017896365.1	Complete Genome	wMel_GV_2018_1	Aedes aegypti	A	Dainty KR et al. 2021. wMel Wolbachia genome remains stable after 7 years in Australian Aedes aegypti field populations. Microb Genom. 7:000641. doi: 10.1099/mgen.0.000641.
GCA_021496155.1	Complete Genome	wMel_YK_2020	Aedes aegypti	A	Ross PA et al. 2022. A decade of stability for wMel Wolbachia in natural Aedes aegypti populations. PLOS Pathogens. 18:e1010256. doi: 10.1371/journal.ppat.1010256.
GCA_021496175.1	Complete Genome	wMel_GV_2020	Aedes aegypti	A	Ross PA et al. 2022. A decade of stability for wMel Wolbachia in natural Aedes aegypti populations. PLOS Pathogens. 18:e1010256. doi: 10.1371/journal.ppat.1010256.
GCA_021496195.1	Complete Genome	wMel_wC45_F10	Aedes aegypti	A	Ross PA et al. 2022. A decade of stability for wMel Wolbachia in natural Aedes aegypti populations. PLOS Pathogens. 18:e1010256. doi: 10.1371/journal.ppat.1010256.
GCA_021496215.1	Complete Genome	wMel_wC45_F9	Aedes aegypti	A	Ross PA et al. 2022. A decade of stability for wMel Wolbachia in natural Aedes aegypti populations. PLOS Pathogens. 18:e1010256. doi: 10.1371/journal.ppat.1010256.
GCA_021496235.1	Complete Genome	wMel_Lab	Aedes aegypti	A	Ross PA et al. 2022. A decade of stability for wMel Wolbachia in natural Aedes aegypti populations. PLOS Pathogens. 18:e1010256. doi: 10.1371/journal.ppat.1010256.
GCA_021497205.1	Chromosome	wMel_YK_18	Aedes aegypti	A	Ross PA et al. 2022. A decade of stability for wMel Wolbachia in natural Aedes aegypti populations. PLOS Pathogens. 18:e1010256. doi: 10.1371/journal.ppat.1010256.
GCA_021497225.1	Complete Genome	wMel_GV_13	Aedes aegypti	A	Ross PA et al. 2022. A decade of stability for wMel Wolbachia in natural Aedes aegypti populations. PLOS Pathogens. 18:e1010256. doi: 10.1371/journal.ppat.1010256
GCA_021497245.1	Chromosome	wMel_GV_18	Aedes aegypti	A	Ross PA et al. 2022. A decade of stability for wMel Wolbachia in natural Aedes aegypti populations. PLOS Pathogens. 18:e1010256. doi: 10.1371/journal.ppat.1010256.
GCA_025666255.1	Complete Genome	wAlbB-Uju	Aedes aegypti	B	Martinez J et al. 2022. Genomic and Phenotypic Comparisons Reveal Distinct Variants of Wolbachia Strain wAlbB. Applied and Environmental Microbiology. 88:e01412-22. doi: 10.1128/aem.01412-22.
GCA_000242415.3	Contig	wAlbB_1	Aedes albopictus	B	Genoscope,C.E.A. 2011. Wolbachia pipientis wAlbB, whole genome shotgun sequencing project. http://www.ncbi.nlm.nih.gov/nuccore/CAGB00000000.
GCA_002374845.2	Complete Genome	wAlbB-HN2016	Aedes albopictus	B	Kulkarni,A, Yu,W, Xue,R.-D, Ma,Y, Xu,J. 2019. Wolbachia pipientis strain wAlbB-HN2016 chromosome, complete genome. http://www.ncbi.nlm.nih.gov/nuccore/CP041924.
GCA_002379145.2	Complete Genome	wAlbB-FL2016	Aedes albopictus	B	Kulkarni,A, Yu,W, Xue,R.-D, Ma,Y, Xu,J. 2019. Wolbachia pipientis strain wAlbB-FL2016 chromosome, complete genome. http://www.ncbi.nlm.nih.gov/nuccore/CP041923.
GCA_002379155.2	Contig	wAlbB-FL2016_1	Aedes albopictus	A	Kulkarni,A, Yu,W, Xue,R.-D, Ma,Y, Xu,J. 2019. Wolbachia pipientis strain FL2016, whole genome shotgun sequencing project. https://www.ncbi.nlm.nih.gov/nuccore/NWVK00000000.
GCA_002379175.2	Contig	wAlbB-HN2016_1	Aedes albopictus	A	Kulkarni,A, Yu,W, Xue,R.-D, Ma,Y, Xu,J. 2019. Wolbachia pipientis strain HN2016, whole genome shotgun sequencing project. https://www.ncbi.nlm.nih.gov/nuccore/NWVJ00000000.
GCA_004171285.1	Complete Genome	wAlbB	Aedes albopictus	B	Sinha A, Li Z, Sun L, Carlow CKS. 2019. Complete Genome Sequence of the Wolbachia wAlbB Endosymbiont of Aedes albopictus. Genome Biology and Evolution. 11:706–720. doi: 10.1093/gbe/evz025
GCA_004795415.1	Contig	wAlbB_2	Aedes albopictus	B	Lefoulon E et al. 2019. Large Enriched Fragment Targeted Sequencing (LEFT-SEQ) Applied to Capture of Wolbachia Genomes. Sci Rep. 9:5939. doi: 10.1038/s41598-019-42454-w.
GCA_019665805.1	Complete Genome	wAlbB-Q	Aedes albopictus	B	Ross PA et al. 2021. A wAlbB Wolbachia Transinfection Displays Stable Phenotypic Effects across Divergent Aedes aegypti Mosquito Backgrounds. Applied and Environmental Microbiology. 87:e01264-21. doi: 10.1128/AEM.01264-21.
GCA_024804185.1	Complete Genome	wAlbA-JF2017	Aedes albopictus	A	Martinez J et al. 2022. Genome sequencing and comparative analysis of Wolbachia strain wAlbA reveals Wolbachia-associated plasmids are common. PLOS Genetics. 18:e1010406. doi: 10.1371/journal.pgen.1010406.
GCA_902648095.1	Contig	WOLB1128	Aedes albopictus	B	Scholz M et al. 2020. Large scale genome reconstructions illuminate Wolbachia evolution. Nat Commun. 11:5235. doi: 10.1038/s41467-020-19016-0.
GCA_018491735.2	Complete Genome	wAnD	Anopheles demeilloni	B	Walker T et al. 2021. Stable high-density and maternally inherited Wolbachia infections in Anopheles moucheti and Anopheles demeilloni mosquitoes. Current Biology. 31:2310-2320.e5. doi: 10.1016/j.cub.2021.03.056.
GCA_018491625.2	Complete Genome	wAnM	Anopheles moucheti	B	Walker T et al. 2021. Stable high-density and maternally inherited Wolbachia infections in Anopheles moucheti and Anopheles demeilloni mosquitoes. Current Biology. 31:2310-2320.e5. doi: 10.1016/j.cub.2021.03.056.
GCA_014333535.1	Scaffold	wAno62	Anoplolepis gracilipes	A	Lee C-C, Lin C-Y, Tseng S-P, Matsuura K, Yang C-CS. 2020. Ongoing Coevolution of Wolbachia and a Widespread Invasive Ant, Anoplolepis gracilipes. Microorganisms. 8:1569. doi: 10.3390/microorganisms8101569.
GCA_902646855.1	Contig	WOLB1005	Apoidea	A	Scholz M et al. 2020. Large scale genome reconstructions illuminate Wolbachia evolution. Nat Commun. 11:5235. doi: 10.1038/s41467-020-19016-0.
GCA_902648465.1	Contig	WOLB1165	Apoidea	A	Scholz M et al. 2020. Large scale genome reconstructions illuminate Wolbachia evolution. Nat Commun. 11:5235. doi: 10.1038/s41467-020-19016-0.
GCA_010820705.1	Contig	wAdent	Apterostigma dentigerum	A	Tolley,S.J., Sapountzis,P., Boomsma,J. 2020. Wolbachia pipientis strain wAdent, whole genome shotgun sequencing project. http://www.ncbi.nlm.nih.gov/nuccore/SDUV00000000.
GCA_001027565.1	Contig	wVulC	Armadillidium vulgare	B	Cerveau N et al. 2015. Genomic context drives transcription of insertion sequences in the bacterial endosymbiont Wolbachia wVulC. Gene. 564:81–86. doi: 10.1016/j.gene.2015.03.044
GCA_013309895.1	Contig	wApolK3	Atemnus politus	S	Lefoulon E et al. 2020. Pseudoscorpion Wolbachia symbionts: diversity and evidence for a new supergroup S. BMC Microbiology. 20:188. doi: 10.1186/s12866-020-01863-y.
GCA_013317055.1	Contig	wApolK5	Atemnus politus	S	Lefoulon E et al. 2020. Pseudoscorpion Wolbachia symbionts: diversity and evidence for a new supergroup S. BMC Microbiology. 20:188. doi: 10.1186/s12866-020-01863-y.
GCA_003999585.1	Chromosome	wBta_China_1	Bemisia tabaci	B	Rao Q et al. 2015. Genome reduction and potential metabolic complementation of the dual endosymbionts in the whitefly Bemisia tabaci. BMC Genomics. 16:226. doi: 10.1186/s12864-015-1379-6.
GCA_900097055.1	Contig	wBta	Bemisia tabaci	B	Santos-Garcia,D. 2018. Wolbachia endosymbiont of Bemisia tabaci isolate WBT1, whole genome shotgun sequencing project. http://www.ncbi.nlm.nih.gov/nuccore/FMKF00000000.
GCA_000008385.1	Complete Genome	wBm	Brugia malayi	D	Foster J et al. 2005. The Wolbachia Genome of Brugia malayi: Endosymbiont Evolution within a Human Pathogenic Nematode. PLOS Biology. 3:e121. doi: 10.1371/journal.pbio.0030121.
GCA_004795935.1	Complete Genome	wBm_1	Brugia malayi	D	Lefoulon E et al. 2019. Large Enriched Fragment Targeted Sequencing (LEFT-SEQ) Applied to Capture of Wolbachia Genomes. Sci Rep. 9:5939. doi: 10.1038/s41598-019-42454-w.
GCA_902646335.1	Contig	WOLB0960	Brugia malayi	D	Scholz M et al. 2020. Large scale genome reconstructions illuminate Wolbachia evolution. Nat Commun. 11:5235. doi: 10.1038/s41467-020-19016-0.
GCA_902646405.1	Contig	WOLB0959	Brugia malayi	D	Scholz M et al. 2020. Large scale genome reconstructions illuminate Wolbachia evolution. Nat Commun. 11:5235. doi: 10.1038/s41467-020-19016-0.
GCA_902646445.1	Contig	WOLB0963	Brugia malayi	D	Scholz M et al. 2020. Large scale genome reconstructions illuminate Wolbachia evolution. Nat Commun. 11:5235. doi: 10.1038/s41467-020-19016-0.
GCA_902646455.1	Contig	WOLB0968	Brugia malayi	D	Scholz M et al. 2020. Large scale genome reconstructions illuminate Wolbachia evolution. Nat Commun. 11:5235. doi: 10.1038/s41467-020-19016-0.
GCA_902646465.1	Contig	WOLB0962	Brugia malayi	D	Scholz M et al. 2020. Large scale genome reconstructions illuminate Wolbachia evolution. Nat Commun. 11:5235. doi: 10.1038/s41467-020-19016-0.
GCA_902646475.1	Contig	WOLB0965	Brugia malayi	D	Scholz M et al. 2020. Large scale genome reconstructions illuminate Wolbachia evolution. Nat Commun. 11:5235. doi: 10.1038/s41467-020-19016-0.
GCA_902646485.1	Contig	WOLB0969	Brugia malayi	D	Scholz M et al. 2020. Large scale genome reconstructions illuminate Wolbachia evolution. Nat Commun. 11:5235. doi: 10.1038/s41467-020-19016-0.
GCA_902646495.1	Contig	WOLB0966	Brugia malayi	D	Scholz M et al. 2020. Large scale genome reconstructions illuminate Wolbachia evolution. Nat Commun. 11:5235. doi: 10.1038/s41467-020-19016-0.
GCA_902646505.1	Contig	WOLB0964	Brugia malayi	D	Scholz M et al. 2020. Large scale genome reconstructions illuminate Wolbachia evolution. Nat Commun. 11:5235. doi: 10.1038/s41467-020-19016-0.
GCA_902646515.1	Contig	WOLB0961	Brugia malayi	D	Scholz M et al. 2020. Large scale genome reconstructions illuminate Wolbachia evolution. Nat Commun. 11:5235. doi: 10.1038/s41467-020-19016-0.
GCA_902646525.1	Contig	WOLB0967	Brugia malayi	D	Scholz M et al. 2020. Large scale genome reconstructions illuminate Wolbachia evolution. Nat Commun. 11:5235. doi: 10.1038/s41467-020-19016-0.
GCA_902646565.1	Contig	WOLB0979	Brugia malayi	D	Scholz M et al. 2020. Large scale genome reconstructions illuminate Wolbachia evolution. Nat Commun. 11:5235. doi: 10.1038/s41467-020-19016-0.
GCA_902646595.1	Contig	WOLB0974	Brugia malayi	D	Scholz M et al. 2020. Large scale genome reconstructions illuminate Wolbachia evolution. Nat Commun. 11:5235. doi: 10.1038/s41467-020-19016-0.
GCA_902646615.1	Contig	WOLB0970	Brugia malayi	D	Scholz M et al. 2020. Large scale genome reconstructions illuminate Wolbachia evolution. Nat Commun. 11:5235. doi: 10.1038/s41467-020-19016-0.
GCA_902646635.1	Contig	WOLB0971	Brugia malayi	D	Scholz M et al. 2020. Large scale genome reconstructions illuminate Wolbachia evolution. Nat Commun. 11:5235. doi: 10.1038/s41467-020-19016-0.
GCA_902646655.1	Contig	WOLB0972	Brugia malayi	D	Scholz M et al. 2020. Large scale genome reconstructions illuminate Wolbachia evolution. Nat Commun. 11:5235. doi: 10.1038/s41467-020-19016-0.
GCA_902646665.1	Contig	WOLB0976	Brugia malayi	D	Scholz M et al. 2020. Large scale genome reconstructions illuminate Wolbachia evolution. Nat Commun. 11:5235. doi: 10.1038/s41467-020-19016-0.
GCA_902646675.1	Contig	WOLB0977	Brugia malayi	D	Scholz M et al. 2020. Large scale genome reconstructions illuminate Wolbachia evolution. Nat Commun. 11:5235. doi: 10.1038/s41467-020-19016-0.
GCA_902646685.1	Contig	WOLB0980	Brugia malayi	D	Scholz M et al. 2020. Large scale genome reconstructions illuminate Wolbachia evolution. Nat Commun. 11:5235. doi: 10.1038/s41467-020-19016-0.
GCA_902646695.1	Contig	WOLB0973	Brugia malayi	D	Scholz M et al. 2020. Large scale genome reconstructions illuminate Wolbachia evolution. Nat Commun. 11:5235. doi: 10.1038/s41467-020-19016-0.
GCA_902646705.1	Contig	WOLB0978	Brugia malayi	D	Scholz M et al. 2020. Large scale genome reconstructions illuminate Wolbachia evolution. Nat Commun. 11:5235. doi: 10.1038/s41467-020-19016-0.
GCA_902646715.1	Contig	WOLB0975	Brugia malayi	D	Scholz M et al. 2020. Large scale genome reconstructions illuminate Wolbachia evolution. Nat Commun. 11:5235. doi: 10.1038/s41467-020-19016-0.
GCA_012030695.1	Complete Genome	wBpa_FR3	Brugia pahangi	D	Lebov JF et al. 2020. Complete Genome Sequence of wBp, the Wolbachia Endosymbiont of Brugia pahangi FR3. Microbiology Resource Announcements. 9:e00480-20. doi: 10.1128/MRA.00480-20.
GCA_902646535.1	Contig	WOLB0981	Brugia pahangi	D	Scholz M et al. 2020. Large scale genome reconstructions illuminate Wolbachia evolution. Nat Commun. 11:5235. doi: 10.1038/s41467-020-19016-0.
GCA_902648115.1	Contig	WOLB1129	Brugia pahangi	D	Scholz M et al. 2020. Large scale genome reconstructions illuminate Wolbachia evolution. Nat Commun. 11:5235. doi: 10.1038/s41467-020-19016-0.
GCA_902646865.1	Contig	WOLB1008	Callosobruchus chinensis	B	Scholz M et al. 2020. Large scale genome reconstructions illuminate Wolbachia evolution. Nat Commun. 11:5235. doi: 10.1038/s41467-020-19016-0.
GCA_902646915.1	Contig	WOLB1007	Callosobruchus chinensis	B	Scholz M et al. 2020. Large scale genome reconstructions illuminate Wolbachia evolution. Nat Commun. 11:5235. doi: 10.1038/s41467-020-19016-0.
GCA_902646905.1	Contig	WOLB1006	Camponotus obliquus	A	Scholz M et al. 2020. Large scale genome reconstructions illuminate Wolbachia evolution. Nat Commun. 11:5235. doi: 10.1038/s41467-020-19016-0.
GCA_023052945.1	Complete Genome	wCpe	Camponotus pennsylvanicus	A	Faulk C. 2023. De novo sequencing, diploid assembly, and annotation of the black carpenter ant, Camponotus pennsylvanicus, and its symbionts by one person for $1000, using nanopore sequencing. Nucleic Acids Research. 51:17–28. doi: 10.1093/nar/gkac510.
GCA_902636325.1	Contig	WOLB0001	Cardiocondyla obscurior	A	Scholz M et al. 2020. Large scale genome reconstructions illuminate Wolbachia evolution. Nat Commun. 11:5235. doi: 10.1038/s41467-020-19016-0.
GCA_902713635.1	Scaffold	wCobs-BR2009-alpha	Cardiocondyla obscurior	A	Ün Ç et al. 2021. Cytoplasmic incompatibility between Old and New World populations of a tramp ant. Evolution. 75:1775–1791. doi: 10.1111/evo.14261.
GCA_902713645.1	Scaffold	wCobs-JP2010-OypB	Cardiocondyla obscurior	A	Ün Ç et al. 2021. Cytoplasmic incompatibility between Old and New World populations of a tramp ant. Evolution. 75:1775–1791. doi: 10.1111/evo.14261.
GCA_006542295.1	Complete Genome	wCauA	Carposina sasakii	A	Li,N. 2019. Wolbachia endosymbiont of Carposina sasakii isolate wCauA chromosome, complete genome. http://www.ncbi.nlm.nih.gov/nuccore/CP041215.
GCA_018454455.1	Contig	wCer4	Ceratitis capitata	A	Morrow JL, Riegler M. 2021. Genome analyses of four Wolbachia strains and associated mitochondria of Rhagoletis cerasi expose cumulative modularity of cytoplasmic incompatibility factors and cytoplasmic hitchhiking across host populations. BMC Genomics. 22:616. doi: 10.1186/s12864-021-07906-6.
GCA_017869155.1	Chromosome	wCsol	Ceratosolen solmsi	A	Miao Y, Xiao J, Huang D. 2020. Distribution and Evolution of the Bacteriophage WO and Its Antagonism With Wolbachia. Front. Microbiol. 11. doi: 10.3389/fmicb.2020.595629.
GCA_918231965.1	Scaffold	wCas	Ceutorhynchus assimilis	Unknown	King,R. 2022. Wolbachia endosymbiont of Ceutorhynchus assimilis isolate Ceutorhynchus_assimilis_wolbachia, whole genome shotgun sequencing project. http://www.ncbi.nlm.nih.gov/nuccore/CAKJXY000000000.
GCA_918315375.1	Chromosome	wCri	Chironomus riparius	Unknown	King,R. 2022. Wolbachia endosymbiont of Chironomus riparius isolate Wolbachia_endosymbiont_of_Chironomus_riparius genome assembly, chromosome: 1. http://www.ncbi.nlm.nih.gov/nuccore/OU906733.
GCA_008245065.1	Complete Genome	wMeg	Chrysomya megacephala	B	Junqueira ACM et al. 2017. The microbiomes of blowflies and houseflies as bacterial transmission reservoirs. Sci Rep. 7:1–15. doi: 10.1038/s41598-017-16353-x.
GCA_014771645.1	Chromosome	wChem	Cimex hemipterus	T	Laidoudi Y et al. 2020. An Earliest Endosymbiont, Wolbachia massiliensis sp. nov., Strain PL13 from the Bed Bug (Cimex hemipterus), Type Strain of a New Supergroup T. International Journal of Molecular Sciences. 21:8064. doi: 10.3390/ijms21218064.
GCA_000829315.1	Complete Genome	wCle	Cimex lectularius	F	Nikoh N et al. 2014. Evolutionary origin of insect–Wolbachia nutritional mutualism. Proceedings of the National Academy of Sciences. 111:10257–10262. doi: 10.1073/pnas.1409284111.
GCA_902636505.1	Contig	WOLB0036	Cimex lectularius	F	Scholz M et al. 2020. Large scale genome reconstructions illuminate Wolbachia evolution. Nat Commun. 11:5235. doi: 10.1038/s41467-020-19016-0.
GCA_902636555.1	Contig	WOLB0038	Cimex lectularius	F	Scholz M et al. 2020. Large scale genome reconstructions illuminate Wolbachia evolution. Nat Commun. 11:5235. doi: 10.1038/s41467-020-19016-0.
GCA_902636575.1	Contig	WOLB0035	Cimex lectularius	F	Scholz M et al. 2020. Large scale genome reconstructions illuminate Wolbachia evolution. Nat Commun. 11:5235. doi: 10.1038/s41467-020-19016-0.
GCA_902636625.1	Contig	WOLB0037	Cimex lectularius	F	Scholz M et al. 2020. Large scale genome reconstructions illuminate Wolbachia evolution. Nat Commun. 11:5235. doi: 10.1038/s41467-020-19016-0.
GCA_902636695.1	Contig	WOLB0042	Cimex lectularius	F	Scholz M et al. 2020. Large scale genome reconstructions illuminate Wolbachia evolution. Nat Commun. 11:5235. doi: 10.1038/s41467-020-19016-0.
GCA_902636715.1	Contig	WOLB0039	Cimex lectularius	F	Scholz M et al. 2020. Large scale genome reconstructions illuminate Wolbachia evolution. Nat Commun. 11:5235. doi: 10.1038/s41467-020-19016-0.
GCA_902636785.1	Contig	WOLB0043	Cimex lectularius	F	Scholz M et al. 2020. Large scale genome reconstructions illuminate Wolbachia evolution. Nat Commun. 11:5235. doi: 10.1038/s41467-020-19016-0.
GCA_902636815.1	Contig	WOLB0041	Cimex lectularius	F	Scholz M et al. 2020. Large scale genome reconstructions illuminate Wolbachia evolution. Nat Commun. 11:5235. doi: 10.1038/s41467-020-19016-0.
GCA_902636845.1	Contig	WOLB0040	Cimex lectularius	F	Scholz M et al. 2020. Large scale genome reconstructions illuminate Wolbachia evolution. Nat Commun. 11:5235. doi: 10.1038/s41467-020-19016-0.
GCA_020995475.1	Complete Genome	wCcep	Corcyra cephalonica	B	Hu H-Y, Li Z-X. 2015. A novel Wolbachia strain from the rice moth Corcyra cephalonica induces reproductive incompatibility in the whitefly Bemisia tabaci: sequence typing combined with phenotypic evidence. Environmental Microbiology Reports. 7:508–515. doi: 10.1111/1758-2229.12279.
GCA_013365475.1	Complete Genome	wCtub	Cruorifilaria tuberocauda	J	Lefoulon E et al. 2020. Diminutive, degraded but dissimilar: Wolbachia genomes from filarial nematodes do not conform to a single paradigm. Microb Genom. 6:mgen000487. doi: 10.1099/mgen.0.000487.
GCA_012277295.1	Complete Genome	wCfeT	Ctenocephalides felis	Unknown	Driscoll TP et al. 2020. Evolution of Wolbachia mutualism and reproductive parasitism: insight from two novel strains that co-infect cat fleas. PeerJ. 8:e10646. doi: 10.7717/peerj.10646.
GCA_012277315.1	Complete Genome	wCfeJ	Ctenocephalides felis	Unknown	Driscoll TP et al. 2020. Evolution of Wolbachia mutualism and reproductive parasitism: insight from two novel strains that co-infect cat fleas. PeerJ. 8:e10646. doi: 10.7717/peerj.10646.
GCA_000723225.2	Scaffold	wPip_Mol	Culex molestus	B	Aslett,A.Martin. 2015. Wolbachia endosymbiont wPip_Mol of Culex molestus strain wPip_Mol, whole genome shotgun sequencing project. http://www.ncbi.nlm.nih.gov/nuccore/CTEH00000000.
GCA_000208785.1	Contig	wPip_Mol_1	Culex pipiens molestus	B	Pinto SB et al. 2013. Transcriptional Regulation of Culex pipiens Mosquitoes by Wolbachia Influences Cytoplasmic Incompatibility. PLOS Pathogens. 9:e1003647. doi: 10.1371/journal.ppat.1003647.
GCA_000073005.1	Chromosome	wPip	Culex quinquefasciatus	B	Klasson L et al. 2008. Genome Evolution of Wolbachia Strain wPip from the Culex pipiens Group. Molecular Biology and Evolution. 25:1877–1887. doi: 10.1093/molbev/msn133.
GCA_000156735.1	Scaffold	wPip_1	Culex quinquefasciatus	B	Salzberg SL, Puiu D, Sommer DD, Nene V, Lee NH. 2009. Genome Sequence of the Wolbachia Endosymbiont of Culex quinquefasciatus JHB. Journal of Bacteriology. 191:1725–1725. doi: 10.1128/JB.01731-08.
GCA_003344345.1	Contig	wCon	Cylisticus convexus	B	Badawi M, Moumen B, Giraud I, Grève P, Cordaux R. 2018. Investigating the Molecular Genetic Basis of Cytoplasmic Sex Determination Caused by Wolbachia Endosymbionts in Terrestrial Isopods. Genes. 9:290. doi: 10.3390/genes9060290.
GCA_000832695.1	Contig	wCoc1	Dactylopius coccus	B	Campana MG, Robles García NM, Tuross N. 2015. America’s red gold: multiple lineages of cultivated cochineal in Mexico. Ecol Evol. 5:607–617. doi: 10.1002/ece3.1398.
GCA_001648015.1	Contig	wDacB	Dactylopius coccus	B	Ramírez-Puebla ST et al. 2016. Genomes of Candidatus Wolbachia bourtzisii wDacA and Candidatus Wolbachia pipientis wDacB from the Cochineal Insect Dactylopius coccus (Hemiptera: Dactylopiidae). G3 Genes|Genomes|Genetics. 6:3343–3349. doi: 10.1534/g3.116.031237.
GCA_001648025.1	Contig	wDacA	Dactylopius coccus	A	Ramírez-Puebla ST et al. 2016. Genomes of Candidatus Wolbachia bourtzisii wDacA and Candidatus Wolbachia pipientis wDacB from the Cochineal Insect Dactylopius coccus (Hemiptera: Dactylopiidae). G3 Genes|Genomes|Genetics. 6:3343–3349. doi: 10.1534/g3.116.031237.
GCA_902646895.1	Contig	WOLB1009	Dactylopius coccus	B	Scholz M et al. 2020. Large scale genome reconstructions illuminate Wolbachia evolution. Nat Commun. 11:5235. doi: 10.1038/s41467-020-19016-0.
GCA_021609905.1	Complete Genome	wDra	Delia radicum	A	Sontowski R et al. 2022. A high-quality functional genome assembly of Delia radicum L. (Diptera: Anthomyiidae) annotated from egg to adult. Molecular Ecology Resources. 22:1954–1971. doi: 10.1111/1755-0998.13594.
GCA_902636345.1	Contig	WOLB0015	Diabrotica virgifera virgifera	A	Scholz M et al. 2020. Large scale genome reconstructions illuminate Wolbachia evolution. Nat Commun. 11:5235. doi: 10.1038/s41467-020-19016-0.
GCA_902636365.1	Contig	WOLB0014	Diabrotica virgifera virgifera	A	Scholz M et al. 2020. Large scale genome reconstructions illuminate Wolbachia evolution. Nat Commun. 11:5235. doi: 10.1038/s41467-020-19016-0.
GCA_902636385.1	Contig	WOLB0017	Diabrotica virgifera virgifera	A	Scholz M et al. 2020. Large scale genome reconstructions illuminate Wolbachia evolution. Nat Commun. 11:5235. doi: 10.1038/s41467-020-19016-0.
GCA_902636425.1	Contig	WOLB0016	Diabrotica virgifera virgifera	A	Scholz M et al. 2020. Large scale genome reconstructions illuminate Wolbachia evolution. Nat Commun. 11:5235. doi: 10.1038/s41467-020-19016-0.
GCA_902636475.1	Contig	WOLB0018	Diabrotica virgifera virgifera	A	Scholz M et al. 2020. Large scale genome reconstructions illuminate Wolbachia evolution. Nat Commun. 11:5235. doi: 10.1038/s41467-020-19016-0.
GCA_902636485.1	Contig	WOLB0013	Diabrotica virgifera virgifera	A	Scholz M et al. 2020. Large scale genome reconstructions illuminate Wolbachia evolution. Nat Commun. 11:5235. doi: 10.1038/s41467-020-19016-0.
GCA_902636495.1	Contig	WOLB0020	Diabrotica virgifera virgifera	A	Scholz M et al. 2020. Large scale genome reconstructions illuminate Wolbachia evolution. Nat Commun. 11:5235. doi: 10.1038/s41467-020-19016-0.
GCA_902636515.1	Contig	WOLB0028	Diabrotica virgifera virgifera	A	Scholz M et al. 2020. Large scale genome reconstructions illuminate Wolbachia evolution. Nat Commun. 11:5235. doi: 10.1038/s41467-020-19016-0.
GCA_902636525.1	Contig	WOLB0022	Diabrotica virgifera virgifera	A	Scholz M et al. 2020. Large scale genome reconstructions illuminate Wolbachia evolution. Nat Commun. 11:5235. doi: 10.1038/s41467-020-19016-0.
GCA_902636535.1	Contig	WOLB0025	Diabrotica virgifera virgifera	A	Scholz M et al. 2020. Large scale genome reconstructions illuminate Wolbachia evolution. Nat Commun. 11:5235. doi: 10.1038/s41467-020-19016-0.
GCA_902636545.1	Contig	WOLB0034	Diabrotica virgifera virgifera	A	Scholz M et al. 2020. Large scale genome reconstructions illuminate Wolbachia evolution. Nat Commun. 11:5235. doi: 10.1038/s41467-020-19016-0.
GCA_902636565.1	Contig	WOLB0029	Diabrotica virgifera virgifera	A	Scholz M et al. 2020. Large scale genome reconstructions illuminate Wolbachia evolution. Nat Commun. 11:5235. doi: 10.1038/s41467-020-19016-0.
GCA_902636585.1	Contig	WOLB0032	Diabrotica virgifera virgifera	A	Scholz M et al. 2020. Large scale genome reconstructions illuminate Wolbachia evolution. Nat Commun. 11:5235. doi: 10.1038/s41467-020-19016-0.
GCA_902636595.1	Contig	WOLB0019	Diabrotica virgifera virgifera	A	Scholz M et al. 2020. Large scale genome reconstructions illuminate Wolbachia evolution. Nat Commun. 11:5235. doi: 10.1038/s41467-020-19016-0.
GCA_902636605.1	Contig	WOLB0021	Diabrotica virgifera virgifera	A	Scholz M et al. 2020. Large scale genome reconstructions illuminate Wolbachia evolution. Nat Commun. 11:5235. doi: 10.1038/s41467-020-19016-0.
GCA_902636615.1	Contig	WOLB0023	Diabrotica virgifera virgifera	A	Scholz M et al. 2020. Large scale genome reconstructions illuminate Wolbachia evolution. Nat Commun. 11:5235. doi: 10.1038/s41467-020-19016-0.
GCA_902636635.1	Contig	WOLB0033	Diabrotica virgifera virgifera	A	Scholz M et al. 2020. Large scale genome reconstructions illuminate Wolbachia evolution. Nat Commun. 11:5235. doi: 10.1038/s41467-020-19016-0.
GCA_902636645.1	Contig	WOLB0024	Diabrotica virgifera virgifera	A	Scholz M et al. 2020. Large scale genome reconstructions illuminate Wolbachia evolution. Nat Commun. 11:5235. doi: 10.1038/s41467-020-19016-0.
GCA_902636655.1	Contig	WOLB0027	Diabrotica virgifera virgifera	A	Scholz M et al. 2020. Large scale genome reconstructions illuminate Wolbachia evolution. Nat Commun. 11:5235. doi: 10.1038/s41467-020-19016-0.
GCA_902636665.1	Contig	WOLB0030	Diabrotica virgifera virgifera	A	Scholz M et al. 2020. Large scale genome reconstructions illuminate Wolbachia evolution. Nat Commun. 11:5235. doi: 10.1038/s41467-020-19016-0.
GCA_902636675.1	Contig	WOLB0026	Diabrotica virgifera virgifera	A	Scholz M et al. 2020. Large scale genome reconstructions illuminate Wolbachia evolution. Nat Commun. 11:5235. doi: 10.1038/s41467-020-19016-0.
GCA_902636685.1	Contig	WOLB0031	Diabrotica virgifera virgifera	A	Scholz M et al. 2020. Large scale genome reconstructions illuminate Wolbachia evolution. Nat Commun. 11:5235. doi: 10.1038/s41467-020-19016-0.
GCA_902646845.1	Contig	WOLB1001	Diachasma alloeum	A	Scholz M et al. 2020. Large scale genome reconstructions illuminate Wolbachia evolution. Nat Commun. 11:5235. doi: 10.1038/s41467-020-19016-0.
GCA_902646875.1	Contig	WOLB1002	Diachasma alloeum	A	Scholz M et al. 2020. Large scale genome reconstructions illuminate Wolbachia evolution. Nat Commun. 11:5235. doi: 10.1038/s41467-020-19016-0.
GCA_902646885.1	Contig	WOLB1003	Diachasma alloeum	A	Scholz M et al. 2020. Large scale genome reconstructions illuminate Wolbachia evolution. Nat Commun. 11:5235. doi: 10.1038/s41467-020-19016-0.
GCA_902646925.1	Contig	WOLB1004	Diachasma alloeum	A	Scholz M et al. 2020. Large scale genome reconstructions illuminate Wolbachia evolution. Nat Commun. 11:5235. doi: 10.1038/s41467-020-19016-0.
GCA_902648475.2	Contig	WOLB1162	Diachasma alloeum	A	Scholz M et al. 2020. Large scale genome reconstructions illuminate Wolbachia evolution. Nat Commun. 11:5235. doi: 10.1038/s41467-020-19016-0.
GCA_902648485.1	Contig	WOLB1164	Diachasma alloeum	A	Scholz M et al. 2020. Large scale genome reconstructions illuminate Wolbachia evolution. Nat Commun. 11:5235. doi: 10.1038/s41467-020-19016-0.
GCA_902648495.1	Contig	WOLB1163	Diachasma alloeum	A	Scholz M et al. 2020. Large scale genome reconstructions illuminate Wolbachia evolution. Nat Commun. 11:5235. doi: 10.1038/s41467-020-19016-0.
GCA_000331595.1	Scaffold	wDi_7	Diaphorina citri	B	Saha S et al. 2012. Survey of Endosymbionts in the Diaphorina citri Metagenome and Assembly of a Wolbachia wDi Draft Genome. PLOS ONE. 7:e50067. doi: 10.1371/journal.pone.0050067.
GCA_013096355.2	Chromosome	wDi_4	Diaphorina citri	B	Neupane S, Bonilla SI, Manalo AM, Pelz-Stelinski KS. 2020. Near-Complete Genome Sequences of a Wolbachia Strain Isolated from Diaphorina citri Kuwayama (Hemiptera: Liviidae). Microbiology Resource Announcements. doi: 10.1128/MRA.00560-20.
GCA_013096535.2	Chromosome	wDi_5	Diaphorina citri	B	Neupane S, Bonilla SI, Manalo AM, Pelz-Stelinski KS. 2020. Near-Complete Genome Sequences of a Wolbachia Strain Isolated from Diaphorina citri Kuwayama (Hemiptera: Liviidae). Microbiology Resource Announcements. doi: 10.1128/MRA.00560-20.
GCA_013096725.2	Chromosome	wDi_6	Diaphorina citri	B	Neupane S, Bonilla SI, Manalo AM, Pelz-Stelinski KS. 2020. Near-Complete Genome Sequences of a Wolbachia Strain Isolated from Diaphorina citri Kuwayama (Hemiptera: Liviidae). Microbiology Resource Announcements. doi: 10.1128/MRA.00560-20.
GCA_019355355.1	Complete Genome	wDi	Diaphorina citri	B	Neupane S, Bonilla SI, Manalo AM, Pelz-Stelinski KS. 2022. Complete de novo assembly of Wolbachia endosymbiont of Diaphorina citri Kuwayama (Hemiptera: Liviidae) using long-read genome sequencing. Sci Rep. 12:125. doi: 10.1038/s41598-021-03184-0.
GCA_019355375.1	Complete Genome	wDi_1	Diaphorina citri	B	Neupane S, Bonilla SI, Manalo AM, Pelz-Stelinski KS. 2022. Complete de novo assembly of Wolbachia endosymbiont of Diaphorina citri Kuwayama (Hemiptera: Liviidae) using long-read genome sequencing. Sci Rep. 12:125. doi: 10.1038/s41598-021-03184-0.
GCA_019355235.1	Complete Genome	wDi_2	Diaphorina citri	B	Neupane S, Bonilla SI, Manalo AM, Pelz-Stelinski KS. 2022. Complete de novo assembly of Wolbachia endosymbiont of Diaphorina citri Kuwayama (Hemiptera: Liviidae) using long-read genome sequencing. Sci Rep. 12:125. doi: 10.1038/s41598-021-03184-0.
GCA_013458815.1	Complete Genome	wDi_3	Diaphorina citri	B	Petrone,J.R., Munoz-Beristain,A., Russell,J.T., Rios-Glusberger,P. 2020. Wolbachia endosymbiont of Diaphorina citri isolate dawsonii chromosome, complete genome. http://www.ncbi.nlm.nih.gov/nuccore/CP051608.
GCA_017883655.1	Contig	wDi_8	Diaphorina citri	B	Huang J et al. 2021. Bacteriomic Analyses of Asian Citrus Psyllid and Citrus Samples Infected With “Candidatus Liberibacter asiaticus” in Southern California and Huanglongbing Management Implications. Front. Microbiol. 12. doi: 10.3389/fmicb.2021.683481.
GCA_017883735.1	Contig	wDi_9	Diaphorina citri	B	Huang J et al. 2021. Bacteriomic Analyses of Asian Citrus Psyllid and Citrus Samples Infected With “Candidatus Liberibacter asiaticus” in Southern California and Huanglongbing Management Implications. Front. Microbiol. 12. doi: 10.3389/fmicb.2021.683481.
GCA_017883805.1	Contig	wDi_10	Diaphorina citri	B	Huang J et al. 2021. Bacteriomic Analyses of Asian Citrus Psyllid and Citrus Samples Infected With “Candidatus Liberibacter asiaticus” in Southern California and Huanglongbing Management Implications. Front. Microbiol. 12. doi: 10.3389/fmicb.2021.683481.
GCA_017883845.1	Contig	wDi_11	Diaphorina citri	B	Huang J et al. 2021. Bacteriomic Analyses of Asian Citrus Psyllid and Citrus Samples Infected With “Candidatus Liberibacter asiaticus” in Southern California and Huanglongbing Management Implications. Front. Microbiol. 12. doi: 10.3389/fmicb.2021.683481.
GCA_017883905.1	Contig	wDi_12	Diaphorina citri	B	Huang J et al. 2021. Bacteriomic Analyses of Asian Citrus Psyllid and Citrus Samples Infected With “Candidatus Liberibacter asiaticus” in Southern California and Huanglongbing Management Implications. Front. Microbiol. 12. doi: 10.3389/fmicb.2021.683481.
GCA_902636705.1	Contig	WOLB0045	Diaphorina citri	B	Scholz M et al. 2020. Large scale genome reconstructions illuminate Wolbachia evolution. Nat Commun. 11:5235. doi: 10.1038/s41467-020-19016-0.
GCA_902636735.1	Contig	WOLB0048	Diaphorina citri	B	Scholz M et al. 2020. Large scale genome reconstructions illuminate Wolbachia evolution. Nat Commun. 11:5235. doi: 10.1038/s41467-020-19016-0.
GCA_902636745.1	Contig	WOLB0052	Diaphorina citri	B	Scholz M et al. 2020. Large scale genome reconstructions illuminate Wolbachia evolution. Nat Commun. 11:5235. doi: 10.1038/s41467-020-19016-0.
GCA_902636755.1	Contig	WOLB0051	Diaphorina citri	B	Scholz M et al. 2020. Large scale genome reconstructions illuminate Wolbachia evolution. Nat Commun. 11:5235. doi: 10.1038/s41467-020-19016-0.
GCA_902636765.1	Contig	WOLB0044	Diaphorina citri	B	Scholz M et al. 2020. Large scale genome reconstructions illuminate Wolbachia evolution. Nat Commun. 11:5235. doi: 10.1038/s41467-020-19016-0.
GCA_902636795.1	Contig	WOLB0049	Diaphorina citri	B	Scholz M et al. 2020. Large scale genome reconstructions illuminate Wolbachia evolution. Nat Commun. 11:5235. doi: 10.1038/s41467-020-19016-0.
GCA_902636805.1	Contig	WOLB0050	Diaphorina citri	B	Scholz M et al. 2020. Large scale genome reconstructions illuminate Wolbachia evolution. Nat Commun. 11:5235. doi: 10.1038/s41467-020-19016-0.
GCA_902636835.1	Contig	WOLB0047	Diaphorina citri	B	Scholz M et al. 2020. Large scale genome reconstructions illuminate Wolbachia evolution. Nat Commun. 11:5235. doi: 10.1038/s41467-020-19016-0.
GCA_902636865.1	Contig	WOLB0046	Diaphorina citri	B	Scholz M et al. 2020. Large scale genome reconstructions illuminate Wolbachia evolution. Nat Commun. 11:5235. doi: 10.1038/s41467-020-19016-0.
GCA_902646935.1	Contig	WOLB1010	Diaphorina citri	B	Scholz M et al. 2020. Large scale genome reconstructions illuminate Wolbachia evolution. Nat Commun. 11:5235. doi: 10.1038/s41467-020-19016-0.
GCA_013365495.1	Complete Genome	wDcau	Dipetalonema caudispina	J	Lefoulon E et al. 2020. Diminutive, degraded but dissimilar: Wolbachia genomes from filarial nematodes do not conform to a single paradigm. Microb Genom. 6:mgen000487. doi: 10.1099/mgen.0.000487.
GCA_025781775.1	Contig	wDgra	Dipetalonema gracile	J	Costa,C.H.A., Crainey,J.L., Nava,A.F.D., Luz,S.L.B. 2022. MAG: Wolbachia pipientis isolate wDgra, whole genome shotgun sequencing project. http://www.ncbi.nlm.nih.gov/nuccore/JAOWBY000000000.
GCA_013365455.1	Complete Genome	wDimm	Dirofilaria immitis	C	Lefoulon E et al. 2020. Diminutive, degraded but dissimilar: Wolbachia genomes from filarial nematodes do not conform to a single paradigm. Microb Genom. 6:mgen000487. doi: 10.1099/mgen.0.000487.
GCA_000167475.1	Contig	wAna	Drosophila ananassae	A	Salzberg SL et al. 2005. Serendipitous discovery of Wolbachia genomes in multiple Drosophilaspecies. Genome Biology. 6:R23. doi: 10.1186/gb-2005-6-3-r23.
GCA_002907405.1	Contig	wRi_KL	Drosophila ananassae	A	Singhal K, Mohanty S. 2018. Comparative genomics reveals the presence of putative toxin–antitoxin system in Wolbachia genomes. Mol Genet Genomics. 293:525–540. doi: 10.1007/s00438-017-1402-5.
GCA_002907425.1	Contig	wRi_AMD	Drosophila ananassae	A	Singhal K, Mohanty S. 2018. Comparative genomics reveals the presence of putative toxin–antitoxin system in Wolbachia genomes. Mol Genet Genomics. 293:525–540. doi: 10.1007/s00438-017-1402-5.
GCA_003671365.1	Contig	wAna_India	Drosophila ananassae	A	Chung,M et al. 2018. Wolbachia endosymbiont of Drosophila ananassae strain wAna_India, whole genome shotgun sequencing project. http://www.ncbi.nlm.nih.gov/nuccore/NSDR00000000.
GCA_003671375.1	Contig	wAna_Indonesia	Drosophila ananassae	A	Chung,M et al. 2018. Wolbachia endosymbiont of Drosophila ananassae strain wAna_Indonesia, whole genome shotgun sequencing project. http://www.ncbi.nlm.nih.gov/nuccore/NSDT00000000.
GCA_003671405.1	Contig	wAna_Hawaii	Drosophila ananassae	A	Chung,M et al. 2018. Wolbachia endosymbiont of Drosophila ananassae strain wAna_Hawaii, whole genome shotgun sequencing project. http://www.ncbi.nlm.nih.gov/nuccore/NSDS00000000.
GCA_008033215.1	Complete Genome	wAna_W2.1	Drosophila ananassae	A	Gasser MT, Chung M, Bromley RE, Nadendla S, Dunning Hotopp JC. 2019. Complete Genome Sequence of wAna, the Wolbachia Endosymbiont of Drosophila ananassae. Microbiology Resource Announcements. 8:e01136-19. doi: 10.1128/MRA.01136-19.
GCA_902636775.1	Contig	WOLB0056	Drosophila ananassae	A	Scholz M et al. 2020. Large scale genome reconstructions illuminate Wolbachia evolution. Nat Commun. 11:5235. doi: 10.1038/s41467-020-19016-0.
GCA_902636875.1	Contig	WOLB0062	Drosophila ananassae	A	Scholz M et al. 2020. Large scale genome reconstructions illuminate Wolbachia evolution. Nat Commun. 11:5235. doi: 10.1038/s41467-020-19016-0.
GCA_902636885.1	Contig	WOLB0063	Drosophila ananassae	A	Scholz M et al. 2020. Large scale genome reconstructions illuminate Wolbachia evolution. Nat Commun. 11:5235. doi: 10.1038/s41467-020-19016-0.
GCA_902636895.1	Contig	WOLB0057	Drosophila ananassae	A	Scholz M et al. 2020. Large scale genome reconstructions illuminate Wolbachia evolution. Nat Commun. 11:5235. doi: 10.1038/s41467-020-19016-0.
GCA_902636905.1	Contig	WOLB0066	Drosophila ananassae	A	Scholz M et al. 2020. Large scale genome reconstructions illuminate Wolbachia evolution. Nat Commun. 11:5235. doi: 10.1038/s41467-020-19016-0.
GCA_902636915.1	Contig	WOLB0058	Drosophila ananassae	A	Scholz M et al. 2020. Large scale genome reconstructions illuminate Wolbachia evolution. Nat Commun. 11:5235. doi: 10.1038/s41467-020-19016-0.
GCA_902636925.1	Contig	WOLB0065	Drosophila ananassae	A	Scholz M et al. 2020. Large scale genome reconstructions illuminate Wolbachia evolution. Nat Commun. 11:5235. doi: 10.1038/s41467-020-19016-0.
GCA_902636935.1	Contig	WOLB0059	Drosophila ananassae	A	Scholz M et al. 2020. Large scale genome reconstructions illuminate Wolbachia evolution. Nat Commun. 11:5235. doi: 10.1038/s41467-020-19016-0.
GCA_902636945.1	Contig	WOLB0064	Drosophila ananassae	A	Scholz M et al. 2020. Large scale genome reconstructions illuminate Wolbachia evolution. Nat Commun. 11:5235. doi: 10.1038/s41467-020-19016-0.
GCA_902636955.1	Contig	WOLB0060	Drosophila ananassae	A	Scholz M et al. 2020. Large scale genome reconstructions illuminate Wolbachia evolution. Nat Commun. 11:5235. doi: 10.1038/s41467-020-19016-0.
GCA_902636965.1	Contig	WOLB0061	Drosophila ananassae	A	Scholz M et al. 2020. Large scale genome reconstructions illuminate Wolbachia evolution. Nat Commun. 11:5235. doi: 10.1038/s41467-020-19016-0.
GCA_902646065.1	Contig	WOLB0067	Drosophila ananassae	A	Scholz M et al. 2020. Large scale genome reconstructions illuminate Wolbachia evolution. Nat Commun. 11:5235. doi: 10.1038/s41467-020-19016-0.
GCA_902646075.1	Contig	WOLB0075	Drosophila ananassae	A	Scholz M et al. 2020. Large scale genome reconstructions illuminate Wolbachia evolution. Nat Commun. 11:5235. doi: 10.1038/s41467-020-19016-0.
GCA_902646085.1	Contig	WOLB0070	Drosophila ananassae	A	Scholz M et al. 2020. Large scale genome reconstructions illuminate Wolbachia evolution. Nat Commun. 11:5235. doi: 10.1038/s41467-020-19016-0.
GCA_902646105.1	Contig	WOLB0068	Drosophila ananassae	A	Scholz M et al. 2020. Large scale genome reconstructions illuminate Wolbachia evolution. Nat Commun. 11:5235. doi: 10.1038/s41467-020-19016-0.
GCA_902646135.1	Contig	WOLB0076	Drosophila ananassae	A	Scholz M et al. 2020. Large scale genome reconstructions illuminate Wolbachia evolution. Nat Commun. 11:5235. doi: 10.1038/s41467-020-19016-0.
GCA_902646165.1	Contig	WOLB0072	Drosophila ananassae	A	Scholz M et al. 2020. Large scale genome reconstructions illuminate Wolbachia evolution. Nat Commun. 11:5235. doi: 10.1038/s41467-020-19016-0.
GCA_902646175.1	Contig	WOLB0069	Drosophila ananassae	A	Scholz M et al. 2020. Large scale genome reconstructions illuminate Wolbachia evolution. Nat Commun. 11:5235. doi: 10.1038/s41467-020-19016-0.
GCA_902646195.1	Contig	WOLB0071	Drosophila ananassae	A	Scholz M et al. 2020. Large scale genome reconstructions illuminate Wolbachia evolution. Nat Commun. 11:5235. doi: 10.1038/s41467-020-19016-0.
GCA_902646215.1	Contig	WOLB0074	Drosophila ananassae	A	Scholz M et al. 2020. Large scale genome reconstructions illuminate Wolbachia evolution. Nat Commun. 11:5235. doi: 10.1038/s41467-020-19016-0.
GCA_902646235.1	Contig	WOLB0073	Drosophila ananassae	A	Scholz M et al. 2020. Large scale genome reconstructions illuminate Wolbachia evolution. Nat Commun. 11:5235. doi: 10.1038/s41467-020-19016-0.
GCA_902646945.1	Contig	WOLB1017	Drosophila ananassae	A	Scholz M et al. 2020. Large scale genome reconstructions illuminate Wolbachia evolution. Nat Commun. 11:5235. doi: 10.1038/s41467-020-19016-0.
GCA_017916175.1	Scaffold	wDau	Drosophila auraria	A	Hague MTJ, Woods HA, Cooper BS. 2021. Pervasive effects of Wolbachia on host activity. Biology Letters. 17:20210052. doi: 10.1098/rsbl.2021.0052.
GCA_014129605.1	Scaffold	wBai	Drosophila baimaii	A	Martinez J, Klasson L, Welch JJ, Jiggins FM. 2021. Life and Death of Selfish Genes: Comparative Genomics Reveals the Dynamic Evolution of Cytoplasmic Incompatibility Larracuente, A, editor. Molecular Biology and Evolution. 38:2–15. doi: 10.1093/molbev/msaa209.
GCA_014129645.1	Scaffold	wBic	Drosophila bicornuta	A	Martinez J, Klasson L, Welch JJ, Jiggins FM. 2021. Life and Death of Selfish Genes: Comparative Genomics Reveals the Dynamic Evolution of Cytoplasmic Incompatibility Larracuente, A, editor. Molecular Biology and Evolution. 38:2–15. doi: 10.1093/molbev/msaa209.
GCA_014129685.1	Scaffold	wBif	Drosophila bifasciata	A	Martinez J, Klasson L, Welch JJ, Jiggins FM. 2021. Life and Death of Selfish Genes: Comparative Genomics Reveals the Dynamic Evolution of Cytoplasmic Incompatibility Larracuente, A, editor. Molecular Biology and Evolution. 38:2–15. doi: 10.1093/molbev/msaa209.
GCA_014129615.1	Scaffold	wBor	Drosophila borealis	A	Martinez J, Klasson L, Welch JJ, Jiggins FM. 2021. Life and Death of Selfish Genes: Comparative Genomics Reveals the Dynamic Evolution of Cytoplasmic Incompatibility Larracuente, A, editor. Molecular Biology and Evolution. 38:2–15. doi: 10.1093/molbev/msaa209.
GCA_001758565.1	Chromosome	wInc_Cu	Drosophila incompta	A	Wallau GL, da Rosa MT, De Ré FC, Loreto ELS. 2016. Wolbachia from Drosophila incompta: just a hitchhiker shared by Drosophila in the New and Old World? Insect Molecular Biology. 25:487–499. doi: 10.1111/imb.12237.
GCA_001758585.1	Chromosome	wInc_SM	Drosophila incompta	A	Wallau GL, da Rosa MT, De Ré FC, Loreto ELS. 2016. Wolbachia from Drosophila incompta: just a hitchhiker shared by Drosophila in the New and Old World? Insect Molecular Biology. 25:487–499. doi: 10.1111/imb.12237.
GCA_021378375.1	Complete Genome	wInn	Drosophila innubila	A	Hill T, Unckless RL, Perlmutter JI. 2022. Positive Selection and Horizontal Gene Transfer in the Genome of a Male-Killing Wolbachia. Molecular Biology and Evolution. 39:msab303. doi: 10.1093/molbev/msab303.
GCA_004685025.1	Scaffold	wMau	Drosophila mauritiana	B	Meany MK et al. 2019. Loss of cytoplasmic incompatibility and minimal fecundity effects explain relatively low Wolbachia frequencies in Drosophila mauritiana. Evolution. 73:1278–1295. doi: 10.1111/evo.13745.
GCA_004795955.1	Complete Genome	wMau_1	Drosophila mauritiana	B	Lefoulon E et al. 2019. Large Enriched Fragment Targeted Sequencing (LEFT-SEQ) Applied to Capture of Wolbachia Genomes. Sci Rep. 9:5939. doi: 10.1038/s41598-019-42454-w.
GCA_004795975.1	Complete Genome	wMau_2	Drosophila mauritiana	B	Lefoulon E et al. 2019. Large Enriched Fragment Targeted Sequencing (LEFT-SEQ) Applied to Capture of Wolbachia Genomes. Sci Rep. 9:5939. doi: 10.1038/s41598-019-42454-w.
GCA_902646095.1	Contig	WOLB0079	Drosophila mauritiana	B	Scholz M et al. 2020. Large scale genome reconstructions illuminate Wolbachia evolution. Nat Commun. 11:5235. doi: 10.1038/s41467-020-19016-0.
GCA_902646115.1	Contig	WOLB0078	Drosophila mauritiana	B	Scholz M et al. 2020. Large scale genome reconstructions illuminate Wolbachia evolution. Nat Commun. 11:5235. doi: 10.1038/s41467-020-19016-0.
GCA_902646125.1	Contig	WOLB0080	Drosophila mauritiana	B	Scholz M et al. 2020. Large scale genome reconstructions illuminate Wolbachia evolution. Nat Commun. 11:5235. doi: 10.1038/s41467-020-19016-0.
GCA_902646185.1	Contig	WOLB0077	Drosophila mauritiana	B	Scholz M et al. 2020. Large scale genome reconstructions illuminate Wolbachia evolution. Nat Commun. 11:5235. doi: 10.1038/s41467-020-19016-0.
GCA_000008025.1	Complete Genome	wMel	Drosophila melanogaster	A	Wu M et al. 2004. Phylogenomics of the Reproductive Parasite Wolbachia pipientis wMel: A Streamlined Genome Overrun by Mobile Genetic Elements. PLOS Biology. 2:e69. doi: 10.1371/journal.pbio.0020069.
GCA_000475015.1	Scaffold	wMelPop	Drosophila melanogaster	A	Woolfit M et al. 2013. Genomic Evolution of the Pathogenic Wolbachia Strain, wMelPop. Genome Biology and Evolution. 5:2189–2204. doi: 10.1093/gbe/evt169.
GCA_002907445.1	Contig	wMel_AMD	Drosophila melanogaster	A	Singhal K, Mohanty S. 2018. Comparative genomics reveals the presence of putative toxin–antitoxin system in Wolbachia genomes. Mol Genet Genomics. 293:525–540. doi: 10.1007/s00438-017-1402-5.
GCA_002907525.1	Contig	wMel_KL	Drosophila melanogaster	A	Singhal K, Mohanty S. 2018. Comparative genomics reveals the presence of putative toxin–antitoxin system in Wolbachia genomes. Mol Genet Genomics. 293:525–540. doi: 10.1007/s00438-017-1402-5.
GCA_007971685.1	Complete Genome	wMel_N25	Drosophila melanogaster	A	Basting PJ, Bergman CM. 2019. Complete Genome Assemblies for Three Variants of the Wolbachia Endosymbiont of Drosophila melanogaster. Microbiology Resource Announcements. 8:e00956-19. doi: 10.1128/MRA.00956-19.
GCA_007972595.1	Complete Genome	wMel_I23	Drosophila melanogaster	A	Basting PJ, Bergman CM. 2019. Complete Genome Assemblies for Three Variants of the Wolbachia Endosymbiont of Drosophila melanogaster. Microbiology Resource Announcements. 8:e00956-19. doi: 10.1128/MRA.00956-19.
GCA_007972745.1	Complete Genome	wMel_ZH26	Drosophila melanogaster	A	Basting PJ, Bergman CM. 2019. Complete Genome Assemblies for Three Variants of the Wolbachia Endosymbiont of Drosophila melanogaster. Microbiology Resource Announcements. 8:e00956-19. doi: 10.1128/MRA.00956-19.
GCA_014354335.1	Scaffold	wMelCS	Drosophila melanogaster	A	Hague MTJ, Caldwell CN, Cooper BS. 2020. Pervasive Effects of Wolbachia on Host Temperature Preference. mBio. 11:e01768-20. doi: 10.1128/mBio.01768-20.
GCA_014354345.1	Scaffold	wMel_1	Drosophila melanogaster	A	Hague MTJ, Caldwell CN, Cooper BS. 2020. Pervasive Effects of Wolbachia on Host Temperature Preference. mBio. 11:e01768-20. doi: 10.1128/mBio.01768-20.
GCA_016584325.1	Complete Genome	wMelpop	Drosophila melanogaster	A	Duarte EH, Carvalho A, López-Madrigal S, Costa J, Teixeira L. 2021. Forward genetics in Wolbachia: Regulation of Wolbachia proliferation by the amplification and deletion of an addictive genomic island. PLOS Genetics. 17:e1009612. doi: 10.1371/journal.pgen.1009612.
GCA_016584355.1	Complete Genome	wMelPop2	Drosophila melanogaster	A	Duarte EH, Carvalho A, López-Madrigal S, Costa J, Teixeira L. 2021. Forward genetics in Wolbachia: Regulation of Wolbachia proliferation by the amplification and deletion of an addictive genomic island. PLOS Genetics. 17:e1009612. doi: 10.1371/journal.pgen.1009612.
GCA_016584375.1	Complete Genome	wMelOctoless	Drosophila melanogaster	A	Duarte EH, Carvalho A, López-Madrigal S, Costa J, Teixeira L. 2021. Forward genetics in Wolbachia: Regulation of Wolbachia proliferation by the amplification and deletion of an addictive genomic island. PLOS Genetics. 17:e1009612. doi: 10.1371/journal.pgen.1009612.
GCA_016584405.1	Complete Genome	wMelCS_b	Drosophila melanogaster	A	Duarte EH, Carvalho A, López-Madrigal S, Costa J, Teixeira L. 2021. Forward genetics in Wolbachia: Regulation of Wolbachia proliferation by the amplification and deletion of an addictive genomic island. PLOS Genetics. 17:e1009612. doi: 10.1371/journal.pgen.1009612.
GCA_016584425.1	Complete Genome	wMel_2	Drosophila melanogaster	A	Duarte EH, Carvalho A, López-Madrigal S, Costa J, Teixeira L. 2021. Forward genetics in Wolbachia: Regulation of Wolbachia proliferation by the amplification and deletion of an addictive genomic island. PLOS Genetics. 17:e1009612. doi: 10.1371/journal.pgen.1009612.
GCA_017916155.1	Scaffold	wMel_8	Drosophila melanogaster	A	Hague MTJ, Woods HA, Cooper BS. 2021. Pervasive effects of Wolbachia on host activity. Biology Letters. 17:20210052. doi: 10.1098/rsbl.2021.0052.
GCA_021347805.1	Scaffold	wMel_Trop	Drosophila melanogaster	A	Hague MTJ et al. 2022. Temperature effects on cellular host-microbe interactions explain continent-wide endosymbiont prevalence. Current Biology. 32:878-888.e8. doi: 10.1016/j.cub.2021.11.065.
GCA_021347845.1	Scaffold	wMel_Temp	Drosophila melanogaster	A	Hague MTJ et al. 2022. Temperature effects on cellular host-microbe interactions explain continent-wide endosymbiont prevalence. Current Biology. 32:878-888.e8. doi: 10.1016/j.cub.2021.11.065.
GCA_022343845.1	Chromosome	wMel_3	Drosophila melanogaster	A	Gu X et al. 2022. A wMel Wolbachia variant in Aedes aegypti from field-collected Drosophila melanogaster with increased phenotypic stability under heat stress. Environmental Microbiology. 24:2119–2135. doi: 10.1111/1462-2920.15966.
GCA_022343865.1	Chromosome	wMel_4	Drosophila melanogaster	A	Gu X et al. 2022. A wMel Wolbachia variant in Aedes aegypti from field-collected Drosophila melanogaster with increased phenotypic stability under heat stress. Environmental Microbiology. 24:2119–2135. doi: 10.1111/1462-2920.15966.
GCA_022343885.1	Chromosome	wMel_5	Drosophila melanogaster	A	Gu X et al. 2022. A wMel Wolbachia variant in Aedes aegypti from field-collected Drosophila melanogaster with increased phenotypic stability under heat stress. Environmental Microbiology. 24:2119–2135. doi: 10.1111/1462-2920.15966.
GCA_022343905.1	Chromosome	wMel_6	Drosophila melanogaster	A	Gu X et al. 2022. A wMel Wolbachia variant in Aedes aegypti from field-collected Drosophila melanogaster with increased phenotypic stability under heat stress. Environmental Microbiology. 24:2119–2135. doi: 10.1111/1462-2920.15966.
GCA_022343925.1	Chromosome	wMel_7	Drosophila melanogaster	A	Gu X et al. 2022. A wMel Wolbachia variant in Aedes aegypti from field-collected Drosophila melanogaster with increased phenotypic stability under heat stress. Environmental Microbiology. 24:2119–2135. doi: 10.1111/1462-2920.15966.
GCA_902636975.1	Contig	WOLB0099	Drosophila melanogaster	A	Scholz M et al. 2020. Large scale genome reconstructions illuminate Wolbachia evolution. Nat Commun. 11:5235. doi: 10.1038/s41467-020-19016-0.
GCA_902636985.1	Contig	WOLB0087	Drosophila melanogaster	A	Scholz M et al. 2020. Large scale genome reconstructions illuminate Wolbachia evolution. Nat Commun. 11:5235. doi: 10.1038/s41467-020-19016-0.
GCA_902636995.1	Contig	WOLB0086	Drosophila melanogaster	A	Scholz M et al. 2020. Large scale genome reconstructions illuminate Wolbachia evolution. Nat Commun. 11:5235. doi: 10.1038/s41467-020-19016-0.
GCA_902637005.1	Contig	WOLB0095	Drosophila melanogaster	A	Scholz M et al. 2020. Large scale genome reconstructions illuminate Wolbachia evolution. Nat Commun. 11:5235. doi: 10.1038/s41467-020-19016-0.
GCA_902637015.1	Contig	WOLB0098	Drosophila melanogaster	A	Scholz M et al. 2020. Large scale genome reconstructions illuminate Wolbachia evolution. Nat Commun. 11:5235. doi: 10.1038/s41467-020-19016-0.
GCA_902637025.1	Contig	WOLB0100	Drosophila melanogaster	A	Scholz M et al. 2020. Large scale genome reconstructions illuminate Wolbachia evolution. Nat Commun. 11:5235. doi: 10.1038/s41467-020-19016-0.
GCA_902637035.1	Contig	WOLB0097	Drosophila melanogaster	A	Scholz M et al. 2020. Large scale genome reconstructions illuminate Wolbachia evolution. Nat Commun. 11:5235. doi: 10.1038/s41467-020-19016-0.
GCA_902637045.1	Contig	WOLB0090	Drosophila melanogaster	A	Scholz M et al. 2020. Large scale genome reconstructions illuminate Wolbachia evolution. Nat Commun. 11:5235. doi: 10.1038/s41467-020-19016-0.
GCA_902637055.1	Contig	WOLB0102	Drosophila melanogaster	A	Scholz M et al. 2020. Large scale genome reconstructions illuminate Wolbachia evolution. Nat Commun. 11:5235. doi: 10.1038/s41467-020-19016-0.
GCA_902637065.1	Contig	WOLB0096	Drosophila melanogaster	A	Scholz M et al. 2020. Large scale genome reconstructions illuminate Wolbachia evolution. Nat Commun. 11:5235. doi: 10.1038/s41467-020-19016-0.
GCA_902637075.1	Contig	WOLB0091	Drosophila melanogaster	A	Scholz M et al. 2020. Large scale genome reconstructions illuminate Wolbachia evolution. Nat Commun. 11:5235. doi: 10.1038/s41467-020-19016-0.
GCA_902637085.1	Contig	WOLB0085	Drosophila melanogaster	A	Scholz M et al. 2020. Large scale genome reconstructions illuminate Wolbachia evolution. Nat Commun. 11:5235. doi: 10.1038/s41467-020-19016-0.
GCA_902637095.1	Contig	WOLB0101	Drosophila melanogaster	A	Scholz M et al. 2020. Large scale genome reconstructions illuminate Wolbachia evolution. Nat Commun. 11:5235. doi: 10.1038/s41467-020-19016-0.
GCA_902637105.1	Contig	WOLB0093	Drosophila melanogaster	A	Scholz M et al. 2020. Large scale genome reconstructions illuminate Wolbachia evolution. Nat Commun. 11:5235. doi: 10.1038/s41467-020-19016-0.
GCA_902637115.1	Contig	WOLB0092	Drosophila melanogaster	A	Scholz M et al. 2020. Large scale genome reconstructions illuminate Wolbachia evolution. Nat Commun. 11:5235. doi: 10.1038/s41467-020-19016-0.
GCA_902637125.1	Contig	WOLB0089	Drosophila melanogaster	A	Scholz M et al. 2020. Large scale genome reconstructions illuminate Wolbachia evolution. Nat Commun. 11:5235. doi: 10.1038/s41467-020-19016-0.
GCA_902637135.1	Contig	WOLB0108	Drosophila melanogaster	A	Scholz M et al. 2020. Large scale genome reconstructions illuminate Wolbachia evolution. Nat Commun. 11:5235. doi: 10.1038/s41467-020-19016-0.
GCA_902637145.1	Contig	WOLB0088	Drosophila melanogaster	A	Scholz M et al. 2020. Large scale genome reconstructions illuminate Wolbachia evolution. Nat Commun. 11:5235. doi: 10.1038/s41467-020-19016-0.
GCA_902637155.1	Contig	WOLB0118	Drosophila melanogaster	A	Scholz M et al. 2020. Large scale genome reconstructions illuminate Wolbachia evolution. Nat Commun. 11:5235. doi: 10.1038/s41467-020-19016-0.
GCA_902637165.1	Contig	WOLB0120	Drosophila melanogaster	A	Scholz M et al. 2020. Large scale genome reconstructions illuminate Wolbachia evolution. Nat Commun. 11:5235. doi: 10.1038/s41467-020-19016-0.
GCA_902637175.1	Contig	WOLB0104	Drosophila melanogaster	A	Scholz M et al. 2020. Large scale genome reconstructions illuminate Wolbachia evolution. Nat Commun. 11:5235. doi: 10.1038/s41467-020-19016-0.
GCA_902637185.1	Contig	WOLB0110	Drosophila melanogaster	A	Scholz M et al. 2020. Large scale genome reconstructions illuminate Wolbachia evolution. Nat Commun. 11:5235. doi: 10.1038/s41467-020-19016-0.
GCA_902637195.1	Contig	WOLB0119	Drosophila melanogaster	A	Scholz M et al. 2020. Large scale genome reconstructions illuminate Wolbachia evolution. Nat Commun. 11:5235. doi: 10.1038/s41467-020-19016-0.
GCA_902637205.1	Contig	WOLB0111	Drosophila melanogaster	A	Scholz M et al. 2020. Large scale genome reconstructions illuminate Wolbachia evolution. Nat Commun. 11:5235. doi: 10.1038/s41467-020-19016-0.
GCA_902637215.1	Contig	WOLB0122	Drosophila melanogaster	A	Scholz M et al. 2020. Large scale genome reconstructions illuminate Wolbachia evolution. Nat Commun. 11:5235. doi: 10.1038/s41467-020-19016-0.
GCA_902637225.1	Contig	WOLB0114	Drosophila melanogaster	A	Scholz M et al. 2020. Large scale genome reconstructions illuminate Wolbachia evolution. Nat Commun. 11:5235. doi: 10.1038/s41467-020-19016-0.
GCA_902637235.1	Contig	WOLB0116	Drosophila melanogaster	A	Scholz M et al. 2020. Large scale genome reconstructions illuminate Wolbachia evolution. Nat Commun. 11:5235. doi: 10.1038/s41467-020-19016-0.
GCA_902637245.1	Contig	WOLB0107	Drosophila melanogaster	A	Scholz M et al. 2020. Large scale genome reconstructions illuminate Wolbachia evolution. Nat Commun. 11:5235. doi: 10.1038/s41467-020-19016-0.
GCA_902637255.1	Contig	WOLB0117	Drosophila melanogaster	A	Scholz M et al. 2020. Large scale genome reconstructions illuminate Wolbachia evolution. Nat Commun. 11:5235. doi: 10.1038/s41467-020-19016-0.
GCA_902637265.1	Contig	WOLB0115	Drosophila melanogaster	A	Scholz M et al. 2020. Large scale genome reconstructions illuminate Wolbachia evolution. Nat Commun. 11:5235. doi: 10.1038/s41467-020-19016-0.
GCA_902637275.1	Contig	WOLB0121	Drosophila melanogaster	A	Scholz M et al. 2020. Large scale genome reconstructions illuminate Wolbachia evolution. Nat Commun. 11:5235. doi: 10.1038/s41467-020-19016-0.
GCA_902637285.1	Contig	WOLB0106	Drosophila melanogaster	A	Scholz M et al. 2020. Large scale genome reconstructions illuminate Wolbachia evolution. Nat Commun. 11:5235. doi: 10.1038/s41467-020-19016-0.
GCA_902637295.1	Contig	WOLB0105	Drosophila melanogaster	A	Scholz M et al. 2020. Large scale genome reconstructions illuminate Wolbachia evolution. Nat Commun. 11:5235. doi: 10.1038/s41467-020-19016-0.
GCA_902637305.1	Contig	WOLB0103	Drosophila melanogaster	A	Scholz M et al. 2020. Large scale genome reconstructions illuminate Wolbachia evolution. Nat Commun. 11:5235. doi: 10.1038/s41467-020-19016-0.
GCA_902637315.1	Contig	WOLB0109	Drosophila melanogaster	A	Scholz M et al. 2020. Large scale genome reconstructions illuminate Wolbachia evolution. Nat Commun. 11:5235. doi: 10.1038/s41467-020-19016-0.
GCA_902637325.1	Contig	WOLB0112	Drosophila melanogaster	A	Scholz M et al. 2020. Large scale genome reconstructions illuminate Wolbachia evolution. Nat Commun. 11:5235. doi: 10.1038/s41467-020-19016-0.
GCA_902637335.1	Contig	WOLB0113	Drosophila melanogaster	A	Scholz M et al. 2020. Large scale genome reconstructions illuminate Wolbachia evolution. Nat Commun. 11:5235. doi: 10.1038/s41467-020-19016-0.
GCA_902637345.1	Contig	WOLB0094	Drosophila melanogaster	A	Scholz M et al. 2020. Large scale genome reconstructions illuminate Wolbachia evolution. Nat Commun. 11:5235. doi: 10.1038/s41467-020-19016-0.
GCA_902637355.1	Contig	WOLB0124	Drosophila melanogaster	A	Scholz M et al. 2020. Large scale genome reconstructions illuminate Wolbachia evolution. Nat Commun. 11:5235. doi: 10.1038/s41467-020-19016-0.
GCA_902637365.1	Contig	WOLB0123	Drosophila melanogaster	A	Scholz M et al. 2020. Large scale genome reconstructions illuminate Wolbachia evolution. Nat Commun. 11:5235. doi: 10.1038/s41467-020-19016-0.
GCA_902637375.1	Contig	WOLB0125	Drosophila melanogaster	A	Scholz M et al. 2020. Large scale genome reconstructions illuminate Wolbachia evolution. Nat Commun. 11:5235. doi: 10.1038/s41467-020-19016-0.
GCA_902637385.1	Contig	WOLB0126	Drosophila melanogaster	A	Scholz M et al. 2020. Large scale genome reconstructions illuminate Wolbachia evolution. Nat Commun. 11:5235. doi: 10.1038/s41467-020-19016-0.
GCA_902637395.1	Contig	WOLB0139	Drosophila melanogaster	A	Scholz M et al. 2020. Large scale genome reconstructions illuminate Wolbachia evolution. Nat Commun. 11:5235. doi: 10.1038/s41467-020-19016-0.
GCA_902637405.1	Contig	WOLB0138	Drosophila melanogaster	A	Scholz M et al. 2020. Large scale genome reconstructions illuminate Wolbachia evolution. Nat Commun. 11:5235. doi: 10.1038/s41467-020-19016-0.
GCA_902637415.1	Contig	WOLB0133	Drosophila melanogaster	A	Scholz M et al. 2020. Large scale genome reconstructions illuminate Wolbachia evolution. Nat Commun. 11:5235. doi: 10.1038/s41467-020-19016-0.
GCA_902637425.1	Contig	WOLB0132	Drosophila melanogaster	A	Scholz M et al. 2020. Large scale genome reconstructions illuminate Wolbachia evolution. Nat Commun. 11:5235. doi: 10.1038/s41467-020-19016-0.
GCA_902637435.1	Contig	WOLB0134	Drosophila melanogaster	A	Scholz M et al. 2020. Large scale genome reconstructions illuminate Wolbachia evolution. Nat Commun. 11:5235. doi: 10.1038/s41467-020-19016-0.
GCA_902637445.1	Contig	WOLB0128	Drosophila melanogaster	A	Scholz M et al. 2020. Large scale genome reconstructions illuminate Wolbachia evolution. Nat Commun. 11:5235. doi: 10.1038/s41467-020-19016-0.
GCA_902637455.1	Contig	WOLB0140	Drosophila melanogaster	A	Scholz M et al. 2020. Large scale genome reconstructions illuminate Wolbachia evolution. Nat Commun. 11:5235. doi: 10.1038/s41467-020-19016-0.
GCA_902637465.1	Contig	WOLB0135	Drosophila melanogaster	A	Scholz M et al. 2020. Large scale genome reconstructions illuminate Wolbachia evolution. Nat Commun. 11:5235. doi: 10.1038/s41467-020-19016-0.
GCA_902637475.1	Contig	WOLB0131	Drosophila melanogaster	A	Scholz M et al. 2020. Large scale genome reconstructions illuminate Wolbachia evolution. Nat Commun. 11:5235. doi: 10.1038/s41467-020-19016-0.
GCA_902637485.1	Contig	WOLB0141	Drosophila melanogaster	A	Scholz M et al. 2020. Large scale genome reconstructions illuminate Wolbachia evolution. Nat Commun. 11:5235. doi: 10.1038/s41467-020-19016-0.
GCA_902637495.1	Contig	WOLB0127	Drosophila melanogaster	A	Scholz M et al. 2020. Large scale genome reconstructions illuminate Wolbachia evolution. Nat Commun. 11:5235. doi: 10.1038/s41467-020-19016-0.
GCA_902637505.1	Contig	WOLB0137	Drosophila melanogaster	A	Scholz M et al. 2020. Large scale genome reconstructions illuminate Wolbachia evolution. Nat Commun. 11:5235. doi: 10.1038/s41467-020-19016-0.
GCA_902637515.1	Contig	WOLB0129	Drosophila melanogaster	A	Scholz M et al. 2020. Large scale genome reconstructions illuminate Wolbachia evolution. Nat Commun. 11:5235. doi: 10.1038/s41467-020-19016-0.
GCA_902637525.1	Contig	WOLB0130	Drosophila melanogaster	A	Scholz M et al. 2020. Large scale genome reconstructions illuminate Wolbachia evolution. Nat Commun. 11:5235. doi: 10.1038/s41467-020-19016-0.
GCA_902637535.1	Contig	WOLB0142	Drosophila melanogaster	A	Scholz M et al. 2020. Large scale genome reconstructions illuminate Wolbachia evolution. Nat Commun. 11:5235. doi: 10.1038/s41467-020-19016-0.
GCA_902637545.1	Contig	WOLB0136	Drosophila melanogaster	A	Scholz M et al. 2020. Large scale genome reconstructions illuminate Wolbachia evolution. Nat Commun. 11:5235. doi: 10.1038/s41467-020-19016-0.
GCA_902637555.1	Contig	WOLB0143	Drosophila melanogaster	A	Scholz M et al. 2020. Large scale genome reconstructions illuminate Wolbachia evolution. Nat Commun. 11:5235. doi: 10.1038/s41467-020-19016-0.
GCA_902637565.1	Contig	WOLB0151	Drosophila melanogaster	A	Scholz M et al. 2020. Large scale genome reconstructions illuminate Wolbachia evolution. Nat Commun. 11:5235. doi: 10.1038/s41467-020-19016-0.
GCA_902637575.1	Contig	WOLB0153	Drosophila melanogaster	A	Scholz M et al. 2020. Large scale genome reconstructions illuminate Wolbachia evolution. Nat Commun. 11:5235. doi: 10.1038/s41467-020-19016-0.
GCA_902637585.1	Contig	WOLB0144	Drosophila melanogaster	A	Scholz M et al. 2020. Large scale genome reconstructions illuminate Wolbachia evolution. Nat Commun. 11:5235. doi: 10.1038/s41467-020-19016-0.
GCA_902637595.1	Contig	WOLB0147	Drosophila melanogaster	A	Scholz M et al. 2020. Large scale genome reconstructions illuminate Wolbachia evolution. Nat Commun. 11:5235. doi: 10.1038/s41467-020-19016-0.
GCA_902637605.1	Contig	WOLB0150	Drosophila melanogaster	A	Scholz M et al. 2020. Large scale genome reconstructions illuminate Wolbachia evolution. Nat Commun. 11:5235. doi: 10.1038/s41467-020-19016-0.
GCA_902637615.1	Contig	WOLB0155	Drosophila melanogaster	A	Scholz M et al. 2020. Large scale genome reconstructions illuminate Wolbachia evolution. Nat Commun. 11:5235. doi: 10.1038/s41467-020-19016-0.
GCA_902637625.1	Contig	WOLB0148	Drosophila melanogaster	A	Scholz M et al. 2020. Large scale genome reconstructions illuminate Wolbachia evolution. Nat Commun. 11:5235. doi: 10.1038/s41467-020-19016-0.
GCA_902637635.1	Contig	WOLB0154	Drosophila melanogaster	A	Scholz M et al. 2020. Large scale genome reconstructions illuminate Wolbachia evolution. Nat Commun. 11:5235. doi: 10.1038/s41467-020-19016-0.
GCA_902637645.1	Contig	WOLB0145	Drosophila melanogaster	A	Scholz M et al. 2020. Large scale genome reconstructions illuminate Wolbachia evolution. Nat Commun. 11:5235. doi: 10.1038/s41467-020-19016-0.
GCA_902637655.1	Contig	WOLB0146	Drosophila melanogaster	A	Scholz M et al. 2020. Large scale genome reconstructions illuminate Wolbachia evolution. Nat Commun. 11:5235. doi: 10.1038/s41467-020-19016-0.
GCA_902637665.1	Contig	WOLB0156	Drosophila melanogaster	A	Scholz M et al. 2020. Large scale genome reconstructions illuminate Wolbachia evolution. Nat Commun. 11:5235. doi: 10.1038/s41467-020-19016-0.
GCA_902637675.1	Contig	WOLB0152	Drosophila melanogaster	A	Scholz M et al. 2020. Large scale genome reconstructions illuminate Wolbachia evolution. Nat Commun. 11:5235. doi: 10.1038/s41467-020-19016-0.
GCA_902637685.1	Contig	WOLB0157	Drosophila melanogaster	A	Scholz M et al. 2020. Large scale genome reconstructions illuminate Wolbachia evolution. Nat Commun. 11:5235. doi: 10.1038/s41467-020-19016-0.
GCA_902637695.1	Contig	WOLB0149	Drosophila melanogaster	A	Scholz M et al. 2020. Large scale genome reconstructions illuminate Wolbachia evolution. Nat Commun. 11:5235. doi: 10.1038/s41467-020-19016-0.
GCA_902637705.1	Contig	WOLB0159	Drosophila melanogaster	A	Scholz M et al. 2020. Large scale genome reconstructions illuminate Wolbachia evolution. Nat Commun. 11:5235. doi: 10.1038/s41467-020-19016-0.
GCA_902637715.1	Contig	WOLB0158	Drosophila melanogaster	A	Scholz M et al. 2020. Large scale genome reconstructions illuminate Wolbachia evolution. Nat Commun. 11:5235. doi: 10.1038/s41467-020-19016-0.
GCA_902637725.1	Contig	WOLB0160	Drosophila melanogaster	A	Scholz M et al. 2020. Large scale genome reconstructions illuminate Wolbachia evolution. Nat Commun. 11:5235. doi: 10.1038/s41467-020-19016-0.
GCA_902637735.1	Contig	WOLB0162	Drosophila melanogaster	A	Scholz M et al. 2020. Large scale genome reconstructions illuminate Wolbachia evolution. Nat Commun. 11:5235. doi: 10.1038/s41467-020-19016-0.
GCA_902637745.1	Contig	WOLB0161	Drosophila melanogaster	A	Scholz M et al. 2020. Large scale genome reconstructions illuminate Wolbachia evolution. Nat Commun. 11:5235. doi: 10.1038/s41467-020-19016-0.
GCA_902637755.1	Contig	WOLB0163	Drosophila melanogaster	A	Scholz M et al. 2020. Large scale genome reconstructions illuminate Wolbachia evolution. Nat Commun. 11:5235. doi: 10.1038/s41467-020-19016-0.
GCA_902637765.1	Contig	WOLB0168	Drosophila melanogaster	A	Scholz M et al. 2020. Large scale genome reconstructions illuminate Wolbachia evolution. Nat Commun. 11:5235. doi: 10.1038/s41467-020-19016-0.
GCA_902637775.1	Contig	WOLB0167	Drosophila melanogaster	A	Scholz M et al. 2020. Large scale genome reconstructions illuminate Wolbachia evolution. Nat Commun. 11:5235. doi: 10.1038/s41467-020-19016-0.
GCA_902637785.1	Contig	WOLB0166	Drosophila melanogaster	A	Scholz M et al. 2020. Large scale genome reconstructions illuminate Wolbachia evolution. Nat Commun. 11:5235. doi: 10.1038/s41467-020-19016-0.
GCA_902637795.1	Contig	WOLB0164	Drosophila melanogaster	A	Scholz M et al. 2020. Large scale genome reconstructions illuminate Wolbachia evolution. Nat Commun. 11:5235. doi: 10.1038/s41467-020-19016-0.
GCA_902637805.1	Contig	WOLB0169	Drosophila melanogaster	A	Scholz M et al. 2020. Large scale genome reconstructions illuminate Wolbachia evolution. Nat Commun. 11:5235. doi: 10.1038/s41467-020-19016-0.
GCA_902637815.1	Contig	WOLB0173	Drosophila melanogaster	A	Scholz M et al. 2020. Large scale genome reconstructions illuminate Wolbachia evolution. Nat Commun. 11:5235. doi: 10.1038/s41467-020-19016-0.
GCA_902637825.1	Contig	WOLB0171	Drosophila melanogaster	A	Scholz M et al. 2020. Large scale genome reconstructions illuminate Wolbachia evolution. Nat Commun. 11:5235. doi: 10.1038/s41467-020-19016-0.
GCA_902637835.1	Contig	WOLB0172	Drosophila melanogaster	A	Scholz M et al. 2020. Large scale genome reconstructions illuminate Wolbachia evolution. Nat Commun. 11:5235. doi: 10.1038/s41467-020-19016-0.
GCA_902637845.1	Contig	WOLB0180	Drosophila melanogaster	A	Scholz M et al. 2020. Large scale genome reconstructions illuminate Wolbachia evolution. Nat Commun. 11:5235. doi: 10.1038/s41467-020-19016-0.
GCA_902637855.1	Contig	WOLB0174	Drosophila melanogaster	A	Scholz M et al. 2020. Large scale genome reconstructions illuminate Wolbachia evolution. Nat Commun. 11:5235. doi: 10.1038/s41467-020-19016-0.
GCA_902637865.1	Contig	WOLB0175	Drosophila melanogaster	A	Scholz M et al. 2020. Large scale genome reconstructions illuminate Wolbachia evolution. Nat Commun. 11:5235. doi: 10.1038/s41467-020-19016-0.
GCA_902637875.1	Contig	WOLB0177	Drosophila melanogaster	A	Scholz M et al. 2020. Large scale genome reconstructions illuminate Wolbachia evolution. Nat Commun. 11:5235. doi: 10.1038/s41467-020-19016-0.
GCA_902637885.1	Contig	WOLB0170	Drosophila melanogaster	A	Scholz M et al. 2020. Large scale genome reconstructions illuminate Wolbachia evolution. Nat Commun. 11:5235. doi: 10.1038/s41467-020-19016-0.
GCA_902637895.1	Contig	WOLB0181	Drosophila melanogaster	A	Scholz M et al. 2020. Large scale genome reconstructions illuminate Wolbachia evolution. Nat Commun. 11:5235. doi: 10.1038/s41467-020-19016-0.
GCA_902637905.1	Contig	WOLB0176	Drosophila melanogaster	A	Scholz M et al. 2020. Large scale genome reconstructions illuminate Wolbachia evolution. Nat Commun. 11:5235. doi: 10.1038/s41467-020-19016-0.
GCA_902637915.1	Contig	WOLB0178	Drosophila melanogaster	A	Scholz M et al. 2020. Large scale genome reconstructions illuminate Wolbachia evolution. Nat Commun. 11:5235. doi: 10.1038/s41467-020-19016-0.
GCA_902637925.1	Contig	WOLB0179	Drosophila melanogaster	A	Scholz M et al. 2020. Large scale genome reconstructions illuminate Wolbachia evolution. Nat Commun. 11:5235. doi: 10.1038/s41467-020-19016-0.
GCA_902637935.1	Contig	WOLB0190	Drosophila melanogaster	A	Scholz M et al. 2020. Large scale genome reconstructions illuminate Wolbachia evolution. Nat Commun. 11:5235. doi: 10.1038/s41467-020-19016-0.
GCA_902637945.1	Contig	WOLB0189	Drosophila melanogaster	A	Scholz M et al. 2020. Large scale genome reconstructions illuminate Wolbachia evolution. Nat Commun. 11:5235. doi: 10.1038/s41467-020-19016-0.
GCA_902637955.1	Contig	WOLB0187	Drosophila melanogaster	A	Scholz M et al. 2020. Large scale genome reconstructions illuminate Wolbachia evolution. Nat Commun. 11:5235. doi: 10.1038/s41467-020-19016-0.
GCA_902637965.1	Contig	WOLB0194	Drosophila melanogaster	A	Scholz M et al. 2020. Large scale genome reconstructions illuminate Wolbachia evolution. Nat Commun. 11:5235. doi: 10.1038/s41467-020-19016-0.
GCA_902637975.1	Contig	WOLB0185	Drosophila melanogaster	A	Scholz M et al. 2020. Large scale genome reconstructions illuminate Wolbachia evolution. Nat Commun. 11:5235. doi: 10.1038/s41467-020-19016-0.
GCA_902637985.1	Contig	WOLB0186	Drosophila melanogaster	A	Scholz M et al. 2020. Large scale genome reconstructions illuminate Wolbachia evolution. Nat Commun. 11:5235. doi: 10.1038/s41467-020-19016-0.
GCA_902637995.1	Contig	WOLB0182	Drosophila melanogaster	A	Scholz M et al. 2020. Large scale genome reconstructions illuminate Wolbachia evolution. Nat Commun. 11:5235. doi: 10.1038/s41467-020-19016-0.
GCA_902638005.1	Contig	WOLB0192	Drosophila melanogaster	A	Scholz M et al. 2020. Large scale genome reconstructions illuminate Wolbachia evolution. Nat Commun. 11:5235. doi: 10.1038/s41467-020-19016-0.
GCA_902638015.1	Contig	WOLB0184	Drosophila melanogaster	A	Scholz M et al. 2020. Large scale genome reconstructions illuminate Wolbachia evolution. Nat Commun. 11:5235. doi: 10.1038/s41467-020-19016-0.
GCA_902638025.1	Contig	WOLB0188	Drosophila melanogaster	A	Scholz M et al. 2020. Large scale genome reconstructions illuminate Wolbachia evolution. Nat Commun. 11:5235. doi: 10.1038/s41467-020-19016-0.
GCA_902638035.1	Contig	WOLB0191	Drosophila melanogaster	A	Scholz M et al. 2020. Large scale genome reconstructions illuminate Wolbachia evolution. Nat Commun. 11:5235. doi: 10.1038/s41467-020-19016-0.
GCA_902638045.1	Contig	WOLB0193	Drosophila melanogaster	A	Scholz M et al. 2020. Large scale genome reconstructions illuminate Wolbachia evolution. Nat Commun. 11:5235. doi: 10.1038/s41467-020-19016-0.
GCA_902638055.1	Contig	WOLB0195	Drosophila melanogaster	A	Scholz M et al. 2020. Large scale genome reconstructions illuminate Wolbachia evolution. Nat Commun. 11:5235. doi: 10.1038/s41467-020-19016-0.
GCA_902638065.1	Contig	WOLB0196	Drosophila melanogaster	A	Scholz M et al. 2020. Large scale genome reconstructions illuminate Wolbachia evolution. Nat Commun. 11:5235. doi: 10.1038/s41467-020-19016-0.
GCA_902638075.1	Contig	WOLB0183	Drosophila melanogaster	A	Scholz M et al. 2020. Large scale genome reconstructions illuminate Wolbachia evolution. Nat Commun. 11:5235. doi: 10.1038/s41467-020-19016-0.
GCA_902638085.1	Contig	WOLB0197	Drosophila melanogaster	A	Scholz M et al. 2020. Large scale genome reconstructions illuminate Wolbachia evolution. Nat Commun. 11:5235. doi: 10.1038/s41467-020-19016-0.
GCA_902638095.1	Contig	WOLB0198	Drosophila melanogaster	A	Scholz M et al. 2020. Large scale genome reconstructions illuminate Wolbachia evolution. Nat Commun. 11:5235. doi: 10.1038/s41467-020-19016-0.
GCA_902638105.1	Contig	WOLB0199	Drosophila melanogaster	A	Scholz M et al. 2020. Large scale genome reconstructions illuminate Wolbachia evolution. Nat Commun. 11:5235. doi: 10.1038/s41467-020-19016-0.
GCA_902638115.1	Contig	WOLB0201	Drosophila melanogaster	A	Scholz M et al. 2020. Large scale genome reconstructions illuminate Wolbachia evolution. Nat Commun. 11:5235. doi: 10.1038/s41467-020-19016-0.
GCA_902638125.1	Contig	WOLB0202	Drosophila melanogaster	A	Scholz M et al. 2020. Large scale genome reconstructions illuminate Wolbachia evolution. Nat Commun. 11:5235. doi: 10.1038/s41467-020-19016-0.
GCA_902638135.1	Contig	WOLB0200	Drosophila melanogaster	A	Scholz M et al. 2020. Large scale genome reconstructions illuminate Wolbachia evolution. Nat Commun. 11:5235. doi: 10.1038/s41467-020-19016-0.
GCA_902638145.1	Contig	WOLB0204	Drosophila melanogaster	A	Scholz M et al. 2020. Large scale genome reconstructions illuminate Wolbachia evolution. Nat Commun. 11:5235. doi: 10.1038/s41467-020-19016-0.
GCA_902638155.1	Contig	WOLB0203	Drosophila melanogaster	A	Scholz M et al. 2020. Large scale genome reconstructions illuminate Wolbachia evolution. Nat Commun. 11:5235. doi: 10.1038/s41467-020-19016-0.
GCA_902638165.1	Contig	WOLB0205	Drosophila melanogaster	A	Scholz M et al. 2020. Large scale genome reconstructions illuminate Wolbachia evolution. Nat Commun. 11:5235. doi: 10.1038/s41467-020-19016-0.
GCA_902638175.1	Contig	WOLB0211	Drosophila melanogaster	A	Scholz M et al. 2020. Large scale genome reconstructions illuminate Wolbachia evolution. Nat Commun. 11:5235. doi: 10.1038/s41467-020-19016-0.
GCA_902638185.1	Contig	WOLB0208	Drosophila melanogaster	A	Scholz M et al. 2020. Large scale genome reconstructions illuminate Wolbachia evolution. Nat Commun. 11:5235. doi: 10.1038/s41467-020-19016-0.
GCA_902638195.1	Contig	WOLB0213	Drosophila melanogaster	A	Scholz M et al. 2020. Large scale genome reconstructions illuminate Wolbachia evolution. Nat Commun. 11:5235. doi: 10.1038/s41467-020-19016-0.
GCA_902638205.1	Contig	WOLB0209	Drosophila melanogaster	A	Scholz M et al. 2020. Large scale genome reconstructions illuminate Wolbachia evolution. Nat Commun. 11:5235. doi: 10.1038/s41467-020-19016-0.
GCA_902638215.1	Contig	WOLB0206	Drosophila melanogaster	A	Scholz M et al. 2020. Large scale genome reconstructions illuminate Wolbachia evolution. Nat Commun. 11:5235. doi: 10.1038/s41467-020-19016-0.
GCA_902638225.1	Contig	WOLB0215	Drosophila melanogaster	A	Scholz M et al. 2020. Large scale genome reconstructions illuminate Wolbachia evolution. Nat Commun. 11:5235. doi: 10.1038/s41467-020-19016-0.
GCA_902638235.1	Contig	WOLB0217	Drosophila melanogaster	A	Scholz M et al. 2020. Large scale genome reconstructions illuminate Wolbachia evolution. Nat Commun. 11:5235. doi: 10.1038/s41467-020-19016-0.
GCA_902638245.1	Contig	WOLB0212	Drosophila melanogaster	A	Scholz M et al. 2020. Large scale genome reconstructions illuminate Wolbachia evolution. Nat Commun. 11:5235. doi: 10.1038/s41467-020-19016-0.
GCA_902638255.1	Contig	WOLB0210	Drosophila melanogaster	A	Scholz M et al. 2020. Large scale genome reconstructions illuminate Wolbachia evolution. Nat Commun. 11:5235. doi: 10.1038/s41467-020-19016-0.
GCA_902638265.1	Contig	WOLB0216	Drosophila melanogaster	A	Scholz M et al. 2020. Large scale genome reconstructions illuminate Wolbachia evolution. Nat Commun. 11:5235. doi: 10.1038/s41467-020-19016-0.
GCA_902638275.1	Contig	WOLB0214	Drosophila melanogaster	A	Scholz M et al. 2020. Large scale genome reconstructions illuminate Wolbachia evolution. Nat Commun. 11:5235. doi: 10.1038/s41467-020-19016-0.
GCA_902638285.1	Contig	WOLB0207	Drosophila melanogaster	A	Scholz M et al. 2020. Large scale genome reconstructions illuminate Wolbachia evolution. Nat Commun. 11:5235. doi: 10.1038/s41467-020-19016-0.
GCA_902638295.1	Contig	WOLB0222	Drosophila melanogaster	A	Scholz M et al. 2020. Large scale genome reconstructions illuminate Wolbachia evolution. Nat Commun. 11:5235. doi: 10.1038/s41467-020-19016-0.
GCA_902638305.1	Contig	WOLB0226	Drosophila melanogaster	A	Scholz M et al. 2020. Large scale genome reconstructions illuminate Wolbachia evolution. Nat Commun. 11:5235. doi: 10.1038/s41467-020-19016-0.
GCA_902638315.1	Contig	WOLB0223	Drosophila melanogaster	A	Scholz M et al. 2020. Large scale genome reconstructions illuminate Wolbachia evolution. Nat Commun. 11:5235. doi: 10.1038/s41467-020-19016-0.
GCA_902638325.1	Contig	WOLB0219	Drosophila melanogaster	A	Scholz M et al. 2020. Large scale genome reconstructions illuminate Wolbachia evolution. Nat Commun. 11:5235. doi: 10.1038/s41467-020-19016-0.
GCA_902638335.1	Contig	WOLB0218	Drosophila melanogaster	A	Scholz M et al. 2020. Large scale genome reconstructions illuminate Wolbachia evolution. Nat Commun. 11:5235. doi: 10.1038/s41467-020-19016-0.
GCA_902638345.1	Contig	WOLB0230	Drosophila melanogaster	A	Scholz M et al. 2020. Large scale genome reconstructions illuminate Wolbachia evolution. Nat Commun. 11:5235. doi: 10.1038/s41467-020-19016-0.
GCA_902638355.1	Contig	WOLB0224	Drosophila melanogaster	A	Scholz M et al. 2020. Large scale genome reconstructions illuminate Wolbachia evolution. Nat Commun. 11:5235. doi: 10.1038/s41467-020-19016-0.
GCA_902638365.1	Contig	WOLB0228	Drosophila melanogaster	A	Scholz M et al. 2020. Large scale genome reconstructions illuminate Wolbachia evolution. Nat Commun. 11:5235. doi: 10.1038/s41467-020-19016-0.
GCA_902638375.1	Contig	WOLB0221	Drosophila melanogaster	A	Scholz M et al. 2020. Large scale genome reconstructions illuminate Wolbachia evolution. Nat Commun. 11:5235. doi: 10.1038/s41467-020-19016-0.
GCA_902638385.1	Contig	WOLB0231	Drosophila melanogaster	A	Scholz M et al. 2020. Large scale genome reconstructions illuminate Wolbachia evolution. Nat Commun. 11:5235. doi: 10.1038/s41467-020-19016-0.
GCA_902638395.1	Contig	WOLB0220	Drosophila melanogaster	A	Scholz M et al. 2020. Large scale genome reconstructions illuminate Wolbachia evolution. Nat Commun. 11:5235. doi: 10.1038/s41467-020-19016-0.
GCA_902638405.1	Contig	WOLB0225	Drosophila melanogaster	A	Scholz M et al. 2020. Large scale genome reconstructions illuminate Wolbachia evolution. Nat Commun. 11:5235. doi: 10.1038/s41467-020-19016-0.
GCA_902638415.1	Contig	WOLB0227	Drosophila melanogaster	A	Scholz M et al. 2020. Large scale genome reconstructions illuminate Wolbachia evolution. Nat Commun. 11:5235. doi: 10.1038/s41467-020-19016-0.
GCA_902638425.1	Contig	WOLB0232	Drosophila melanogaster	A	Scholz M et al. 2020. Large scale genome reconstructions illuminate Wolbachia evolution. Nat Commun. 11:5235. doi: 10.1038/s41467-020-19016-0.
GCA_902638435.1	Contig	WOLB0234	Drosophila melanogaster	A	Scholz M et al. 2020. Large scale genome reconstructions illuminate Wolbachia evolution. Nat Commun. 11:5235. doi: 10.1038/s41467-020-19016-0.
GCA_902638445.1	Contig	WOLB0233	Drosophila melanogaster	A	Scholz M et al. 2020. Large scale genome reconstructions illuminate Wolbachia evolution. Nat Commun. 11:5235. doi: 10.1038/s41467-020-19016-0.
GCA_902638455.1	Contig	WOLB0229	Drosophila melanogaster	A	Scholz M et al. 2020. Large scale genome reconstructions illuminate Wolbachia evolution. Nat Commun. 11:5235. doi: 10.1038/s41467-020-19016-0.
GCA_902638465.1	Contig	WOLB0235	Drosophila melanogaster	A	Scholz M et al. 2020. Large scale genome reconstructions illuminate Wolbachia evolution. Nat Commun. 11:5235. doi: 10.1038/s41467-020-19016-0.
GCA_902638475.1	Contig	WOLB0237	Drosophila melanogaster	A	Scholz M et al. 2020. Large scale genome reconstructions illuminate Wolbachia evolution. Nat Commun. 11:5235. doi: 10.1038/s41467-020-19016-0.
GCA_902638485.1	Contig	WOLB0240	Drosophila melanogaster	A	Scholz M et al. 2020. Large scale genome reconstructions illuminate Wolbachia evolution. Nat Commun. 11:5235. doi: 10.1038/s41467-020-19016-0.
GCA_902638495.1	Contig	WOLB0236	Drosophila melanogaster	A	Scholz M et al. 2020. Large scale genome reconstructions illuminate Wolbachia evolution. Nat Commun. 11:5235. doi: 10.1038/s41467-020-19016-0.
GCA_902638505.1	Contig	WOLB0238	Drosophila melanogaster	A	Scholz M et al. 2020. Large scale genome reconstructions illuminate Wolbachia evolution. Nat Commun. 11:5235. doi: 10.1038/s41467-020-19016-0.
GCA_902638515.1	Contig	WOLB0239	Drosophila melanogaster	A	Scholz M et al. 2020. Large scale genome reconstructions illuminate Wolbachia evolution. Nat Commun. 11:5235. doi: 10.1038/s41467-020-19016-0.
GCA_902638525.1	Contig	WOLB0241	Drosophila melanogaster	A	Scholz M et al. 2020. Large scale genome reconstructions illuminate Wolbachia evolution. Nat Commun. 11:5235. doi: 10.1038/s41467-020-19016-0.
GCA_902638535.1	Contig	WOLB0244	Drosophila melanogaster	A	Scholz M et al. 2020. Large scale genome reconstructions illuminate Wolbachia evolution. Nat Commun. 11:5235. doi: 10.1038/s41467-020-19016-0.
GCA_902638545.1	Contig	WOLB0246	Drosophila melanogaster	A	Scholz M et al. 2020. Large scale genome reconstructions illuminate Wolbachia evolution. Nat Commun. 11:5235. doi: 10.1038/s41467-020-19016-0.
GCA_902638555.1	Contig	WOLB0248	Drosophila melanogaster	A	Scholz M et al. 2020. Large scale genome reconstructions illuminate Wolbachia evolution. Nat Commun. 11:5235. doi: 10.1038/s41467-020-19016-0.
GCA_902638565.1	Contig	WOLB0245	Drosophila melanogaster	A	Scholz M et al. 2020. Large scale genome reconstructions illuminate Wolbachia evolution. Nat Commun. 11:5235. doi: 10.1038/s41467-020-19016-0.
GCA_902638575.1	Contig	WOLB0247	Drosophila melanogaster	A	Scholz M et al. 2020. Large scale genome reconstructions illuminate Wolbachia evolution. Nat Commun. 11:5235. doi: 10.1038/s41467-020-19016-0.
GCA_902638585.1	Contig	WOLB0242	Drosophila melanogaster	A	Scholz M et al. 2020. Large scale genome reconstructions illuminate Wolbachia evolution. Nat Commun. 11:5235. doi: 10.1038/s41467-020-19016-0.
GCA_902638595.1	Contig	WOLB0253	Drosophila melanogaster	A	Scholz M et al. 2020. Large scale genome reconstructions illuminate Wolbachia evolution. Nat Commun. 11:5235. doi: 10.1038/s41467-020-19016-0.
GCA_902638605.1	Contig	WOLB0252	Drosophila melanogaster	A	Scholz M et al. 2020. Large scale genome reconstructions illuminate Wolbachia evolution. Nat Commun. 11:5235. doi: 10.1038/s41467-020-19016-0.
GCA_902638615.1	Contig	WOLB0243	Drosophila melanogaster	A	Scholz M et al. 2020. Large scale genome reconstructions illuminate Wolbachia evolution. Nat Commun. 11:5235. doi: 10.1038/s41467-020-19016-0.
GCA_902638625.1	Contig	WOLB0249	Drosophila melanogaster	A	Scholz M et al. 2020. Large scale genome reconstructions illuminate Wolbachia evolution. Nat Commun. 11:5235. doi: 10.1038/s41467-020-19016-0.
GCA_902638635.1	Contig	WOLB0251	Drosophila melanogaster	A	Scholz M et al. 2020. Large scale genome reconstructions illuminate Wolbachia evolution. Nat Commun. 11:5235. doi: 10.1038/s41467-020-19016-0.
GCA_902638645.1	Contig	WOLB0250	Drosophila melanogaster	A	Scholz M et al. 2020. Large scale genome reconstructions illuminate Wolbachia evolution. Nat Commun. 11:5235. doi: 10.1038/s41467-020-19016-0.
GCA_902638655.1	Contig	WOLB0264	Drosophila melanogaster	A	Scholz M et al. 2020. Large scale genome reconstructions illuminate Wolbachia evolution. Nat Commun. 11:5235. doi: 10.1038/s41467-020-19016-0.
GCA_902638665.1	Contig	WOLB0263	Drosophila melanogaster	A	Scholz M et al. 2020. Large scale genome reconstructions illuminate Wolbachia evolution. Nat Commun. 11:5235. doi: 10.1038/s41467-020-19016-0.
GCA_902638675.1	Contig	WOLB0266	Drosophila melanogaster	A	Scholz M et al. 2020. Large scale genome reconstructions illuminate Wolbachia evolution. Nat Commun. 11:5235. doi: 10.1038/s41467-020-19016-0.
GCA_902638685.1	Contig	WOLB0262	Drosophila melanogaster	A	Scholz M et al. 2020. Large scale genome reconstructions illuminate Wolbachia evolution. Nat Commun. 11:5235. doi: 10.1038/s41467-020-19016-0.
GCA_902638695.1	Contig	WOLB0267	Drosophila melanogaster	A	Scholz M et al. 2020. Large scale genome reconstructions illuminate Wolbachia evolution. Nat Commun. 11:5235. doi: 10.1038/s41467-020-19016-0.
GCA_902638705.1	Contig	WOLB0265	Drosophila melanogaster	A	Scholz M et al. 2020. Large scale genome reconstructions illuminate Wolbachia evolution. Nat Commun. 11:5235. doi: 10.1038/s41467-020-19016-0.
GCA_902638715.1	Contig	WOLB0254	Drosophila melanogaster	A	Scholz M et al. 2020. Large scale genome reconstructions illuminate Wolbachia evolution. Nat Commun. 11:5235. doi: 10.1038/s41467-020-19016-0.
GCA_902638725.1	Contig	WOLB0256	Drosophila melanogaster	A	Scholz M et al. 2020. Large scale genome reconstructions illuminate Wolbachia evolution. Nat Commun. 11:5235. doi: 10.1038/s41467-020-19016-0.
GCA_902638735.1	Contig	WOLB0257	Drosophila melanogaster	A	Scholz M et al. 2020. Large scale genome reconstructions illuminate Wolbachia evolution. Nat Commun. 11:5235. doi: 10.1038/s41467-020-19016-0.
GCA_902638745.1	Contig	WOLB0259	Drosophila melanogaster	A	Scholz M et al. 2020. Large scale genome reconstructions illuminate Wolbachia evolution. Nat Commun. 11:5235. doi: 10.1038/s41467-020-19016-0.
GCA_902638755.1	Contig	WOLB0258	Drosophila melanogaster	A	Scholz M et al. 2020. Large scale genome reconstructions illuminate Wolbachia evolution. Nat Commun. 11:5235. doi: 10.1038/s41467-020-19016-0.
GCA_902638765.1	Contig	WOLB0255	Drosophila melanogaster	A	Scholz M et al. 2020. Large scale genome reconstructions illuminate Wolbachia evolution. Nat Commun. 11:5235. doi: 10.1038/s41467-020-19016-0.
GCA_902638775.1	Contig	WOLB0260	Drosophila melanogaster	A	Scholz M et al. 2020. Large scale genome reconstructions illuminate Wolbachia evolution. Nat Commun. 11:5235. doi: 10.1038/s41467-020-19016-0.
GCA_902638785.1	Contig	WOLB0261	Drosophila melanogaster	A	Scholz M et al. 2020. Large scale genome reconstructions illuminate Wolbachia evolution. Nat Commun. 11:5235. doi: 10.1038/s41467-020-19016-0.
GCA_902638795.1	Contig	WOLB0268	Drosophila melanogaster	A	Scholz M et al. 2020. Large scale genome reconstructions illuminate Wolbachia evolution. Nat Commun. 11:5235. doi: 10.1038/s41467-020-19016-0.
GCA_902638805.1	Contig	WOLB0270	Drosophila melanogaster	A	Scholz M et al. 2020. Large scale genome reconstructions illuminate Wolbachia evolution. Nat Commun. 11:5235. doi: 10.1038/s41467-020-19016-0.
GCA_902638815.1	Contig	WOLB0271	Drosophila melanogaster	A	Scholz M et al. 2020. Large scale genome reconstructions illuminate Wolbachia evolution. Nat Commun. 11:5235. doi: 10.1038/s41467-020-19016-0.
GCA_902638825.1	Contig	WOLB0269	Drosophila melanogaster	A	Scholz M et al. 2020. Large scale genome reconstructions illuminate Wolbachia evolution. Nat Commun. 11:5235. doi: 10.1038/s41467-020-19016-0.
GCA_902638835.1	Contig	WOLB0165	Drosophila melanogaster	A	Scholz M et al. 2020. Large scale genome reconstructions illuminate Wolbachia evolution. Nat Commun. 11:5235. doi: 10.1038/s41467-020-19016-0.
GCA_902638845.1	Contig	WOLB0273	Drosophila melanogaster	A	Scholz M et al. 2020. Large scale genome reconstructions illuminate Wolbachia evolution. Nat Commun. 11:5235. doi: 10.1038/s41467-020-19016-0.
GCA_902638855.1	Contig	WOLB0282	Drosophila melanogaster	A	Scholz M et al. 2020. Large scale genome reconstructions illuminate Wolbachia evolution. Nat Commun. 11:5235. doi: 10.1038/s41467-020-19016-0.
GCA_902638865.1	Contig	WOLB0278	Drosophila melanogaster	A	Scholz M et al. 2020. Large scale genome reconstructions illuminate Wolbachia evolution. Nat Commun. 11:5235. doi: 10.1038/s41467-020-19016-0.
GCA_902638875.1	Contig	WOLB0275	Drosophila melanogaster	A	Scholz M et al. 2020. Large scale genome reconstructions illuminate Wolbachia evolution. Nat Commun. 11:5235. doi: 10.1038/s41467-020-19016-0.
GCA_902638885.1	Contig	WOLB0276	Drosophila melanogaster	A	Scholz M et al. 2020. Large scale genome reconstructions illuminate Wolbachia evolution. Nat Commun. 11:5235. doi: 10.1038/s41467-020-19016-0.
GCA_902638895.1	Contig	WOLB0277	Drosophila melanogaster	A	Scholz M et al. 2020. Large scale genome reconstructions illuminate Wolbachia evolution. Nat Commun. 11:5235. doi: 10.1038/s41467-020-19016-0.
GCA_902638905.1	Contig	WOLB0279	Drosophila melanogaster	A	Scholz M et al. 2020. Large scale genome reconstructions illuminate Wolbachia evolution. Nat Commun. 11:5235. doi: 10.1038/s41467-020-19016-0.
GCA_902638915.1	Contig	WOLB0280	Drosophila melanogaster	A	Scholz M et al. 2020. Large scale genome reconstructions illuminate Wolbachia evolution. Nat Commun. 11:5235. doi: 10.1038/s41467-020-19016-0.
GCA_902638925.1	Contig	WOLB0281	Drosophila melanogaster	A	Scholz M et al. 2020. Large scale genome reconstructions illuminate Wolbachia evolution. Nat Commun. 11:5235. doi: 10.1038/s41467-020-19016-0.
GCA_902638935.1	Contig	WOLB0283	Drosophila melanogaster	A	Scholz M et al. 2020. Large scale genome reconstructions illuminate Wolbachia evolution. Nat Commun. 11:5235. doi: 10.1038/s41467-020-19016-0.
GCA_902638945.1	Contig	WOLB0274	Drosophila melanogaster	A	Scholz M et al. 2020. Large scale genome reconstructions illuminate Wolbachia evolution. Nat Commun. 11:5235. doi: 10.1038/s41467-020-19016-0.
GCA_902638955.1	Contig	WOLB0272	Drosophila melanogaster	A	Scholz M et al. 2020. Large scale genome reconstructions illuminate Wolbachia evolution. Nat Commun. 11:5235. doi: 10.1038/s41467-020-19016-0.
GCA_902638965.1	Contig	WOLB0285	Drosophila melanogaster	A	Scholz M et al. 2020. Large scale genome reconstructions illuminate Wolbachia evolution. Nat Commun. 11:5235. doi: 10.1038/s41467-020-19016-0.
GCA_902638975.1	Contig	WOLB0284	Drosophila melanogaster	A	Scholz M et al. 2020. Large scale genome reconstructions illuminate Wolbachia evolution. Nat Commun. 11:5235. doi: 10.1038/s41467-020-19016-0.
GCA_902638985.1	Contig	WOLB0289	Drosophila melanogaster	A	Scholz M et al. 2020. Large scale genome reconstructions illuminate Wolbachia evolution. Nat Commun. 11:5235. doi: 10.1038/s41467-020-19016-0.
GCA_902638995.1	Contig	WOLB0286	Drosophila melanogaster	A	Scholz M et al. 2020. Large scale genome reconstructions illuminate Wolbachia evolution. Nat Commun. 11:5235. doi: 10.1038/s41467-020-19016-0.
GCA_902639005.1	Contig	WOLB0290	Drosophila melanogaster	A	Scholz M et al. 2020. Large scale genome reconstructions illuminate Wolbachia evolution. Nat Commun. 11:5235. doi: 10.1038/s41467-020-19016-0.
GCA_902639015.1	Contig	WOLB0288	Drosophila melanogaster	A	Scholz M et al. 2020. Large scale genome reconstructions illuminate Wolbachia evolution. Nat Commun. 11:5235. doi: 10.1038/s41467-020-19016-0.
GCA_902639025.1	Contig	WOLB0287	Drosophila melanogaster	A	Scholz M et al. 2020. Large scale genome reconstructions illuminate Wolbachia evolution. Nat Commun. 11:5235. doi: 10.1038/s41467-020-19016-0.
GCA_902639035.1	Contig	WOLB0291	Drosophila melanogaster	A	Scholz M et al. 2020. Large scale genome reconstructions illuminate Wolbachia evolution. Nat Commun. 11:5235. doi: 10.1038/s41467-020-19016-0.
GCA_902639045.1	Contig	WOLB0300	Drosophila melanogaster	A	Scholz M et al. 2020. Large scale genome reconstructions illuminate Wolbachia evolution. Nat Commun. 11:5235. doi: 10.1038/s41467-020-19016-0.
GCA_902639055.1	Contig	WOLB0294	Drosophila melanogaster	A	Scholz M et al. 2020. Large scale genome reconstructions illuminate Wolbachia evolution. Nat Commun. 11:5235. doi: 10.1038/s41467-020-19016-0.
GCA_902639065.1	Contig	WOLB0292	Drosophila melanogaster	A	Scholz M et al. 2020. Large scale genome reconstructions illuminate Wolbachia evolution. Nat Commun. 11:5235. doi: 10.1038/s41467-020-19016-0.
GCA_902639075.1	Contig	WOLB0293	Drosophila melanogaster	A	Scholz M et al. 2020. Large scale genome reconstructions illuminate Wolbachia evolution. Nat Commun. 11:5235. doi: 10.1038/s41467-020-19016-0.
GCA_902639085.1	Contig	WOLB0297	Drosophila melanogaster	A	Scholz M et al. 2020. Large scale genome reconstructions illuminate Wolbachia evolution. Nat Commun. 11:5235. doi: 10.1038/s41467-020-19016-0.
GCA_902639095.1	Contig	WOLB0298	Drosophila melanogaster	A	Scholz M et al. 2020. Large scale genome reconstructions illuminate Wolbachia evolution. Nat Commun. 11:5235. doi: 10.1038/s41467-020-19016-0.
GCA_902639105.1	Contig	WOLB0303	Drosophila melanogaster	A	Scholz M et al. 2020. Large scale genome reconstructions illuminate Wolbachia evolution. Nat Commun. 11:5235. doi: 10.1038/s41467-020-19016-0.
GCA_902639115.1	Contig	WOLB0299	Drosophila melanogaster	A	Scholz M et al. 2020. Large scale genome reconstructions illuminate Wolbachia evolution. Nat Commun. 11:5235. doi: 10.1038/s41467-020-19016-0.
GCA_902639145.1	Contig	WOLB0301	Drosophila melanogaster	A	Scholz M et al. 2020. Large scale genome reconstructions illuminate Wolbachia evolution. Nat Commun. 11:5235. doi: 10.1038/s41467-020-19016-0.
GCA_902639155.1	Contig	WOLB0304	Drosophila melanogaster	A	Scholz M et al. 2020. Large scale genome reconstructions illuminate Wolbachia evolution. Nat Commun. 11:5235. doi: 10.1038/s41467-020-19016-0.
GCA_902639165.1	Contig	WOLB0302	Drosophila melanogaster	A	Scholz M et al. 2020. Large scale genome reconstructions illuminate Wolbachia evolution. Nat Commun. 11:5235. doi: 10.1038/s41467-020-19016-0.
GCA_902639175.1	Contig	WOLB0308	Drosophila melanogaster	A	Scholz M et al. 2020. Large scale genome reconstructions illuminate Wolbachia evolution. Nat Commun. 11:5235. doi: 10.1038/s41467-020-19016-0.
GCA_902639185.1	Contig	WOLB0309	Drosophila melanogaster	A	Scholz M et al. 2020. Large scale genome reconstructions illuminate Wolbachia evolution. Nat Commun. 11:5235. doi: 10.1038/s41467-020-19016-0.
GCA_902639195.1	Contig	WOLB0307	Drosophila melanogaster	A	Scholz M et al. 2020. Large scale genome reconstructions illuminate Wolbachia evolution. Nat Commun. 11:5235. doi: 10.1038/s41467-020-19016-0.
GCA_902639205.1	Contig	WOLB0311	Drosophila melanogaster	A	Scholz M et al. 2020. Large scale genome reconstructions illuminate Wolbachia evolution. Nat Commun. 11:5235. doi: 10.1038/s41467-020-19016-0.
GCA_902639215.1	Contig	WOLB0310	Drosophila melanogaster	A	Scholz M et al. 2020. Large scale genome reconstructions illuminate Wolbachia evolution. Nat Commun. 11:5235. doi: 10.1038/s41467-020-19016-0.
GCA_902639225.1	Contig	WOLB0305	Drosophila melanogaster	A	Scholz M et al. 2020. Large scale genome reconstructions illuminate Wolbachia evolution. Nat Commun. 11:5235. doi: 10.1038/s41467-020-19016-0.
GCA_902639235.1	Contig	WOLB0306	Drosophila melanogaster	A	Scholz M et al. 2020. Large scale genome reconstructions illuminate Wolbachia evolution. Nat Commun. 11:5235. doi: 10.1038/s41467-020-19016-0.
GCA_902639245.1	Contig	WOLB0312	Drosophila melanogaster	A	Scholz M et al. 2020. Large scale genome reconstructions illuminate Wolbachia evolution. Nat Commun. 11:5235. doi: 10.1038/s41467-020-19016-0.
GCA_902639255.1	Contig	WOLB0314	Drosophila melanogaster	A	Scholz M et al. 2020. Large scale genome reconstructions illuminate Wolbachia evolution. Nat Commun. 11:5235. doi: 10.1038/s41467-020-19016-0.
GCA_902639265.1	Contig	WOLB0315	Drosophila melanogaster	A	Scholz M et al. 2020. Large scale genome reconstructions illuminate Wolbachia evolution. Nat Commun. 11:5235. doi: 10.1038/s41467-020-19016-0.
GCA_902639275.1	Contig	WOLB0313	Drosophila melanogaster	A	Scholz M et al. 2020. Large scale genome reconstructions illuminate Wolbachia evolution. Nat Commun. 11:5235. doi: 10.1038/s41467-020-19016-0.
GCA_902639285.1	Contig	WOLB0316	Drosophila melanogaster	A	Scholz M et al. 2020. Large scale genome reconstructions illuminate Wolbachia evolution. Nat Commun. 11:5235. doi: 10.1038/s41467-020-19016-0.
GCA_902639295.1	Contig	WOLB0325	Drosophila melanogaster	A	Scholz M et al. 2020. Large scale genome reconstructions illuminate Wolbachia evolution. Nat Commun. 11:5235. doi: 10.1038/s41467-020-19016-0.
GCA_902639305.1	Contig	WOLB0324	Drosophila melanogaster	A	Scholz M et al. 2020. Large scale genome reconstructions illuminate Wolbachia evolution. Nat Commun. 11:5235. doi: 10.1038/s41467-020-19016-0.
GCA_902639315.1	Contig	WOLB0318	Drosophila melanogaster	A	Scholz M et al. 2020. Large scale genome reconstructions illuminate Wolbachia evolution. Nat Commun. 11:5235. doi: 10.1038/s41467-020-19016-0.
GCA_902639325.1	Contig	WOLB0322	Drosophila melanogaster	A	Scholz M et al. 2020. Large scale genome reconstructions illuminate Wolbachia evolution. Nat Commun. 11:5235. doi: 10.1038/s41467-020-19016-0.
GCA_902639335.1	Contig	WOLB0317	Drosophila melanogaster	A	Scholz M et al. 2020. Large scale genome reconstructions illuminate Wolbachia evolution. Nat Commun. 11:5235. doi: 10.1038/s41467-020-19016-0.
GCA_902639345.1	Contig	WOLB0320	Drosophila melanogaster	A	Scholz M et al. 2020. Large scale genome reconstructions illuminate Wolbachia evolution. Nat Commun. 11:5235. doi: 10.1038/s41467-020-19016-0.
GCA_902639355.1	Contig	WOLB0321	Drosophila melanogaster	A	Scholz M et al. 2020. Large scale genome reconstructions illuminate Wolbachia evolution. Nat Commun. 11:5235. doi: 10.1038/s41467-020-19016-0.
GCA_902639365.1	Contig	WOLB0323	Drosophila melanogaster	A	Scholz M et al. 2020. Large scale genome reconstructions illuminate Wolbachia evolution. Nat Commun. 11:5235. doi: 10.1038/s41467-020-19016-0.
GCA_902639375.1	Contig	WOLB0319	Drosophila melanogaster	A	Scholz M et al. 2020. Large scale genome reconstructions illuminate Wolbachia evolution. Nat Commun. 11:5235. doi: 10.1038/s41467-020-19016-0.
GCA_902639385.1	Contig	WOLB0332	Drosophila melanogaster	A	Scholz M et al. 2020. Large scale genome reconstructions illuminate Wolbachia evolution. Nat Commun. 11:5235. doi: 10.1038/s41467-020-19016-0.
GCA_902639395.1	Contig	WOLB0328	Drosophila melanogaster	A	Scholz M et al. 2020. Large scale genome reconstructions illuminate Wolbachia evolution. Nat Commun. 11:5235. doi: 10.1038/s41467-020-19016-0.
GCA_902639405.1	Contig	WOLB0329	Drosophila melanogaster	A	Scholz M et al. 2020. Large scale genome reconstructions illuminate Wolbachia evolution. Nat Commun. 11:5235. doi: 10.1038/s41467-020-19016-0.
GCA_902639415.1	Contig	WOLB0327	Drosophila melanogaster	A	Scholz M et al. 2020. Large scale genome reconstructions illuminate Wolbachia evolution. Nat Commun. 11:5235. doi: 10.1038/s41467-020-19016-0.
GCA_902639425.1	Contig	WOLB0331	Drosophila melanogaster	A	Scholz M et al. 2020. Large scale genome reconstructions illuminate Wolbachia evolution. Nat Commun. 11:5235. doi: 10.1038/s41467-020-19016-0.
GCA_902639435.1	Contig	WOLB0326	Drosophila melanogaster	A	Scholz M et al. 2020. Large scale genome reconstructions illuminate Wolbachia evolution. Nat Commun. 11:5235. doi: 10.1038/s41467-020-19016-0.
GCA_902639445.1	Contig	WOLB0330	Drosophila melanogaster	A	Scholz M et al. 2020. Large scale genome reconstructions illuminate Wolbachia evolution. Nat Commun. 11:5235. doi: 10.1038/s41467-020-19016-0.
GCA_902639455.1	Contig	WOLB0336	Drosophila melanogaster	A	Scholz M et al. 2020. Large scale genome reconstructions illuminate Wolbachia evolution. Nat Commun. 11:5235. doi: 10.1038/s41467-020-19016-0.
GCA_902639465.1	Contig	WOLB0335	Drosophila melanogaster	A	Scholz M et al. 2020. Large scale genome reconstructions illuminate Wolbachia evolution. Nat Commun. 11:5235. doi: 10.1038/s41467-020-19016-0.
GCA_902639475.1	Contig	WOLB0333	Drosophila melanogaster	A	Scholz M et al. 2020. Large scale genome reconstructions illuminate Wolbachia evolution. Nat Commun. 11:5235. doi: 10.1038/s41467-020-19016-0.
GCA_902639485.1	Contig	WOLB0334	Drosophila melanogaster	A	Scholz M et al. 2020. Large scale genome reconstructions illuminate Wolbachia evolution. Nat Commun. 11:5235. doi: 10.1038/s41467-020-19016-0.
GCA_902639495.1	Contig	WOLB0338	Drosophila melanogaster	A	Scholz M et al. 2020. Large scale genome reconstructions illuminate Wolbachia evolution. Nat Commun. 11:5235. doi: 10.1038/s41467-020-19016-0.
GCA_902639505.1	Contig	WOLB0343	Drosophila melanogaster	A	Scholz M et al. 2020. Large scale genome reconstructions illuminate Wolbachia evolution. Nat Commun. 11:5235. doi: 10.1038/s41467-020-19016-0.
GCA_902639515.1	Contig	WOLB0340	Drosophila melanogaster	A	Scholz M et al. 2020. Large scale genome reconstructions illuminate Wolbachia evolution. Nat Commun. 11:5235. doi: 10.1038/s41467-020-19016-0.
GCA_902639525.1	Contig	WOLB0341	Drosophila melanogaster	A	Scholz M et al. 2020. Large scale genome reconstructions illuminate Wolbachia evolution. Nat Commun. 11:5235. doi: 10.1038/s41467-020-19016-0.
GCA_902639535.1	Contig	WOLB0339	Drosophila melanogaster	A	Scholz M et al. 2020. Large scale genome reconstructions illuminate Wolbachia evolution. Nat Commun. 11:5235. doi: 10.1038/s41467-020-19016-0.
GCA_902639545.1	Contig	WOLB0337	Drosophila melanogaster	A	Scholz M et al. 2020. Large scale genome reconstructions illuminate Wolbachia evolution. Nat Commun. 11:5235. doi: 10.1038/s41467-020-19016-0.
GCA_902639555.1	Contig	WOLB0348	Drosophila melanogaster	A	Scholz M et al. 2020. Large scale genome reconstructions illuminate Wolbachia evolution. Nat Commun. 11:5235. doi: 10.1038/s41467-020-19016-0.
GCA_902639565.1	Contig	WOLB0350	Drosophila melanogaster	A	Scholz M et al. 2020. Large scale genome reconstructions illuminate Wolbachia evolution. Nat Commun. 11:5235. doi: 10.1038/s41467-020-19016-0.
GCA_902639575.1	Contig	WOLB0344	Drosophila melanogaster	A	Scholz M et al. 2020. Large scale genome reconstructions illuminate Wolbachia evolution. Nat Commun. 11:5235. doi: 10.1038/s41467-020-19016-0.
GCA_902639585.1	Contig	WOLB0345	Drosophila melanogaster	A	Scholz M et al. 2020. Large scale genome reconstructions illuminate Wolbachia evolution. Nat Commun. 11:5235. doi: 10.1038/s41467-020-19016-0.
GCA_902639595.1	Contig	WOLB0346	Drosophila melanogaster	A	Scholz M et al. 2020. Large scale genome reconstructions illuminate Wolbachia evolution. Nat Commun. 11:5235. doi: 10.1038/s41467-020-19016-0.
GCA_902639605.1	Contig	WOLB0349	Drosophila melanogaster	A	Scholz M et al. 2020. Large scale genome reconstructions illuminate Wolbachia evolution. Nat Commun. 11:5235. doi: 10.1038/s41467-020-19016-0.
GCA_902639615.1	Contig	WOLB0347	Drosophila melanogaster	A	Scholz M et al. 2020. Large scale genome reconstructions illuminate Wolbachia evolution. Nat Commun. 11:5235. doi: 10.1038/s41467-020-19016-0.
GCA_902639625.1	Contig	WOLB0342	Drosophila melanogaster	A	Scholz M et al. 2020. Large scale genome reconstructions illuminate Wolbachia evolution. Nat Commun. 11:5235. doi: 10.1038/s41467-020-19016-0.
GCA_902639635.1	Contig	WOLB0353	Drosophila melanogaster	A	Scholz M et al. 2020. Large scale genome reconstructions illuminate Wolbachia evolution. Nat Commun. 11:5235. doi: 10.1038/s41467-020-19016-0.
GCA_902639645.1	Contig	WOLB0351	Drosophila melanogaster	A	Scholz M et al. 2020. Large scale genome reconstructions illuminate Wolbachia evolution. Nat Commun. 11:5235. doi: 10.1038/s41467-020-19016-0.
GCA_902639655.1	Contig	WOLB0354	Drosophila melanogaster	A	Scholz M et al. 2020. Large scale genome reconstructions illuminate Wolbachia evolution. Nat Commun. 11:5235. doi: 10.1038/s41467-020-19016-0.
GCA_902639665.1	Contig	WOLB0352	Drosophila melanogaster	A	Scholz M et al. 2020. Large scale genome reconstructions illuminate Wolbachia evolution. Nat Commun. 11:5235. doi: 10.1038/s41467-020-19016-0.
GCA_902639675.1	Contig	WOLB0359	Drosophila melanogaster	A	Scholz M et al. 2020. Large scale genome reconstructions illuminate Wolbachia evolution. Nat Commun. 11:5235. doi: 10.1038/s41467-020-19016-0.
GCA_902639685.1	Contig	WOLB0358	Drosophila melanogaster	A	Scholz M et al. 2020. Large scale genome reconstructions illuminate Wolbachia evolution. Nat Commun. 11:5235. doi: 10.1038/s41467-020-19016-0.
GCA_902639695.1	Contig	WOLB0356	Drosophila melanogaster	A	Scholz M et al. 2020. Large scale genome reconstructions illuminate Wolbachia evolution. Nat Commun. 11:5235. doi: 10.1038/s41467-020-19016-0.
GCA_902639705.1	Contig	WOLB0357	Drosophila melanogaster	A	Scholz M et al. 2020. Large scale genome reconstructions illuminate Wolbachia evolution. Nat Commun. 11:5235. doi: 10.1038/s41467-020-19016-0.
GCA_902639715.1	Contig	WOLB0355	Drosophila melanogaster	A	Scholz M et al. 2020. Large scale genome reconstructions illuminate Wolbachia evolution. Nat Commun. 11:5235. doi: 10.1038/s41467-020-19016-0.
GCA_902639725.1	Contig	WOLB0377	Drosophila melanogaster	A	Scholz M et al. 2020. Large scale genome reconstructions illuminate Wolbachia evolution. Nat Commun. 11:5235. doi: 10.1038/s41467-020-19016-0.
GCA_902639735.1	Contig	WOLB0371	Drosophila melanogaster	A	Scholz M et al. 2020. Large scale genome reconstructions illuminate Wolbachia evolution. Nat Commun. 11:5235. doi: 10.1038/s41467-020-19016-0.
GCA_902639745.1	Contig	WOLB0360	Drosophila melanogaster	A	Scholz M et al. 2020. Large scale genome reconstructions illuminate Wolbachia evolution. Nat Commun. 11:5235. doi: 10.1038/s41467-020-19016-0.
GCA_902639755.1	Contig	WOLB0368	Drosophila melanogaster	A	Scholz M et al. 2020. Large scale genome reconstructions illuminate Wolbachia evolution. Nat Commun. 11:5235. doi: 10.1038/s41467-020-19016-0.
GCA_902639765.1	Contig	WOLB0365	Drosophila melanogaster	A	Scholz M et al. 2020. Large scale genome reconstructions illuminate Wolbachia evolution. Nat Commun. 11:5235. doi: 10.1038/s41467-020-19016-0.
GCA_902639775.1	Contig	WOLB0362	Drosophila melanogaster	A	Scholz M et al. 2020. Large scale genome reconstructions illuminate Wolbachia evolution. Nat Commun. 11:5235. doi: 10.1038/s41467-020-19016-0.
GCA_902639785.1	Contig	WOLB0370	Drosophila melanogaster	A	Scholz M et al. 2020. Large scale genome reconstructions illuminate Wolbachia evolution. Nat Commun. 11:5235. doi: 10.1038/s41467-020-19016-0.
GCA_902639795.1	Contig	WOLB0373	Drosophila melanogaster	A	Scholz M et al. 2020. Large scale genome reconstructions illuminate Wolbachia evolution. Nat Commun. 11:5235. doi: 10.1038/s41467-020-19016-0.
GCA_902639805.1	Contig	WOLB0363	Drosophila melanogaster	A	Scholz M et al. 2020. Large scale genome reconstructions illuminate Wolbachia evolution. Nat Commun. 11:5235. doi: 10.1038/s41467-020-19016-0.
GCA_902639815.1	Contig	WOLB0366	Drosophila melanogaster	A	Scholz M et al. 2020. Large scale genome reconstructions illuminate Wolbachia evolution. Nat Commun. 11:5235. doi: 10.1038/s41467-020-19016-0.
GCA_902639825.1	Contig	WOLB0369	Drosophila melanogaster	A	Scholz M et al. 2020. Large scale genome reconstructions illuminate Wolbachia evolution. Nat Commun. 11:5235. doi: 10.1038/s41467-020-19016-0.
GCA_902639835.1	Contig	WOLB0367	Drosophila melanogaster	A	Scholz M et al. 2020. Large scale genome reconstructions illuminate Wolbachia evolution. Nat Commun. 11:5235. doi: 10.1038/s41467-020-19016-0.
GCA_902639845.1	Contig	WOLB0372	Drosophila melanogaster	A	Scholz M et al. 2020. Large scale genome reconstructions illuminate Wolbachia evolution. Nat Commun. 11:5235. doi: 10.1038/s41467-020-19016-0.
GCA_902639855.1	Contig	WOLB0375	Drosophila melanogaster	A	Scholz M et al. 2020. Large scale genome reconstructions illuminate Wolbachia evolution. Nat Commun. 11:5235. doi: 10.1038/s41467-020-19016-0.
GCA_902639865.1	Contig	WOLB0364	Drosophila melanogaster	A	Scholz M et al. 2020. Large scale genome reconstructions illuminate Wolbachia evolution. Nat Commun. 11:5235. doi: 10.1038/s41467-020-19016-0.
GCA_902639875.1	Contig	WOLB0374	Drosophila melanogaster	A	Scholz M et al. 2020. Large scale genome reconstructions illuminate Wolbachia evolution. Nat Commun. 11:5235. doi: 10.1038/s41467-020-19016-0.
GCA_902639885.1	Contig	WOLB0376	Drosophila melanogaster	A	Scholz M et al. 2020. Large scale genome reconstructions illuminate Wolbachia evolution. Nat Commun. 11:5235. doi: 10.1038/s41467-020-19016-0.
GCA_902639895.1	Contig	WOLB0361	Drosophila melanogaster	A	Scholz M et al. 2020. Large scale genome reconstructions illuminate Wolbachia evolution. Nat Commun. 11:5235. doi: 10.1038/s41467-020-19016-0.
GCA_902639905.1	Contig	WOLB0390	Drosophila melanogaster	A	Scholz M et al. 2020. Large scale genome reconstructions illuminate Wolbachia evolution. Nat Commun. 11:5235. doi: 10.1038/s41467-020-19016-0.
GCA_902639915.1	Contig	WOLB0381	Drosophila melanogaster	A	Scholz M et al. 2020. Large scale genome reconstructions illuminate Wolbachia evolution. Nat Commun. 11:5235. doi: 10.1038/s41467-020-19016-0.
GCA_902639925.1	Contig	WOLB0388	Drosophila melanogaster	A	Scholz M et al. 2020. Large scale genome reconstructions illuminate Wolbachia evolution. Nat Commun. 11:5235. doi: 10.1038/s41467-020-19016-0.
GCA_902639935.1	Contig	WOLB0392	Drosophila melanogaster	A	Scholz M et al. 2020. Large scale genome reconstructions illuminate Wolbachia evolution. Nat Commun. 11:5235. doi: 10.1038/s41467-020-19016-0.
GCA_902639945.1	Contig	WOLB0397	Drosophila melanogaster	A	Scholz M et al. 2020. Large scale genome reconstructions illuminate Wolbachia evolution. Nat Commun. 11:5235. doi: 10.1038/s41467-020-19016-0.
GCA_902639955.1	Contig	WOLB0396	Drosophila melanogaster	A	Scholz M et al. 2020. Large scale genome reconstructions illuminate Wolbachia evolution. Nat Commun. 11:5235. doi: 10.1038/s41467-020-19016-0.
GCA_902639965.1	Contig	WOLB0386	Drosophila melanogaster	A	Scholz M et al. 2020. Large scale genome reconstructions illuminate Wolbachia evolution. Nat Commun. 11:5235. doi: 10.1038/s41467-020-19016-0.
GCA_902639975.1	Contig	WOLB0379	Drosophila melanogaster	A	Scholz M et al. 2020. Large scale genome reconstructions illuminate Wolbachia evolution. Nat Commun. 11:5235. doi: 10.1038/s41467-020-19016-0.
GCA_902639985.1	Contig	WOLB0391	Drosophila melanogaster	A	Scholz M et al. 2020. Large scale genome reconstructions illuminate Wolbachia evolution. Nat Commun. 11:5235. doi: 10.1038/s41467-020-19016-0.
GCA_902639995.1	Contig	WOLB0382	Drosophila melanogaster	A	Scholz M et al. 2020. Large scale genome reconstructions illuminate Wolbachia evolution. Nat Commun. 11:5235. doi: 10.1038/s41467-020-19016-0.
GCA_902640005.1	Contig	WOLB0394	Drosophila melanogaster	A	Scholz M et al. 2020. Large scale genome reconstructions illuminate Wolbachia evolution. Nat Commun. 11:5235. doi: 10.1038/s41467-020-19016-0.
GCA_902640015.1	Contig	WOLB0393	Drosophila melanogaster	A	Scholz M et al. 2020. Large scale genome reconstructions illuminate Wolbachia evolution. Nat Commun. 11:5235. doi: 10.1038/s41467-020-19016-0.
GCA_902640025.1	Contig	WOLB0395	Drosophila melanogaster	A	Scholz M et al. 2020. Large scale genome reconstructions illuminate Wolbachia evolution. Nat Commun. 11:5235. doi: 10.1038/s41467-020-19016-0.
GCA_902640035.1	Contig	WOLB0385	Drosophila melanogaster	A	Scholz M et al. 2020. Large scale genome reconstructions illuminate Wolbachia evolution. Nat Commun. 11:5235. doi: 10.1038/s41467-020-19016-0.
GCA_902640045.1	Contig	WOLB0383	Drosophila melanogaster	A	Scholz M et al. 2020. Large scale genome reconstructions illuminate Wolbachia evolution. Nat Commun. 11:5235. doi: 10.1038/s41467-020-19016-0.
GCA_902640055.1	Contig	WOLB0384	Drosophila melanogaster	A	Scholz M et al. 2020. Large scale genome reconstructions illuminate Wolbachia evolution. Nat Commun. 11:5235. doi: 10.1038/s41467-020-19016-0.
GCA_902640065.1	Contig	WOLB0389	Drosophila melanogaster	A	Scholz M et al. 2020. Large scale genome reconstructions illuminate Wolbachia evolution. Nat Commun. 11:5235. doi: 10.1038/s41467-020-19016-0.
GCA_902640075.1	Contig	WOLB0380	Drosophila melanogaster	A	Scholz M et al. 2020. Large scale genome reconstructions illuminate Wolbachia evolution. Nat Commun. 11:5235. doi: 10.1038/s41467-020-19016-0.
GCA_902640085.1	Contig	WOLB0378	Drosophila melanogaster	A	Scholz M et al. 2020. Large scale genome reconstructions illuminate Wolbachia evolution. Nat Commun. 11:5235. doi: 10.1038/s41467-020-19016-0.
GCA_902640095.1	Contig	WOLB0387	Drosophila melanogaster	A	Scholz M et al. 2020. Large scale genome reconstructions illuminate Wolbachia evolution. Nat Commun. 11:5235. doi: 10.1038/s41467-020-19016-0.
GCA_902640635.1	Contig	WOLB0399	Drosophila melanogaster	A	Scholz M et al. 2020. Large scale genome reconstructions illuminate Wolbachia evolution. Nat Commun. 11:5235. doi: 10.1038/s41467-020-19016-0.
GCA_902640645.1	Contig	WOLB0404	Drosophila melanogaster	A	Scholz M et al. 2020. Large scale genome reconstructions illuminate Wolbachia evolution. Nat Commun. 11:5235. doi: 10.1038/s41467-020-19016-0.
GCA_902640655.1	Contig	WOLB0402	Drosophila melanogaster	A	Scholz M et al. 2020. Large scale genome reconstructions illuminate Wolbachia evolution. Nat Commun. 11:5235. doi: 10.1038/s41467-020-19016-0.
GCA_902640665.1	Contig	WOLB0412	Drosophila melanogaster	A	Scholz M et al. 2020. Large scale genome reconstructions illuminate Wolbachia evolution. Nat Commun. 11:5235. doi: 10.1038/s41467-020-19016-0.
GCA_902640675.1	Contig	WOLB0411	Drosophila melanogaster	A	Scholz M et al. 2020. Large scale genome reconstructions illuminate Wolbachia evolution. Nat Commun. 11:5235. doi: 10.1038/s41467-020-19016-0.
GCA_902640685.1	Contig	WOLB0408	Drosophila melanogaster	A	Scholz M et al. 2020. Large scale genome reconstructions illuminate Wolbachia evolution. Nat Commun. 11:5235. doi: 10.1038/s41467-020-19016-0.
GCA_902640695.1	Contig	WOLB0400	Drosophila melanogaster	A	Scholz M et al. 2020. Large scale genome reconstructions illuminate Wolbachia evolution. Nat Commun. 11:5235. doi: 10.1038/s41467-020-19016-0.
GCA_902640705.1	Contig	WOLB0405	Drosophila melanogaster	A	Scholz M et al. 2020. Large scale genome reconstructions illuminate Wolbachia evolution. Nat Commun. 11:5235. doi: 10.1038/s41467-020-19016-0.
GCA_902640715.1	Contig	WOLB0410	Drosophila melanogaster	A	Scholz M et al. 2020. Large scale genome reconstructions illuminate Wolbachia evolution. Nat Commun. 11:5235. doi: 10.1038/s41467-020-19016-0.
GCA_902640725.1	Contig	WOLB0407	Drosophila melanogaster	A	Scholz M et al. 2020. Large scale genome reconstructions illuminate Wolbachia evolution. Nat Commun. 11:5235. doi: 10.1038/s41467-020-19016-0.
GCA_902640735.1	Contig	WOLB0415	Drosophila melanogaster	A	Scholz M et al. 2020. Large scale genome reconstructions illuminate Wolbachia evolution. Nat Commun. 11:5235. doi: 10.1038/s41467-020-19016-0.
GCA_902640745.1	Contig	WOLB0413	Drosophila melanogaster	A	Scholz M et al. 2020. Large scale genome reconstructions illuminate Wolbachia evolution. Nat Commun. 11:5235. doi: 10.1038/s41467-020-19016-0.
GCA_902640755.1	Contig	WOLB0414	Drosophila melanogaster	A	Scholz M et al. 2020. Large scale genome reconstructions illuminate Wolbachia evolution. Nat Commun. 11:5235. doi: 10.1038/s41467-020-19016-0.
GCA_902640765.1	Contig	WOLB0409	Drosophila melanogaster	A	Scholz M et al. 2020. Large scale genome reconstructions illuminate Wolbachia evolution. Nat Commun. 11:5235. doi: 10.1038/s41467-020-19016-0.
GCA_902640775.1	Contig	WOLB0406	Drosophila melanogaster	A	Scholz M et al. 2020. Large scale genome reconstructions illuminate Wolbachia evolution. Nat Commun. 11:5235. doi: 10.1038/s41467-020-19016-0.
GCA_902640785.1	Contig	WOLB0401	Drosophila melanogaster	A	Scholz M et al. 2020. Large scale genome reconstructions illuminate Wolbachia evolution. Nat Commun. 11:5235. doi: 10.1038/s41467-020-19016-0.
GCA_902640795.1	Contig	WOLB0398	Drosophila melanogaster	A	Scholz M et al. 2020. Large scale genome reconstructions illuminate Wolbachia evolution. Nat Commun. 11:5235. doi: 10.1038/s41467-020-19016-0.
GCA_902640805.1	Contig	WOLB0403	Drosophila melanogaster	A	Scholz M et al. 2020. Large scale genome reconstructions illuminate Wolbachia evolution. Nat Commun. 11:5235. doi: 10.1038/s41467-020-19016-0.
GCA_902640815.1	Contig	WOLB0428	Drosophila melanogaster	A	Scholz M et al. 2020. Large scale genome reconstructions illuminate Wolbachia evolution. Nat Commun. 11:5235. doi: 10.1038/s41467-020-19016-0.
GCA_902640825.1	Contig	WOLB0421	Drosophila melanogaster	A	Scholz M et al. 2020. Large scale genome reconstructions illuminate Wolbachia evolution. Nat Commun. 11:5235. doi: 10.1038/s41467-020-19016-0.
GCA_902640835.1	Contig	WOLB0430	Drosophila melanogaster	A	Scholz M et al. 2020. Large scale genome reconstructions illuminate Wolbachia evolution. Nat Commun. 11:5235. doi: 10.1038/s41467-020-19016-0.
GCA_902640845.1	Contig	WOLB0419	Drosophila melanogaster	A	Scholz M et al. 2020. Large scale genome reconstructions illuminate Wolbachia evolution. Nat Commun. 11:5235. doi: 10.1038/s41467-020-19016-0.
GCA_902640855.1	Contig	WOLB0417	Drosophila melanogaster	A	Scholz M et al. 2020. Large scale genome reconstructions illuminate Wolbachia evolution. Nat Commun. 11:5235. doi: 10.1038/s41467-020-19016-0.
GCA_902640865.1	Contig	WOLB0433	Drosophila melanogaster	A	Scholz M et al. 2020. Large scale genome reconstructions illuminate Wolbachia evolution. Nat Commun. 11:5235. doi: 10.1038/s41467-020-19016-0.
GCA_902640875.1	Contig	WOLB0424	Drosophila melanogaster	A	Scholz M et al. 2020. Large scale genome reconstructions illuminate Wolbachia evolution. Nat Commun. 11:5235. doi: 10.1038/s41467-020-19016-0.
GCA_902640885.1	Contig	WOLB0432	Drosophila melanogaster	A	Scholz M et al. 2020. Large scale genome reconstructions illuminate Wolbachia evolution. Nat Commun. 11:5235. doi: 10.1038/s41467-020-19016-0.
GCA_902640895.1	Contig	WOLB0431	Drosophila melanogaster	A	Scholz M et al. 2020. Large scale genome reconstructions illuminate Wolbachia evolution. Nat Commun. 11:5235. doi: 10.1038/s41467-020-19016-0.
GCA_902640905.1	Contig	WOLB0423	Drosophila melanogaster	A	Scholz M et al. 2020. Large scale genome reconstructions illuminate Wolbachia evolution. Nat Commun. 11:5235. doi: 10.1038/s41467-020-19016-0.
GCA_902640915.1	Contig	WOLB0429	Drosophila melanogaster	A	Scholz M et al. 2020. Large scale genome reconstructions illuminate Wolbachia evolution. Nat Commun. 11:5235. doi: 10.1038/s41467-020-19016-0.
GCA_902640925.1	Contig	WOLB0426	Drosophila melanogaster	A	Scholz M et al. 2020. Large scale genome reconstructions illuminate Wolbachia evolution. Nat Commun. 11:5235. doi: 10.1038/s41467-020-19016-0.
GCA_902640935.1	Contig	WOLB0425	Drosophila melanogaster	A	Scholz M et al. 2020. Large scale genome reconstructions illuminate Wolbachia evolution. Nat Commun. 11:5235. doi: 10.1038/s41467-020-19016-0.
GCA_902640945.1	Contig	WOLB0422	Drosophila melanogaster	A	Scholz M et al. 2020. Large scale genome reconstructions illuminate Wolbachia evolution. Nat Commun. 11:5235. doi: 10.1038/s41467-020-19016-0.
GCA_902640955.1	Contig	WOLB0416	Drosophila melanogaster	A	Scholz M et al. 2020. Large scale genome reconstructions illuminate Wolbachia evolution. Nat Commun. 11:5235. doi: 10.1038/s41467-020-19016-0.
GCA_902640965.1	Contig	WOLB0418	Drosophila melanogaster	A	Scholz M et al. 2020. Large scale genome reconstructions illuminate Wolbachia evolution. Nat Commun. 11:5235. doi: 10.1038/s41467-020-19016-0.
GCA_902640975.1	Contig	WOLB0427	Drosophila melanogaster	A	Scholz M et al. 2020. Large scale genome reconstructions illuminate Wolbachia evolution. Nat Commun. 11:5235. doi: 10.1038/s41467-020-19016-0.
GCA_902640985.1	Contig	WOLB0420	Drosophila melanogaster	A	Scholz M et al. 2020. Large scale genome reconstructions illuminate Wolbachia evolution. Nat Commun. 11:5235. doi: 10.1038/s41467-020-19016-0.
GCA_902640995.1	Contig	WOLB0434	Drosophila melanogaster	A	Scholz M et al. 2020. Large scale genome reconstructions illuminate Wolbachia evolution. Nat Commun. 11:5235. doi: 10.1038/s41467-020-19016-0.
GCA_902641005.1	Contig	WOLB0435	Drosophila melanogaster	A	Scholz M et al. 2020. Large scale genome reconstructions illuminate Wolbachia evolution. Nat Commun. 11:5235. doi: 10.1038/s41467-020-19016-0.
GCA_902641015.1	Contig	WOLB0445	Drosophila melanogaster	A	Scholz M et al. 2020. Large scale genome reconstructions illuminate Wolbachia evolution. Nat Commun. 11:5235. doi: 10.1038/s41467-020-19016-0.
GCA_902641025.1	Contig	WOLB0450	Drosophila melanogaster	A	Scholz M et al. 2020. Large scale genome reconstructions illuminate Wolbachia evolution. Nat Commun. 11:5235. doi: 10.1038/s41467-020-19016-0.
GCA_902641035.1	Contig	WOLB0447	Drosophila melanogaster	A	Scholz M et al. 2020. Large scale genome reconstructions illuminate Wolbachia evolution. Nat Commun. 11:5235. doi: 10.1038/s41467-020-19016-0.
GCA_902641045.1	Contig	WOLB0436	Drosophila melanogaster	A	Scholz M et al. 2020. Large scale genome reconstructions illuminate Wolbachia evolution. Nat Commun. 11:5235. doi: 10.1038/s41467-020-19016-0.
GCA_902641055.1	Contig	WOLB0443	Drosophila melanogaster	A	Scholz M et al. 2020. Large scale genome reconstructions illuminate Wolbachia evolution. Nat Commun. 11:5235. doi: 10.1038/s41467-020-19016-0.
GCA_902641065.1	Contig	WOLB0449	Drosophila melanogaster	A	Scholz M et al. 2020. Large scale genome reconstructions illuminate Wolbachia evolution. Nat Commun. 11:5235. doi: 10.1038/s41467-020-19016-0.
GCA_902641075.1	Contig	WOLB0438	Drosophila melanogaster	A	Scholz M et al. 2020. Large scale genome reconstructions illuminate Wolbachia evolution. Nat Commun. 11:5235. doi: 10.1038/s41467-020-19016-0.
GCA_902641085.1	Contig	WOLB0440	Drosophila melanogaster	A	Scholz M et al. 2020. Large scale genome reconstructions illuminate Wolbachia evolution. Nat Commun. 11:5235. doi: 10.1038/s41467-020-19016-0.
GCA_902641095.1	Contig	WOLB0437	Drosophila melanogaster	A	Scholz M et al. 2020. Large scale genome reconstructions illuminate Wolbachia evolution. Nat Commun. 11:5235. doi: 10.1038/s41467-020-19016-0.
GCA_902641105.1	Contig	WOLB0442	Drosophila melanogaster	A	Scholz M et al. 2020. Large scale genome reconstructions illuminate Wolbachia evolution. Nat Commun. 11:5235. doi: 10.1038/s41467-020-19016-0.
GCA_902641115.1	Contig	WOLB0444	Drosophila melanogaster	A	Scholz M et al. 2020. Large scale genome reconstructions illuminate Wolbachia evolution. Nat Commun. 11:5235. doi: 10.1038/s41467-020-19016-0.
GCA_902641125.1	Contig	WOLB0452	Drosophila melanogaster	A	Scholz M et al. 2020. Large scale genome reconstructions illuminate Wolbachia evolution. Nat Commun. 11:5235. doi: 10.1038/s41467-020-19016-0.
GCA_902641135.1	Contig	WOLB0439	Drosophila melanogaster	A	Scholz M et al. 2020. Large scale genome reconstructions illuminate Wolbachia evolution. Nat Commun. 11:5235. doi: 10.1038/s41467-020-19016-0.
GCA_902641145.1	Contig	WOLB0451	Drosophila melanogaster	A	Scholz M et al. 2020. Large scale genome reconstructions illuminate Wolbachia evolution. Nat Commun. 11:5235. doi: 10.1038/s41467-020-19016-0.
GCA_902641155.1	Contig	WOLB0446	Drosophila melanogaster	A	Scholz M et al. 2020. Large scale genome reconstructions illuminate Wolbachia evolution. Nat Commun. 11:5235. doi: 10.1038/s41467-020-19016-0.
GCA_902641165.1	Contig	WOLB0441	Drosophila melanogaster	A	Scholz M et al. 2020. Large scale genome reconstructions illuminate Wolbachia evolution. Nat Commun. 11:5235. doi: 10.1038/s41467-020-19016-0.
GCA_902641175.1	Contig	WOLB0448	Drosophila melanogaster	A	Scholz M et al. 2020. Large scale genome reconstructions illuminate Wolbachia evolution. Nat Commun. 11:5235. doi: 10.1038/s41467-020-19016-0.
GCA_902641185.1	Contig	WOLB0455	Drosophila melanogaster	A	Scholz M et al. 2020. Large scale genome reconstructions illuminate Wolbachia evolution. Nat Commun. 11:5235. doi: 10.1038/s41467-020-19016-0.
GCA_902641195.1	Contig	WOLB0462	Drosophila melanogaster	A	Scholz M et al. 2020. Large scale genome reconstructions illuminate Wolbachia evolution. Nat Commun. 11:5235. doi: 10.1038/s41467-020-19016-0.
GCA_902641205.1	Contig	WOLB0458	Drosophila melanogaster	A	Scholz M et al. 2020. Large scale genome reconstructions illuminate Wolbachia evolution. Nat Commun. 11:5235. doi: 10.1038/s41467-020-19016-0.
GCA_902641215.1	Contig	WOLB0460	Drosophila melanogaster	A	Scholz M et al. 2020. Large scale genome reconstructions illuminate Wolbachia evolution. Nat Commun. 11:5235. doi: 10.1038/s41467-020-19016-0.
GCA_902641225.1	Contig	WOLB0453	Drosophila melanogaster	A	Scholz M et al. 2020. Large scale genome reconstructions illuminate Wolbachia evolution. Nat Commun. 11:5235. doi: 10.1038/s41467-020-19016-0.
GCA_902641235.1	Contig	WOLB0454	Drosophila melanogaster	A	Scholz M et al. 2020. Large scale genome reconstructions illuminate Wolbachia evolution. Nat Commun. 11:5235. doi: 10.1038/s41467-020-19016-0.
GCA_902641245.1	Contig	WOLB0457	Drosophila melanogaster	A	Scholz M et al. 2020. Large scale genome reconstructions illuminate Wolbachia evolution. Nat Commun. 11:5235. doi: 10.1038/s41467-020-19016-0.
GCA_902641255.1	Contig	WOLB0461	Drosophila melanogaster	A	Scholz M et al. 2020. Large scale genome reconstructions illuminate Wolbachia evolution. Nat Commun. 11:5235. doi: 10.1038/s41467-020-19016-0.
GCA_902641265.1	Contig	WOLB0459	Drosophila melanogaster	A	Scholz M et al. 2020. Large scale genome reconstructions illuminate Wolbachia evolution. Nat Commun. 11:5235. doi: 10.1038/s41467-020-19016-0.
GCA_902641275.1	Contig	WOLB0463	Drosophila melanogaster	A	Scholz M et al. 2020. Large scale genome reconstructions illuminate Wolbachia evolution. Nat Commun. 11:5235. doi: 10.1038/s41467-020-19016-0.
GCA_902641285.1	Contig	WOLB0456	Drosophila melanogaster	A	Scholz M et al. 2020. Large scale genome reconstructions illuminate Wolbachia evolution. Nat Commun. 11:5235. doi: 10.1038/s41467-020-19016-0.
GCA_902641295.1	Contig	WOLB0464	Drosophila melanogaster	A	Scholz M et al. 2020. Large scale genome reconstructions illuminate Wolbachia evolution. Nat Commun. 11:5235. doi: 10.1038/s41467-020-19016-0.
GCA_902641305.1	Contig	WOLB0466	Drosophila melanogaster	A	Scholz M et al. 2020. Large scale genome reconstructions illuminate Wolbachia evolution. Nat Commun. 11:5235. doi: 10.1038/s41467-020-19016-0.
GCA_902641315.1	Contig	WOLB0465	Drosophila melanogaster	A	Scholz M et al. 2020. Large scale genome reconstructions illuminate Wolbachia evolution. Nat Commun. 11:5235. doi: 10.1038/s41467-020-19016-0.
GCA_902641325.1	Contig	WOLB0473	Drosophila melanogaster	A	Scholz M et al. 2020. Large scale genome reconstructions illuminate Wolbachia evolution. Nat Commun. 11:5235. doi: 10.1038/s41467-020-19016-0.
GCA_902641335.1	Contig	WOLB0468	Drosophila melanogaster	A	Scholz M et al. 2020. Large scale genome reconstructions illuminate Wolbachia evolution. Nat Commun. 11:5235. doi: 10.1038/s41467-020-19016-0.
GCA_902641345.1	Contig	WOLB0469	Drosophila melanogaster	A	Scholz M et al. 2020. Large scale genome reconstructions illuminate Wolbachia evolution. Nat Commun. 11:5235. doi: 10.1038/s41467-020-19016-0.
GCA_902641355.1	Contig	WOLB0470	Drosophila melanogaster	A	Scholz M et al. 2020. Large scale genome reconstructions illuminate Wolbachia evolution. Nat Commun. 11:5235. doi: 10.1038/s41467-020-19016-0.
GCA_902641365.1	Contig	WOLB0472	Drosophila melanogaster	A	Scholz M et al. 2020. Large scale genome reconstructions illuminate Wolbachia evolution. Nat Commun. 11:5235. doi: 10.1038/s41467-020-19016-0.
GCA_902641375.1	Contig	WOLB0467	Drosophila melanogaster	A	Scholz M et al. 2020. Large scale genome reconstructions illuminate Wolbachia evolution. Nat Commun. 11:5235. doi: 10.1038/s41467-020-19016-0.
GCA_902641385.1	Contig	WOLB0471	Drosophila melanogaster	A	Scholz M et al. 2020. Large scale genome reconstructions illuminate Wolbachia evolution. Nat Commun. 11:5235. doi: 10.1038/s41467-020-19016-0.
GCA_902641395.1	Contig	WOLB0488	Drosophila melanogaster	A	Scholz M et al. 2020. Large scale genome reconstructions illuminate Wolbachia evolution. Nat Commun. 11:5235. doi: 10.1038/s41467-020-19016-0.
GCA_902641405.1	Contig	WOLB0487	Drosophila melanogaster	A	Scholz M et al. 2020. Large scale genome reconstructions illuminate Wolbachia evolution. Nat Commun. 11:5235. doi: 10.1038/s41467-020-19016-0.
GCA_902641415.1	Contig	WOLB0489	Drosophila melanogaster	A	Scholz M et al. 2020. Large scale genome reconstructions illuminate Wolbachia evolution. Nat Commun. 11:5235. doi: 10.1038/s41467-020-19016-0.
GCA_902641425.1	Contig	WOLB0480	Drosophila melanogaster	A	Scholz M et al. 2020. Large scale genome reconstructions illuminate Wolbachia evolution. Nat Commun. 11:5235. doi: 10.1038/s41467-020-19016-0.
GCA_902641435.1	Contig	WOLB0479	Drosophila melanogaster	A	Scholz M et al. 2020. Large scale genome reconstructions illuminate Wolbachia evolution. Nat Commun. 11:5235. doi: 10.1038/s41467-020-19016-0.
GCA_902641445.1	Contig	WOLB0477	Drosophila melanogaster	A	Scholz M et al. 2020. Large scale genome reconstructions illuminate Wolbachia evolution. Nat Commun. 11:5235. doi: 10.1038/s41467-020-19016-0.
GCA_902641455.1	Contig	WOLB0478	Drosophila melanogaster	A	Scholz M et al. 2020. Large scale genome reconstructions illuminate Wolbachia evolution. Nat Commun. 11:5235. doi: 10.1038/s41467-020-19016-0.
GCA_902641465.1	Contig	WOLB0476	Drosophila melanogaster	A	Scholz M et al. 2020. Large scale genome reconstructions illuminate Wolbachia evolution. Nat Commun. 11:5235. doi: 10.1038/s41467-020-19016-0.
GCA_902641475.1	Contig	WOLB0474	Drosophila melanogaster	A	Scholz M et al. 2020. Large scale genome reconstructions illuminate Wolbachia evolution. Nat Commun. 11:5235. doi: 10.1038/s41467-020-19016-0.
GCA_902641485.1	Contig	WOLB0475	Drosophila melanogaster	A	Scholz M et al. 2020. Large scale genome reconstructions illuminate Wolbachia evolution. Nat Commun. 11:5235. doi: 10.1038/s41467-020-19016-0.
GCA_902641495.1	Contig	WOLB0481	Drosophila melanogaster	A	Scholz M et al. 2020. Large scale genome reconstructions illuminate Wolbachia evolution. Nat Commun. 11:5235. doi: 10.1038/s41467-020-19016-0.
GCA_902641505.1	Contig	WOLB0484	Drosophila melanogaster	A	Scholz M et al. 2020. Large scale genome reconstructions illuminate Wolbachia evolution. Nat Commun. 11:5235. doi: 10.1038/s41467-020-19016-0.
GCA_902641515.1	Contig	WOLB0485	Drosophila melanogaster	A	Scholz M et al. 2020. Large scale genome reconstructions illuminate Wolbachia evolution. Nat Commun. 11:5235. doi: 10.1038/s41467-020-19016-0.
GCA_902641525.1	Contig	WOLB0482	Drosophila melanogaster	A	Scholz M et al. 2020. Large scale genome reconstructions illuminate Wolbachia evolution. Nat Commun. 11:5235. doi: 10.1038/s41467-020-19016-0.
GCA_902641535.1	Contig	WOLB0483	Drosophila melanogaster	A	Scholz M et al. 2020. Large scale genome reconstructions illuminate Wolbachia evolution. Nat Commun. 11:5235. doi: 10.1038/s41467-020-19016-0.
GCA_902641545.1	Contig	WOLB0490	Drosophila melanogaster	A	Scholz M et al. 2020. Large scale genome reconstructions illuminate Wolbachia evolution. Nat Commun. 11:5235. doi: 10.1038/s41467-020-19016-0.
GCA_902641555.1	Contig	WOLB0486	Drosophila melanogaster	A	Scholz M et al. 2020. Large scale genome reconstructions illuminate Wolbachia evolution. Nat Commun. 11:5235. doi: 10.1038/s41467-020-19016-0.
GCA_902641565.1	Contig	WOLB0493	Drosophila melanogaster	A	Scholz M et al. 2020. Large scale genome reconstructions illuminate Wolbachia evolution. Nat Commun. 11:5235. doi: 10.1038/s41467-020-19016-0.
GCA_902641575.1	Contig	WOLB0499	Drosophila melanogaster	A	Scholz M et al. 2020. Large scale genome reconstructions illuminate Wolbachia evolution. Nat Commun. 11:5235. doi: 10.1038/s41467-020-19016-0.
GCA_902641585.1	Contig	WOLB0491	Drosophila melanogaster	A	Scholz M et al. 2020. Large scale genome reconstructions illuminate Wolbachia evolution. Nat Commun. 11:5235. doi: 10.1038/s41467-020-19016-0.
GCA_902641595.1	Contig	WOLB0498	Drosophila melanogaster	A	Scholz M et al. 2020. Large scale genome reconstructions illuminate Wolbachia evolution. Nat Commun. 11:5235. doi: 10.1038/s41467-020-19016-0.
GCA_902641605.1	Contig	WOLB0495	Drosophila melanogaster	A	Scholz M et al. 2020. Large scale genome reconstructions illuminate Wolbachia evolution. Nat Commun. 11:5235. doi: 10.1038/s41467-020-19016-0.
GCA_902641615.1	Contig	WOLB0492	Drosophila melanogaster	A	Scholz M et al. 2020. Large scale genome reconstructions illuminate Wolbachia evolution. Nat Commun. 11:5235. doi: 10.1038/s41467-020-19016-0.
GCA_902641625.1	Contig	WOLB0496	Drosophila melanogaster	A	Scholz M et al. 2020. Large scale genome reconstructions illuminate Wolbachia evolution. Nat Commun. 11:5235. doi: 10.1038/s41467-020-19016-0.
GCA_902641635.1	Contig	WOLB0494	Drosophila melanogaster	A	Scholz M et al. 2020. Large scale genome reconstructions illuminate Wolbachia evolution. Nat Commun. 11:5235. doi: 10.1038/s41467-020-19016-0.
GCA_902641645.1	Contig	WOLB0500	Drosophila melanogaster	A	Scholz M et al. 2020. Large scale genome reconstructions illuminate Wolbachia evolution. Nat Commun. 11:5235. doi: 10.1038/s41467-020-19016-0.
GCA_902641655.1	Contig	WOLB0502	Drosophila melanogaster	A	Scholz M et al. 2020. Large scale genome reconstructions illuminate Wolbachia evolution. Nat Commun. 11:5235. doi: 10.1038/s41467-020-19016-0.
GCA_902641665.1	Contig	WOLB0501	Drosophila melanogaster	A	Scholz M et al. 2020. Large scale genome reconstructions illuminate Wolbachia evolution. Nat Commun. 11:5235. doi: 10.1038/s41467-020-19016-0.
GCA_902641675.1	Contig	WOLB0497	Drosophila melanogaster	A	Scholz M et al. 2020. Large scale genome reconstructions illuminate Wolbachia evolution. Nat Commun. 11:5235. doi: 10.1038/s41467-020-19016-0.
GCA_902641685.1	Contig	WOLB0504	Drosophila melanogaster	A	Scholz M et al. 2020. Large scale genome reconstructions illuminate Wolbachia evolution. Nat Commun. 11:5235. doi: 10.1038/s41467-020-19016-0.
GCA_902641695.1	Contig	WOLB0505	Drosophila melanogaster	A	Scholz M et al. 2020. Large scale genome reconstructions illuminate Wolbachia evolution. Nat Commun. 11:5235. doi: 10.1038/s41467-020-19016-0.
GCA_902641705.1	Contig	WOLB0503	Drosophila melanogaster	A	Scholz M et al. 2020. Large scale genome reconstructions illuminate Wolbachia evolution. Nat Commun. 11:5235. doi: 10.1038/s41467-020-19016-0.
GCA_902641715.1	Contig	WOLB0511	Drosophila melanogaster	A	Scholz M et al. 2020. Large scale genome reconstructions illuminate Wolbachia evolution. Nat Commun. 11:5235. doi: 10.1038/s41467-020-19016-0.
GCA_902641725.1	Contig	WOLB0508	Drosophila melanogaster	A	Scholz M et al. 2020. Large scale genome reconstructions illuminate Wolbachia evolution. Nat Commun. 11:5235. doi: 10.1038/s41467-020-19016-0.
GCA_902641735.1	Contig	WOLB0506	Drosophila melanogaster	A	Scholz M et al. 2020. Large scale genome reconstructions illuminate Wolbachia evolution. Nat Commun. 11:5235. doi: 10.1038/s41467-020-19016-0.
GCA_902641745.1	Contig	WOLB0509	Drosophila melanogaster	A	Scholz M et al. 2020. Large scale genome reconstructions illuminate Wolbachia evolution. Nat Commun. 11:5235. doi: 10.1038/s41467-020-19016-0.
GCA_902641755.1	Contig	WOLB0510	Drosophila melanogaster	A	Scholz M et al. 2020. Large scale genome reconstructions illuminate Wolbachia evolution. Nat Commun. 11:5235. doi: 10.1038/s41467-020-19016-0.
GCA_902641765.1	Contig	WOLB0507	Drosophila melanogaster	A	Scholz M et al. 2020. Large scale genome reconstructions illuminate Wolbachia evolution. Nat Commun. 11:5235. doi: 10.1038/s41467-020-19016-0.
GCA_902641775.1	Contig	WOLB0517	Drosophila melanogaster	A	Scholz M et al. 2020. Large scale genome reconstructions illuminate Wolbachia evolution. Nat Commun. 11:5235. doi: 10.1038/s41467-020-19016-0.
GCA_902641785.1	Contig	WOLB0525	Drosophila melanogaster	A	Scholz M et al. 2020. Large scale genome reconstructions illuminate Wolbachia evolution. Nat Commun. 11:5235. doi: 10.1038/s41467-020-19016-0.
GCA_902641795.1	Contig	WOLB0515	Drosophila melanogaster	A	Scholz M et al. 2020. Large scale genome reconstructions illuminate Wolbachia evolution. Nat Commun. 11:5235. doi: 10.1038/s41467-020-19016-0.
GCA_902641805.1	Contig	WOLB0518	Drosophila melanogaster	A	Scholz M et al. 2020. Large scale genome reconstructions illuminate Wolbachia evolution. Nat Commun. 11:5235. doi: 10.1038/s41467-020-19016-0.
GCA_902641815.1	Contig	WOLB0524	Drosophila melanogaster	A	Scholz M et al. 2020. Large scale genome reconstructions illuminate Wolbachia evolution. Nat Commun. 11:5235. doi: 10.1038/s41467-020-19016-0.
GCA_902641825.1	Contig	WOLB0520	Drosophila melanogaster	A	Scholz M et al. 2020. Large scale genome reconstructions illuminate Wolbachia evolution. Nat Commun. 11:5235. doi: 10.1038/s41467-020-19016-0.
GCA_902641835.1	Contig	WOLB0522	Drosophila melanogaster	A	Scholz M et al. 2020. Large scale genome reconstructions illuminate Wolbachia evolution. Nat Commun. 11:5235. doi: 10.1038/s41467-020-19016-0.
GCA_902641845.1	Contig	WOLB0523	Drosophila melanogaster	A	Scholz M et al. 2020. Large scale genome reconstructions illuminate Wolbachia evolution. Nat Commun. 11:5235. doi: 10.1038/s41467-020-19016-0.
GCA_902641855.1	Contig	WOLB0526	Drosophila melanogaster	A	Scholz M et al. 2020. Large scale genome reconstructions illuminate Wolbachia evolution. Nat Commun. 11:5235. doi: 10.1038/s41467-020-19016-0.
GCA_902641865.1	Contig	WOLB0527	Drosophila melanogaster	A	Scholz M et al. 2020. Large scale genome reconstructions illuminate Wolbachia evolution. Nat Commun. 11:5235. doi: 10.1038/s41467-020-19016-0.
GCA_902641875.1	Contig	WOLB0513	Drosophila melanogaster	A	Scholz M et al. 2020. Large scale genome reconstructions illuminate Wolbachia evolution. Nat Commun. 11:5235. doi: 10.1038/s41467-020-19016-0.
GCA_902641885.1	Contig	WOLB0519	Drosophila melanogaster	A	Scholz M et al. 2020. Large scale genome reconstructions illuminate Wolbachia evolution. Nat Commun. 11:5235. doi: 10.1038/s41467-020-19016-0.
GCA_902641895.1	Contig	WOLB0516	Drosophila melanogaster	A	Scholz M et al. 2020. Large scale genome reconstructions illuminate Wolbachia evolution. Nat Commun. 11:5235. doi: 10.1038/s41467-020-19016-0.
GCA_902641905.1	Contig	WOLB0512	Drosophila melanogaster	A	Scholz M et al. 2020. Large scale genome reconstructions illuminate Wolbachia evolution. Nat Commun. 11:5235. doi: 10.1038/s41467-020-19016-0.
GCA_902641915.1	Contig	WOLB0521	Drosophila melanogaster	A	Scholz M et al. 2020. Large scale genome reconstructions illuminate Wolbachia evolution. Nat Commun. 11:5235. doi: 10.1038/s41467-020-19016-0.
GCA_902641925.1	Contig	WOLB0514	Drosophila melanogaster	A	Scholz M et al. 2020. Large scale genome reconstructions illuminate Wolbachia evolution. Nat Commun. 11:5235. doi: 10.1038/s41467-020-19016-0.
GCA_902641935.1	Contig	WOLB0528	Drosophila melanogaster	A	Scholz M et al. 2020. Large scale genome reconstructions illuminate Wolbachia evolution. Nat Commun. 11:5235. doi: 10.1038/s41467-020-19016-0.
GCA_902641945.1	Contig	WOLB0532	Drosophila melanogaster	A	Scholz M et al. 2020. Large scale genome reconstructions illuminate Wolbachia evolution. Nat Commun. 11:5235. doi: 10.1038/s41467-020-19016-0.
GCA_902641955.1	Contig	WOLB0533	Drosophila melanogaster	A	Scholz M et al. 2020. Large scale genome reconstructions illuminate Wolbachia evolution. Nat Commun. 11:5235. doi: 10.1038/s41467-020-19016-0.
GCA_902641965.1	Contig	WOLB0529	Drosophila melanogaster	A	Scholz M et al. 2020. Large scale genome reconstructions illuminate Wolbachia evolution. Nat Commun. 11:5235. doi: 10.1038/s41467-020-19016-0.
GCA_902641975.1	Contig	WOLB0534	Drosophila melanogaster	A	Scholz M et al. 2020. Large scale genome reconstructions illuminate Wolbachia evolution. Nat Commun. 11:5235. doi: 10.1038/s41467-020-19016-0.
GCA_902641985.1	Contig	WOLB0531	Drosophila melanogaster	A	Scholz M et al. 2020. Large scale genome reconstructions illuminate Wolbachia evolution. Nat Commun. 11:5235. doi: 10.1038/s41467-020-19016-0.
GCA_902641995.1	Contig	WOLB0530	Drosophila melanogaster	A	Scholz M et al. 2020. Large scale genome reconstructions illuminate Wolbachia evolution. Nat Commun. 11:5235. doi: 10.1038/s41467-020-19016-0.
GCA_902642005.1	Contig	WOLB0535	Drosophila melanogaster	A	Scholz M et al. 2020. Large scale genome reconstructions illuminate Wolbachia evolution. Nat Commun. 11:5235. doi: 10.1038/s41467-020-19016-0.
GCA_902642015.1	Contig	WOLB0537	Drosophila melanogaster	A	Scholz M et al. 2020. Large scale genome reconstructions illuminate Wolbachia evolution. Nat Commun. 11:5235. doi: 10.1038/s41467-020-19016-0.
GCA_902642025.1	Contig	WOLB0539	Drosophila melanogaster	A	Scholz M et al. 2020. Large scale genome reconstructions illuminate Wolbachia evolution. Nat Commun. 11:5235. doi: 10.1038/s41467-020-19016-0.
GCA_902642035.1	Contig	WOLB0536	Drosophila melanogaster	A	Scholz M et al. 2020. Large scale genome reconstructions illuminate Wolbachia evolution. Nat Commun. 11:5235. doi: 10.1038/s41467-020-19016-0.
GCA_902642045.1	Contig	WOLB0538	Drosophila melanogaster	A	Scholz M et al. 2020. Large scale genome reconstructions illuminate Wolbachia evolution. Nat Commun. 11:5235. doi: 10.1038/s41467-020-19016-0.
GCA_902642055.1	Contig	WOLB0546	Drosophila melanogaster	A	Scholz M et al. 2020. Large scale genome reconstructions illuminate Wolbachia evolution. Nat Commun. 11:5235. doi: 10.1038/s41467-020-19016-0.
GCA_902642065.1	Contig	WOLB0545	Drosophila melanogaster	A	Scholz M et al. 2020. Large scale genome reconstructions illuminate Wolbachia evolution. Nat Commun. 11:5235. doi: 10.1038/s41467-020-19016-0.
GCA_902642075.1	Contig	WOLB0543	Drosophila melanogaster	A	Scholz M et al. 2020. Large scale genome reconstructions illuminate Wolbachia evolution. Nat Commun. 11:5235. doi: 10.1038/s41467-020-19016-0.
GCA_902642085.1	Contig	WOLB0544	Drosophila melanogaster	A	Scholz M et al. 2020. Large scale genome reconstructions illuminate Wolbachia evolution. Nat Commun. 11:5235. doi: 10.1038/s41467-020-19016-0.
GCA_902642095.1	Contig	WOLB0547	Drosophila melanogaster	A	Scholz M et al. 2020. Large scale genome reconstructions illuminate Wolbachia evolution. Nat Commun. 11:5235. doi: 10.1038/s41467-020-19016-0.
GCA_902642105.1	Contig	WOLB0541	Drosophila melanogaster	A	Scholz M et al. 2020. Large scale genome reconstructions illuminate Wolbachia evolution. Nat Commun. 11:5235. doi: 10.1038/s41467-020-19016-0.
GCA_902642115.1	Contig	WOLB0548	Drosophila melanogaster	A	Scholz M et al. 2020. Large scale genome reconstructions illuminate Wolbachia evolution. Nat Commun. 11:5235. doi: 10.1038/s41467-020-19016-0.
GCA_902642125.1	Contig	WOLB0540	Drosophila melanogaster	A	Scholz M et al. 2020. Large scale genome reconstructions illuminate Wolbachia evolution. Nat Commun. 11:5235. doi: 10.1038/s41467-020-19016-0.
GCA_902642135.1	Contig	WOLB0542	Drosophila melanogaster	A	Scholz M et al. 2020. Large scale genome reconstructions illuminate Wolbachia evolution. Nat Commun. 11:5235. doi: 10.1038/s41467-020-19016-0.
GCA_902642145.1	Contig	WOLB0554	Drosophila melanogaster	A	Scholz M et al. 2020. Large scale genome reconstructions illuminate Wolbachia evolution. Nat Commun. 11:5235. doi: 10.1038/s41467-020-19016-0.
GCA_902642155.1	Contig	WOLB0549	Drosophila melanogaster	A	Scholz M et al. 2020. Large scale genome reconstructions illuminate Wolbachia evolution. Nat Commun. 11:5235. doi: 10.1038/s41467-020-19016-0.
GCA_902642165.1	Contig	WOLB0552	Drosophila melanogaster	A	Scholz M et al. 2020. Large scale genome reconstructions illuminate Wolbachia evolution. Nat Commun. 11:5235. doi: 10.1038/s41467-020-19016-0.
GCA_902642175.1	Contig	WOLB0553	Drosophila melanogaster	A	Scholz M et al. 2020. Large scale genome reconstructions illuminate Wolbachia evolution. Nat Commun. 11:5235. doi: 10.1038/s41467-020-19016-0.
GCA_902642185.1	Contig	WOLB0556	Drosophila melanogaster	A	Scholz M et al. 2020. Large scale genome reconstructions illuminate Wolbachia evolution. Nat Commun. 11:5235. doi: 10.1038/s41467-020-19016-0.
GCA_902642195.1	Contig	WOLB0557	Drosophila melanogaster	A	Scholz M et al. 2020. Large scale genome reconstructions illuminate Wolbachia evolution. Nat Commun. 11:5235. doi: 10.1038/s41467-020-19016-0.
GCA_902642205.1	Contig	WOLB0550	Drosophila melanogaster	A	Scholz M et al. 2020. Large scale genome reconstructions illuminate Wolbachia evolution. Nat Commun. 11:5235. doi: 10.1038/s41467-020-19016-0.
GCA_902642215.1	Contig	WOLB0551	Drosophila melanogaster	A	Scholz M et al. 2020. Large scale genome reconstructions illuminate Wolbachia evolution. Nat Commun. 11:5235. doi: 10.1038/s41467-020-19016-0.
GCA_902642225.1	Contig	WOLB0555	Drosophila melanogaster	A	Scholz M et al. 2020. Large scale genome reconstructions illuminate Wolbachia evolution. Nat Commun. 11:5235. doi: 10.1038/s41467-020-19016-0.
GCA_902642235.1	Contig	WOLB0569	Drosophila melanogaster	A	Scholz M et al. 2020. Large scale genome reconstructions illuminate Wolbachia evolution. Nat Commun. 11:5235. doi: 10.1038/s41467-020-19016-0.
GCA_902642245.1	Contig	WOLB0565	Drosophila melanogaster	A	Scholz M et al. 2020. Large scale genome reconstructions illuminate Wolbachia evolution. Nat Commun. 11:5235. doi: 10.1038/s41467-020-19016-0.
GCA_902642255.1	Contig	WOLB0568	Drosophila melanogaster	A	Scholz M et al. 2020. Large scale genome reconstructions illuminate Wolbachia evolution. Nat Commun. 11:5235. doi: 10.1038/s41467-020-19016-0.
GCA_902642265.1	Contig	WOLB0566	Drosophila melanogaster	A	Scholz M et al. 2020. Large scale genome reconstructions illuminate Wolbachia evolution. Nat Commun. 11:5235. doi: 10.1038/s41467-020-19016-0.
GCA_902642275.1	Contig	WOLB0573	Drosophila melanogaster	A	Scholz M et al. 2020. Large scale genome reconstructions illuminate Wolbachia evolution. Nat Commun. 11:5235. doi: 10.1038/s41467-020-19016-0.
GCA_902642285.1	Contig	WOLB0572	Drosophila melanogaster	A	Scholz M et al. 2020. Large scale genome reconstructions illuminate Wolbachia evolution. Nat Commun. 11:5235. doi: 10.1038/s41467-020-19016-0.
GCA_902642295.1	Contig	WOLB0558	Drosophila melanogaster	A	Scholz M et al. 2020. Large scale genome reconstructions illuminate Wolbachia evolution. Nat Commun. 11:5235. doi: 10.1038/s41467-020-19016-0.
GCA_902642305.1	Contig	WOLB0559	Drosophila melanogaster	A	Scholz M et al. 2020. Large scale genome reconstructions illuminate Wolbachia evolution. Nat Commun. 11:5235. doi: 10.1038/s41467-020-19016-0.
GCA_902642315.1	Contig	WOLB0571	Drosophila melanogaster	A	Scholz M et al. 2020. Large scale genome reconstructions illuminate Wolbachia evolution. Nat Commun. 11:5235. doi: 10.1038/s41467-020-19016-0.
GCA_902642325.1	Contig	WOLB0560	Drosophila melanogaster	A	Scholz M et al. 2020. Large scale genome reconstructions illuminate Wolbachia evolution. Nat Commun. 11:5235. doi: 10.1038/s41467-020-19016-0.
GCA_902642335.1	Contig	WOLB0562	Drosophila melanogaster	A	Scholz M et al. 2020. Large scale genome reconstructions illuminate Wolbachia evolution. Nat Commun. 11:5235. doi: 10.1038/s41467-020-19016-0.
GCA_902642345.1	Contig	WOLB0567	Drosophila melanogaster	A	Scholz M et al. 2020. Large scale genome reconstructions illuminate Wolbachia evolution. Nat Commun. 11:5235. doi: 10.1038/s41467-020-19016-0.
GCA_902642355.1	Contig	WOLB0564	Drosophila melanogaster	A	Scholz M et al. 2020. Large scale genome reconstructions illuminate Wolbachia evolution. Nat Commun. 11:5235. doi: 10.1038/s41467-020-19016-0.
GCA_902642365.1	Contig	WOLB0561	Drosophila melanogaster	A	Scholz M et al. 2020. Large scale genome reconstructions illuminate Wolbachia evolution. Nat Commun. 11:5235. doi: 10.1038/s41467-020-19016-0.
GCA_902642375.1	Contig	WOLB0563	Drosophila melanogaster	A	Scholz M et al. 2020. Large scale genome reconstructions illuminate Wolbachia evolution. Nat Commun. 11:5235. doi: 10.1038/s41467-020-19016-0.
GCA_902642385.1	Contig	WOLB0570	Drosophila melanogaster	A	Scholz M et al. 2020. Large scale genome reconstructions illuminate Wolbachia evolution. Nat Commun. 11:5235. doi: 10.1038/s41467-020-19016-0.
GCA_902642395.1	Contig	WOLB0575	Drosophila melanogaster	A	Scholz M et al. 2020. Large scale genome reconstructions illuminate Wolbachia evolution. Nat Commun. 11:5235. doi: 10.1038/s41467-020-19016-0.
GCA_902642405.1	Contig	WOLB0577	Drosophila melanogaster	A	Scholz M et al. 2020. Large scale genome reconstructions illuminate Wolbachia evolution. Nat Commun. 11:5235. doi: 10.1038/s41467-020-19016-0.
GCA_902642415.1	Contig	WOLB0576	Drosophila melanogaster	A	Scholz M et al. 2020. Large scale genome reconstructions illuminate Wolbachia evolution. Nat Commun. 11:5235. doi: 10.1038/s41467-020-19016-0.
GCA_902642425.1	Contig	WOLB0574	Drosophila melanogaster	A	Scholz M et al. 2020. Large scale genome reconstructions illuminate Wolbachia evolution. Nat Commun. 11:5235. doi: 10.1038/s41467-020-19016-0.
GCA_902642435.1	Contig	WOLB0581	Drosophila melanogaster	A	Scholz M et al. 2020. Large scale genome reconstructions illuminate Wolbachia evolution. Nat Commun. 11:5235. doi: 10.1038/s41467-020-19016-0.
GCA_902642445.1	Contig	WOLB0585	Drosophila melanogaster	A	Scholz M et al. 2020. Large scale genome reconstructions illuminate Wolbachia evolution. Nat Commun. 11:5235. doi: 10.1038/s41467-020-19016-0.
GCA_902642455.1	Contig	WOLB0583	Drosophila melanogaster	A	Scholz M et al. 2020. Large scale genome reconstructions illuminate Wolbachia evolution. Nat Commun. 11:5235. doi: 10.1038/s41467-020-19016-0.
GCA_902642465.1	Contig	WOLB0579	Drosophila melanogaster	A	Scholz M et al. 2020. Large scale genome reconstructions illuminate Wolbachia evolution. Nat Commun. 11:5235. doi: 10.1038/s41467-020-19016-0.
GCA_902642475.1	Contig	WOLB0584	Drosophila melanogaster	A	Scholz M et al. 2020. Large scale genome reconstructions illuminate Wolbachia evolution. Nat Commun. 11:5235. doi: 10.1038/s41467-020-19016-0.
GCA_902642485.1	Contig	WOLB0580	Drosophila melanogaster	A	Scholz M et al. 2020. Large scale genome reconstructions illuminate Wolbachia evolution. Nat Commun. 11:5235. doi: 10.1038/s41467-020-19016-0.
GCA_902642495.1	Contig	WOLB0586	Drosophila melanogaster	A	Scholz M et al. 2020. Large scale genome reconstructions illuminate Wolbachia evolution. Nat Commun. 11:5235. doi: 10.1038/s41467-020-19016-0.
GCA_902642505.1	Contig	WOLB0578	Drosophila melanogaster	A	Scholz M et al. 2020. Large scale genome reconstructions illuminate Wolbachia evolution. Nat Commun. 11:5235. doi: 10.1038/s41467-020-19016-0.
GCA_902642515.1	Contig	WOLB0582	Drosophila melanogaster	A	Scholz M et al. 2020. Large scale genome reconstructions illuminate Wolbachia evolution. Nat Commun. 11:5235. doi: 10.1038/s41467-020-19016-0.
GCA_902642525.1	Contig	WOLB0592	Drosophila melanogaster	A	Scholz M et al. 2020. Large scale genome reconstructions illuminate Wolbachia evolution. Nat Commun. 11:5235. doi: 10.1038/s41467-020-19016-0.
GCA_902642535.1	Contig	WOLB0589	Drosophila melanogaster	A	Scholz M et al. 2020. Large scale genome reconstructions illuminate Wolbachia evolution. Nat Commun. 11:5235. doi: 10.1038/s41467-020-19016-0.
GCA_902642545.1	Contig	WOLB0590	Drosophila melanogaster	A	Scholz M et al. 2020. Large scale genome reconstructions illuminate Wolbachia evolution. Nat Commun. 11:5235. doi: 10.1038/s41467-020-19016-0.
GCA_902642555.1	Contig	WOLB0593	Drosophila melanogaster	A	Scholz M et al. 2020. Large scale genome reconstructions illuminate Wolbachia evolution. Nat Commun. 11:5235. doi: 10.1038/s41467-020-19016-0.
GCA_902642565.1	Contig	WOLB0596	Drosophila melanogaster	A	Scholz M et al. 2020. Large scale genome reconstructions illuminate Wolbachia evolution. Nat Commun. 11:5235. doi: 10.1038/s41467-020-19016-0.
GCA_902642575.1	Contig	WOLB0597	Drosophila melanogaster	A	Scholz M et al. 2020. Large scale genome reconstructions illuminate Wolbachia evolution. Nat Commun. 11:5235. doi: 10.1038/s41467-020-19016-0.
GCA_902642585.1	Contig	WOLB0595	Drosophila melanogaster	A	Scholz M et al. 2020. Large scale genome reconstructions illuminate Wolbachia evolution. Nat Commun. 11:5235. doi: 10.1038/s41467-020-19016-0.
GCA_902642595.1	Contig	WOLB0591	Drosophila melanogaster	A	Scholz M et al. 2020. Large scale genome reconstructions illuminate Wolbachia evolution. Nat Commun. 11:5235. doi: 10.1038/s41467-020-19016-0.
GCA_902642605.1	Contig	WOLB0587	Drosophila melanogaster	A	Scholz M et al. 2020. Large scale genome reconstructions illuminate Wolbachia evolution. Nat Commun. 11:5235. doi: 10.1038/s41467-020-19016-0.
GCA_902642615.1	Contig	WOLB0599	Drosophila melanogaster	A	Scholz M et al. 2020. Large scale genome reconstructions illuminate Wolbachia evolution. Nat Commun. 11:5235. doi: 10.1038/s41467-020-19016-0.
GCA_902642625.1	Contig	WOLB0588	Drosophila melanogaster	A	Scholz M et al. 2020. Large scale genome reconstructions illuminate Wolbachia evolution. Nat Commun. 11:5235. doi: 10.1038/s41467-020-19016-0.
GCA_902642635.1	Contig	WOLB0598	Drosophila melanogaster	A	Scholz M et al. 2020. Large scale genome reconstructions illuminate Wolbachia evolution. Nat Commun. 11:5235. doi: 10.1038/s41467-020-19016-0.
GCA_902642645.1	Contig	WOLB0594	Drosophila melanogaster	A	Scholz M et al. 2020. Large scale genome reconstructions illuminate Wolbachia evolution. Nat Commun. 11:5235. doi: 10.1038/s41467-020-19016-0.
GCA_902642655.1	Contig	WOLB0604	Drosophila melanogaster	A	Scholz M et al. 2020. Large scale genome reconstructions illuminate Wolbachia evolution. Nat Commun. 11:5235. doi: 10.1038/s41467-020-19016-0.
GCA_902642665.1	Contig	WOLB0607	Drosophila melanogaster	A	Scholz M et al. 2020. Large scale genome reconstructions illuminate Wolbachia evolution. Nat Commun. 11:5235. doi: 10.1038/s41467-020-19016-0.
GCA_902642675.1	Contig	WOLB0603	Drosophila melanogaster	A	Scholz M et al. 2020. Large scale genome reconstructions illuminate Wolbachia evolution. Nat Commun. 11:5235. doi: 10.1038/s41467-020-19016-0.
GCA_902642685.1	Contig	WOLB0601	Drosophila melanogaster	A	Scholz M et al. 2020. Large scale genome reconstructions illuminate Wolbachia evolution. Nat Commun. 11:5235. doi: 10.1038/s41467-020-19016-0.
GCA_902642695.1	Contig	WOLB0608	Drosophila melanogaster	A	Scholz M et al. 2020. Large scale genome reconstructions illuminate Wolbachia evolution. Nat Commun. 11:5235. doi: 10.1038/s41467-020-19016-0.
GCA_902642705.1	Contig	WOLB0606	Drosophila melanogaster	A	Scholz M et al. 2020. Large scale genome reconstructions illuminate Wolbachia evolution. Nat Commun. 11:5235. doi: 10.1038/s41467-020-19016-0.
GCA_902642715.1	Contig	WOLB0600	Drosophila melanogaster	A	Scholz M et al. 2020. Large scale genome reconstructions illuminate Wolbachia evolution. Nat Commun. 11:5235. doi: 10.1038/s41467-020-19016-0.
GCA_902642725.1	Contig	WOLB0605	Drosophila melanogaster	A	Scholz M et al. 2020. Large scale genome reconstructions illuminate Wolbachia evolution. Nat Commun. 11:5235. doi: 10.1038/s41467-020-19016-0.
GCA_902642735.1	Contig	WOLB0602	Drosophila melanogaster	A	Scholz M et al. 2020. Large scale genome reconstructions illuminate Wolbachia evolution. Nat Commun. 11:5235. doi: 10.1038/s41467-020-19016-0.
GCA_902642745.1	Contig	WOLB0612	Drosophila melanogaster	A	Scholz M et al. 2020. Large scale genome reconstructions illuminate Wolbachia evolution. Nat Commun. 11:5235. doi: 10.1038/s41467-020-19016-0.
GCA_902642755.1	Contig	WOLB0614	Drosophila melanogaster	A	Scholz M et al. 2020. Large scale genome reconstructions illuminate Wolbachia evolution. Nat Commun. 11:5235. doi: 10.1038/s41467-020-19016-0.
GCA_902642765.1	Contig	WOLB0611	Drosophila melanogaster	A	Scholz M et al. 2020. Large scale genome reconstructions illuminate Wolbachia evolution. Nat Commun. 11:5235. doi: 10.1038/s41467-020-19016-0.
GCA_902642775.1	Contig	WOLB0613	Drosophila melanogaster	A	Scholz M et al. 2020. Large scale genome reconstructions illuminate Wolbachia evolution. Nat Commun. 11:5235. doi: 10.1038/s41467-020-19016-0.
GCA_902642785.1	Contig	WOLB0615	Drosophila melanogaster	A	Scholz M et al. 2020. Large scale genome reconstructions illuminate Wolbachia evolution. Nat Commun. 11:5235. doi: 10.1038/s41467-020-19016-0.
GCA_902642795.1	Contig	WOLB0610	Drosophila melanogaster	A	Scholz M et al. 2020. Large scale genome reconstructions illuminate Wolbachia evolution. Nat Commun. 11:5235. doi: 10.1038/s41467-020-19016-0.
GCA_902642805.1	Contig	WOLB0609	Drosophila melanogaster	A	Scholz M et al. 2020. Large scale genome reconstructions illuminate Wolbachia evolution. Nat Commun. 11:5235. doi: 10.1038/s41467-020-19016-0.
GCA_902642815.1	Contig	WOLB0618	Drosophila melanogaster	A	Scholz M et al. 2020. Large scale genome reconstructions illuminate Wolbachia evolution. Nat Commun. 11:5235. doi: 10.1038/s41467-020-19016-0.
GCA_902642825.1	Contig	WOLB0620	Drosophila melanogaster	A	Scholz M et al. 2020. Large scale genome reconstructions illuminate Wolbachia evolution. Nat Commun. 11:5235. doi: 10.1038/s41467-020-19016-0.
GCA_902642835.1	Contig	WOLB0616	Drosophila melanogaster	A	Scholz M et al. 2020. Large scale genome reconstructions illuminate Wolbachia evolution. Nat Commun. 11:5235. doi: 10.1038/s41467-020-19016-0.
GCA_902642845.1	Contig	WOLB0619	Drosophila melanogaster	A	Scholz M et al. 2020. Large scale genome reconstructions illuminate Wolbachia evolution. Nat Commun. 11:5235. doi: 10.1038/s41467-020-19016-0.
GCA_902642855.1	Contig	WOLB0621	Drosophila melanogaster	A	Scholz M et al. 2020. Large scale genome reconstructions illuminate Wolbachia evolution. Nat Commun. 11:5235. doi: 10.1038/s41467-020-19016-0.
GCA_902642865.1	Contig	WOLB0622	Drosophila melanogaster	A	Scholz M et al. 2020. Large scale genome reconstructions illuminate Wolbachia evolution. Nat Commun. 11:5235. doi: 10.1038/s41467-020-19016-0.
GCA_902642875.1	Contig	WOLB0623	Drosophila melanogaster	A	Scholz M et al. 2020. Large scale genome reconstructions illuminate Wolbachia evolution. Nat Commun. 11:5235. doi: 10.1038/s41467-020-19016-0.
GCA_902642885.1	Contig	WOLB0617	Drosophila melanogaster	A	Scholz M et al. 2020. Large scale genome reconstructions illuminate Wolbachia evolution. Nat Commun. 11:5235. doi: 10.1038/s41467-020-19016-0.
GCA_902642895.1	Contig	WOLB0624	Drosophila melanogaster	A	Scholz M et al. 2020. Large scale genome reconstructions illuminate Wolbachia evolution. Nat Commun. 11:5235. doi: 10.1038/s41467-020-19016-0.
GCA_902642905.1	Contig	WOLB0630	Drosophila melanogaster	A	Scholz M et al. 2020. Large scale genome reconstructions illuminate Wolbachia evolution. Nat Commun. 11:5235. doi: 10.1038/s41467-020-19016-0.
GCA_902642915.1	Contig	WOLB0634	Drosophila melanogaster	A	Scholz M et al. 2020. Large scale genome reconstructions illuminate Wolbachia evolution. Nat Commun. 11:5235. doi: 10.1038/s41467-020-19016-0.
GCA_902642925.1	Contig	WOLB0631	Drosophila melanogaster	A	Scholz M et al. 2020. Large scale genome reconstructions illuminate Wolbachia evolution. Nat Commun. 11:5235. doi: 10.1038/s41467-020-19016-0.
GCA_902642935.1	Contig	WOLB0635	Drosophila melanogaster	A	Scholz M et al. 2020. Large scale genome reconstructions illuminate Wolbachia evolution. Nat Commun. 11:5235. doi: 10.1038/s41467-020-19016-0.
GCA_902642945.1	Contig	WOLB0626	Drosophila melanogaster	A	Scholz M et al. 2020. Large scale genome reconstructions illuminate Wolbachia evolution. Nat Commun. 11:5235. doi: 10.1038/s41467-020-19016-0.
GCA_902642955.1	Contig	WOLB0628	Drosophila melanogaster	A	Scholz M et al. 2020. Large scale genome reconstructions illuminate Wolbachia evolution. Nat Commun. 11:5235. doi: 10.1038/s41467-020-19016-0.
GCA_902642965.1	Contig	WOLB0632	Drosophila melanogaster	A	Scholz M et al. 2020. Large scale genome reconstructions illuminate Wolbachia evolution. Nat Commun. 11:5235. doi: 10.1038/s41467-020-19016-0.
GCA_902642975.1	Contig	WOLB0627	Drosophila melanogaster	A	Scholz M et al. 2020. Large scale genome reconstructions illuminate Wolbachia evolution. Nat Commun. 11:5235. doi: 10.1038/s41467-020-19016-0.
GCA_902642985.1	Contig	WOLB0629	Drosophila melanogaster	A	Scholz M et al. 2020. Large scale genome reconstructions illuminate Wolbachia evolution. Nat Commun. 11:5235. doi: 10.1038/s41467-020-19016-0.
GCA_902642995.1	Contig	WOLB0625	Drosophila melanogaster	A	Scholz M et al. 2020. Large scale genome reconstructions illuminate Wolbachia evolution. Nat Commun. 11:5235. doi: 10.1038/s41467-020-19016-0.
GCA_902643005.1	Contig	WOLB0633	Drosophila melanogaster	A	Scholz M et al. 2020. Large scale genome reconstructions illuminate Wolbachia evolution. Nat Commun. 11:5235. doi: 10.1038/s41467-020-19016-0.
GCA_902643015.1	Contig	WOLB0636	Drosophila melanogaster	A	Scholz M et al. 2020. Large scale genome reconstructions illuminate Wolbachia evolution. Nat Commun. 11:5235. doi: 10.1038/s41467-020-19016-0.
GCA_902643025.1	Contig	WOLB0637	Drosophila melanogaster	A	Scholz M et al. 2020. Large scale genome reconstructions illuminate Wolbachia evolution. Nat Commun. 11:5235. doi: 10.1038/s41467-020-19016-0.
GCA_902643035.1	Contig	WOLB0639	Drosophila melanogaster	A	Scholz M et al. 2020. Large scale genome reconstructions illuminate Wolbachia evolution. Nat Commun. 11:5235. doi: 10.1038/s41467-020-19016-0.
GCA_902643045.1	Contig	WOLB0638	Drosophila melanogaster	A	Scholz M et al. 2020. Large scale genome reconstructions illuminate Wolbachia evolution. Nat Commun. 11:5235. doi: 10.1038/s41467-020-19016-0.
GCA_902643055.1	Contig	WOLB0641	Drosophila melanogaster	A	Scholz M et al. 2020. Large scale genome reconstructions illuminate Wolbachia evolution. Nat Commun. 11:5235. doi: 10.1038/s41467-020-19016-0.
GCA_902643065.1	Contig	WOLB0640	Drosophila melanogaster	A	Scholz M et al. 2020. Large scale genome reconstructions illuminate Wolbachia evolution. Nat Commun. 11:5235. doi: 10.1038/s41467-020-19016-0.
GCA_902643075.1	Contig	WOLB0642	Drosophila melanogaster	A	Scholz M et al. 2020. Large scale genome reconstructions illuminate Wolbachia evolution. Nat Commun. 11:5235. doi: 10.1038/s41467-020-19016-0.
GCA_902643085.1	Contig	WOLB0643	Drosophila melanogaster	A	Scholz M et al. 2020. Large scale genome reconstructions illuminate Wolbachia evolution. Nat Commun. 11:5235. doi: 10.1038/s41467-020-19016-0.
GCA_902643095.1	Contig	WOLB0645	Drosophila melanogaster	A	Scholz M et al. 2020. Large scale genome reconstructions illuminate Wolbachia evolution. Nat Commun. 11:5235. doi: 10.1038/s41467-020-19016-0.
GCA_902643105.1	Contig	WOLB0644	Drosophila melanogaster	A	Scholz M et al. 2020. Large scale genome reconstructions illuminate Wolbachia evolution. Nat Commun. 11:5235. doi: 10.1038/s41467-020-19016-0.
GCA_902643115.1	Contig	WOLB0658	Drosophila melanogaster	A	Scholz M et al. 2020. Large scale genome reconstructions illuminate Wolbachia evolution. Nat Commun. 11:5235. doi: 10.1038/s41467-020-19016-0.
GCA_902643125.1	Contig	WOLB0648	Drosophila melanogaster	A	Scholz M et al. 2020. Large scale genome reconstructions illuminate Wolbachia evolution. Nat Commun. 11:5235. doi: 10.1038/s41467-020-19016-0.
GCA_902643135.1	Contig	WOLB0652	Drosophila melanogaster	A	Scholz M et al. 2020. Large scale genome reconstructions illuminate Wolbachia evolution. Nat Commun. 11:5235. doi: 10.1038/s41467-020-19016-0.
GCA_902643145.1	Contig	WOLB0651	Drosophila melanogaster	A	Scholz M et al. 2020. Large scale genome reconstructions illuminate Wolbachia evolution. Nat Commun. 11:5235. doi: 10.1038/s41467-020-19016-0.
GCA_902643155.1	Contig	WOLB0653	Drosophila melanogaster	A	Scholz M et al. 2020. Large scale genome reconstructions illuminate Wolbachia evolution. Nat Commun. 11:5235. doi: 10.1038/s41467-020-19016-0.
GCA_902643165.1	Contig	WOLB0660	Drosophila melanogaster	A	Scholz M et al. 2020. Large scale genome reconstructions illuminate Wolbachia evolution. Nat Commun. 11:5235. doi: 10.1038/s41467-020-19016-0.
GCA_902643175.1	Contig	WOLB0655	Drosophila melanogaster	A	Scholz M et al. 2020. Large scale genome reconstructions illuminate Wolbachia evolution. Nat Commun. 11:5235. doi: 10.1038/s41467-020-19016-0.
GCA_902643185.1	Contig	WOLB0662	Drosophila melanogaster	A	Scholz M et al. 2020. Large scale genome reconstructions illuminate Wolbachia evolution. Nat Commun. 11:5235. doi: 10.1038/s41467-020-19016-0.
GCA_902643195.1	Contig	WOLB0661	Drosophila melanogaster	A	Scholz M et al. 2020. Large scale genome reconstructions illuminate Wolbachia evolution. Nat Commun. 11:5235. doi: 10.1038/s41467-020-19016-0.
GCA_902643205.1	Contig	WOLB0657	Drosophila melanogaster	A	Scholz M et al. 2020. Large scale genome reconstructions illuminate Wolbachia evolution. Nat Commun. 11:5235. doi: 10.1038/s41467-020-19016-0.
GCA_902643215.1	Contig	WOLB0656	Drosophila melanogaster	A	Scholz M et al. 2020. Large scale genome reconstructions illuminate Wolbachia evolution. Nat Commun. 11:5235. doi: 10.1038/s41467-020-19016-0.
GCA_902643225.1	Contig	WOLB0649	Drosophila melanogaster	A	Scholz M et al. 2020. Large scale genome reconstructions illuminate Wolbachia evolution. Nat Commun. 11:5235. doi: 10.1038/s41467-020-19016-0.
GCA_902643235.1	Contig	WOLB0646	Drosophila melanogaster	A	Scholz M et al. 2020. Large scale genome reconstructions illuminate Wolbachia evolution. Nat Commun. 11:5235. doi: 10.1038/s41467-020-19016-0.
GCA_902643245.1	Contig	WOLB0659	Drosophila melanogaster	A	Scholz M et al. 2020. Large scale genome reconstructions illuminate Wolbachia evolution. Nat Commun. 11:5235. doi: 10.1038/s41467-020-19016-0.
GCA_902643255.1	Contig	WOLB0654	Drosophila melanogaster	A	Scholz M et al. 2020. Large scale genome reconstructions illuminate Wolbachia evolution. Nat Commun. 11:5235. doi: 10.1038/s41467-020-19016-0.
GCA_902643265.1	Contig	WOLB0650	Drosophila melanogaster	A	Scholz M et al. 2020. Large scale genome reconstructions illuminate Wolbachia evolution. Nat Commun. 11:5235. doi: 10.1038/s41467-020-19016-0.
GCA_902643275.1	Contig	WOLB0663	Drosophila melanogaster	A	Scholz M et al. 2020. Large scale genome reconstructions illuminate Wolbachia evolution. Nat Commun. 11:5235. doi: 10.1038/s41467-020-19016-0.
GCA_902643285.1	Contig	WOLB0647	Drosophila melanogaster	A	Scholz M et al. 2020. Large scale genome reconstructions illuminate Wolbachia evolution. Nat Commun. 11:5235. doi: 10.1038/s41467-020-19016-0.
GCA_902643295.1	Contig	WOLB0674	Drosophila melanogaster	A	Scholz M et al. 2020. Large scale genome reconstructions illuminate Wolbachia evolution. Nat Commun. 11:5235. doi: 10.1038/s41467-020-19016-0.
GCA_902643305.1	Contig	WOLB0680	Drosophila melanogaster	A	Scholz M et al. 2020. Large scale genome reconstructions illuminate Wolbachia evolution. Nat Commun. 11:5235. doi: 10.1038/s41467-020-19016-0.
GCA_902643315.1	Contig	WOLB0678	Drosophila melanogaster	A	Scholz M et al. 2020. Large scale genome reconstructions illuminate Wolbachia evolution. Nat Commun. 11:5235. doi: 10.1038/s41467-020-19016-0.
GCA_902643325.1	Contig	WOLB0682	Drosophila melanogaster	A	Scholz M et al. 2020. Large scale genome reconstructions illuminate Wolbachia evolution. Nat Commun. 11:5235. doi: 10.1038/s41467-020-19016-0.
GCA_902643335.1	Contig	WOLB0665	Drosophila melanogaster	A	Scholz M et al. 2020. Large scale genome reconstructions illuminate Wolbachia evolution. Nat Commun. 11:5235. doi: 10.1038/s41467-020-19016-0.
GCA_902643345.1	Contig	WOLB0666	Drosophila melanogaster	A	Scholz M et al. 2020. Large scale genome reconstructions illuminate Wolbachia evolution. Nat Commun. 11:5235. doi: 10.1038/s41467-020-19016-0.
GCA_902643355.1	Contig	WOLB0672	Drosophila melanogaster	A	Scholz M et al. 2020. Large scale genome reconstructions illuminate Wolbachia evolution. Nat Commun. 11:5235. doi: 10.1038/s41467-020-19016-0.
GCA_902643365.1	Contig	WOLB0667	Drosophila melanogaster	A	Scholz M et al. 2020. Large scale genome reconstructions illuminate Wolbachia evolution. Nat Commun. 11:5235. doi: 10.1038/s41467-020-19016-0.
GCA_902643375.1	Contig	WOLB0679	Drosophila melanogaster	A	Scholz M et al. 2020. Large scale genome reconstructions illuminate Wolbachia evolution. Nat Commun. 11:5235. doi: 10.1038/s41467-020-19016-0.
GCA_902643385.1	Contig	WOLB0668	Drosophila melanogaster	A	Scholz M et al. 2020. Large scale genome reconstructions illuminate Wolbachia evolution. Nat Commun. 11:5235. doi: 10.1038/s41467-020-19016-0.
GCA_902643395.1	Contig	WOLB0671	Drosophila melanogaster	A	Scholz M et al. 2020. Large scale genome reconstructions illuminate Wolbachia evolution. Nat Commun. 11:5235. doi: 10.1038/s41467-020-19016-0.
GCA_902643405.1	Contig	WOLB0673	Drosophila melanogaster	A	Scholz M et al. 2020. Large scale genome reconstructions illuminate Wolbachia evolution. Nat Commun. 11:5235. doi: 10.1038/s41467-020-19016-0.
GCA_902643415.1	Contig	WOLB0664	Drosophila melanogaster	A	Scholz M et al. 2020. Large scale genome reconstructions illuminate Wolbachia evolution. Nat Commun. 11:5235. doi: 10.1038/s41467-020-19016-0.
GCA_902643425.1	Contig	WOLB0676	Drosophila melanogaster	A	Scholz M et al. 2020. Large scale genome reconstructions illuminate Wolbachia evolution. Nat Commun. 11:5235. doi: 10.1038/s41467-020-19016-0.
GCA_902643435.1	Contig	WOLB0681	Drosophila melanogaster	A	Scholz M et al. 2020. Large scale genome reconstructions illuminate Wolbachia evolution. Nat Commun. 11:5235. doi: 10.1038/s41467-020-19016-0.
GCA_902643445.1	Contig	WOLB0677	Drosophila melanogaster	A	Scholz M et al. 2020. Large scale genome reconstructions illuminate Wolbachia evolution. Nat Commun. 11:5235. doi: 10.1038/s41467-020-19016-0.
GCA_902643455.1	Contig	WOLB0683	Drosophila melanogaster	A	Scholz M et al. 2020. Large scale genome reconstructions illuminate Wolbachia evolution. Nat Commun. 11:5235. doi: 10.1038/s41467-020-19016-0.
GCA_902643465.1	Contig	WOLB0670	Drosophila melanogaster	A	Scholz M et al. 2020. Large scale genome reconstructions illuminate Wolbachia evolution. Nat Commun. 11:5235. doi: 10.1038/s41467-020-19016-0.
GCA_902643475.1	Contig	WOLB0675	Drosophila melanogaster	A	Scholz M et al. 2020. Large scale genome reconstructions illuminate Wolbachia evolution. Nat Commun. 11:5235. doi: 10.1038/s41467-020-19016-0.
GCA_902643485.1	Contig	WOLB0669	Drosophila melanogaster	A	Scholz M et al. 2020. Large scale genome reconstructions illuminate Wolbachia evolution. Nat Commun. 11:5235. doi: 10.1038/s41467-020-19016-0.
GCA_902643495.1	Contig	WOLB0685	Drosophila melanogaster	A	Scholz M et al. 2020. Large scale genome reconstructions illuminate Wolbachia evolution. Nat Commun. 11:5235. doi: 10.1038/s41467-020-19016-0.
GCA_902643505.1	Contig	WOLB0701	Drosophila melanogaster	A	Scholz M et al. 2020. Large scale genome reconstructions illuminate Wolbachia evolution. Nat Commun. 11:5235. doi: 10.1038/s41467-020-19016-0.
GCA_902643515.1	Contig	WOLB0697	Drosophila melanogaster	A	Scholz M et al. 2020. Large scale genome reconstructions illuminate Wolbachia evolution. Nat Commun. 11:5235. doi: 10.1038/s41467-020-19016-0.
GCA_902643525.1	Contig	WOLB0692	Drosophila melanogaster	A	Scholz M et al. 2020. Large scale genome reconstructions illuminate Wolbachia evolution. Nat Commun. 11:5235. doi: 10.1038/s41467-020-19016-0.
GCA_902643535.1	Contig	WOLB0689	Drosophila melanogaster	A	Scholz M et al. 2020. Large scale genome reconstructions illuminate Wolbachia evolution. Nat Commun. 11:5235. doi: 10.1038/s41467-020-19016-0.
GCA_902643545.1	Contig	WOLB0690	Drosophila melanogaster	A	Scholz M et al. 2020. Large scale genome reconstructions illuminate Wolbachia evolution. Nat Commun. 11:5235. doi: 10.1038/s41467-020-19016-0.
GCA_902643555.1	Contig	WOLB0686	Drosophila melanogaster	A	Scholz M et al. 2020. Large scale genome reconstructions illuminate Wolbachia evolution. Nat Commun. 11:5235. doi: 10.1038/s41467-020-19016-0.
GCA_902643565.1	Contig	WOLB0700	Drosophila melanogaster	A	Scholz M et al. 2020. Large scale genome reconstructions illuminate Wolbachia evolution. Nat Commun. 11:5235. doi: 10.1038/s41467-020-19016-0.
GCA_902643575.1	Contig	WOLB0693	Drosophila melanogaster	A	Scholz M et al. 2020. Large scale genome reconstructions illuminate Wolbachia evolution. Nat Commun. 11:5235. doi: 10.1038/s41467-020-19016-0.
GCA_902643585.1	Contig	WOLB0698	Drosophila melanogaster	A	Scholz M et al. 2020. Large scale genome reconstructions illuminate Wolbachia evolution. Nat Commun. 11:5235. doi: 10.1038/s41467-020-19016-0.
GCA_902643595.1	Contig	WOLB0695	Drosophila melanogaster	A	Scholz M et al. 2020. Large scale genome reconstructions illuminate Wolbachia evolution. Nat Commun. 11:5235. doi: 10.1038/s41467-020-19016-0.
GCA_902643605.1	Contig	WOLB0684	Drosophila melanogaster	A	Scholz M et al. 2020. Large scale genome reconstructions illuminate Wolbachia evolution. Nat Commun. 11:5235. doi: 10.1038/s41467-020-19016-0.
GCA_902643615.1	Contig	WOLB0687	Drosophila melanogaster	A	Scholz M et al. 2020. Large scale genome reconstructions illuminate Wolbachia evolution. Nat Commun. 11:5235. doi: 10.1038/s41467-020-19016-0.
GCA_902643625.1	Contig	WOLB0691	Drosophila melanogaster	A	Scholz M et al. 2020. Large scale genome reconstructions illuminate Wolbachia evolution. Nat Commun. 11:5235. doi: 10.1038/s41467-020-19016-0.
GCA_902643635.1	Contig	WOLB0699	Drosophila melanogaster	A	Scholz M et al. 2020. Large scale genome reconstructions illuminate Wolbachia evolution. Nat Commun. 11:5235. doi: 10.1038/s41467-020-19016-0.
GCA_902643645.1	Contig	WOLB0696	Drosophila melanogaster	A	Scholz M et al. 2020. Large scale genome reconstructions illuminate Wolbachia evolution. Nat Commun. 11:5235. doi: 10.1038/s41467-020-19016-0.
GCA_902643655.1	Contig	WOLB0688	Drosophila melanogaster	A	Scholz M et al. 2020. Large scale genome reconstructions illuminate Wolbachia evolution. Nat Commun. 11:5235. doi: 10.1038/s41467-020-19016-0.
GCA_902643665.1	Contig	WOLB0694	Drosophila melanogaster	A	Scholz M et al. 2020. Large scale genome reconstructions illuminate Wolbachia evolution. Nat Commun. 11:5235. doi: 10.1038/s41467-020-19016-0.
GCA_902643755.1	Contig	WOLB0702	Drosophila melanogaster	A	Scholz M et al. 2020. Large scale genome reconstructions illuminate Wolbachia evolution. Nat Commun. 11:5235. doi: 10.1038/s41467-020-19016-0.
GCA_902643765.1	Contig	WOLB0704	Drosophila melanogaster	A	Scholz M et al. 2020. Large scale genome reconstructions illuminate Wolbachia evolution. Nat Commun. 11:5235. doi: 10.1038/s41467-020-19016-0.
GCA_902643865.1	Contig	WOLB0703	Drosophila melanogaster	A	Scholz M et al. 2020. Large scale genome reconstructions illuminate Wolbachia evolution. Nat Commun. 11:5235. doi: 10.1038/s41467-020-19016-0.
GCA_902646145.1	Contig	WOLB0081	Drosophila melanogaster	A	Scholz M et al. 2020. Large scale genome reconstructions illuminate Wolbachia evolution. Nat Commun. 11:5235. doi: 10.1038/s41467-020-19016-0.
GCA_902646155.1	Contig	WOLB0083	Drosophila melanogaster	A	Scholz M et al. 2020. Large scale genome reconstructions illuminate Wolbachia evolution. Nat Commun. 11:5235. doi: 10.1038/s41467-020-19016-0.
GCA_902646205.1	Contig	WOLB0084	Drosophila melanogaster	A	Scholz M et al. 2020. Large scale genome reconstructions illuminate Wolbachia evolution. Nat Commun. 11:5235. doi: 10.1038/s41467-020-19016-0.
GCA_902646225.1	Contig	WOLB0082	Drosophila melanogaster	A	Scholz M et al. 2020. Large scale genome reconstructions illuminate Wolbachia evolution. Nat Commun. 11:5235. doi: 10.1038/s41467-020-19016-0.
GCA_902646965.1	Contig	WOLB1019	Drosophila melanogaster	A	Scholz M et al. 2020. Large scale genome reconstructions illuminate Wolbachia evolution. Nat Commun. 11:5235. doi: 10.1038/s41467-020-19016-0.
GCA_902647025.2	Contig	WOLB1018	Drosophila melanogaster	A	Scholz M et al. 2020. Large scale genome reconstructions illuminate Wolbachia evolution. Nat Commun. 11:5235. doi: 10.1038/s41467-020-19016-0.
GCA_902647035.1	Contig	WOLB1029	Drosophila melanogaster	A	Scholz M et al. 2020. Large scale genome reconstructions illuminate Wolbachia evolution. Nat Commun. 11:5235. doi: 10.1038/s41467-020-19016-0.
GCA_902647045.1	Contig	WOLB1022	Drosophila melanogaster	A	Scholz M et al. 2020. Large scale genome reconstructions illuminate Wolbachia evolution. Nat Commun. 11:5235. doi: 10.1038/s41467-020-19016-0.
GCA_902647055.1	Contig	WOLB1023	Drosophila melanogaster	A	Scholz M et al. 2020. Large scale genome reconstructions illuminate Wolbachia evolution. Nat Commun. 11:5235. doi: 10.1038/s41467-020-19016-0.
GCA_902647065.1	Contig	WOLB1028	Drosophila melanogaster	A	Scholz M et al. 2020. Large scale genome reconstructions illuminate Wolbachia evolution. Nat Commun. 11:5235. doi: 10.1038/s41467-020-19016-0.
GCA_902647075.1	Contig	WOLB1020	Drosophila melanogaster	A	Scholz M et al. 2020. Large scale genome reconstructions illuminate Wolbachia evolution. Nat Commun. 11:5235. doi: 10.1038/s41467-020-19016-0.
GCA_902647085.1	Contig	WOLB1024	Drosophila melanogaster	A	Scholz M et al. 2020. Large scale genome reconstructions illuminate Wolbachia evolution. Nat Commun. 11:5235. doi: 10.1038/s41467-020-19016-0.
GCA_902647095.1	Contig	WOLB1026	Drosophila melanogaster	A	Scholz M et al. 2020. Large scale genome reconstructions illuminate Wolbachia evolution. Nat Commun. 11:5235. doi: 10.1038/s41467-020-19016-0.
GCA_902647105.1	Contig	WOLB1021	Drosophila melanogaster	A	Scholz M et al. 2020. Large scale genome reconstructions illuminate Wolbachia evolution. Nat Commun. 11:5235. doi: 10.1038/s41467-020-19016-0.
GCA_902647115.1	Contig	WOLB1025	Drosophila melanogaster	A	Scholz M et al. 2020. Large scale genome reconstructions illuminate Wolbachia evolution. Nat Commun. 11:5235. doi: 10.1038/s41467-020-19016-0.
GCA_902647125.1	Contig	WOLB1030	Drosophila melanogaster	A	Scholz M et al. 2020. Large scale genome reconstructions illuminate Wolbachia evolution. Nat Commun. 11:5235. doi: 10.1038/s41467-020-19016-0.
GCA_902647135.1	Contig	WOLB1027	Drosophila melanogaster	A	Scholz M et al. 2020. Large scale genome reconstructions illuminate Wolbachia evolution. Nat Commun. 11:5235. doi: 10.1038/s41467-020-19016-0.
GCA_902647145.1	Contig	WOLB1031	Drosophila melanogaster	A	Scholz M et al. 2020. Large scale genome reconstructions illuminate Wolbachia evolution. Nat Commun. 11:5235. doi: 10.1038/s41467-020-19016-0.
GCA_902647155.1	Contig	WOLB1033	Drosophila melanogaster	A	Scholz M et al. 2020. Large scale genome reconstructions illuminate Wolbachia evolution. Nat Commun. 11:5235. doi: 10.1038/s41467-020-19016-0.
GCA_902647165.1	Contig	WOLB1035	Drosophila melanogaster	A	Scholz M et al. 2020. Large scale genome reconstructions illuminate Wolbachia evolution. Nat Commun. 11:5235. doi: 10.1038/s41467-020-19016-0.
GCA_902647175.1	Contig	WOLB1036	Drosophila melanogaster	A	Scholz M et al. 2020. Large scale genome reconstructions illuminate Wolbachia evolution. Nat Commun. 11:5235. doi: 10.1038/s41467-020-19016-0.
GCA_902647185.1	Contig	WOLB1034	Drosophila melanogaster	A	Scholz M et al. 2020. Large scale genome reconstructions illuminate Wolbachia evolution. Nat Commun. 11:5235. doi: 10.1038/s41467-020-19016-0.
GCA_902647195.1	Contig	WOLB1032	Drosophila melanogaster	A	Scholz M et al. 2020. Large scale genome reconstructions illuminate Wolbachia evolution. Nat Commun. 11:5235. doi: 10.1038/s41467-020-19016-0.
GCA_902647205.1	Contig	WOLB1045	Drosophila melanogaster	A	Scholz M et al. 2020. Large scale genome reconstructions illuminate Wolbachia evolution. Nat Commun. 11:5235. doi: 10.1038/s41467-020-19016-0.
GCA_902647215.1	Contig	WOLB1042	Drosophila melanogaster	A	Scholz M et al. 2020. Large scale genome reconstructions illuminate Wolbachia evolution. Nat Commun. 11:5235. doi: 10.1038/s41467-020-19016-0.
GCA_902647225.1	Contig	WOLB1041	Drosophila melanogaster	A	Scholz M et al. 2020. Large scale genome reconstructions illuminate Wolbachia evolution. Nat Commun. 11:5235. doi: 10.1038/s41467-020-19016-0.
GCA_902647235.1	Contig	WOLB1038	Drosophila melanogaster	A	Scholz M et al. 2020. Large scale genome reconstructions illuminate Wolbachia evolution. Nat Commun. 11:5235. doi: 10.1038/s41467-020-19016-0.
GCA_902647245.1	Contig	WOLB1037	Drosophila melanogaster	A	Scholz M et al. 2020. Large scale genome reconstructions illuminate Wolbachia evolution. Nat Commun. 11:5235. doi: 10.1038/s41467-020-19016-0.
GCA_902647255.1	Contig	WOLB1040	Drosophila melanogaster	A	Scholz M et al. 2020. Large scale genome reconstructions illuminate Wolbachia evolution. Nat Commun. 11:5235. doi: 10.1038/s41467-020-19016-0.
GCA_902647265.1	Contig	WOLB1044	Drosophila melanogaster	A	Scholz M et al. 2020. Large scale genome reconstructions illuminate Wolbachia evolution. Nat Commun. 11:5235. doi: 10.1038/s41467-020-19016-0.
GCA_902647275.1	Contig	WOLB1043	Drosophila melanogaster	A	Scholz M et al. 2020. Large scale genome reconstructions illuminate Wolbachia evolution. Nat Commun. 11:5235. doi: 10.1038/s41467-020-19016-0.
GCA_902647285.1	Contig	WOLB1039	Drosophila melanogaster	A	Scholz M et al. 2020. Large scale genome reconstructions illuminate Wolbachia evolution. Nat Commun. 11:5235. doi: 10.1038/s41467-020-19016-0.
GCA_902647295.1	Contig	WOLB1048	Drosophila melanogaster	A	Scholz M et al. 2020. Large scale genome reconstructions illuminate Wolbachia evolution. Nat Commun. 11:5235. doi: 10.1038/s41467-020-19016-0.
GCA_902647305.1	Contig	WOLB1051	Drosophila melanogaster	A	Scholz M et al. 2020. Large scale genome reconstructions illuminate Wolbachia evolution. Nat Commun. 11:5235. doi: 10.1038/s41467-020-19016-0.
GCA_902647315.1	Contig	WOLB1047	Drosophila melanogaster	A	Scholz M et al. 2020. Large scale genome reconstructions illuminate Wolbachia evolution. Nat Commun. 11:5235. doi: 10.1038/s41467-020-19016-0.
GCA_902647325.1	Contig	WOLB1046	Drosophila melanogaster	A	Scholz M et al. 2020. Large scale genome reconstructions illuminate Wolbachia evolution. Nat Commun. 11:5235. doi: 10.1038/s41467-020-19016-0.
GCA_902647335.1	Contig	WOLB1050	Drosophila melanogaster	A	Scholz M et al. 2020. Large scale genome reconstructions illuminate Wolbachia evolution. Nat Commun. 11:5235. doi: 10.1038/s41467-020-19016-0.
GCA_902647345.1	Contig	WOLB1049	Drosophila melanogaster	A	Scholz M et al. 2020. Large scale genome reconstructions illuminate Wolbachia evolution. Nat Commun. 11:5235. doi: 10.1038/s41467-020-19016-0.
GCA_902647355.1	Contig	WOLB1052	Drosophila melanogaster	A	Scholz M et al. 2020. Large scale genome reconstructions illuminate Wolbachia evolution. Nat Commun. 11:5235. doi: 10.1038/s41467-020-19016-0.
GCA_902647365.1	Contig	WOLB1053	Drosophila melanogaster	A	Scholz M et al. 2020. Large scale genome reconstructions illuminate Wolbachia evolution. Nat Commun. 11:5235. doi: 10.1038/s41467-020-19016-0.
GCA_902647375.1	Contig	WOLB1054	Drosophila melanogaster	A	Scholz M et al. 2020. Large scale genome reconstructions illuminate Wolbachia evolution. Nat Commun. 11:5235. doi: 10.1038/s41467-020-19016-0.
GCA_902647385.1	Contig	WOLB1057	Drosophila melanogaster	A	Scholz M et al. 2020. Large scale genome reconstructions illuminate Wolbachia evolution. Nat Commun. 11:5235. doi: 10.1038/s41467-020-19016-0.
GCA_902647395.1	Contig	WOLB1056	Drosophila melanogaster	A	Scholz M et al. 2020. Large scale genome reconstructions illuminate Wolbachia evolution. Nat Commun. 11:5235. doi: 10.1038/s41467-020-19016-0.
GCA_902647405.1	Contig	WOLB1055	Drosophila melanogaster	A	Scholz M et al. 2020. Large scale genome reconstructions illuminate Wolbachia evolution. Nat Commun. 11:5235. doi: 10.1038/s41467-020-19016-0.
GCA_902647415.1	Contig	WOLB1058	Drosophila melanogaster	A	Scholz M et al. 2020. Large scale genome reconstructions illuminate Wolbachia evolution. Nat Commun. 11:5235. doi: 10.1038/s41467-020-19016-0.
GCA_902647425.1	Contig	WOLB1059	Drosophila melanogaster	A	Scholz M et al. 2020. Large scale genome reconstructions illuminate Wolbachia evolution. Nat Commun. 11:5235. doi: 10.1038/s41467-020-19016-0.
GCA_014129535.1	Scaffold	wNeo	Drosophila neotestacea	A	Martinez J, Klasson L, Welch JJ, Jiggins FM. 2021. Life and Death of Selfish Genes: Comparative Genomics Reveals the Dynamic Evolution of Cytoplasmic Incompatibility Larracuente, A, editor. Molecular Biology and Evolution. 38:2–15. doi: 10.1093/molbev/msaa209.
GCA_014107455.1	Chromosome	wNik	Drosophila nikananu	A	Martinez J, Klasson L, Welch JJ, Jiggins FM. 2021. Life and Death of Selfish Genes: Comparative Genomics Reveals the Dynamic Evolution of Cytoplasmic Incompatibility Larracuente, A, editor. Molecular Biology and Evolution. 38:2–15. doi: 10.1093/molbev/msaa209.
GCA_014129565.1	Scaffold	wOrie	Drosophila orientacea	A	Martinez J, Klasson L, Welch JJ, Jiggins FM. 2021. Life and Death of Selfish Genes: Comparative Genomics Reveals the Dynamic Evolution of Cytoplasmic Incompatibility Larracuente, A, editor. Molecular Biology and Evolution. 38:2–15. doi: 10.1093/molbev/msaa209.
GCA_000742435.1	Contig	wRec	Drosophila recens	A	Metcalf JA, Jo M, Bordenstein Sarah R., Jaenike J, Bordenstein Seth R. 2014. Recent genome reduction of Wolbachia in Drosophila recens targets phage WO and narrows candidates for reproductive parasitism. PeerJ. 2:e529. doi: 10.7717/peerj.529.
GCA_902643695.1	Contig	WOLB0705	Drosophila recens	A	Scholz M et al. 2020. Large scale genome reconstructions illuminate Wolbachia evolution. Nat Commun. 11:5235. doi: 10.1038/s41467-020-19016-0.
GCA_005862095.1	Contig	wSan_Quija630.39	Drosophila santomea	A	Cooper BS, Vanderpool D, Conner WR, Matute DR, Turelli M. 2019. Introgressive and horizontal acquisition of Wolbachia by Drosophila yakuba -clade hosts and horizontal transfer of incompatibility loci between distantly related Wolbachia. Evolutionary Biology doi: 10.1101/551036.
GCA_018467135.1	Complete Genome	wSan	Drosophila santomea	A	Janice J, Baiao GC, Galinou M, Bourtzis K, Klasson L. 2020. Comparative genomics of closely related Wolbachia strains infecting Drosophila. http://urn.kb.se/resolve?urn=urn:nbn:se:uu:diva-406756.
GCA_902643735.1	Contig	WOLB0706	Drosophila santomea	A	Scholz M et al. 2020. Large scale genome reconstructions illuminate Wolbachia evolution. Nat Commun. 11:5235. doi: 10.1038/s41467-020-19016-0.
GCA_014354315.1	Scaffold	wSh	Drosophila sechellia	A	Hague MTJ, Caldwell CN, Cooper BS. 2020. Pervasive Effects of Wolbachia on Host Temperature Preference. mBio. 11:e01768-20. doi: 10.1128/mBio.01768-20.
GCA_000022285.1	Complete Genome	wRi	Drosophila simulans	A	Klasson L et al. 2009. The mosaic genome structure of the Wolbachia wRi strain infecting Drosophila simulans. Proceedings of the National Academy of Sciences. 106:5725–5730. doi: 10.1073/pnas.0810753106.
GCA_000167495.1	Contig	wSim	Drosophila simulans	A	Salzberg SL et al. 2005. Serendipitous discovery of Wolbachia genomes in multiple Drosophilaspecies. Genome Biology. 6:R23. doi: 10.1186/gb-2005-6-3-r23.
GCA_000376585.1	Complete Genome	wNo	Drosophila simulans	B	Ellegaard KM, Klasson L, Näslund K, Bourtzis K, Andersson SGE. 2013. Comparative Genomics of Wolbachia and the Bacterial Species Concept. PLOS Genetics. 9:e1003381. doi: 10.1371/journal.pgen.1003381.
GCA_000376605.1	Complete Genome	wHa	Drosophila simulans	A	Ellegaard KM, Klasson L, Näslund K, Bourtzis K, Andersson SGE. 2013. Comparative Genomics of Wolbachia and the Bacterial Species Concept. PLOS Genetics. 9:e1003381. doi: 10.1371/journal.pgen.1003381.
GCA_000953315.1	Complete Genome	wAu	Drosophila simulans	A	Sutton ER, Harris SR, Parkhill J, Sinkins SP. 2014. Comparative genome analysis of Wolbachia strain wAu. BMC Genomics. 15:928. doi: 10.1186/1471-2164-15-928.
GCA_011090435.1	Contig	wCer2	Drosophila simulans	A	Morrow JL et al. 2020. Parallel Sequencing of Wolbachia wCer2 from Donor and Novel Hosts Reveals Multiple Incompatibility Factors and Genome Stability after Host Transfers. Genome Biology and Evolution. 12:720–735. doi: 10.1093/gbe/evaa050.
GCA_018689955.1	Complete Genome	wTei	Drosophila simulans	A	Janice J, Baiao GC, Galinou M, Bourtzis K, Klasson L. 2020. Comparative genomics of closely related Wolbachia strains infecting Drosophila. http://urn.kb.se/resolve?urn=urn:nbn:se:uu:diva-406756.
GCA_018690035.1	Complete Genome	wMa	Drosophila simulans	B	Janice J, Baiao GC, Galinou M, Bourtzis K, Klasson L. 2020. Comparative genomics of closely related Wolbachia strains infecting Drosophila. http://urn.kb.se/resolve?urn=urn:nbn:se:uu:diva-406756.
GCA_018690095.1	Complete Genome	wAu_1	Drosophila simulans	A	Janice J, Baiao GC, Galinou M, Bourtzis K, Klasson L. 2020. Comparative genomics of closely related Wolbachia strains infecting Drosophila. http://urn.kb.se/resolve?urn=urn:nbn:se:uu:diva-406756.
GCA_902643675.1	Contig	WOLB0719	Drosophila simulans	A	Scholz M et al. 2020. Large scale genome reconstructions illuminate Wolbachia evolution. Nat Commun. 11:5235. doi: 10.1038/s41467-020-19016-0.
GCA_902643685.1	Contig	WOLB0717	Drosophila simulans	A	Scholz M et al. 2020. Large scale genome reconstructions illuminate Wolbachia evolution. Nat Commun. 11:5235. doi: 10.1038/s41467-020-19016-0.
GCA_902643705.1	Contig	WOLB0714	Drosophila simulans	A	Scholz M et al. 2020. Large scale genome reconstructions illuminate Wolbachia evolution. Nat Commun. 11:5235. doi: 10.1038/s41467-020-19016-0.
GCA_902643715.1	Contig	WOLB0715	Drosophila simulans	A	Scholz M et al. 2020. Large scale genome reconstructions illuminate Wolbachia evolution. Nat Commun. 11:5235. doi: 10.1038/s41467-020-19016-0.
GCA_902643725.1	Contig	WOLB0708	Drosophila simulans	A	Scholz M et al. 2020. Large scale genome reconstructions illuminate Wolbachia evolution. Nat Commun. 11:5235. doi: 10.1038/s41467-020-19016-0.
GCA_902643745.1	Contig	WOLB0712	Drosophila simulans	A	Scholz M et al. 2020. Large scale genome reconstructions illuminate Wolbachia evolution. Nat Commun. 11:5235. doi: 10.1038/s41467-020-19016-0.
GCA_902643775.1	Contig	WOLB0718	Drosophila simulans	A	Scholz M et al. 2020. Large scale genome reconstructions illuminate Wolbachia evolution. Nat Commun. 11:5235. doi: 10.1038/s41467-020-19016-0.
GCA_902643785.1	Contig	WOLB0709	Drosophila simulans	A	Scholz M et al. 2020. Large scale genome reconstructions illuminate Wolbachia evolution. Nat Commun. 11:5235. doi: 10.1038/s41467-020-19016-0.
GCA_902643795.1	Contig	WOLB0710	Drosophila simulans	A	Scholz M et al. 2020. Large scale genome reconstructions illuminate Wolbachia evolution. Nat Commun. 11:5235. doi: 10.1038/s41467-020-19016-0.
GCA_902643805.1	Contig	WOLB0721	Drosophila simulans	A	Scholz M et al. 2020. Large scale genome reconstructions illuminate Wolbachia evolution. Nat Commun. 11:5235. doi: 10.1038/s41467-020-19016-0.
GCA_902643815.1	Contig	WOLB0707	Drosophila simulans	A	Scholz M et al. 2020. Large scale genome reconstructions illuminate Wolbachia evolution. Nat Commun. 11:5235. doi: 10.1038/s41467-020-19016-0.
GCA_902643825.1	Contig	WOLB0716	Drosophila simulans	A	Scholz M et al. 2020. Large scale genome reconstructions illuminate Wolbachia evolution. Nat Commun. 11:5235. doi: 10.1038/s41467-020-19016-0.
GCA_902643835.1	Contig	WOLB0713	Drosophila simulans	A	Scholz M et al. 2020. Large scale genome reconstructions illuminate Wolbachia evolution. Nat Commun. 11:5235. doi: 10.1038/s41467-020-19016-0.
GCA_902643845.1	Contig	WOLB0711	Drosophila simulans	A	Scholz M et al. 2020. Large scale genome reconstructions illuminate Wolbachia evolution. Nat Commun. 11:5235. doi: 10.1038/s41467-020-19016-0.
GCA_902643855.1	Contig	WOLB0720	Drosophila simulans	A	Scholz M et al. 2020. Large scale genome reconstructions illuminate Wolbachia evolution. Nat Commun. 11:5235. doi: 10.1038/s41467-020-19016-0.
GCA_902643875.1	Contig	WOLB0736	Drosophila simulans	A	Scholz M et al. 2020. Large scale genome reconstructions illuminate Wolbachia evolution. Nat Commun. 11:5235. doi: 10.1038/s41467-020-19016-0.
GCA_902643885.1	Contig	WOLB0723	Drosophila simulans	A	Scholz M et al. 2020. Large scale genome reconstructions illuminate Wolbachia evolution. Nat Commun. 11:5235. doi: 10.1038/s41467-020-19016-0.
GCA_902643895.1	Contig	WOLB0729	Drosophila simulans	A	Scholz M et al. 2020. Large scale genome reconstructions illuminate Wolbachia evolution. Nat Commun. 11:5235. doi: 10.1038/s41467-020-19016-0.
GCA_902643905.1	Contig	WOLB0726	Drosophila simulans	A	Scholz M et al. 2020. Large scale genome reconstructions illuminate Wolbachia evolution. Nat Commun. 11:5235. doi: 10.1038/s41467-020-19016-0.
GCA_902643915.1	Contig	WOLB0724	Drosophila simulans	A	Scholz M et al. 2020. Large scale genome reconstructions illuminate Wolbachia evolution. Nat Commun. 11:5235. doi: 10.1038/s41467-020-19016-0.
GCA_902643925.1	Contig	WOLB0725	Drosophila simulans	A	Scholz M et al. 2020. Large scale genome reconstructions illuminate Wolbachia evolution. Nat Commun. 11:5235. doi: 10.1038/s41467-020-19016-0.
GCA_902643935.1	Contig	WOLB0722	Drosophila simulans	A	Scholz M et al. 2020. Large scale genome reconstructions illuminate Wolbachia evolution. Nat Commun. 11:5235. doi: 10.1038/s41467-020-19016-0.
GCA_902643945.1	Contig	WOLB0728	Drosophila simulans	A	Scholz M et al. 2020. Large scale genome reconstructions illuminate Wolbachia evolution. Nat Commun. 11:5235. doi: 10.1038/s41467-020-19016-0.
GCA_902643955.1	Contig	WOLB0737	Drosophila simulans	A	Scholz M et al. 2020. Large scale genome reconstructions illuminate Wolbachia evolution. Nat Commun. 11:5235. doi: 10.1038/s41467-020-19016-0.
GCA_902643965.1	Contig	WOLB0735	Drosophila simulans	A	Scholz M et al. 2020. Large scale genome reconstructions illuminate Wolbachia evolution. Nat Commun. 11:5235. doi: 10.1038/s41467-020-19016-0.
GCA_902643975.1	Contig	WOLB0730	Drosophila simulans	A	Scholz M et al. 2020. Large scale genome reconstructions illuminate Wolbachia evolution. Nat Commun. 11:5235. doi: 10.1038/s41467-020-19016-0.
GCA_902643985.1	Contig	WOLB0738	Drosophila simulans	A	Scholz M et al. 2020. Large scale genome reconstructions illuminate Wolbachia evolution. Nat Commun. 11:5235. doi: 10.1038/s41467-020-19016-0.
GCA_902643995.1	Contig	WOLB0727	Drosophila simulans	A	Scholz M et al. 2020. Large scale genome reconstructions illuminate Wolbachia evolution. Nat Commun. 11:5235. doi: 10.1038/s41467-020-19016-0.
GCA_902644005.1	Contig	WOLB0731	Drosophila simulans	A	Scholz M et al. 2020. Large scale genome reconstructions illuminate Wolbachia evolution. Nat Commun. 11:5235. doi: 10.1038/s41467-020-19016-0.
GCA_902644015.1	Contig	WOLB0734	Drosophila simulans	A	Scholz M et al. 2020. Large scale genome reconstructions illuminate Wolbachia evolution. Nat Commun. 11:5235. doi: 10.1038/s41467-020-19016-0.
GCA_902644025.1	Contig	WOLB0733	Drosophila simulans	A	Scholz M et al. 2020. Large scale genome reconstructions illuminate Wolbachia evolution. Nat Commun. 11:5235. doi: 10.1038/s41467-020-19016-0.
GCA_902644035.1	Contig	WOLB0732	Drosophila simulans	A	Scholz M et al. 2020. Large scale genome reconstructions illuminate Wolbachia evolution. Nat Commun. 11:5235. doi: 10.1038/s41467-020-19016-0.
GCA_902644045.1	Contig	WOLB0739	Drosophila simulans	A	Scholz M et al. 2020. Large scale genome reconstructions illuminate Wolbachia evolution. Nat Commun. 11:5235. doi: 10.1038/s41467-020-19016-0.
GCA_902644055.1	Contig	WOLB0743	Drosophila simulans	A	Scholz M et al. 2020. Large scale genome reconstructions illuminate Wolbachia evolution. Nat Commun. 11:5235. doi: 10.1038/s41467-020-19016-0.
GCA_902644065.1	Contig	WOLB0740	Drosophila simulans	A	Scholz M et al. 2020. Large scale genome reconstructions illuminate Wolbachia evolution. Nat Commun. 11:5235. doi: 10.1038/s41467-020-19016-0.
GCA_902644075.1	Contig	WOLB0742	Drosophila simulans	A	Scholz M et al. 2020. Large scale genome reconstructions illuminate Wolbachia evolution. Nat Commun. 11:5235. doi: 10.1038/s41467-020-19016-0.
GCA_902644085.1	Contig	WOLB0741	Drosophila simulans	A	Scholz M et al. 2020. Large scale genome reconstructions illuminate Wolbachia evolution. Nat Commun. 11:5235. doi: 10.1038/s41467-020-19016-0.
GCA_902644095.1	Contig	WOLB0753	Drosophila simulans	A	Scholz M et al. 2020. Large scale genome reconstructions illuminate Wolbachia evolution. Nat Commun. 11:5235. doi: 10.1038/s41467-020-19016-0.
GCA_902644105.1	Contig	WOLB0758	Drosophila simulans	A	Scholz M et al. 2020. Large scale genome reconstructions illuminate Wolbachia evolution. Nat Commun. 11:5235. doi: 10.1038/s41467-020-19016-0.
GCA_902644115.1	Contig	WOLB0745	Drosophila simulans	A	Scholz M et al. 2020. Large scale genome reconstructions illuminate Wolbachia evolution. Nat Commun. 11:5235. doi: 10.1038/s41467-020-19016-0.
GCA_902644125.1	Contig	WOLB0757	Drosophila simulans	A	Scholz M et al. 2020. Large scale genome reconstructions illuminate Wolbachia evolution. Nat Commun. 11:5235. doi: 10.1038/s41467-020-19016-0.
GCA_902644135.1	Contig	WOLB0746	Drosophila simulans	A	Scholz M et al. 2020. Large scale genome reconstructions illuminate Wolbachia evolution. Nat Commun. 11:5235. doi: 10.1038/s41467-020-19016-0.
GCA_902644145.1	Contig	WOLB0744	Drosophila simulans	A	Scholz M et al. 2020. Large scale genome reconstructions illuminate Wolbachia evolution. Nat Commun. 11:5235. doi: 10.1038/s41467-020-19016-0.
GCA_902644155.1	Contig	WOLB0756	Drosophila simulans	A	Scholz M et al. 2020. Large scale genome reconstructions illuminate Wolbachia evolution. Nat Commun. 11:5235. doi: 10.1038/s41467-020-19016-0.
GCA_902644165.1	Contig	WOLB0750	Drosophila simulans	A	Scholz M et al. 2020. Large scale genome reconstructions illuminate Wolbachia evolution. Nat Commun. 11:5235. doi: 10.1038/s41467-020-19016-0.
GCA_902644175.1	Contig	WOLB0754	Drosophila simulans	A	Scholz M et al. 2020. Large scale genome reconstructions illuminate Wolbachia evolution. Nat Commun. 11:5235. doi: 10.1038/s41467-020-19016-0.
GCA_902644185.1	Contig	WOLB0751	Drosophila simulans	A	Scholz M et al. 2020. Large scale genome reconstructions illuminate Wolbachia evolution. Nat Commun. 11:5235. doi: 10.1038/s41467-020-19016-0.
GCA_902644195.1	Contig	WOLB0759	Drosophila simulans	A	Scholz M et al. 2020. Large scale genome reconstructions illuminate Wolbachia evolution. Nat Commun. 11:5235. doi: 10.1038/s41467-020-19016-0.
GCA_902644205.1	Contig	WOLB0748	Drosophila simulans	A	Scholz M et al. 2020. Large scale genome reconstructions illuminate Wolbachia evolution. Nat Commun. 11:5235. doi: 10.1038/s41467-020-19016-0.
GCA_902644215.1	Contig	WOLB0747	Drosophila simulans	A	Scholz M et al. 2020. Large scale genome reconstructions illuminate Wolbachia evolution. Nat Commun. 11:5235. doi: 10.1038/s41467-020-19016-0.
GCA_902644225.1	Contig	WOLB0755	Drosophila simulans	A	Scholz M et al. 2020. Large scale genome reconstructions illuminate Wolbachia evolution. Nat Commun. 11:5235. doi: 10.1038/s41467-020-19016-0.
GCA_902644235.1	Contig	WOLB0752	Drosophila simulans	A	Scholz M et al. 2020. Large scale genome reconstructions illuminate Wolbachia evolution. Nat Commun. 11:5235. doi: 10.1038/s41467-020-19016-0.
GCA_902644245.1	Contig	WOLB0749	Drosophila simulans	A	Scholz M et al. 2020. Large scale genome reconstructions illuminate Wolbachia evolution. Nat Commun. 11:5235. doi: 10.1038/s41467-020-19016-0.
GCA_902644255.1	Contig	WOLB0762	Drosophila simulans	A	Scholz M et al. 2020. Large scale genome reconstructions illuminate Wolbachia evolution. Nat Commun. 11:5235. doi: 10.1038/s41467-020-19016-0.
GCA_902644265.1	Contig	WOLB0760	Drosophila simulans	A	Scholz M et al. 2020. Large scale genome reconstructions illuminate Wolbachia evolution. Nat Commun. 11:5235. doi: 10.1038/s41467-020-19016-0.
GCA_902644275.1	Contig	WOLB0761	Drosophila simulans	A	Scholz M et al. 2020. Large scale genome reconstructions illuminate Wolbachia evolution. Nat Commun. 11:5235. doi: 10.1038/s41467-020-19016-0.
GCA_902644285.1	Contig	WOLB0763	Drosophila simulans	A	Scholz M et al. 2020. Large scale genome reconstructions illuminate Wolbachia evolution. Nat Commun. 11:5235. doi: 10.1038/s41467-020-19016-0.
GCA_902644295.1	Contig	WOLB0773	Drosophila simulans	A	Scholz M et al. 2020. Large scale genome reconstructions illuminate Wolbachia evolution. Nat Commun. 11:5235. doi: 10.1038/s41467-020-19016-0.
GCA_902644305.1	Contig	WOLB0780	Drosophila simulans	A	Scholz M et al. 2020. Large scale genome reconstructions illuminate Wolbachia evolution. Nat Commun. 11:5235. doi: 10.1038/s41467-020-19016-0.
GCA_902644315.1	Contig	WOLB0781	Drosophila simulans	A	Scholz M et al. 2020. Large scale genome reconstructions illuminate Wolbachia evolution. Nat Commun. 11:5235. doi: 10.1038/s41467-020-19016-0.
GCA_902644325.1	Contig	WOLB0776	Drosophila simulans	A	Scholz M et al. 2020. Large scale genome reconstructions illuminate Wolbachia evolution. Nat Commun. 11:5235. doi: 10.1038/s41467-020-19016-0.
GCA_902644335.1	Contig	WOLB0774	Drosophila simulans	A	Scholz M et al. 2020. Large scale genome reconstructions illuminate Wolbachia evolution. Nat Commun. 11:5235. doi: 10.1038/s41467-020-19016-0.
GCA_902644345.1	Contig	WOLB0765	Drosophila simulans	A	Scholz M et al. 2020. Large scale genome reconstructions illuminate Wolbachia evolution. Nat Commun. 11:5235. doi: 10.1038/s41467-020-19016-0.
GCA_902644355.1	Contig	WOLB0771	Drosophila simulans	A	Scholz M et al. 2020. Large scale genome reconstructions illuminate Wolbachia evolution. Nat Commun. 11:5235. doi: 10.1038/s41467-020-19016-0.
GCA_902644365.1	Contig	WOLB0777	Drosophila simulans	A	Scholz M et al. 2020. Large scale genome reconstructions illuminate Wolbachia evolution. Nat Commun. 11:5235. doi: 10.1038/s41467-020-19016-0.
GCA_902644375.1	Contig	WOLB0764	Drosophila simulans	A	Scholz M et al. 2020. Large scale genome reconstructions illuminate Wolbachia evolution. Nat Commun. 11:5235. doi: 10.1038/s41467-020-19016-0.
GCA_902644385.1	Contig	WOLB0766	Drosophila simulans	A	Scholz M et al. 2020. Large scale genome reconstructions illuminate Wolbachia evolution. Nat Commun. 11:5235. doi: 10.1038/s41467-020-19016-0.
GCA_902644395.1	Contig	WOLB0768	Drosophila simulans	A	Scholz M et al. 2020. Large scale genome reconstructions illuminate Wolbachia evolution. Nat Commun. 11:5235. doi: 10.1038/s41467-020-19016-0.
GCA_902644405.1	Contig	WOLB0775	Drosophila simulans	A	Scholz M et al. 2020. Large scale genome reconstructions illuminate Wolbachia evolution. Nat Commun. 11:5235. doi: 10.1038/s41467-020-19016-0.
GCA_902644415.1	Contig	WOLB0779	Drosophila simulans	A	Scholz M et al. 2020. Large scale genome reconstructions illuminate Wolbachia evolution. Nat Commun. 11:5235. doi: 10.1038/s41467-020-19016-0.
GCA_902644425.1	Contig	WOLB0772	Drosophila simulans	A	Scholz M et al. 2020. Large scale genome reconstructions illuminate Wolbachia evolution. Nat Commun. 11:5235. doi: 10.1038/s41467-020-19016-0.
GCA_902644435.1	Contig	WOLB0770	Drosophila simulans	A	Scholz M et al. 2020. Large scale genome reconstructions illuminate Wolbachia evolution. Nat Commun. 11:5235. doi: 10.1038/s41467-020-19016-0.
GCA_902644445.1	Contig	WOLB0769	Drosophila simulans	A	Scholz M et al. 2020. Large scale genome reconstructions illuminate Wolbachia evolution. Nat Commun. 11:5235. doi: 10.1038/s41467-020-19016-0.
GCA_902644455.1	Contig	WOLB0778	Drosophila simulans	A	Scholz M et al. 2020. Large scale genome reconstructions illuminate Wolbachia evolution. Nat Commun. 11:5235. doi: 10.1038/s41467-020-19016-0.
GCA_902644465.1	Contig	WOLB0767	Drosophila simulans	A	Scholz M et al. 2020. Large scale genome reconstructions illuminate Wolbachia evolution. Nat Commun. 11:5235. doi: 10.1038/s41467-020-19016-0.
GCA_902644475.1	Contig	WOLB0784	Drosophila simulans	A	Scholz M et al. 2020. Large scale genome reconstructions illuminate Wolbachia evolution. Nat Commun. 11:5235. doi: 10.1038/s41467-020-19016-0.
GCA_902644485.1	Contig	WOLB0791	Drosophila simulans	A	Scholz M et al. 2020. Large scale genome reconstructions illuminate Wolbachia evolution. Nat Commun. 11:5235. doi: 10.1038/s41467-020-19016-0.
GCA_902644495.1	Contig	WOLB0782	Drosophila simulans	A	Scholz M et al. 2020. Large scale genome reconstructions illuminate Wolbachia evolution. Nat Commun. 11:5235. doi: 10.1038/s41467-020-19016-0.
GCA_902644505.1	Contig	WOLB0794	Drosophila simulans	A	Scholz M et al. 2020. Large scale genome reconstructions illuminate Wolbachia evolution. Nat Commun. 11:5235. doi: 10.1038/s41467-020-19016-0.
GCA_902644515.1	Contig	WOLB0788	Drosophila simulans	A	Scholz M et al. 2020. Large scale genome reconstructions illuminate Wolbachia evolution. Nat Commun. 11:5235. doi: 10.1038/s41467-020-19016-0.
GCA_902644525.1	Contig	WOLB0790	Drosophila simulans	A	Scholz M et al. 2020. Large scale genome reconstructions illuminate Wolbachia evolution. Nat Commun. 11:5235. doi: 10.1038/s41467-020-19016-0.
GCA_902644535.1	Contig	WOLB0786	Drosophila simulans	A	Scholz M et al. 2020. Large scale genome reconstructions illuminate Wolbachia evolution. Nat Commun. 11:5235. doi: 10.1038/s41467-020-19016-0.
GCA_902644545.1	Contig	WOLB0797	Drosophila simulans	A	Scholz M et al. 2020. Large scale genome reconstructions illuminate Wolbachia evolution. Nat Commun. 11:5235. doi: 10.1038/s41467-020-19016-0.
GCA_902644555.1	Contig	WOLB0787	Drosophila simulans	A	Scholz M et al. 2020. Large scale genome reconstructions illuminate Wolbachia evolution. Nat Commun. 11:5235. doi: 10.1038/s41467-020-19016-0.
GCA_902644565.1	Contig	WOLB0795	Drosophila simulans	A	Scholz M et al. 2020. Large scale genome reconstructions illuminate Wolbachia evolution. Nat Commun. 11:5235. doi: 10.1038/s41467-020-19016-0.
GCA_902644575.1	Contig	WOLB0785	Drosophila simulans	A	Scholz M et al. 2020. Large scale genome reconstructions illuminate Wolbachia evolution. Nat Commun. 11:5235. doi: 10.1038/s41467-020-19016-0.
GCA_902644585.1	Contig	WOLB0789	Drosophila simulans	A	Scholz M et al. 2020. Large scale genome reconstructions illuminate Wolbachia evolution. Nat Commun. 11:5235. doi: 10.1038/s41467-020-19016-0.
GCA_902644595.1	Contig	WOLB0796	Drosophila simulans	A	Scholz M et al. 2020. Large scale genome reconstructions illuminate Wolbachia evolution. Nat Commun. 11:5235. doi: 10.1038/s41467-020-19016-0.
GCA_902644605.1	Contig	WOLB0792	Drosophila simulans	A	Scholz M et al. 2020. Large scale genome reconstructions illuminate Wolbachia evolution. Nat Commun. 11:5235. doi: 10.1038/s41467-020-19016-0.
GCA_902644615.1	Contig	WOLB0793	Drosophila simulans	A	Scholz M et al. 2020. Large scale genome reconstructions illuminate Wolbachia evolution. Nat Commun. 11:5235. doi: 10.1038/s41467-020-19016-0.
GCA_902644625.1	Contig	WOLB0783	Drosophila simulans	A	Scholz M et al. 2020. Large scale genome reconstructions illuminate Wolbachia evolution. Nat Commun. 11:5235. doi: 10.1038/s41467-020-19016-0.
GCA_902644635.1	Contig	WOLB0800	Drosophila simulans	A	Scholz M et al. 2020. Large scale genome reconstructions illuminate Wolbachia evolution. Nat Commun. 11:5235. doi: 10.1038/s41467-020-19016-0.
GCA_902644645.1	Contig	WOLB0798	Drosophila simulans	A	Scholz M et al. 2020. Large scale genome reconstructions illuminate Wolbachia evolution. Nat Commun. 11:5235. doi: 10.1038/s41467-020-19016-0.
GCA_902644655.1	Contig	WOLB0801	Drosophila simulans	A	Scholz M et al. 2020. Large scale genome reconstructions illuminate Wolbachia evolution. Nat Commun. 11:5235. doi: 10.1038/s41467-020-19016-0.
GCA_902644665.1	Contig	WOLB0799	Drosophila simulans	A	Scholz M et al. 2020. Large scale genome reconstructions illuminate Wolbachia evolution. Nat Commun. 11:5235. doi: 10.1038/s41467-020-19016-0.
GCA_902644675.1	Contig	WOLB0810	Drosophila simulans	A	Scholz M et al. 2020. Large scale genome reconstructions illuminate Wolbachia evolution. Nat Commun. 11:5235. doi: 10.1038/s41467-020-19016-0.
GCA_902644685.1	Contig	WOLB0807	Drosophila simulans	A	Scholz M et al. 2020. Large scale genome reconstructions illuminate Wolbachia evolution. Nat Commun. 11:5235. doi: 10.1038/s41467-020-19016-0.
GCA_902644695.1	Contig	WOLB0802	Drosophila simulans	A	Scholz M et al. 2020. Large scale genome reconstructions illuminate Wolbachia evolution. Nat Commun. 11:5235. doi: 10.1038/s41467-020-19016-0.
GCA_902644705.1	Contig	WOLB0805	Drosophila simulans	A	Scholz M et al. 2020. Large scale genome reconstructions illuminate Wolbachia evolution. Nat Commun. 11:5235. doi: 10.1038/s41467-020-19016-0.
GCA_902644715.1	Contig	WOLB0809	Drosophila simulans	A	Scholz M et al. 2020. Large scale genome reconstructions illuminate Wolbachia evolution. Nat Commun. 11:5235. doi: 10.1038/s41467-020-19016-0.
GCA_902644725.1	Contig	WOLB0808	Drosophila simulans	A	Scholz M et al. 2020. Large scale genome reconstructions illuminate Wolbachia evolution. Nat Commun. 11:5235. doi: 10.1038/s41467-020-19016-0.
GCA_902644735.1	Contig	WOLB0803	Drosophila simulans	A	Scholz M et al. 2020. Large scale genome reconstructions illuminate Wolbachia evolution. Nat Commun. 11:5235. doi: 10.1038/s41467-020-19016-0.
GCA_902644745.1	Contig	WOLB0806	Drosophila simulans	A	Scholz M et al. 2020. Large scale genome reconstructions illuminate Wolbachia evolution. Nat Commun. 11:5235. doi: 10.1038/s41467-020-19016-0.
GCA_902644755.1	Contig	WOLB0804	Drosophila simulans	A	Scholz M et al. 2020. Large scale genome reconstructions illuminate Wolbachia evolution. Nat Commun. 11:5235. doi: 10.1038/s41467-020-19016-0.
GCA_902644765.1	Contig	WOLB0823	Drosophila simulans	A	Scholz M et al. 2020. Large scale genome reconstructions illuminate Wolbachia evolution. Nat Commun. 11:5235. doi: 10.1038/s41467-020-19016-0.
GCA_902644775.1	Contig	WOLB0821	Drosophila simulans	A	Scholz M et al. 2020. Large scale genome reconstructions illuminate Wolbachia evolution. Nat Commun. 11:5235. doi: 10.1038/s41467-020-19016-0.
GCA_902644785.1	Contig	WOLB0820	Drosophila simulans	A	Scholz M et al. 2020. Large scale genome reconstructions illuminate Wolbachia evolution. Nat Commun. 11:5235. doi: 10.1038/s41467-020-19016-0.
GCA_902644795.1	Contig	WOLB0811	Drosophila simulans	A	Scholz M et al. 2020. Large scale genome reconstructions illuminate Wolbachia evolution. Nat Commun. 11:5235. doi: 10.1038/s41467-020-19016-0.
GCA_902644805.1	Contig	WOLB0824	Drosophila simulans	A	Scholz M et al. 2020. Large scale genome reconstructions illuminate Wolbachia evolution. Nat Commun. 11:5235. doi: 10.1038/s41467-020-19016-0.
GCA_902644815.1	Contig	WOLB0813	Drosophila simulans	A	Scholz M et al. 2020. Large scale genome reconstructions illuminate Wolbachia evolution. Nat Commun. 11:5235. doi: 10.1038/s41467-020-19016-0.
GCA_902644825.1	Contig	WOLB0818	Drosophila simulans	A	Scholz M et al. 2020. Large scale genome reconstructions illuminate Wolbachia evolution. Nat Commun. 11:5235. doi: 10.1038/s41467-020-19016-0.
GCA_902644835.1	Contig	WOLB0816	Drosophila simulans	A	Scholz M et al. 2020. Large scale genome reconstructions illuminate Wolbachia evolution. Nat Commun. 11:5235. doi: 10.1038/s41467-020-19016-0.
GCA_902644845.1	Contig	WOLB0815	Drosophila simulans	A	Scholz M et al. 2020. Large scale genome reconstructions illuminate Wolbachia evolution. Nat Commun. 11:5235. doi: 10.1038/s41467-020-19016-0.
GCA_902644855.1	Contig	WOLB0826	Drosophila simulans	A	Scholz M et al. 2020. Large scale genome reconstructions illuminate Wolbachia evolution. Nat Commun. 11:5235. doi: 10.1038/s41467-020-19016-0.
GCA_902644865.1	Contig	WOLB0814	Drosophila simulans	A	Scholz M et al. 2020. Large scale genome reconstructions illuminate Wolbachia evolution. Nat Commun. 11:5235. doi: 10.1038/s41467-020-19016-0.
GCA_902644875.1	Contig	WOLB0812	Drosophila simulans	A	Scholz M et al. 2020. Large scale genome reconstructions illuminate Wolbachia evolution. Nat Commun. 11:5235. doi: 10.1038/s41467-020-19016-0.
GCA_902644885.1	Contig	WOLB0822	Drosophila simulans	A	Scholz M et al. 2020. Large scale genome reconstructions illuminate Wolbachia evolution. Nat Commun. 11:5235. doi: 10.1038/s41467-020-19016-0.
GCA_902644895.1	Contig	WOLB0819	Drosophila simulans	A	Scholz M et al. 2020. Large scale genome reconstructions illuminate Wolbachia evolution. Nat Commun. 11:5235. doi: 10.1038/s41467-020-19016-0.
GCA_902644905.1	Contig	WOLB0817	Drosophila simulans	A	Scholz M et al. 2020. Large scale genome reconstructions illuminate Wolbachia evolution. Nat Commun. 11:5235. doi: 10.1038/s41467-020-19016-0.
GCA_902644915.1	Contig	WOLB0825	Drosophila simulans	A	Scholz M et al. 2020. Large scale genome reconstructions illuminate Wolbachia evolution. Nat Commun. 11:5235. doi: 10.1038/s41467-020-19016-0.
GCA_902644925.1	Contig	WOLB0835	Drosophila simulans	A	Scholz M et al. 2020. Large scale genome reconstructions illuminate Wolbachia evolution. Nat Commun. 11:5235. doi: 10.1038/s41467-020-19016-0.
GCA_902644935.1	Contig	WOLB0831	Drosophila simulans	A	Scholz M et al. 2020. Large scale genome reconstructions illuminate Wolbachia evolution. Nat Commun. 11:5235. doi: 10.1038/s41467-020-19016-0.
GCA_902644945.1	Contig	WOLB0830	Drosophila simulans	A	Scholz M et al. 2020. Large scale genome reconstructions illuminate Wolbachia evolution. Nat Commun. 11:5235. doi: 10.1038/s41467-020-19016-0.
GCA_902644955.1	Contig	WOLB0832	Drosophila simulans	A	Scholz M et al. 2020. Large scale genome reconstructions illuminate Wolbachia evolution. Nat Commun. 11:5235. doi: 10.1038/s41467-020-19016-0.
GCA_902644965.1	Contig	WOLB0828	Drosophila simulans	A	Scholz M et al. 2020. Large scale genome reconstructions illuminate Wolbachia evolution. Nat Commun. 11:5235. doi: 10.1038/s41467-020-19016-0.
GCA_902644975.1	Contig	WOLB0833	Drosophila simulans	A	Scholz M et al. 2020. Large scale genome reconstructions illuminate Wolbachia evolution. Nat Commun. 11:5235. doi: 10.1038/s41467-020-19016-0.
GCA_902644985.1	Contig	WOLB0827	Drosophila simulans	A	Scholz M et al. 2020. Large scale genome reconstructions illuminate Wolbachia evolution. Nat Commun. 11:5235. doi: 10.1038/s41467-020-19016-0.
GCA_902644995.1	Contig	WOLB0834	Drosophila simulans	A	Scholz M et al. 2020. Large scale genome reconstructions illuminate Wolbachia evolution. Nat Commun. 11:5235. doi: 10.1038/s41467-020-19016-0.
GCA_902645005.1	Contig	WOLB0829	Drosophila simulans	A	Scholz M et al. 2020. Large scale genome reconstructions illuminate Wolbachia evolution. Nat Commun. 11:5235. doi: 10.1038/s41467-020-19016-0.
GCA_902645015.1	Contig	WOLB0839	Drosophila simulans	A	Scholz M et al. 2020. Large scale genome reconstructions illuminate Wolbachia evolution. Nat Commun. 11:5235. doi: 10.1038/s41467-020-19016-0.
GCA_902645025.1	Contig	WOLB0838	Drosophila simulans	A	Scholz M et al. 2020. Large scale genome reconstructions illuminate Wolbachia evolution. Nat Commun. 11:5235. doi: 10.1038/s41467-020-19016-0.
GCA_902645035.1	Contig	WOLB0836	Drosophila simulans	A	Scholz M et al. 2020. Large scale genome reconstructions illuminate Wolbachia evolution. Nat Commun. 11:5235. doi: 10.1038/s41467-020-19016-0.
GCA_902645045.1	Contig	WOLB0837	Drosophila simulans	A	Scholz M et al. 2020. Large scale genome reconstructions illuminate Wolbachia evolution. Nat Commun. 11:5235. doi: 10.1038/s41467-020-19016-0.
GCA_902645055.1	Contig	WOLB0848	Drosophila simulans	A	Scholz M et al. 2020. Large scale genome reconstructions illuminate Wolbachia evolution. Nat Commun. 11:5235. doi: 10.1038/s41467-020-19016-0.
GCA_902645065.1	Contig	WOLB0841	Drosophila simulans	A	Scholz M et al. 2020. Large scale genome reconstructions illuminate Wolbachia evolution. Nat Commun. 11:5235. doi: 10.1038/s41467-020-19016-0.
GCA_902645075.1	Contig	WOLB0847	Drosophila simulans	A	Scholz M et al. 2020. Large scale genome reconstructions illuminate Wolbachia evolution. Nat Commun. 11:5235. doi: 10.1038/s41467-020-19016-0.
GCA_902645085.1	Contig	WOLB0844	Drosophila simulans	A	Scholz M et al. 2020. Large scale genome reconstructions illuminate Wolbachia evolution. Nat Commun. 11:5235. doi: 10.1038/s41467-020-19016-0.
GCA_902645095.1	Contig	WOLB0842	Drosophila simulans	A	Scholz M et al. 2020. Large scale genome reconstructions illuminate Wolbachia evolution. Nat Commun. 11:5235. doi: 10.1038/s41467-020-19016-0.
GCA_902645105.1	Contig	WOLB0843	Drosophila simulans	A	Scholz M et al. 2020. Large scale genome reconstructions illuminate Wolbachia evolution. Nat Commun. 11:5235. doi: 10.1038/s41467-020-19016-0.
GCA_902645115.1	Contig	WOLB0840	Drosophila simulans	A	Scholz M et al. 2020. Large scale genome reconstructions illuminate Wolbachia evolution. Nat Commun. 11:5235. doi: 10.1038/s41467-020-19016-0.
GCA_902645125.1	Contig	WOLB0846	Drosophila simulans	A	Scholz M et al. 2020. Large scale genome reconstructions illuminate Wolbachia evolution. Nat Commun. 11:5235. doi: 10.1038/s41467-020-19016-0.
GCA_902645135.1	Contig	WOLB0845	Drosophila simulans	A	Scholz M et al. 2020. Large scale genome reconstructions illuminate Wolbachia evolution. Nat Commun. 11:5235. doi: 10.1038/s41467-020-19016-0.
GCA_902645145.1	Contig	WOLB0856	Drosophila simulans	A	Scholz M et al. 2020. Large scale genome reconstructions illuminate Wolbachia evolution. Nat Commun. 11:5235. doi: 10.1038/s41467-020-19016-0.
GCA_902645155.1	Contig	WOLB0862	Drosophila simulans	A	Scholz M et al. 2020. Large scale genome reconstructions illuminate Wolbachia evolution. Nat Commun. 11:5235. doi: 10.1038/s41467-020-19016-0.
GCA_902645165.1	Contig	WOLB0854	Drosophila simulans	A	Scholz M et al. 2020. Large scale genome reconstructions illuminate Wolbachia evolution. Nat Commun. 11:5235. doi: 10.1038/s41467-020-19016-0.
GCA_902645175.1	Contig	WOLB0851	Drosophila simulans	A	Scholz M et al. 2020. Large scale genome reconstructions illuminate Wolbachia evolution. Nat Commun. 11:5235. doi: 10.1038/s41467-020-19016-0.
GCA_902645185.1	Contig	WOLB0860	Drosophila simulans	A	Scholz M et al. 2020. Large scale genome reconstructions illuminate Wolbachia evolution. Nat Commun. 11:5235. doi: 10.1038/s41467-020-19016-0.
GCA_902645195.1	Contig	WOLB0849	Drosophila simulans	A	Scholz M et al. 2020. Large scale genome reconstructions illuminate Wolbachia evolution. Nat Commun. 11:5235. doi: 10.1038/s41467-020-19016-0.
GCA_902645205.1	Contig	WOLB0853	Drosophila simulans	A	Scholz M et al. 2020. Large scale genome reconstructions illuminate Wolbachia evolution. Nat Commun. 11:5235. doi: 10.1038/s41467-020-19016-0.
GCA_902645215.1	Contig	WOLB0863	Drosophila simulans	A	Scholz M et al. 2020. Large scale genome reconstructions illuminate Wolbachia evolution. Nat Commun. 11:5235. doi: 10.1038/s41467-020-19016-0.
GCA_902645225.1	Contig	WOLB0859	Drosophila simulans	A	Scholz M et al. 2020. Large scale genome reconstructions illuminate Wolbachia evolution. Nat Commun. 11:5235. doi: 10.1038/s41467-020-19016-0.
GCA_902645235.1	Contig	WOLB0850	Drosophila simulans	A	Scholz M et al. 2020. Large scale genome reconstructions illuminate Wolbachia evolution. Nat Commun. 11:5235. doi: 10.1038/s41467-020-19016-0.
GCA_902645245.1	Contig	WOLB0864	Drosophila simulans	A	Scholz M et al. 2020. Large scale genome reconstructions illuminate Wolbachia evolution. Nat Commun. 11:5235. doi: 10.1038/s41467-020-19016-0.
GCA_902645255.1	Contig	WOLB0861	Drosophila simulans	A	Scholz M et al. 2020. Large scale genome reconstructions illuminate Wolbachia evolution. Nat Commun. 11:5235. doi: 10.1038/s41467-020-19016-0.
GCA_902645265.1	Contig	WOLB0857	Drosophila simulans	A	Scholz M et al. 2020. Large scale genome reconstructions illuminate Wolbachia evolution. Nat Commun. 11:5235. doi: 10.1038/s41467-020-19016-0.
GCA_902645275.1	Contig	WOLB0858	Drosophila simulans	A	Scholz M et al. 2020. Large scale genome reconstructions illuminate Wolbachia evolution. Nat Commun. 11:5235. doi: 10.1038/s41467-020-19016-0.
GCA_902645285.1	Contig	WOLB0852	Drosophila simulans	A	Scholz M et al. 2020. Large scale genome reconstructions illuminate Wolbachia evolution. Nat Commun. 11:5235. doi: 10.1038/s41467-020-19016-0.
GCA_902645295.1	Contig	WOLB0855	Drosophila simulans	A	Scholz M et al. 2020. Large scale genome reconstructions illuminate Wolbachia evolution. Nat Commun. 11:5235. doi: 10.1038/s41467-020-19016-0.
GCA_902645305.1	Contig	WOLB0867	Drosophila simulans	A	Scholz M et al. 2020. Large scale genome reconstructions illuminate Wolbachia evolution. Nat Commun. 11:5235. doi: 10.1038/s41467-020-19016-0.
GCA_902645315.1	Contig	WOLB0873	Drosophila simulans	A	Scholz M et al. 2020. Large scale genome reconstructions illuminate Wolbachia evolution. Nat Commun. 11:5235. doi: 10.1038/s41467-020-19016-0.
GCA_902645325.1	Contig	WOLB0871	Drosophila simulans	A	Scholz M et al. 2020. Large scale genome reconstructions illuminate Wolbachia evolution. Nat Commun. 11:5235. doi: 10.1038/s41467-020-19016-0.
GCA_902645335.1	Contig	WOLB0872	Drosophila simulans	A	Scholz M et al. 2020. Large scale genome reconstructions illuminate Wolbachia evolution. Nat Commun. 11:5235. doi: 10.1038/s41467-020-19016-0.
GCA_902645345.1	Contig	WOLB0866	Drosophila simulans	A	Scholz M et al. 2020. Large scale genome reconstructions illuminate Wolbachia evolution. Nat Commun. 11:5235. doi: 10.1038/s41467-020-19016-0.
GCA_902645355.1	Contig	WOLB0868	Drosophila simulans	A	Scholz M et al. 2020. Large scale genome reconstructions illuminate Wolbachia evolution. Nat Commun. 11:5235. doi: 10.1038/s41467-020-19016-0.
GCA_902645365.1	Contig	WOLB0869	Drosophila simulans	A	Scholz M et al. 2020. Large scale genome reconstructions illuminate Wolbachia evolution. Nat Commun. 11:5235. doi: 10.1038/s41467-020-19016-0.
GCA_902645375.1	Contig	WOLB0865	Drosophila simulans	A	Scholz M et al. 2020. Large scale genome reconstructions illuminate Wolbachia evolution. Nat Commun. 11:5235. doi: 10.1038/s41467-020-19016-0.
GCA_902645385.1	Contig	WOLB0870	Drosophila simulans	A	Scholz M et al. 2020. Large scale genome reconstructions illuminate Wolbachia evolution. Nat Commun. 11:5235. doi: 10.1038/s41467-020-19016-0.
GCA_902645395.1	Contig	WOLB0876	Drosophila simulans	A	Scholz M et al. 2020. Large scale genome reconstructions illuminate Wolbachia evolution. Nat Commun. 11:5235. doi: 10.1038/s41467-020-19016-0.
GCA_902645405.1	Contig	WOLB0875	Drosophila simulans	A	Scholz M et al. 2020. Large scale genome reconstructions illuminate Wolbachia evolution. Nat Commun. 11:5235. doi: 10.1038/s41467-020-19016-0.
GCA_902645415.1	Contig	WOLB0874	Drosophila simulans	A	Scholz M et al. 2020. Large scale genome reconstructions illuminate Wolbachia evolution. Nat Commun. 11:5235. doi: 10.1038/s41467-020-19016-0.
GCA_902645425.1	Contig	WOLB0877	Drosophila simulans	A	Scholz M et al. 2020. Large scale genome reconstructions illuminate Wolbachia evolution. Nat Commun. 11:5235. doi: 10.1038/s41467-020-19016-0.
GCA_902645435.1	Contig	WOLB0884	Drosophila simulans	A	Scholz M et al. 2020. Large scale genome reconstructions illuminate Wolbachia evolution. Nat Commun. 11:5235. doi: 10.1038/s41467-020-19016-0.
GCA_902645445.1	Contig	WOLB0886	Drosophila simulans	A	Scholz M et al. 2020. Large scale genome reconstructions illuminate Wolbachia evolution. Nat Commun. 11:5235. doi: 10.1038/s41467-020-19016-0.
GCA_902645455.1	Contig	WOLB0883	Drosophila simulans	A	Scholz M et al. 2020. Large scale genome reconstructions illuminate Wolbachia evolution. Nat Commun. 11:5235. doi: 10.1038/s41467-020-19016-0.
GCA_902645465.1	Contig	WOLB0882	Drosophila simulans	A	Scholz M et al. 2020. Large scale genome reconstructions illuminate Wolbachia evolution. Nat Commun. 11:5235. doi: 10.1038/s41467-020-19016-0.
GCA_902645475.1	Contig	WOLB0881	Drosophila simulans	A	Scholz M et al. 2020. Large scale genome reconstructions illuminate Wolbachia evolution. Nat Commun. 11:5235. doi: 10.1038/s41467-020-19016-0.
GCA_902645485.1	Contig	WOLB0878	Drosophila simulans	A	Scholz M et al. 2020. Large scale genome reconstructions illuminate Wolbachia evolution. Nat Commun. 11:5235. doi: 10.1038/s41467-020-19016-0.
GCA_902645495.1	Contig	WOLB0880	Drosophila simulans	A	Scholz M et al. 2020. Large scale genome reconstructions illuminate Wolbachia evolution. Nat Commun. 11:5235. doi: 10.1038/s41467-020-19016-0.
GCA_902645505.1	Contig	WOLB0885	Drosophila simulans	A	Scholz M et al. 2020. Large scale genome reconstructions illuminate Wolbachia evolution. Nat Commun. 11:5235. doi: 10.1038/s41467-020-19016-0.
GCA_902645515.1	Contig	WOLB0879	Drosophila simulans	A	Scholz M et al. 2020. Large scale genome reconstructions illuminate Wolbachia evolution. Nat Commun. 11:5235. doi: 10.1038/s41467-020-19016-0.
GCA_902645525.1	Contig	WOLB0888	Drosophila simulans	A	Scholz M et al. 2020. Large scale genome reconstructions illuminate Wolbachia evolution. Nat Commun. 11:5235. doi: 10.1038/s41467-020-19016-0.
GCA_902645535.1	Contig	WOLB0889	Drosophila simulans	A	Scholz M et al. 2020. Large scale genome reconstructions illuminate Wolbachia evolution. Nat Commun. 11:5235. doi: 10.1038/s41467-020-19016-0.
GCA_902645545.1	Contig	WOLB0893	Drosophila simulans	A	Scholz M et al. 2020. Large scale genome reconstructions illuminate Wolbachia evolution. Nat Commun. 11:5235. doi: 10.1038/s41467-020-19016-0.
GCA_902645555.1	Contig	WOLB0897	Drosophila simulans	A	Scholz M et al. 2020. Large scale genome reconstructions illuminate Wolbachia evolution. Nat Commun. 11:5235. doi: 10.1038/s41467-020-19016-0.
GCA_902645565.1	Contig	WOLB0902	Drosophila simulans	A	Scholz M et al. 2020. Large scale genome reconstructions illuminate Wolbachia evolution. Nat Commun. 11:5235. doi: 10.1038/s41467-020-19016-0.
GCA_902645575.1	Contig	WOLB0899	Drosophila simulans	A	Scholz M et al. 2020. Large scale genome reconstructions illuminate Wolbachia evolution. Nat Commun. 11:5235. doi: 10.1038/s41467-020-19016-0.
GCA_902645585.1	Contig	WOLB0892	Drosophila simulans	A	Scholz M et al. 2020. Large scale genome reconstructions illuminate Wolbachia evolution. Nat Commun. 11:5235. doi: 10.1038/s41467-020-19016-0.
GCA_902645595.1	Contig	WOLB0891	Drosophila simulans	A	Scholz M et al. 2020. Large scale genome reconstructions illuminate Wolbachia evolution. Nat Commun. 11:5235. doi: 10.1038/s41467-020-19016-0.
GCA_902645605.1	Contig	WOLB0901	Drosophila simulans	A	Scholz M et al. 2020. Large scale genome reconstructions illuminate Wolbachia evolution. Nat Commun. 11:5235. doi: 10.1038/s41467-020-19016-0.
GCA_902645615.1	Contig	WOLB0894	Drosophila simulans	A	Scholz M et al. 2020. Large scale genome reconstructions illuminate Wolbachia evolution. Nat Commun. 11:5235. doi: 10.1038/s41467-020-19016-0.
GCA_902645625.1	Contig	WOLB0900	Drosophila simulans	A	Scholz M et al. 2020. Large scale genome reconstructions illuminate Wolbachia evolution. Nat Commun. 11:5235. doi: 10.1038/s41467-020-19016-0.
GCA_902645635.1	Contig	WOLB0890	Drosophila simulans	A	Scholz M et al. 2020. Large scale genome reconstructions illuminate Wolbachia evolution. Nat Commun. 11:5235. doi: 10.1038/s41467-020-19016-0.
GCA_902645645.1	Contig	WOLB0898	Drosophila simulans	A	Scholz M et al. 2020. Large scale genome reconstructions illuminate Wolbachia evolution. Nat Commun. 11:5235. doi: 10.1038/s41467-020-19016-0.
GCA_902645655.1	Contig	WOLB0887	Drosophila simulans	A	Scholz M et al. 2020. Large scale genome reconstructions illuminate Wolbachia evolution. Nat Commun. 11:5235. doi: 10.1038/s41467-020-19016-0.
GCA_902645665.1	Contig	WOLB0896	Drosophila simulans	A	Scholz M et al. 2020. Large scale genome reconstructions illuminate Wolbachia evolution. Nat Commun. 11:5235. doi: 10.1038/s41467-020-19016-0.
GCA_902645675.1	Contig	WOLB0895	Drosophila simulans	A	Scholz M et al. 2020. Large scale genome reconstructions illuminate Wolbachia evolution. Nat Commun. 11:5235. doi: 10.1038/s41467-020-19016-0.
GCA_902645685.1	Contig	WOLB0905	Drosophila simulans	A	Scholz M et al. 2020. Large scale genome reconstructions illuminate Wolbachia evolution. Nat Commun. 11:5235. doi: 10.1038/s41467-020-19016-0.
GCA_902645695.1	Contig	WOLB0907	Drosophila simulans	A	Scholz M et al. 2020. Large scale genome reconstructions illuminate Wolbachia evolution. Nat Commun. 11:5235. doi: 10.1038/s41467-020-19016-0.
GCA_902645705.1	Contig	WOLB0911	Drosophila simulans	A	Scholz M et al. 2020. Large scale genome reconstructions illuminate Wolbachia evolution. Nat Commun. 11:5235. doi: 10.1038/s41467-020-19016-0.
GCA_902645715.1	Contig	WOLB0910	Drosophila simulans	A	Scholz M et al. 2020. Large scale genome reconstructions illuminate Wolbachia evolution. Nat Commun. 11:5235. doi: 10.1038/s41467-020-19016-0.
GCA_902645725.1	Contig	WOLB0906	Drosophila simulans	A	Scholz M et al. 2020. Large scale genome reconstructions illuminate Wolbachia evolution. Nat Commun. 11:5235. doi: 10.1038/s41467-020-19016-0.
GCA_902645735.1	Contig	WOLB0904	Drosophila simulans	A	Scholz M et al. 2020. Large scale genome reconstructions illuminate Wolbachia evolution. Nat Commun. 11:5235. doi: 10.1038/s41467-020-19016-0.
GCA_902645745.1	Contig	WOLB0903	Drosophila simulans	A	Scholz M et al. 2020. Large scale genome reconstructions illuminate Wolbachia evolution. Nat Commun. 11:5235. doi: 10.1038/s41467-020-19016-0.
GCA_902645755.1	Contig	WOLB0909	Drosophila simulans	A	Scholz M et al. 2020. Large scale genome reconstructions illuminate Wolbachia evolution. Nat Commun. 11:5235. doi: 10.1038/s41467-020-19016-0.
GCA_902645765.1	Contig	WOLB0908	Drosophila simulans	A	Scholz M et al. 2020. Large scale genome reconstructions illuminate Wolbachia evolution. Nat Commun. 11:5235. doi: 10.1038/s41467-020-19016-0.
GCA_902645775.1	Contig	WOLB0917	Drosophila simulans	A	Scholz M et al. 2020. Large scale genome reconstructions illuminate Wolbachia evolution. Nat Commun. 11:5235. doi: 10.1038/s41467-020-19016-0.
GCA_902645785.1	Contig	WOLB0913	Drosophila simulans	A	Scholz M et al. 2020. Large scale genome reconstructions illuminate Wolbachia evolution. Nat Commun. 11:5235. doi: 10.1038/s41467-020-19016-0.
GCA_902645795.1	Contig	WOLB0918	Drosophila simulans	A	Scholz M et al. 2020. Large scale genome reconstructions illuminate Wolbachia evolution. Nat Commun. 11:5235. doi: 10.1038/s41467-020-19016-0.
GCA_902645805.1	Contig	WOLB0916	Drosophila simulans	A	Scholz M et al. 2020. Large scale genome reconstructions illuminate Wolbachia evolution. Nat Commun. 11:5235. doi: 10.1038/s41467-020-19016-0.
GCA_902645815.1	Contig	WOLB0915	Drosophila simulans	A	Scholz M et al. 2020. Large scale genome reconstructions illuminate Wolbachia evolution. Nat Commun. 11:5235. doi: 10.1038/s41467-020-19016-0.
GCA_902645825.1	Contig	WOLB0912	Drosophila simulans	A	Scholz M et al. 2020. Large scale genome reconstructions illuminate Wolbachia evolution. Nat Commun. 11:5235. doi: 10.1038/s41467-020-19016-0.
GCA_902645835.1	Contig	WOLB0919	Drosophila simulans	A	Scholz M et al. 2020. Large scale genome reconstructions illuminate Wolbachia evolution. Nat Commun. 11:5235. doi: 10.1038/s41467-020-19016-0.
GCA_902645845.1	Contig	WOLB0920	Drosophila simulans	A	Scholz M et al. 2020. Large scale genome reconstructions illuminate Wolbachia evolution. Nat Commun. 11:5235. doi: 10.1038/s41467-020-19016-0.
GCA_902645855.1	Contig	WOLB0914	Drosophila simulans	A	Scholz M et al. 2020. Large scale genome reconstructions illuminate Wolbachia evolution. Nat Commun. 11:5235. doi: 10.1038/s41467-020-19016-0.
GCA_902645865.1	Contig	WOLB0924	Drosophila simulans	A	Scholz M et al. 2020. Large scale genome reconstructions illuminate Wolbachia evolution. Nat Commun. 11:5235. doi: 10.1038/s41467-020-19016-0.
GCA_902645875.1	Contig	WOLB0923	Drosophila simulans	A	Scholz M et al. 2020. Large scale genome reconstructions illuminate Wolbachia evolution. Nat Commun. 11:5235. doi: 10.1038/s41467-020-19016-0.
GCA_902645885.1	Contig	WOLB0921	Drosophila simulans	A	Scholz M et al. 2020. Large scale genome reconstructions illuminate Wolbachia evolution. Nat Commun. 11:5235. doi: 10.1038/s41467-020-19016-0.
GCA_902645895.1	Contig	WOLB0922	Drosophila simulans	A	Scholz M et al. 2020. Large scale genome reconstructions illuminate Wolbachia evolution. Nat Commun. 11:5235. doi: 10.1038/s41467-020-19016-0.
GCA_902645905.1	Contig	WOLB0928	Drosophila simulans	A	Scholz M et al. 2020. Large scale genome reconstructions illuminate Wolbachia evolution. Nat Commun. 11:5235. doi: 10.1038/s41467-020-19016-0.
GCA_902645915.1	Contig	WOLB0930	Drosophila simulans	A	Scholz M et al. 2020. Large scale genome reconstructions illuminate Wolbachia evolution. Nat Commun. 11:5235. doi: 10.1038/s41467-020-19016-0.
GCA_902645925.1	Contig	WOLB0933	Drosophila simulans	A	Scholz M et al. 2020. Large scale genome reconstructions illuminate Wolbachia evolution. Nat Commun. 11:5235. doi: 10.1038/s41467-020-19016-0.
GCA_902645935.1	Contig	WOLB0929	Drosophila simulans	A	Scholz M et al. 2020. Large scale genome reconstructions illuminate Wolbachia evolution. Nat Commun. 11:5235. doi: 10.1038/s41467-020-19016-0.
GCA_902645945.1	Contig	WOLB0926	Drosophila simulans	A	Scholz M et al. 2020. Large scale genome reconstructions illuminate Wolbachia evolution. Nat Commun. 11:5235. doi: 10.1038/s41467-020-19016-0.
GCA_902645955.1	Contig	WOLB0931	Drosophila simulans	A	Scholz M et al. 2020. Large scale genome reconstructions illuminate Wolbachia evolution. Nat Commun. 11:5235. doi: 10.1038/s41467-020-19016-0.
GCA_902645965.1	Contig	WOLB0925	Drosophila simulans	A	Scholz M et al. 2020. Large scale genome reconstructions illuminate Wolbachia evolution. Nat Commun. 11:5235. doi: 10.1038/s41467-020-19016-0.
GCA_902645975.1	Contig	WOLB0932	Drosophila simulans	A	Scholz M et al. 2020. Large scale genome reconstructions illuminate Wolbachia evolution. Nat Commun. 11:5235. doi: 10.1038/s41467-020-19016-0.
GCA_902645985.1	Contig	WOLB0927	Drosophila simulans	A	Scholz M et al. 2020. Large scale genome reconstructions illuminate Wolbachia evolution. Nat Commun. 11:5235. doi: 10.1038/s41467-020-19016-0.
GCA_902645995.1	Contig	WOLB0935	Drosophila simulans	A	Scholz M et al. 2020. Large scale genome reconstructions illuminate Wolbachia evolution. Nat Commun. 11:5235. doi: 10.1038/s41467-020-19016-0.
GCA_902646005.1	Contig	WOLB0938	Drosophila simulans	A	Scholz M et al. 2020. Large scale genome reconstructions illuminate Wolbachia evolution. Nat Commun. 11:5235. doi: 10.1038/s41467-020-19016-0.
GCA_902646015.1	Contig	WOLB0937	Drosophila simulans	A	Scholz M et al. 2020. Large scale genome reconstructions illuminate Wolbachia evolution. Nat Commun. 11:5235. doi: 10.1038/s41467-020-19016-0.
GCA_902646025.1	Contig	WOLB0934	Drosophila simulans	A	Scholz M et al. 2020. Large scale genome reconstructions illuminate Wolbachia evolution. Nat Commun. 11:5235. doi: 10.1038/s41467-020-19016-0.
GCA_902646035.1	Contig	WOLB0936	Drosophila simulans	A	Scholz M et al. 2020. Large scale genome reconstructions illuminate Wolbachia evolution. Nat Commun. 11:5235. doi: 10.1038/s41467-020-19016-0.
GCA_902646045.1	Contig	WOLB0940	Drosophila simulans	A	Scholz M et al. 2020. Large scale genome reconstructions illuminate Wolbachia evolution. Nat Commun. 11:5235. doi: 10.1038/s41467-020-19016-0.
GCA_902646055.1	Contig	WOLB0939	Drosophila simulans	A	Scholz M et al. 2020. Large scale genome reconstructions illuminate Wolbachia evolution. Nat Commun. 11:5235. doi: 10.1038/s41467-020-19016-0.
GCA_902646245.1	Contig	WOLB0942	Drosophila simulans	A	Scholz M et al. 2020. Large scale genome reconstructions illuminate Wolbachia evolution. Nat Commun. 11:5235. doi: 10.1038/s41467-020-19016-0.
GCA_902646265.1	Contig	WOLB0944	Drosophila simulans	A	Scholz M et al. 2020. Large scale genome reconstructions illuminate Wolbachia evolution. Nat Commun. 11:5235. doi: 10.1038/s41467-020-19016-0.
GCA_902646275.1	Contig	WOLB0947	Drosophila simulans	A	Scholz M et al. 2020. Large scale genome reconstructions illuminate Wolbachia evolution. Nat Commun. 11:5235. doi: 10.1038/s41467-020-19016-0.
GCA_902646295.1	Contig	WOLB0950	Drosophila simulans	A	Scholz M et al. 2020. Large scale genome reconstructions illuminate Wolbachia evolution. Nat Commun. 11:5235. doi: 10.1038/s41467-020-19016-0.
GCA_902646305.1	Contig	WOLB0943	Drosophila simulans	A	Scholz M et al. 2020. Large scale genome reconstructions illuminate Wolbachia evolution. Nat Commun. 11:5235. doi: 10.1038/s41467-020-19016-0.
GCA_902646315.1	Contig	WOLB0946	Drosophila simulans	A	Scholz M et al. 2020. Large scale genome reconstructions illuminate Wolbachia evolution. Nat Commun. 11:5235. doi: 10.1038/s41467-020-19016-0.
GCA_902646345.1	Contig	WOLB0951	Drosophila simulans	A	Scholz M et al. 2020. Large scale genome reconstructions illuminate Wolbachia evolution. Nat Commun. 11:5235. doi: 10.1038/s41467-020-19016-0.
GCA_902646355.1	Contig	WOLB0945	Drosophila simulans	A	Scholz M et al. 2020. Large scale genome reconstructions illuminate Wolbachia evolution. Nat Commun. 11:5235. doi: 10.1038/s41467-020-19016-0.
GCA_902646365.1	Contig	WOLB0941	Drosophila simulans	A	Scholz M et al. 2020. Large scale genome reconstructions illuminate Wolbachia evolution. Nat Commun. 11:5235. doi: 10.1038/s41467-020-19016-0.
GCA_902646395.1	Contig	WOLB0949	Drosophila simulans	A	Scholz M et al. 2020. Large scale genome reconstructions illuminate Wolbachia evolution. Nat Commun. 11:5235. doi: 10.1038/s41467-020-19016-0.
GCA_902646435.1	Contig	WOLB0948	Drosophila simulans	A	Scholz M et al. 2020. Large scale genome reconstructions illuminate Wolbachia evolution. Nat Commun. 11:5235. doi: 10.1038/s41467-020-19016-0.
GCA_902647435.1	Contig	WOLB1062	Drosophila simulans	A	Scholz M et al. 2020. Large scale genome reconstructions illuminate Wolbachia evolution. Nat Commun. 11:5235. doi: 10.1038/s41467-020-19016-0.
GCA_902647445.1	Contig	WOLB1061	Drosophila simulans	A	Scholz M et al. 2020. Large scale genome reconstructions illuminate Wolbachia evolution. Nat Commun. 11:5235. doi: 10.1038/s41467-020-19016-0.
GCA_902647455.1	Contig	WOLB1068	Drosophila simulans	A	Scholz M et al. 2020. Large scale genome reconstructions illuminate Wolbachia evolution. Nat Commun. 11:5235. doi: 10.1038/s41467-020-19016-0.
GCA_902647465.1	Contig	WOLB1066	Drosophila simulans	A	Scholz M et al. 2020. Large scale genome reconstructions illuminate Wolbachia evolution. Nat Commun. 11:5235. doi: 10.1038/s41467-020-19016-0.
GCA_902647475.1	Contig	WOLB1065	Drosophila simulans	A	Scholz M et al. 2020. Large scale genome reconstructions illuminate Wolbachia evolution. Nat Commun. 11:5235. doi: 10.1038/s41467-020-19016-0.
GCA_902647485.1	Contig	WOLB1067	Drosophila simulans	A	Scholz M et al. 2020. Large scale genome reconstructions illuminate Wolbachia evolution. Nat Commun. 11:5235. doi: 10.1038/s41467-020-19016-0.
GCA_902647495.1	Contig	WOLB1064	Drosophila simulans	A	Scholz M et al. 2020. Large scale genome reconstructions illuminate Wolbachia evolution. Nat Commun. 11:5235. doi: 10.1038/s41467-020-19016-0.
GCA_902647505.1	Contig	WOLB1063	Drosophila simulans	A	Scholz M et al. 2020. Large scale genome reconstructions illuminate Wolbachia evolution. Nat Commun. 11:5235. doi: 10.1038/s41467-020-19016-0.
GCA_902647515.1	Contig	WOLB1060	Drosophila simulans	A	Scholz M et al. 2020. Large scale genome reconstructions illuminate Wolbachia evolution. Nat Commun. 11:5235. doi: 10.1038/s41467-020-19016-0.
GCA_902647525.1	Contig	WOLB1073	Drosophila simulans	A	Scholz M et al. 2020. Large scale genome reconstructions illuminate Wolbachia evolution. Nat Commun. 11:5235. doi: 10.1038/s41467-020-19016-0.
GCA_902647535.1	Contig	WOLB1070	Drosophila simulans	A	Scholz M et al. 2020. Large scale genome reconstructions illuminate Wolbachia evolution. Nat Commun. 11:5235. doi: 10.1038/s41467-020-19016-0.
GCA_902647545.1	Contig	WOLB1069	Drosophila simulans	A	Scholz M et al. 2020. Large scale genome reconstructions illuminate Wolbachia evolution. Nat Commun. 11:5235. doi: 10.1038/s41467-020-19016-0.
GCA_902647555.1	Contig	WOLB1071	Drosophila simulans	A	Scholz M et al. 2020. Large scale genome reconstructions illuminate Wolbachia evolution. Nat Commun. 11:5235. doi: 10.1038/s41467-020-19016-0.
GCA_902647565.1	Contig	WOLB1072	Drosophila simulans	A	Scholz M et al. 2020. Large scale genome reconstructions illuminate Wolbachia evolution. Nat Commun. 11:5235. doi: 10.1038/s41467-020-19016-0.
GCA_902647575.1	Contig	WOLB1074	Drosophila simulans	A	Scholz M et al. 2020. Large scale genome reconstructions illuminate Wolbachia evolution. Nat Commun. 11:5235. doi: 10.1038/s41467-020-19016-0.
GCA_902647585.1	Contig	WOLB1080	Drosophila simulans	A	Scholz M et al. 2020. Large scale genome reconstructions illuminate Wolbachia evolution. Nat Commun. 11:5235. doi: 10.1038/s41467-020-19016-0.
GCA_902647595.1	Contig	WOLB1077	Drosophila simulans	A	Scholz M et al. 2020. Large scale genome reconstructions illuminate Wolbachia evolution. Nat Commun. 11:5235. doi: 10.1038/s41467-020-19016-0.
GCA_902647605.1	Contig	WOLB1079	Drosophila simulans	A	Scholz M et al. 2020. Large scale genome reconstructions illuminate Wolbachia evolution. Nat Commun. 11:5235. doi: 10.1038/s41467-020-19016-0.
GCA_902647615.1	Contig	WOLB1083	Drosophila simulans	A	Scholz M et al. 2020. Large scale genome reconstructions illuminate Wolbachia evolution. Nat Commun. 11:5235. doi: 10.1038/s41467-020-19016-0.
GCA_902647625.1	Contig	WOLB1075	Drosophila simulans	A	Scholz M et al. 2020. Large scale genome reconstructions illuminate Wolbachia evolution. Nat Commun. 11:5235. doi: 10.1038/s41467-020-19016-0.
GCA_902647635.1	Contig	WOLB1082	Drosophila simulans	A	Scholz M et al. 2020. Large scale genome reconstructions illuminate Wolbachia evolution. Nat Commun. 11:5235. doi: 10.1038/s41467-020-19016-0.
GCA_902647645.1	Contig	WOLB1076	Drosophila simulans	A	Scholz M et al. 2020. Large scale genome reconstructions illuminate Wolbachia evolution. Nat Commun. 11:5235. doi: 10.1038/s41467-020-19016-0.
GCA_902647655.1	Contig	WOLB1081	Drosophila simulans	A	Scholz M et al. 2020. Large scale genome reconstructions illuminate Wolbachia evolution. Nat Commun. 11:5235. doi: 10.1038/s41467-020-19016-0.
GCA_902647665.1	Contig	WOLB1078	Drosophila simulans	A	Scholz M et al. 2020. Large scale genome reconstructions illuminate Wolbachia evolution. Nat Commun. 11:5235. doi: 10.1038/s41467-020-19016-0.
GCA_902647675.1	Contig	WOLB1092	Drosophila simulans	A	Scholz M et al. 2020. Large scale genome reconstructions illuminate Wolbachia evolution. Nat Commun. 11:5235. doi: 10.1038/s41467-020-19016-0.
GCA_902647685.1	Contig	WOLB1093	Drosophila simulans	A	Scholz M et al. 2020. Large scale genome reconstructions illuminate Wolbachia evolution. Nat Commun. 11:5235. doi: 10.1038/s41467-020-19016-0.
GCA_902647695.1	Contig	WOLB1085	Drosophila simulans	A	Scholz M et al. 2020. Large scale genome reconstructions illuminate Wolbachia evolution. Nat Commun. 11:5235. doi: 10.1038/s41467-020-19016-0.
GCA_902647705.1	Contig	WOLB1090	Drosophila simulans	A	Scholz M et al. 2020. Large scale genome reconstructions illuminate Wolbachia evolution. Nat Commun. 11:5235. doi: 10.1038/s41467-020-19016-0.
GCA_902647715.1	Contig	WOLB1089	Drosophila simulans	A	Scholz M et al. 2020. Large scale genome reconstructions illuminate Wolbachia evolution. Nat Commun. 11:5235. doi: 10.1038/s41467-020-19016-0.
GCA_902647725.1	Contig	WOLB1088	Drosophila simulans	A	Scholz M et al. 2020. Large scale genome reconstructions illuminate Wolbachia evolution. Nat Commun. 11:5235. doi: 10.1038/s41467-020-19016-0.
GCA_902647735.1	Contig	WOLB1086	Drosophila simulans	A	Scholz M et al. 2020. Large scale genome reconstructions illuminate Wolbachia evolution. Nat Commun. 11:5235. doi: 10.1038/s41467-020-19016-0.
GCA_902647745.1	Contig	WOLB1091	Drosophila simulans	A	Scholz M et al. 2020. Large scale genome reconstructions illuminate Wolbachia evolution. Nat Commun. 11:5235. doi: 10.1038/s41467-020-19016-0.
GCA_902647755.1	Contig	WOLB1084	Drosophila simulans	A	Scholz M et al. 2020. Large scale genome reconstructions illuminate Wolbachia evolution. Nat Commun. 11:5235. doi: 10.1038/s41467-020-19016-0.
GCA_902647765.1	Contig	WOLB1087	Drosophila simulans	A	Scholz M et al. 2020. Large scale genome reconstructions illuminate Wolbachia evolution. Nat Commun. 11:5235. doi: 10.1038/s41467-020-19016-0.
GCA_902647775.1	Contig	WOLB1095	Drosophila simulans	A	Scholz M et al. 2020. Large scale genome reconstructions illuminate Wolbachia evolution. Nat Commun. 11:5235. doi: 10.1038/s41467-020-19016-0.
GCA_902647785.1	Contig	WOLB1094	Drosophila simulans	A	Scholz M et al. 2020. Large scale genome reconstructions illuminate Wolbachia evolution. Nat Commun. 11:5235. doi: 10.1038/s41467-020-19016-0.
GCA_902647795.1	Contig	WOLB1102	Drosophila simulans	A	Scholz M et al. 2020. Large scale genome reconstructions illuminate Wolbachia evolution. Nat Commun. 11:5235. doi: 10.1038/s41467-020-19016-0.
GCA_902647805.1	Contig	WOLB1105	Drosophila simulans	A	Scholz M et al. 2020. Large scale genome reconstructions illuminate Wolbachia evolution. Nat Commun. 11:5235. doi: 10.1038/s41467-020-19016-0.
GCA_902647815.1	Contig	WOLB1109	Drosophila simulans	A	Scholz M et al. 2020. Large scale genome reconstructions illuminate Wolbachia evolution. Nat Commun. 11:5235. doi: 10.1038/s41467-020-19016-0.
GCA_902647825.1	Contig	WOLB1096	Drosophila simulans	A	Scholz M et al. 2020. Large scale genome reconstructions illuminate Wolbachia evolution. Nat Commun. 11:5235. doi: 10.1038/s41467-020-19016-0.
GCA_902647835.1	Contig	WOLB1098	Drosophila simulans	A	Scholz M et al. 2020. Large scale genome reconstructions illuminate Wolbachia evolution. Nat Commun. 11:5235. doi: 10.1038/s41467-020-19016-0.
GCA_902647845.1	Contig	WOLB1107	Drosophila simulans	A	Scholz M et al. 2020. Large scale genome reconstructions illuminate Wolbachia evolution. Nat Commun. 11:5235. doi: 10.1038/s41467-020-19016-0.
GCA_902647855.1	Contig	WOLB1104	Drosophila simulans	A	Scholz M et al. 2020. Large scale genome reconstructions illuminate Wolbachia evolution. Nat Commun. 11:5235. doi: 10.1038/s41467-020-19016-0.
GCA_902647865.1	Contig	WOLB1103	Drosophila simulans	A	Scholz M et al. 2020. Large scale genome reconstructions illuminate Wolbachia evolution. Nat Commun. 11:5235. doi: 10.1038/s41467-020-19016-0.
GCA_902647875.1	Contig	WOLB1108	Drosophila simulans	A	Scholz M et al. 2020. Large scale genome reconstructions illuminate Wolbachia evolution. Nat Commun. 11:5235. doi: 10.1038/s41467-020-19016-0.
GCA_902647885.1	Contig	WOLB1099	Drosophila simulans	A	Scholz M et al. 2020. Large scale genome reconstructions illuminate Wolbachia evolution. Nat Commun. 11:5235. doi: 10.1038/s41467-020-19016-0.
GCA_902647895.1	Contig	WOLB1101	Drosophila simulans	A	Scholz M et al. 2020. Large scale genome reconstructions illuminate Wolbachia evolution. Nat Commun. 11:5235. doi: 10.1038/s41467-020-19016-0.
GCA_902647905.1	Contig	WOLB1106	Drosophila simulans	A	Scholz M et al. 2020. Large scale genome reconstructions illuminate Wolbachia evolution. Nat Commun. 11:5235. doi: 10.1038/s41467-020-19016-0.
GCA_902647915.1	Contig	WOLB1097	Drosophila simulans	A	Scholz M et al. 2020. Large scale genome reconstructions illuminate Wolbachia evolution. Nat Commun. 11:5235. doi: 10.1038/s41467-020-19016-0.
GCA_902647925.1	Contig	WOLB1100	Drosophila simulans	A	Scholz M et al. 2020. Large scale genome reconstructions illuminate Wolbachia evolution. Nat Commun. 11:5235. doi: 10.1038/s41467-020-19016-0.
GCA_902647935.1	Contig	WOLB1114	Drosophila simulans	A	Scholz M et al. 2020. Large scale genome reconstructions illuminate Wolbachia evolution. Nat Commun. 11:5235. doi: 10.1038/s41467-020-19016-0.
GCA_902647945.1	Contig	WOLB1113	Drosophila simulans	A	Scholz M et al. 2020. Large scale genome reconstructions illuminate Wolbachia evolution. Nat Commun. 11:5235. doi: 10.1038/s41467-020-19016-0.
GCA_902647955.1	Contig	WOLB1111	Drosophila simulans	A	Scholz M et al. 2020. Large scale genome reconstructions illuminate Wolbachia evolution. Nat Commun. 11:5235. doi: 10.1038/s41467-020-19016-0.
GCA_902647965.1	Contig	WOLB1110	Drosophila simulans	A	Scholz M et al. 2020. Large scale genome reconstructions illuminate Wolbachia evolution. Nat Commun. 11:5235. doi: 10.1038/s41467-020-19016-0.
GCA_902647975.1	Contig	WOLB1112	Drosophila simulans	A	Scholz M et al. 2020. Large scale genome reconstructions illuminate Wolbachia evolution. Nat Commun. 11:5235. doi: 10.1038/s41467-020-19016-0.
GCA_902647985.1	Contig	WOLB1115	Drosophila simulans	A	Scholz M et al. 2020. Large scale genome reconstructions illuminate Wolbachia evolution. Nat Commun. 11:5235. doi: 10.1038/s41467-020-19016-0.
GCA_902647995.1	Contig	WOLB1120	Drosophila simulans	A	Scholz M et al. 2020. Large scale genome reconstructions illuminate Wolbachia evolution. Nat Commun. 11:5235. doi: 10.1038/s41467-020-19016-0.
GCA_902648005.1	Contig	WOLB1117	Drosophila simulans	A	Scholz M et al. 2020. Large scale genome reconstructions illuminate Wolbachia evolution. Nat Commun. 11:5235. doi: 10.1038/s41467-020-19016-0.
GCA_902648015.1	Contig	WOLB1118	Drosophila simulans	A	Scholz M et al. 2020. Large scale genome reconstructions illuminate Wolbachia evolution. Nat Commun. 11:5235. doi: 10.1038/s41467-020-19016-0.
GCA_902648025.1	Contig	WOLB1119	Drosophila simulans	A	Scholz M et al. 2020. Large scale genome reconstructions illuminate Wolbachia evolution. Nat Commun. 11:5235. doi: 10.1038/s41467-020-19016-0.
GCA_902648035.1	Contig	WOLB1121	Drosophila simulans	A	Scholz M et al. 2020. Large scale genome reconstructions illuminate Wolbachia evolution. Nat Commun. 11:5235. doi: 10.1038/s41467-020-19016-0.
GCA_902648045.1	Contig	WOLB1116	Drosophila simulans	A	Scholz M et al. 2020. Large scale genome reconstructions illuminate Wolbachia evolution. Nat Commun. 11:5235. doi: 10.1038/s41467-020-19016-0.
GCA_902648065.1	Contig	WOLB1125	Drosophila simulans	A	Scholz M et al. 2020. Large scale genome reconstructions illuminate Wolbachia evolution. Nat Commun. 11:5235. doi: 10.1038/s41467-020-19016-0.
GCA_902648075.1	Contig	WOLB1123	Drosophila simulans	A	Scholz M et al. 2020. Large scale genome reconstructions illuminate Wolbachia evolution. Nat Commun. 11:5235. doi: 10.1038/s41467-020-19016-0.
GCA_902648085.1	Contig	WOLB1127	Drosophila simulans	A	Scholz M et al. 2020. Large scale genome reconstructions illuminate Wolbachia evolution. Nat Commun. 11:5235. doi: 10.1038/s41467-020-19016-0.
GCA_902648105.1	Contig	WOLB1126	Drosophila simulans	A	Scholz M et al. 2020. Large scale genome reconstructions illuminate Wolbachia evolution. Nat Commun. 11:5235. doi: 10.1038/s41467-020-19016-0.
GCA_902648125.1	Contig	WOLB1124	Drosophila simulans	A	Scholz M et al. 2020. Large scale genome reconstructions illuminate Wolbachia evolution. Nat Commun. 11:5235. doi: 10.1038/s41467-020-19016-0.
GCA_902648135.1	Contig	WOLB1122	Drosophila simulans	A	Scholz M et al. 2020. Large scale genome reconstructions illuminate Wolbachia evolution. Nat Commun. 11:5235. doi: 10.1038/s41467-020-19016-0.
GCA_014107475.1	Chromosome	wStv	Drosophila sturtevanti	A	Martinez J, Klasson L, Welch JJ, Jiggins FM. 2021. Life and Death of Selfish Genes: Comparative Genomics Reveals the Dynamic Evolution of Cytoplasmic Incompatibility Larracuente, A, editor. Molecular Biology and Evolution. 38:2–15. doi: 10.1093/molbev/msaa209.
GCA_002300525.1	Scaffold	wSpc	Drosophila subpulchrella	A	Conner WR et al. 2017. Genome comparisons indicate recent transfer of wRi-like Wolbachia between sister species Drosophila suzukii and D. subpulchrella. Ecology and Evolution. 7:9391–9404. doi: 10.1002/ece3.3449.
GCA_000333795.2	Contig	wSuzi	Drosophila suzukii	A	Siozios S et al. 2013. Draft Genome Sequence of the Wolbachia Endosymbiont of Drosophila suzukii. Genome Announcements. 1:e00032-13. doi: 10.1128/genomeA.00032-13.
GCA_902646325.1	Contig	WOLB0952	Drosophila suzukii	A	Scholz M et al. 2020. Large scale genome reconstructions illuminate Wolbachia evolution. Nat Commun. 11:5235. doi: 10.1038/s41467-020-19016-0.
GCA_902646415.1	Contig	WOLB0953	Drosophila suzukii	A	Scholz M et al. 2020. Large scale genome reconstructions illuminate Wolbachia evolution. Nat Commun. 11:5235. doi: 10.1038/s41467-020-19016-0.
GCA_005862135.1	Scaffold	wTei_cascade_4_2	Drosophila teissieri	A	Cooper BS, Vanderpool D, Conner WR, Matute DR, Turelli M. 2019. Introgressive and horizontal acquisition of Wolbachia by Drosophila yakuba -clade hosts and horizontal transfer of incompatibility loci between distantly related Wolbachia. Evolutionary Biology doi: 10.1101/551036.
GCA_014129515.1	Scaffold	wTri-2	Drosophila triauraria	A	Martinez J, Klasson L, Welch JJ, Jiggins FM. 2021. Life and Death of Selfish Genes: Comparative Genomics Reveals the Dynamic Evolution of Cytoplasmic Incompatibility Larracuente, A, editor. Molecular Biology and Evolution. 38:2–15. doi: 10.1093/molbev/msaa209.
GCA_014129525.1	Scaffold	wTro	Drosophila tropicalis	A	Martinez J, Klasson L, Welch JJ, Jiggins FM. 2021. Life and Death of Selfish Genes: Comparative Genomics Reveals the Dynamic Evolution of Cytoplasmic Incompatibility Larracuente, A, editor. Molecular Biology and Evolution. 38:2–15. doi: 10.1093/molbev/msaa209.
GCA_000153585.1	Scaffold	wWil	Drosophila willistoni	A	Remington,K et al. 2013. Wolbachia endosymbiont of Drosophila willistoni TSC#14030-0811.24, whole genome shotgun sequencing project. http://www.ncbi.nlm.nih.gov/nuccore/AAQP00000000.
GCA_005862115.1	Scaffold	wYak_CY17C	Drosophila yakuba	A	Cooper BS, Vanderpool D, Conner WR, Matute DR, Turelli M. 2019. Introgressive and horizontal acquisition of Wolbachia by Drosophila yakuba -clade hosts and horizontal transfer of incompatibility loci between distantly related Wolbachia. Evolutionary Biology doi: 10.1101/551036.
GCA_018467115.1	Complete Genome	wYak	Drosophila yakuba	A	Janice J, Baiao GC, Galinou M, Bourtzis K, Klasson L. 2020. Comparative genomics of closely related Wolbachia strains infecting Drosophila. http://urn.kb.se/resolve?urn=urn:nbn:se:uu:diva-406756.
GCA_902646285.1	Contig	WOLB0954	Drosophila yakuba	A	Scholz M et al. 2020. Large scale genome reconstructions illuminate Wolbachia evolution. Nat Commun. 11:5235. doi: 10.1038/s41467-020-19016-0.
GCA_902646385.1	Contig	WOLB0955	Drosophila yakuba	A	Scholz M et al. 2020. Large scale genome reconstructions illuminate Wolbachia evolution. Nat Commun. 11:5235. doi: 10.1038/s41467-020-19016-0.
GCA_902636355.1	Contig	WOLB0002	Dufourea novaeangliae	A	Scholz M et al. 2020. Large scale genome reconstructions illuminate Wolbachia evolution. Nat Commun. 11:5235. doi: 10.1038/s41467-020-19016-0.
GCA_902636375.1	Contig	WOLB0005	Dufourea novaeangliae	A	Scholz M et al. 2020. Large scale genome reconstructions illuminate Wolbachia evolution. Nat Commun. 11:5235. doi: 10.1038/s41467-020-19016-0.
GCA_902636445.1	Contig	WOLB0004	Dufourea novaeangliae	A	Scholz M et al. 2020. Large scale genome reconstructions illuminate Wolbachia evolution. Nat Commun. 11:5235. doi: 10.1038/s41467-020-19016-0.
GCA_902636465.1	Contig	WOLB0003	Dufourea novaeangliae	A	Scholz M et al. 2020. Large scale genome reconstructions illuminate Wolbachia evolution. Nat Commun. 11:5235. doi: 10.1038/s41467-020-19016-0.
GCA_018555315.1	Contig	wEcas	Erebia cassioides	B	Lucek K, Bouaouina S, Jospin A, Grill A, de Vos JM. 2021. Prevalence and relationship of endosymbiotic Wolbachia in the butterfly genus Erebia. BMC Ecology and Evolution. 21:95. doi: 10.1186/s12862-021-01822-9.
GCA_001931755.2	Complete Genome	wFol	Folsomia candida	E	Faddeeva-Vakhrusheva A et al. 2017. Coping with living in the soil: the genome of the parthenogenetic springtail Folsomia candida. BMC Genomics. 18:493. doi: 10.1186/s12864-017-3852-x.
GCA_019061405.1	Contig	wFse	Fragariocoptes setiger	Unknown	Klimov PB et al. 2021. Genome and Metagenome of The Phytophagous Gall-Inducing Mite Fragariocoptes Setiger (Eriophyoidea): Are Symbiotic Bacteria Responsible For Gall-Formation? In Review doi: 10.21203/rs.3.rs-821190/v1.
GCA_000689175.1	Scaffold	wGmm	Glossina morsitans morsitans	A	Brelsfoard C et al. 2014. Presence of Extensive Wolbachia Symbiont Insertions Discovered in the Genome of Its Host Glossina morsitans morsitans. PLOS Neglected Tropical Diseases. 8:e2728. doi: 10.1371/journal.pntd.0002728.
GCA_009732755.1	Complete Genome	wIrr	Haematobia irritans	A	Madhav M, Parry R, Morgan JAT, James P, Asgari S. 2020. Wolbachia Endosymbiont of the Horn Fly (Haematobia irritans irritans): a Supergroup A Strain with Multiple Horizontally Acquired Cytoplasmic Incompatibility Genes. Applied and Environmental Microbiology. 86:e02589-19. doi: 10.1128/AEM.02589-19.
GCA_902636725.1	Contig	WOLB0055	Holcocephala fusca	A	Scholz M et al. 2020. Large scale genome reconstructions illuminate Wolbachia evolution. Nat Commun. 11:5235. doi: 10.1038/s41467-020-19016-0.
GCA_018224395.1	Scaffold	wHvi	Homalodisca vitripennis	B	Ettinger CL et al. 2021. Improved draft reference genome for the Glassy-winged Sharpshooter (Homalodisca vitripennis), a vector for Pierce’s disease. G3 Genes|Genomes|Genetics. 11:jkab255. doi: 10.1093/g3journal/jkab255.
GCA_022865145.1	Scaffold	wHvi_1	Homalodisca vitripennis	B	Ettinger CL, Byrne FJ, Redak RA, Stajich JE. 2022. Metagenome-Assembled Genomes of Bacterial Symbionts Associated with Insecticide-Resistant and -Susceptible Individuals of the Glassy-Winged Sharpshooter (Homalodisca vitripennis). Microbiology Resource Announcements. 11:e00506-22. doi: 10.1128/mra.00506-22.
GCA_022867525.1	Scaffold	wHvi_2	Homalodisca vitripennis	B	Ettinger CL, Byrne FJ, Redak RA, Stajich JE. 2022. Metagenome-Assembled Genomes of Bacterial Symbionts Associated with Insecticide-Resistant and -Susceptible Individuals of the Glassy-Winged Sharpshooter (Homalodisca vitripennis). Microbiology Resource Announcements. 11:e00506-22. doi: 10.1128/mra.00506-22.
GCA_902646375.1	Contig	WOLB0957	Homalodisca vitripennis	B	Scholz M et al. 2020. Large scale genome reconstructions illuminate Wolbachia evolution. Nat Commun. 11:5235. doi: 10.1038/s41467-020-19016-0.
GCA_902646425.1	Contig	WOLB0956	Homalodisca vitripennis	B	Scholz M et al. 2020. Large scale genome reconstructions illuminate Wolbachia evolution. Nat Commun. 11:5235. doi: 10.1038/s41467-020-19016-0.
GCA_025021925.1	Complete Genome	wHow	Howardula sp.	Unknown	Dudzic JP, Curtis CI, Gowen BE, Perlman SJ. 2022. A highly divergent Wolbachia with a tiny genome in an insect-parasitic tylenchid nematode. Proceedings of the Royal Society B. doi: 10.1098/rspb.2022.1518.
GCA_000333775.1	Contig	wBol1-b	Hypolimnas bolina	B	Duplouy A et al. 2013. Draft genome sequence of the male-killing Wolbachia strain wBol1 reveals recent horizontal gene transfers from diverse sources. BMC Genomics. 14:20. doi: 10.1186/1471-2164-14-20.
GCA_902648445.1	Contig	WOLB1166	Insecta	B	Scholz M et al. 2020. Large scale genome reconstructions illuminate Wolbachia evolution. Nat Commun. 11:5235. doi: 10.1038/s41467-020-19016-0.
GCA_016031645.1	Contig	wKgib	Kradibia gibbosae	A	Miao Y, Xiao J, Huang D. 2020. Distribution and Evolution of the Bacteriophage WO and Its Antagonism With Wolbachia. Front. Microbiol. 11. doi: 10.3389/fmicb.2020.595629.
GCA_001637495.1	Contig	wStri	Laodelphax striatellus	B	Shin,S.-K, Yi,H. 2016. Wolbachia endosymbiont of Laodelphax striatellus strain wStri, whole genome shotgun sequencing project. http://www.ncbi.nlm.nih.gov/nuccore/LRUH00000000.
GCA_007115015.1	Scaffold	wstri	Laodelphax striatellus	B	Ju J-F et al. 2020. Wolbachia supplement biotin and riboflavin to enhance reproduction in planthoppers. ISME J. 14:676–687. doi: 10.1038/s41396-019-0559-9.
GCA_902636315.1	Contig	WOLB0006	Lasioglossum albipes	A	Scholz M et al. 2020. Large scale genome reconstructions illuminate Wolbachia evolution. Nat Commun. 11:5235. doi: 10.1038/s41467-020-19016-0.
GCA_902636335.1	Contig	WOLB0009	Lasioglossum albipes	A	Scholz M et al. 2020. Large scale genome reconstructions illuminate Wolbachia evolution. Nat Commun. 11:5235. doi: 10.1038/s41467-020-19016-0.
GCA_902636405.1	Contig	WOLB0011	Lasioglossum albipes	A	Scholz M et al. 2020. Large scale genome reconstructions illuminate Wolbachia evolution. Nat Commun. 11:5235. doi: 10.1038/s41467-020-19016-0.
GCA_902636415.1	Contig	WOLB0008	Lasioglossum albipes	A	Scholz M et al. 2020. Large scale genome reconstructions illuminate Wolbachia evolution. Nat Commun. 11:5235. doi: 10.1038/s41467-020-19016-0.
GCA_902636435.1	Contig	WOLB0010	Lasioglossum albipes	A	Scholz M et al. 2020. Large scale genome reconstructions illuminate Wolbachia evolution. Nat Commun. 11:5235. doi: 10.1038/s41467-020-19016-0.
GCA_902636455.1	Contig	WOLB0007	Lasioglossum albipes	A	Scholz M et al. 2020. Large scale genome reconstructions illuminate Wolbachia evolution. Nat Commun. 11:5235. doi: 10.1038/s41467-020-19016-0.
GCA_006334525.1	Contig	wLcl	Leptopilina clavipes	B	Kampfraath AA et al. 2019. Genome expansion of an obligate parthenogenesis-associated Wolbachia poses an exception to the symbiont reduction model. BMC Genomics. 20:106. doi: 10.1186/s12864-019-5492-9.
GCA_902646995.1	Contig	WOLB1012	Liriomyza trifolii	B	Scholz M et al. 2020. Large scale genome reconstructions illuminate Wolbachia evolution. Nat Commun. 11:5235. doi: 10.1038/s41467-020-19016-0.
GCA_013366805.1	Contig	wLbra	Litomosoides brasiliensis	D	Lefoulon E et al. 2020. Diminutive, degraded but dissimilar: Wolbachia genomes from filarial nematodes do not conform to a single paradigm. Microb Genom. 6:mgen000487. doi: 10.1099/mgen.0.000487.
GCA_013365435.1	Complete Genome	wLsig	Litomosoides sigmodontis	D	Lefoulon E et al. 2020. Diminutive, degraded but dissimilar: Wolbachia genomes from filarial nematodes do not conform to a single paradigm. Microb Genom. 6:mgen000487. doi: 10.1099/mgen.0.000487.
GCA_013366855.1	Contig	wMhie	Madathamugadia hiepei	F	Lefoulon E et al. 2020. Diminutive, degraded but dissimilar: Wolbachia genomes from filarial nematodes do not conform to a single paradigm. Microb Genom. 6:mgen000487. doi: 10.1099/mgen.0.000487.
GCA_020278625.1	Scaffold	wMoz	Mansonella ozzardi	F	Sinha A et al. 2023. Multiple origins of nematode-Wolbachia symbiosis in supergroup F and convergent loss of bacterioferritin in filarial Wolbachia. 2021.03.23.436630. doi: 10.1101/2021.03.23.436630.
GCA_020278605.1	Scaffold	wMpe	Mansonella perstans	F	Sinha A et al. 2023. Multiple origins of nematode-Wolbachia symbiosis in supergroup F and convergent loss of bacterioferritin in filarial Wolbachia. 2021.03.23.436630. doi: 10.1101/2021.03.23.436630.
GCA_902646955.1	Contig	WOLB1011	Megacopta cribraria	A	Scholz M et al. 2020. Large scale genome reconstructions illuminate Wolbachia evolution. Nat Commun. 11:5235. doi: 10.1038/s41467-020-19016-0.
GCA_902646975.1	Contig	WOLB1013	Megaselia abdita	A	Scholz M et al. 2020. Large scale genome reconstructions illuminate Wolbachia evolution. Nat Commun. 11:5235. doi: 10.1038/s41467-020-19016-0.
GCA_902647015.1	Contig	WOLB1014	Megaselia abdita	A	Scholz M et al. 2020. Large scale genome reconstructions illuminate Wolbachia evolution. Nat Commun. 11:5235. doi: 10.1038/s41467-020-19016-0.
GCA_023661065.1	Scaffold	wMoviF	Melophagus ovinus	F	Sinha A et al. 2023. Multiple origins of nematode-Wolbachia symbiosis in supergroup F and convergent loss of bacterioferritin in filarial Wolbachia. 2021.03.23.436630. doi: 10.1101/2021.03.23.436630.
GCA_902646985.2	Contig	WOLB1015	Melophagus ovinus	F	Scholz M et al. 2020. Large scale genome reconstructions illuminate Wolbachia evolution. Nat Commun. 11:5235. doi: 10.1038/s41467-020-19016-0.
GCA_000174095.1	Scaffold	wUni_1	Muscidifurax uniraptor	A	Klasson L et al. 2009. The mosaic genome structure of the Wolbachia wRi strain infecting Drosophila simulans. Proceedings of the National Academy of Sciences. 106:5725–5730. doi: 10.1073/pnas.0810753106.
GCA_001983635.1	Contig	wUni	Muscidifurax uniraptor	A	Newton ILG et al. 2016. Comparative Genomics of Two Closely Related Wolbachia with Different Reproductive Effects on Hosts. Genome Biology and Evolution. 8:1526–1542. doi: 10.1093/gbe/evw096.
GCA_009012935.1	Scaffold	wOneA1	Nasonia oneida	A	Wang Xiaozhu et al. 2019. Genome Assembly of the A-Group Wolbachia in Nasonia oneida Using Linked-Reads Technology. Genome Biology and Evolution. 11:3008–3013. doi: 10.1093/gbe/evz223.
GCA_000204545.1	Scaffold	wVitB	Nasonia vitripennis	B	Kent BN et al. 2011. Complete Bacteriophage Transfer in a Bacterial Endosymbiont (Wolbachia) Determined by Targeted Genome Capture. Genome Biology and Evolution. 3:209–218. doi: 10.1093/gbe/evr007.
GCA_001983615.1	Contig	wVitA	Nasonia vitripennis	A	Newton ILG et al. 2016. Comparative Genomics of Two Closely Related Wolbachia with Different Reproductive Effects on Hosts. Genome Biology and Evolution. 8:1526–1542. doi: 10.1093/gbe/evw096.
GCA_022836975.1	Contig	wTex	plant-parasitic nematodes	L	Weyandt N, A.Aghdam S, Brown A. 2022. Discovery of Early-Branching Wolbachia Reveals Functional Enrichment on Horizontally Transferred Genes. Frontiers in Microbiology. 13. doi: 10.3389/fmicb.2022.867392.
GCA_007115045.1	Scaffold	wLug	Nilaparvata lugens	B	Ju J-F et al. 2020. Wolbachia supplement biotin and riboflavin to enhance reproduction in planthoppers. ISME J. 14:676–687. doi: 10.1038/s41396-019-0559-9.
GCA_001675785.1	Scaffold	wNfe	Nomada ferruginata	A	Gerth M, Bleidorn C. 2016. Comparative genomics provides a timeframe for Wolbachia evolution and exposes a recent biotin synthesis operon transfer. Nat Microbiol. 2:1–7. doi: 10.1038/nmicrobiol.2016.241.
GCA_001675695.1	Contig	wNfla	Nomada flava	A	Gerth M, Bleidorn C. 2016. Comparative genomics provides a timeframe for Wolbachia evolution and exposes a recent biotin synthesis operon transfer. Nat Microbiol. 2:1–7. doi: 10.1038/nmicrobiol.2016.241.
GCA_001675715.1	Contig	wNleu	Nomada leucophthalma	A	Gerth M, Bleidorn C. 2016. Comparative genomics provides a timeframe for Wolbachia evolution and exposes a recent biotin synthesis operon transfer. Nat Microbiol. 2:1–7. doi: 10.1038/nmicrobiol.2016.241.
GCA_001675775.1	Contig	wNpa	Nomada panzeri	A	Gerth M, Bleidorn C. 2016. Comparative genomics provides a timeframe for Wolbachia evolution and exposes a recent biotin synthesis operon transfer. Nat Microbiol. 2:1–7. doi: 10.1038/nmicrobiol.2016.241.
GCA_936270145.1	Complete Genome	wOegibbosus-W744x776B	Oedothorax gibbosus	A	Halter T et al. 2022. One to host them all: genomics of the diverse bacterial endosymbionts of the spider Oedothorax gibbosus. 2022.05.31.494226. doi: 10.1101/2022.05.31.494226.
GCA_936270435.1	Chromosome	wOegibbosus-W744x776A	Oedothorax gibbosus	A	Halter T et al. 2022. One to host them all: genomics of the diverse bacterial endosymbionts of the spider Oedothorax gibbosus. 2022.05.31.494226. doi: 10.1101/2022.05.31.494226.
GCA_902646575.1	Contig	WOLB0982	Onchocerca gutturosa	C	Scholz M et al. 2020. Large scale genome reconstructions illuminate Wolbachia evolution. Nat Commun. 11:5235. doi: 10.1038/s41467-020-19016-0.
GCA_000306885.1	Complete Genome	wOo	Onchocerca ochengi	C	Darby AC et al. 2012. Analysis of gene expression from the Wolbachia genome of a filarial nematode supports both metabolic and defensive roles within the symbiosis. Genome Res. 22:2467–2477. doi: 10.1101/gr.138420.112.
GCA_902646545.1	Contig	WOLB0986	Onchocerca ochengi	C	Scholz M et al. 2020. Large scale genome reconstructions illuminate Wolbachia evolution. Nat Commun. 11:5235. doi: 10.1038/s41467-020-19016-0.
GCA_902646555.1	Contig	WOLB0985	Onchocerca ochengi	C	Scholz M et al. 2020. Large scale genome reconstructions illuminate Wolbachia evolution. Nat Commun. 11:5235. doi: 10.1038/s41467-020-19016-0.
GCA_902646585.1	Contig	WOLB0987	Onchocerca ochengi	C	Scholz M et al. 2020. Large scale genome reconstructions illuminate Wolbachia evolution. Nat Commun. 11:5235. doi: 10.1038/s41467-020-19016-0.
GCA_902646605.1	Contig	WOLB0984	Onchocerca ochengi	C	Scholz M et al. 2020. Large scale genome reconstructions illuminate Wolbachia evolution. Nat Commun. 11:5235. doi: 10.1038/s41467-020-19016-0.
GCA_902646625.1	Contig	WOLB0983	Onchocerca ochengi	C	Scholz M et al. 2020. Large scale genome reconstructions illuminate Wolbachia evolution. Nat Commun. 11:5235. doi: 10.1038/s41467-020-19016-0.
GCA_902646645.1	Contig	WOLB0988	Onchocerca ochengi	C	Scholz M et al. 2020. Large scale genome reconstructions illuminate Wolbachia evolution. Nat Commun. 11:5235. doi: 10.1038/s41467-020-19016-0.
GCA_902648145.1	Contig	WOLB1130	Onchocerca ochengi	C	Scholz M et al. 2020. Large scale genome reconstructions illuminate Wolbachia evolution. Nat Commun. 11:5235. doi: 10.1038/s41467-020-19016-0.
GCA_000338375.1	Scaffold	wOvo	Onchocerca volvulus	C	Desjardins CA et al. 2013. Genomics of Loa loa, a Wolbachia-free filarial parasite of humans. Nat Genet. 45:495–500. doi: 10.1038/ng.2585.
GCA_000530755.1	Complete Genome	wOvo_1	Onchocerca volvulus	C	Bennuru S et al. 2016. Stage-Specific Transcriptome and Proteome Analyses of the Filarial Parasite Onchocerca volvulus and Its Wolbachia Endosymbiont. mBio. 7:e02028-16. doi: 10.1128/mBio.02028-16.
GCA_902646725.1	Contig	WOLB0990	Onchocerca volvulus	C	Scholz M et al. 2020. Large scale genome reconstructions illuminate Wolbachia evolution. Nat Commun. 11:5235. doi: 10.1038/s41467-020-19016-0.
GCA_902646735.1	Contig	WOLB0996	Onchocerca volvulus	C	Scholz M et al. 2020. Large scale genome reconstructions illuminate Wolbachia evolution. Nat Commun. 11:5235. doi: 10.1038/s41467-020-19016-0.
GCA_902646745.1	Contig	WOLB0993	Onchocerca volvulus	C	Scholz M et al. 2020. Large scale genome reconstructions illuminate Wolbachia evolution. Nat Commun. 11:5235. doi: 10.1038/s41467-020-19016-0.
GCA_902646755.1	Contig	WOLB0991	Onchocerca volvulus	C	Scholz M et al. 2020. Large scale genome reconstructions illuminate Wolbachia evolution. Nat Commun. 11:5235. doi: 10.1038/s41467-020-19016-0.
GCA_902646765.1	Contig	WOLB0997	Onchocerca volvulus	C	Scholz M et al. 2020. Large scale genome reconstructions illuminate Wolbachia evolution. Nat Commun. 11:5235. doi: 10.1038/s41467-020-19016-0.
GCA_902646775.1	Contig	WOLB0989	Onchocerca volvulus	C	Scholz M et al. 2020. Large scale genome reconstructions illuminate Wolbachia evolution. Nat Commun. 11:5235. doi: 10.1038/s41467-020-19016-0.
GCA_902646785.1	Contig	WOLB0995	Onchocerca volvulus	C	Scholz M et al. 2020. Large scale genome reconstructions illuminate Wolbachia evolution. Nat Commun. 11:5235. doi: 10.1038/s41467-020-19016-0.
GCA_902646795.1	Contig	WOLB0992	Onchocerca volvulus	C	Scholz M et al. 2020. Large scale genome reconstructions illuminate Wolbachia evolution. Nat Commun. 11:5235. doi: 10.1038/s41467-020-19016-0.
GCA_902646805.1	Contig	WOLB0994	Onchocerca volvulus	C	Scholz M et al. 2020. Large scale genome reconstructions illuminate Wolbachia evolution. Nat Commun. 11:5235. doi: 10.1038/s41467-020-19016-0.
GCA_902646815.1	Contig	WOLB0998	Onchocerca volvulus	C	Scholz M et al. 2020. Large scale genome reconstructions illuminate Wolbachia evolution. Nat Commun. 11:5235. doi: 10.1038/s41467-020-19016-0.
GCA_902646825.1	Contig	WOLB1000	Onchocerca volvulus	C	Scholz M et al. 2020. Large scale genome reconstructions illuminate Wolbachia evolution. Nat Commun. 11:5235. doi: 10.1038/s41467-020-19016-0.
GCA_902646835.1	Contig	WOLB0999	Onchocerca volvulus	C	Scholz M et al. 2020. Large scale genome reconstructions illuminate Wolbachia evolution. Nat Commun. 11:5235. doi: 10.1038/s41467-020-19016-0.
GCA_902648055.1	Contig	WOLB1131	Onchocerca volvulus	C	Scholz M et al. 2020. Large scale genome reconstructions illuminate Wolbachia evolution. Nat Commun. 11:5235. doi: 10.1038/s41467-020-19016-0.
GCA_902648155.1	Contig	WOLB1135	Onchocerca volvulus	C	Scholz M et al. 2020. Large scale genome reconstructions illuminate Wolbachia evolution. Nat Commun. 11:5235. doi: 10.1038/s41467-020-19016-0.
GCA_902648165.1	Contig	WOLB1133	Onchocerca volvulus	C	Scholz M et al. 2020. Large scale genome reconstructions illuminate Wolbachia evolution. Nat Commun. 11:5235. doi: 10.1038/s41467-020-19016-0.
GCA_902648175.1	Contig	WOLB1136	Onchocerca volvulus	C	Scholz M et al. 2020. Large scale genome reconstructions illuminate Wolbachia evolution. Nat Commun. 11:5235. doi: 10.1038/s41467-020-19016-0.
GCA_902648185.1	Contig	WOLB1138	Onchocerca volvulus	C	Scholz M et al. 2020. Large scale genome reconstructions illuminate Wolbachia evolution. Nat Commun. 11:5235. doi: 10.1038/s41467-020-19016-0.
GCA_902648195.1	Contig	WOLB1132	Onchocerca volvulus	C	Scholz M et al. 2020. Large scale genome reconstructions illuminate Wolbachia evolution. Nat Commun. 11:5235. doi: 10.1038/s41467-020-19016-0.
GCA_902648205.1	Contig	WOLB1137	Onchocerca volvulus	C	Scholz M et al. 2020. Large scale genome reconstructions illuminate Wolbachia evolution. Nat Commun. 11:5235. doi: 10.1038/s41467-020-19016-0.
GCA_902648215.1	Contig	WOLB1134	Onchocerca volvulus	C	Scholz M et al. 2020. Large scale genome reconstructions illuminate Wolbachia evolution. Nat Commun. 11:5235. doi: 10.1038/s41467-020-19016-0.
GCA_902648225.1	Contig	WOLB1139	Onchocerca volvulus	C	Scholz M et al. 2020. Large scale genome reconstructions illuminate Wolbachia evolution. Nat Commun. 11:5235. doi: 10.1038/s41467-020-19016-0.
GCA_902648235.1	Contig	WOLB1141	Onchocerca volvulus	C	Scholz M et al. 2020. Large scale genome reconstructions illuminate Wolbachia evolution. Nat Commun. 11:5235. doi: 10.1038/s41467-020-19016-0.
GCA_902648245.1	Contig	WOLB1144	Onchocerca volvulus	C	Scholz M et al. 2020. Large scale genome reconstructions illuminate Wolbachia evolution. Nat Commun. 11:5235. doi: 10.1038/s41467-020-19016-0.
GCA_902648255.1	Contig	WOLB1142	Onchocerca volvulus	C	Scholz M et al. 2020. Large scale genome reconstructions illuminate Wolbachia evolution. Nat Commun. 11:5235. doi: 10.1038/s41467-020-19016-0.
GCA_902648265.1	Contig	WOLB1143	Onchocerca volvulus	C	Scholz M et al. 2020. Large scale genome reconstructions illuminate Wolbachia evolution. Nat Commun. 11:5235. doi: 10.1038/s41467-020-19016-0.
GCA_902648275.1	Contig	WOLB1140	Onchocerca volvulus	C	Scholz M et al. 2020. Large scale genome reconstructions illuminate Wolbachia evolution. Nat Commun. 11:5235. doi: 10.1038/s41467-020-19016-0.
GCA_902648285.1	Contig	WOLB1145	Onchocerca volvulus	C	Scholz M et al. 2020. Large scale genome reconstructions illuminate Wolbachia evolution. Nat Commun. 11:5235. doi: 10.1038/s41467-020-19016-0.
GCA_902648295.1	Contig	WOLB1150	Onchocerca volvulus	C	Scholz M et al. 2020. Large scale genome reconstructions illuminate Wolbachia evolution. Nat Commun. 11:5235. doi: 10.1038/s41467-020-19016-0.
GCA_902648305.1	Contig	WOLB1151	Onchocerca volvulus	C	Scholz M et al. 2020. Large scale genome reconstructions illuminate Wolbachia evolution. Nat Commun. 11:5235. doi: 10.1038/s41467-020-19016-0.
GCA_902648315.1	Contig	WOLB1147	Onchocerca volvulus	C	Scholz M et al. 2020. Large scale genome reconstructions illuminate Wolbachia evolution. Nat Commun. 11:5235. doi: 10.1038/s41467-020-19016-0.
GCA_902648325.1	Contig	WOLB1155	Onchocerca volvulus	C	Scholz M et al. 2020. Large scale genome reconstructions illuminate Wolbachia evolution. Nat Commun. 11:5235. doi: 10.1038/s41467-020-19016-0.
GCA_902648335.1	Contig	WOLB1149	Onchocerca volvulus	C	Scholz M et al. 2020. Large scale genome reconstructions illuminate Wolbachia evolution. Nat Commun. 11:5235. doi: 10.1038/s41467-020-19016-0.
GCA_902648345.1	Contig	WOLB1156	Onchocerca volvulus	C	Scholz M et al. 2020. Large scale genome reconstructions illuminate Wolbachia evolution. Nat Commun. 11:5235. doi: 10.1038/s41467-020-19016-0.
GCA_902648355.1	Contig	WOLB1153	Onchocerca volvulus	C	Scholz M et al. 2020. Large scale genome reconstructions illuminate Wolbachia evolution. Nat Commun. 11:5235. doi: 10.1038/s41467-020-19016-0.
GCA_902648365.1	Contig	WOLB1152	Onchocerca volvulus	C	Scholz M et al. 2020. Large scale genome reconstructions illuminate Wolbachia evolution. Nat Commun. 11:5235. doi: 10.1038/s41467-020-19016-0.
GCA_902648385.1	Contig	WOLB1154	Onchocerca volvulus	C	Scholz M et al. 2020. Large scale genome reconstructions illuminate Wolbachia evolution. Nat Commun. 11:5235. doi: 10.1038/s41467-020-19016-0.
GCA_902648395.1	Contig	WOLB1146	Onchocerca volvulus	C	Scholz M et al. 2020. Large scale genome reconstructions illuminate Wolbachia evolution. Nat Commun. 11:5235. doi: 10.1038/s41467-020-19016-0.
GCA_902648405.1	Contig	WOLB1157	Onchocerca volvulus	C	Scholz M et al. 2020. Large scale genome reconstructions illuminate Wolbachia evolution. Nat Commun. 11:5235. doi: 10.1038/s41467-020-19016-0.
GCA_902648415.1	Contig	WOLB1148	Onchocerca volvulus	C	Scholz M et al. 2020. Large scale genome reconstructions illuminate Wolbachia evolution. Nat Commun. 11:5235. doi: 10.1038/s41467-020-19016-0.
GCA_001266585.1	Scaffold	Ob_Wba	Operophtera brumata	B	Derks MFL et al. 2015. The Genome of Winter Moth ( Operophtera brumata ) Provides a Genomic Perspective on Sexual Dimorphism and Phenology. Genome Biol Evol. 7:2321–2332. doi: 10.1093/gbe/evv145.
GCA_025617515.1	Complete Genome	wSur	Oryzaephilus surinamensis	B	Kiefer JST, Schmidt G, Krüsemer R, Kaltenpoth M, Engl T. 2022. Wolbachia causes cytoplasmic incompatibility but not male‐killing in a grain pest beetle. Molecular Ecology. 31:6570–6587. doi: 10.1111/mec.16717.
GCA_023661085.1	Scaffold	wOc	Osmia caerulescens	F	Sinha A et al. 2023. Multiple origins of nematode-Wolbachia symbiosis in supergroup F and convergent loss of bacterioferritin in filarial Wolbachia. 2021.03.23.436630. doi: 10.1101/2021.03.23.436630.
GCA_902636395.1	Contig	WOLB0012	Osmia caerulescens	F	Scholz M et al. 2020. Large scale genome reconstructions illuminate Wolbachia evolution. Nat Commun. 11:5235. doi: 10.1038/s41467-020-19016-0.
GCA_023559125.1	Complete Genome	wFur	Ostrinia furnacalis	B	Muro T, Hikida H, Fujii T, Kiuchi T, Katsuma S. 2023. Two Complete Genomes of Male-Killing Wolbachia Infecting Ostrinia Moth Species Illuminate Their Evolutionary Dynamics and Association with Hosts. Microb Ecol. 1–15. doi: 10.1007/s00248-023-02198-7.
GCA_023559145.1	Complete Genome	wSca	Ostrinia scapulalis	B	Muro T, Hikida H, Fujii T, Kiuchi T, Katsuma S. 2023. Two Complete Genomes of Male-Killing Wolbachia Infecting Ostrinia Moth Species Illuminate Their Evolutionary Dynamics and Association with Hosts. Microb Ecol. 1–15. doi: 10.1007/s00248-023-02198-7.
GCA_902636855.1	Contig	WOLB0053	Pararge aegeria	B	Scholz M et al. 2020. Large scale genome reconstructions illuminate Wolbachia evolution. Nat Commun. 11:5235. doi: 10.1038/s41467-020-19016-0.
GCA_014534705.1	Scaffold	WolPenNig	Pentalonia nigronervosa	M	Mathers TC, Mugford ST, Hogenhout SA, Tripathi L. 2020. Genome Sequence of the Banana Aphid, Pentalonia nigronervosa Coquerel (Hemiptera: Aphididae) and Its Symbionts. G3 Genes|Genomes|Genetics. 10:4315–4321. doi: 10.1534/g3.120.401358.
GCA_918697765.1	Complete Genome	wPcr	Phyllotreta cruciferae	Unknown	King,R. 2022. Wolbachia endosymbiont of Phyllotreta cruciferae isolate Wolbachia_endosymbiont_of_Phyllotreta_cruciferae genome assembly, chromosome: 1. http://www.ncbi.nlm.nih.gov/nuccore/OU953855.
GCA_019097885.1	Contig	wPst	Pissodes strobi	A	Gagalova KK et al. 2022. The genome of the forest insect pest Pissodes strobi reveals genome expansion and evidence of a Wolbachia endosymbiont. G3 Genes|Genomes|Genetics. 12:jkac038. doi: 10.1093/g3journal/jkac038.
GCA_002318985.1	Contig	wAus	Plutella australiana	B	Ward CM, Baxter SW. 2017. Draft Genome Assembly of a Wolbachia Endosymbiont of Plutella australiana. Genome Announcements. 5:e01134-17. doi: 10.1128/genomeA.01134-17.
GCA_902636825.1	Contig	WOLB0054	Polygonia c-album	B	Scholz M et al. 2020. Large scale genome reconstructions illuminate Wolbachia evolution. Nat Commun. 11:5235. doi: 10.1038/s41467-020-19016-0.
GCA_001752665.1	Scaffold	wPpe	Pratylenchus penetrans	L	Brown AMV et al. 2016. Genomic evidence for plant-parasitic nematodes as the earliest Wolbachia hosts. Sci Rep. 6:34955. doi: 10.1038/srep34955.
GCA_918342435.1	Complete Genome	wPch	Psylliodes chrysocephala	Unknown	King,R. 2022. Wolbachia endosymbiont of Psylliodes chrysocephala isolate Wolbachia_endosymbiont_of_Psylliodes chrysocephala_genome genome assembly, chromosome: 1. http://www.ncbi.nlm.nih.gov/nuccore/OU909470.
GCA_018454445.1	Contig	wCer5	Rhagoletis cerasi	B	Morrow JL, Riegler M. 2021. Genome analyses of four Wolbachia strains and associated mitochondria of Rhagoletis cerasi expose cumulative modularity of cytoplasmic incompatibility factors and cytoplasmic hitchhiking across host populations. BMC Genomics. 22:616. doi: 10.1186/s12864-021-07906-6.
GCA_018454475.1	Contig	wCer1	Rhagoletis cerasi	A	Morrow JL, Riegler M. 2021. Genome analyses of four Wolbachia strains and associated mitochondria of Rhagoletis cerasi expose cumulative modularity of cytoplasmic incompatibility factors and cytoplasmic hitchhiking across host populations. BMC Genomics. 22:616. doi: 10.1186/s12864-021-07906-6.
GCA_017604245.1	Complete Genome	wCin2USA1	Rhagoletis cingulata	A	Wolfe TM et al. 2021. Comparative genome sequencing reveals insights into the dynamics of Wolbachia in native and invasive cherry fruit flies. Molecular Ecology. 30:6259–6272. doi: 10.1111/mec.15923.
GCA_902647005.1	Contig	WOLB1016	Sphyracephala brevicornis	A	Scholz M et al. 2020. Large scale genome reconstructions illuminate Wolbachia evolution. Nat Commun. 11:5235. doi: 10.1038/s41467-020-19016-0.
GCA_018141665.1	Complete Genome	Spic_B	Spodoptera picta	B	Niu Z. 2021. Genome analysis of the symbiotic bacterium Wolbachia of Spodoptera picta and its effect on host reproduction. Master’s Theses, Southwest University doi: 10.27684/d.cnki.gxndx.2021.002067.
GCA_024205405.1	Chromosome	wTtru	Tetranychus truncatus	B	Xia X, Peng C-W, Lu Y-J, Zheng X-Y, Hong X-Y. 2018. Transfection and colonization of Tetranychus truncatus Wolbachia strain wTtru in cell lines of the mosquito Aedes albopictus. saaa. 23:2420–2431. doi: 10.11158/saa.23.12.11.
GCA_902646255.1	Contig	WOLB0958	Tetranychus urticae	B	Scholz M et al. 2020. Large scale genome reconstructions illuminate Wolbachia evolution. Nat Commun. 11:5235. doi: 10.1038/s41467-020-19016-0.
GCA_020405475.1	Contig	wTcon	Tribolium confusum	B	Gharabigloozare Y, Wähling A, Bleidorn C. 2022. Whole-Genome Sequence of the Wolbachia Strain wTcon, an Endosymbiont of the Confused Flour Beetle, Tribolium confusum. Microbiology Resource Announcements. 11:e01144-21. doi: 10.1128/mra.01144-21.
GCA_001439985.1	Chromosome	wTpre	Trichogramma pretiosum	B	Lindsey ARI, Werren JH, Richards S, Stouthamer R. 2016. Comparative Genomics of a Parthenogenesis-Inducing Wolbachia Symbiont. G3 Genes|Genomes|Genetics. 6:2113–2123. doi: 10.1534/g3.116.028449.
GCA_017869285.1	Complete Genome	wWpum	Wiebesia pumilae	A	Miao Y, Xiao J, Huang D. 2020. Distribution and Evolution of the Bacteriophage WO and Its Antagonism With Wolbachia. Front. Microbiol. 11. doi: 10.3389/fmicb.2020.595629.
GCA_014129655.1	Scaffold	wAra	Drosophila arawakana	A	Martinez J, Klasson L, Welch JJ, Jiggins FM. 2021. Life and Death of Selfish Genes: Comparative Genomics Reveals the Dynamic Evolution of Cytoplasmic Incompatibility Larracuente, A, editor. Molecular Biology and Evolution. 38:2–15. doi: 10.1093/molbev/msaa209.
GCA_000338395.1	Contig	wWb_1	Wuchereria bancrofti	D	Desjardins CA et al. 2013. Genomics of Loa loa, a Wolbachia-free filarial parasite of humans. Nat Genet. 45:495–500. doi: 10.1038/ng.2585.
GCA_002204235.2	Scaffold	wWb	Wuchereria bancrofti	D	Chung M, Small ST, Serre D, Zimmerman PA, Dunning Hotopp JC. 2017. Draft genome sequence of the Wolbachia endosymbiont of Wuchereria bancrofti wWb. Pathogens and Disease. 75. doi: 10.1093/femspd/ftx115.
GCA_902648375.1	Contig	WOLB1158	Wuchereria bancrofti	D	Scholz M et al. 2020. Large scale genome reconstructions illuminate Wolbachia evolution. Nat Commun. 11:5235. doi: 10.1038/s41467-020-19016-0.
GCA_902648425.1	Contig	WOLB1159	Wuchereria bancrofti	D	Scholz M et al. 2020. Large scale genome reconstructions illuminate Wolbachia evolution. Nat Commun. 11:5235. doi: 10.1038/s41467-020-19016-0.
GCA_902648435.1	Contig	WOLB1160	Wuchereria bancrofti	D	Scholz M et al. 2020. Large scale genome reconstructions illuminate Wolbachia evolution. Nat Commun. 11:5235. doi: 10.1038/s41467-020-19016-0.
GCA_902648455.1	Contig	WOLB1161	Wuchereria bancrofti	D	Scholz M et al. 2020. Large scale genome reconstructions illuminate Wolbachia evolution. Nat Commun. 11:5235. doi: 10.1038/s41467-020-19016-0.
