# Supplementary material for: Complete De Novo Assembly of Wolbachia Endosymbiont of Frankliniella intonsa
Source: Int J Mol Sci. 2023 Aug 26;24(17):13245. doi: 10.3390/ijms241713245 (PMC10487741; doi:10.3390/ijms241713245)
Supplement: Supplementary file 1 [file ijms-24-13245-s001.zip › ijms-2546802-supplementary/Supplementary_Material/Table S8.xlsx]

## Sheet: Sheet1
Table S8: The five MLST genes and the sequence type of Wolbachia
ID	Supergroup	Host species	ST	gatB	coxA	hcpA	ftsZ	fbpA
1	A	Drosophila melanogaster	1	1	1	1	1	1
12	A	Aedes albopictus	2	3	2	2	10	3
496	A	Aedes albopictus	304	182	160	187	148	232
28	B	Culex pipiens	9	4	3	3	22	4
499	B	Mansonia africana	305	9	38	189	36	4
27	B	Drosophila simulans	16	5	4	4	4	5
636	B	Frankliniella intonsa	397	9	134	154	124	208
37	D	Brugia malayi	35	28	29	33	26	30
36	F	Cimex lectularius	8	26	27	31	24	28
42	F	Opistophthalmus granifrons	72	30	31	35	48	33
43	F	granifrons capensis	62	29	30	34	27	31
207	H	Zootermes angusticollis	90	64	54	71	57	69
